# Supplementary material for: Lacritin proteoforms prevent tear film collapse and maintain epithelial homeostasis
Source: J Biol Chem. 2020 Nov 21;296:100070. doi: 10.1074/jbc.RA120.015833 (PMC7948570; doi:10.1074/jbc.RA120.015833)
Supplement: Data files Figure S1 [file mmc1.xlsx]

## Sheet: Normal tears D,E
Normal tears: Compression then expansion Isocycling
Area	Pressure		Area	Pressure		Area	Pressure
100	0.108		100	0.061		100	0.141
99.822	0.098		99.822	0.086		99.822	0.101
99.684	0.091		99.684	0.025		99.684	0.124
99.543	0.09		99.543	0.034		99.543	0.115
99.409	0.086		99.409	0.063		99.409	0.23
99.275	0.113		99.275	0.082		99.275	0.173
99.133	0.14		99.133	0.072		99.133	0.287
98.999	0.153		98.999	0.106		98.999	0.215
98.865	0.142		98.865	0.084		98.865	0.145
98.731	0.127		98.731	0.051		98.731	0.238
98.59	0.132		98.59	0.121		98.59	0.168
98.449	0.135		98.449	0.118		98.449	0.156
98.315	0.145		98.315	0.11		98.315	0.204
98.181	0.15		98.181	0.127		98.181	0.169
98.047	0.155		98.047	0.144		98.047	0.231
97.902	0.163		97.902	0.107		97.902	0.279
97.631	0.166		97.631	0.153		97.631	0.186
97.497	0.181		97.497	0.167		97.497	0.226
97.363	0.194		97.363	0.182		97.363	0.265
97.229	0.212		97.229	0.138		97.229	0.346
97.095	0.221		97.095	0.174		97.095	0.314
96.961	0.222		96.961	0.143		96.961	0.245
96.813	0.227		96.813	0.145		96.813	0.28
96.679	0.244		96.679	0.218		96.679	0.335
96.545	0.272		96.545	0.224		96.545	0.286
96.411	0.289		96.411	0.258		96.411	0.39
96.277	0.292		96.277	0.242		96.277	0.341
96.136	0.283		96.136	0.247		96.136	0.339
96.002	0.276		96.002	0.212		96.002	0.428
95.732	0.267		95.732	0.196		95.732	0.288
95.598	0.259		95.598	0.246		95.598	0.326
95.464	0.258		95.464	0.219		95.464	0.378
95.33	0.262		95.33	0.191		95.33	0.363
95.184	0.274		95.184	0.257		95.184	0.434
95.05	0.289		95.05	0.214		95.05	0.347
94.916	0.287		94.916	0.263		94.916	0.428
94.78	0.282		94.78	0.256		94.78	0.34
94.646	0.283		94.646	0.222		94.646	0.287
94.5	0.281		94.5	0.267		94.5	0.364
94.366	0.284		94.366	0.238		94.366	0.375
94.232	0.292		94.232	0.274		94.232	0.341
94.095	0.293		94.095	0.26		94.095	0.425
93.961	0.296		93.961	0.266		93.961	0.414
93.689	0.289		93.689	0.223		93.689	0.303
93.548	0.292		93.548	0.228		93.548	0.432
93.414	0.306		93.414	0.292		93.414	0.408
93.277	0.321		93.277	0.3		93.277	0.471
93.139	0.314		93.139	0.253		93.139	0.35
93.005	0.308		93.005	0.243		93.005	0.461
92.868	0.311		92.868	0.23		92.868	0.317
92.734	0.297		92.734	0.268		92.734	0.347
92.6	0.282		92.6	0.208		92.6	0.426
92.466	0.286		92.466	0.265		92.466	0.379
92.32	0.286		92.32	0.227		92.32	0.321
92.179	0.285		92.179	0.276		92.179	0.339
92.034	0.286		92.034	0.229		92.034	0.385
91.888	0.268		91.888	0.241		91.888	0.293
91.752	0.251		91.752	0.241		91.752	0.338
91.618	0.244		91.618	0.185		91.618	0.321
91.338	0.242		91.338	0.237		91.338	0.305
91.204	0.234		91.204	0.197		91.204	0.362
91.067	0.223		91.067	0.166		91.067	0.262
90.933	0.222		90.933	0.214		90.933	0.229
90.799	0.215		90.799	0.159		90.799	0.242
90.665	0.207		90.665	0.177		90.665	0.303
90.52	0.204		90.52	0.138		90.52	0.27
90.383	0.21		90.383	0.178		90.383	0.243
90.249	0.214		90.249	0.168		90.249	0.254
90.104	0.219		90.104	0.2		90.104	0.36
89.962	0.228		89.962	0.197		89.962	0.329
89.824	0.236		89.824	0.179		89.824	0.363
89.69	0.237		89.69	0.178		89.69	0.368
89.553	0.245		89.553	0.18		89.553	0.386
89.419	0.254		89.419	0.189		89.419	0.338
89.285	0.267		89.285	0.241		89.285	0.288
89.006	0.263		89.006	0.233		89.006	0.306
88.869	0.267		88.869	0.233		88.869	0.359
88.735	0.285		88.735	0.277		88.735	0.303
88.601	0.291		88.601	0.289		88.601	0.428
88.467	0.301		88.467	0.269		88.467	0.343
88.333	0.31		88.333	0.249		88.333	0.449
88.199	0.308		88.199	0.247		88.199	0.351
88.058	0.3		88.058	0.265		88.058	0.367
87.924	0.306		87.924	0.299		87.924	0.349
87.79	0.306		87.79	0.271		87.79	0.359
87.654	0.299		87.654	0.279		87.654	0.412
87.52	0.291		87.52	0.262		87.52	0.44
87.386	0.284		87.386	0.236		87.386	0.391
87.24	0.287		87.24	0.249		87.24	0.291
86.97	0.283		86.97	0.227		86.97	0.353
86.836	0.288		86.836	0.211		86.836	0.43
86.702	0.291		86.702	0.212		86.702	0.408
86.568	0.295		86.568	0.239		86.568	0.4
86.422	0.307		86.422	0.27		86.422	0.402
86.286	0.332		86.286	0.282		86.286	0.44
86.152	0.339		86.152	0.275		86.152	0.357
86.018	0.333		86.018	0.272		86.018	0.473
85.884	0.328		85.884	0.257		85.884	0.436
85.75	0.315		85.75	0.246		85.75	0.47
85.602	0.31		85.602	0.233		85.602	0.457
85.468	0.302		85.468	0.295		85.468	0.456
85.334	0.29		85.334	0.276		85.334	0.321
85.188	0.291		85.188	0.236		85.188	0.301
84.92	0.29		84.92	0.23		84.92	0.439
84.783	0.294		84.783	0.252		84.783	0.423
84.649	0.291		84.649	0.26		84.649	0.417
84.508	0.313		84.508	0.243		84.508	0.432
84.374	0.342		84.374	0.317		84.374	0.402
84.24	0.349		84.24	0.321		84.24	0.498
84.106	0.347		84.106	0.302		84.106	0.466
83.961	0.332		83.961	0.3		83.961	0.376
83.824	0.315		83.824	0.285		83.824	0.39
83.69	0.311		83.69	0.241		83.69	0.436
83.556	0.311		83.556	0.302		83.556	0.457
83.422	0.328		83.422	0.299		83.422	0.41
83.288	0.33		83.288	0.271		83.288	0.35
83.018	0.333		83.018	0.258		83.018	0.469
82.884	0.338		82.884	0.262		82.884	0.352
82.745	0.342		82.745	0.295		82.745	0.415
82.609	0.355		82.609	0.301		82.609	0.381
82.475	0.366		82.475	0.304		82.475	0.46
82.341	0.365		82.341	0.314		82.341	0.438
82.207	0.368		82.207	0.293		82.207	0.469
82.073	0.362		82.073	0.341		82.073	0.467
81.939	0.356		81.939	0.308		81.939	0.421
81.802	0.359		81.802	0.316		81.802	0.482
81.668	0.353		81.668	0.306		81.668	0.476
81.523	0.351		81.523	0.315		81.523	0.503
81.389	0.344		81.389	0.281		81.389	0.474
81.118	0.348		81.118	0.327		81.118	0.487
80.987	0.36		80.987	0.338		80.987	0.403
80.846	0.361		80.846	0.346		80.846	0.485
80.712	0.356		80.712	0.312		80.712	0.438
80.575	0.349		80.575	0.34		80.575	0.447
80.437	0.349		80.437	0.299		80.437	0.437
80.295	0.357		80.295	0.337		80.295	0.413
80.161	0.373		80.161	0.314		80.161	0.455
80.027	0.381		80.027	0.321		80.027	0.423
79.891	0.372		79.891	0.313		79.891	0.526
79.757	0.373		79.757	0.322		79.757	0.455
79.623	0.382		79.623	0.359		79.623	0.525
79.489	0.383		79.489	0.345		79.489	0.534
79.219	0.373		79.219	0.357		79.219	0.399
79.08	0.373		79.08	0.325		79.08	0.463
78.946	0.386		78.946	0.373		78.946	0.518
78.812	0.377		78.812	0.341		78.812	0.52
78.671	0.38		78.671	0.305		78.671	0.515
78.525	0.402		78.525	0.399		78.525	0.455
78.391	0.42		78.391	0.355		78.391	0.503
78.257	0.418		78.257	0.395		78.257	0.485
78.121	0.403		78.121	0.388		78.121	0.436
77.982	0.401		77.982	0.345		77.982	0.538
77.846	0.393		77.846	0.321		77.846	0.416
77.712	0.397		77.712	0.375		77.712	0.531
77.578	0.4		77.578	0.381		77.578	0.497
77.444	0.403		77.444	0.339		77.444	0.434
77.173	0.417		77.173	0.368		77.173	0.512
77.028	0.43		77.028	0.379		77.028	0.506
76.882	0.431		76.882	0.403		76.882	0.582
76.748	0.428		76.748	0.362		76.748	0.494
76.607	0.427		76.607	0.394		76.607	0.448
76.473	0.423		76.473	0.374		76.473	0.456
76.339	0.416		76.339	0.35		76.339	0.441
76.198	0.414		76.198	0.347		76.198	0.545
76.059	0.431		76.059	0.385		76.059	0.476
75.923	0.456		75.923	0.45		75.923	0.593
75.777	0.456		75.777	0.445		75.777	0.515
75.643	0.439		75.643	0.418		75.643	0.501
75.509	0.433		75.509	0.425		75.509	0.492
75.375	0.438		75.375	0.393		75.375	0.54
75.229	0.453		75.229	0.38		75.229	0.474
75.081	0.472		75.081	0.404		75.081	0.551
74.947	0.471		74.947	0.462		74.947	0.547
74.813	0.463		74.813	0.39		74.813	0.521
74.545	0.454		74.545	0.379		74.545	0.509
74.411	0.452		74.411	0.411		74.411	0.469
74.275	0.461		74.275	0.456		74.275	0.477
74.129	0.469		74.129	0.444		74.129	0.531
73.983	0.467		73.983	0.411		73.983	0.532
73.849	0.466		73.849	0.409		73.849	0.473
73.715	0.467		73.715	0.385		73.715	0.621
73.579	0.468		73.579	0.463		73.579	0.507
73.445	0.476		73.445	0.464		73.445	0.501
73.311	0.475		73.311	0.391		73.311	0.494
73.177	0.482		73.177	0.461		73.177	0.523
73.043	0.496		73.043	0.438		73.043	0.571
72.895	0.491		72.895	0.417		72.895	0.526
72.761	0.496		72.761	0.428		72.761	0.51
72.615	0.498		72.615	0.439		72.615	0.502
72.481	0.502		72.481	0.493		72.481	0.599
72.201	0.513		72.201	0.501		72.201	0.654
72.067	0.519		72.067	0.445		72.067	0.629
71.931	0.532		71.931	0.484		71.931	0.585
71.797	0.546		71.797	0.531		71.797	0.59
71.651	0.546		71.651	0.495		71.651	0.551
71.517	0.538		71.517	0.514		71.517	0.632
71.383	0.525		71.383	0.502		71.383	0.639
71.249	0.514		71.249	0.478		71.249	0.611
71.101	0.52		71.101	0.469		71.101	0.56
70.967	0.519		70.967	0.472		70.967	0.579
70.833	0.519		70.833	0.497		70.833	0.58
70.699	0.526		70.699	0.515		70.699	0.637
70.565	0.529		70.565	0.499		70.565	0.564
70.431	0.533		70.431	0.518		70.431	0.561
70.161	0.535		70.161	0.47		70.161	0.641
70.015	0.541		70.015	0.514		70.015	0.579
69.881	0.543		69.881	0.526		69.881	0.602
69.747	0.549		69.747	0.533		69.747	0.597
69.613	0.559		69.613	0.487		69.613	0.641
69.465	0.559		69.465	0.55		69.465	0.578
69.331	0.578		69.331	0.504		69.331	0.708
69.197	0.574		69.197	0.519		69.197	0.62
69.063	0.57		69.063	0.503		69.063	0.646
68.929	0.562		68.929	0.517		68.929	0.611
68.788	0.56		68.788	0.53		68.788	0.635
68.654	0.568		68.654	0.485		68.654	0.598
68.517	0.576		68.517	0.497		68.517	0.72
68.383	0.579		68.383	0.514		68.383	0.613
68.115	0.606		68.115	0.568		68.115	0.75
67.981	0.616		67.981	0.59		67.981	0.714
67.845	0.623		67.845	0.567		67.845	0.726
67.699	0.618		67.699	0.553		67.699	0.737
67.565	0.609		67.565	0.557		67.565	0.759
67.431	0.618		67.431	0.56		67.431	0.723
67.297	0.603		67.297	0.604		67.297	0.714
67.163	0.616		67.163	0.595		67.163	0.634
67.029	0.616		67.029	0.616		67.029	0.646
66.888	0.616		66.888	0.577		66.888	0.631
66.754	0.622		66.754	0.539		66.754	0.733
66.62	0.626		66.62	0.593		66.62	0.693
66.484	0.627		66.484	0.578		66.484	0.663
66.204	0.624		66.204	0.607		66.204	0.698
66.07	0.618		66.07	0.572		66.07	0.664
65.929	0.62		65.929	0.562		65.929	0.707
65.79	0.628		65.79	0.59		65.79	0.693
65.656	0.628		65.656	0.603		65.656	0.682
65.522	0.628		65.522	0.592		65.522	0.663
65.386	0.628		65.386	0.554		65.386	0.685
65.252	0.63		65.252	0.598		65.252	0.741
65.118	0.634		65.118	0.582		65.118	0.789
64.984	0.63		64.984	0.595		64.984	0.688
64.838	0.635		64.838	0.615		64.838	0.758
64.704	0.639		64.704	0.552		64.704	0.648
64.57	0.643		64.57	0.57		64.57	0.777
64.424	0.646		64.424	0.636		64.424	0.696
64.288	0.65		64.288	0.582		64.288	0.732
64.154	0.645		64.154	0.57		64.154	0.797
63.886	0.653		63.886	0.599		63.886	0.7
63.752	0.65		63.752	0.595		63.752	0.68
63.616	0.657		63.616	0.577		63.616	0.67
63.477	0.657		63.477	0.629		63.477	0.8
63.343	0.663		63.343	0.631		63.343	0.736
63.207	0.665		63.207	0.633		63.207	0.727
63.073	0.662		63.073	0.606		63.073	0.705
62.939	0.666		62.939	0.584		62.939	0.764
62.805	0.68		62.805	0.655		62.805	0.712
62.659	0.674		62.659	0.6		62.659	0.71
62.525	0.677		62.525	0.667		62.525	0.723
62.388	0.685		62.388	0.612		62.388	0.759
62.243	0.68		62.243	0.656		62.243	0.805
62.102	0.682		62.102	0.644		62.102	0.756
61.834	0.681		61.834	0.611		61.834	0.836
61.693	0.684		61.693	0.626		61.693	0.697
61.559	0.699		61.559	0.681		61.559	0.85
61.425	0.723		61.425	0.728		61.425	0.846
61.291	0.732		61.291	0.67		61.291	0.762
61.145	0.734		61.145	0.707		61.145	0.832
61.008	0.732		61.008	0.705		61.008	0.742
60.874	0.746		60.874	0.715		60.874	0.864
60.74	0.738		60.74	0.724		60.74	0.778
60.606	0.736		60.606	0.675		60.606	0.757
60.472	0.73		60.472	0.715		60.472	0.748
60.336	0.729		60.336	0.647		60.336	0.811
60.202	0.728		60.202	0.679		60.202	0.824
59.922	0.732		59.922	0.668		59.922	0.864
59.788	0.745		59.788	0.733		59.788	0.8
59.652	0.74		59.652	0.681		59.652	0.798
59.518	0.741		59.518	0.66		59.518	0.864
59.372	0.743		59.372	0.69		59.372	0.775
59.238	0.746		59.238	0.683		59.238	0.804
59.104	0.744		59.104	0.697		59.104	0.858
58.968	0.735		58.968	0.72		58.968	0.862
58.834	0.733		58.834	0.663		58.834	0.869
58.695	0.745		58.695	0.695		58.695	0.768
58.559	0.75		58.559	0.68		58.559	0.758
58.425	0.756		58.425	0.753		58.425	0.849
58.291	0.77		58.291	0.739		58.291	0.853
58.157	0.778		58.157	0.733		58.157	0.84
57.886	0.776		57.886	0.72		57.886	0.837
57.741	0.794		57.741	0.734		57.741	0.911
57.607	0.79		57.607	0.719		57.607	0.809
57.473	0.8		57.473	0.723		57.473	0.817
57.339	0.787		57.339	0.741		57.339	0.933
57.202	0.798		57.202	0.776		57.202	0.802
57.068	0.805		57.068	0.758		57.068	0.855
56.923	0.82		56.923	0.768		56.923	0.926
56.789	0.831		56.789	0.812		56.789	0.914
56.655	0.835		56.655	0.766		56.655	0.93
56.52	0.833		56.52	0.777		56.52	0.942
56.379	0.841		56.379	0.814		56.379	0.963
56.245	0.836		56.245	0.798		56.245	0.991
56.104	0.845		56.104	0.797		56.104	0.973
55.97	0.832		55.97	0.758		55.97	0.933
55.695	0.825		55.695	0.793		55.695	0.897
55.561	0.831		55.561	0.824		55.561	0.927
55.427	0.834		55.427	0.754		55.427	0.928
55.291	0.842		55.291	0.792		55.291	0.979
55.157	0.846		55.157	0.831		55.157	0.973
55.023	0.84		55.023	0.786		55.023	0.858
54.877	0.85		54.877	0.798		54.877	0.932
54.743	0.852		54.743	0.774		54.743	0.954
54.609	0.864		54.609	0.781		54.609	0.959
54.473	0.871		54.473	0.835		54.473	0.981
54.339	0.872		54.339	0.832		54.339	1.018
54.205	0.879		54.205	0.809		54.205	1.007
54.071	0.881		54.071	0.809		54.071	0.977
53.925	0.897		53.925	0.855		53.925	0.989
53.777	0.902		53.777	0.855		53.777	1.044
53.509	0.894		53.509	0.889		53.509	1.034
53.375	0.899		53.375	0.876		53.375	0.926
53.241	0.903		53.241	0.881		53.241	1.01
53.107	0.92		53.107	0.86		53.107	0.99
52.971	0.922		52.971	0.852		52.971	0.988
52.825	0.935		52.825	0.888		52.825	0.996
52.691	0.947		52.691	0.899		52.691	1.042
52.557	0.943		52.557	0.902		52.557	1.083
52.423	0.952		52.423	0.9		52.423	1.021
52.277	0.954		52.277	0.934		52.277	0.994
52.143	0.959		52.143	0.912		52.143	1.062
52.007	0.959		52.007	0.912		52.007	1.062
51.873	0.972		51.873	0.96		51.873	1.013
51.598	0.975		51.598	0.974		51.598	1.089
51.464	0.969		51.464	0.955		51.464	1.039
51.33	0.964		51.33	0.925		51.33	1.104
51.184	0.988		51.184	0.904		51.184	1.05
51.048	1.002		51.048	0.967		51.048	1.052
50.914	1.02		50.914	0.995		50.914	1.028
50.78	1.014		50.78	0.971		50.78	1.169
50.646	1.019		50.646	0.95		50.646	1.058
50.512	1.034		50.512	1.021		50.512	1.132
50.378	1.04		50.378	1.017		50.378	1.129
50.244	1.046		50.244	0.968		50.244	1.102
50.107	1.049		50.107	1.039		50.107	1.207
49.973	1.055		49.973	1.004		49.973	1.209
49.832	1.044		49.832	1.011		49.832	1.17
49.564	1.043		49.564	1.018		49.564	1.102
49.43	1.059		49.43	1.02		49.43	1.113
49.284	1.066		49.284	0.988		49.284	1.144
49.15	1.073		49.15	1.042		49.15	1.2
49.016	1.089		49.016	1.033		49.016	1.109
48.88	1.103		48.88	1.042		48.88	1.228
48.746	1.106		48.746	1.086		48.746	1.105
48.612	1.111		48.612	1.045		48.612	1.257
48.478	1.115		48.478	1.043		48.478	1.217
48.344	1.137		48.344	1.115		48.344	1.171
48.208	1.136		48.208	1.075		48.208	1.155
48.062	1.141		48.062	1.089		48.062	1.296
47.916	1.152		47.916	1.124		47.916	1.24
47.782	1.191		47.782	1.127		47.782	1.214
47.514	1.228		47.514	1.167		47.514	1.358
47.378	1.219		47.378	1.179		47.378	1.346
47.232	1.214		47.232	1.166		47.232	1.312
47.098	1.219		47.098	1.184		47.098	1.322
46.964	1.238		46.964	1.217		46.964	1.262
46.83	1.231		46.83	1.231		46.83	1.27
46.694	1.265		46.694	1.215		46.694	1.403
46.56	1.276		46.56	1.211		46.56	1.413
46.421	1.292		46.421	1.254		46.421	1.404
46.287	1.301		46.287	1.261		46.287	1.341
46.146	1.332		46.146	1.283		46.146	1.396
46.012	1.352		46.012	1.342		46.012	1.361
45.878	1.354		45.878	1.341		45.878	1.399
45.737	1.371		45.737	1.344		45.737	1.47
45.462	1.379		45.462	1.369		45.462	1.509
45.328	1.387		45.328	1.312		45.328	1.539
45.187	1.395		45.187	1.355		45.187	1.422
45.053	1.418		45.053	1.353		45.053	1.563
44.919	1.446		44.919	1.377		44.919	1.466
44.782	1.47		44.782	1.394		44.782	1.47
44.648	1.479		44.648	1.456		44.648	1.562
44.514	1.507		44.514	1.445		44.514	1.61
44.369	1.507		44.369	1.469		44.369	1.654
44.235	1.53		44.235	1.51		44.235	1.586
44.098	1.538		44.098	1.464		44.098	1.565
43.964	1.552		43.964	1.544		43.964	1.638
43.818	1.591		43.818	1.549		43.818	1.609
43.684	1.608		43.684	1.547		43.684	1.628
43.55	1.624		43.55	1.604		43.55	1.774
43.282	1.646		43.282	1.607		43.282	1.707
43.148	1.669		43.148	1.586		43.148	1.719
43.012	1.694		43.012	1.647		43.012	1.725
42.866	1.703		42.866	1.686		42.866	1.769
42.732	1.748		42.732	1.697		42.732	1.744
42.598	1.759		42.598	1.716		42.598	1.905
42.464	1.788		42.464	1.749		42.464	1.953
42.323	1.806		42.323	1.769		42.323	1.935
42.189	1.851		42.189	1.787		42.189	1.952
42.053	1.867		42.053	1.8		42.053	1.892
41.919	1.881		41.919	1.794		41.919	1.91
41.785	1.905		41.785	1.837		41.785	2.027
41.651	1.932		41.651	1.911		41.651	2.08
41.381	1.981		41.381	1.891		41.381	2.008
41.246	1.996		41.246	1.969		41.246	2.131
41.101	2.033		41.101	1.985		41.101	2.073
40.967	2.072		40.967	2.032		40.967	2.163
40.833	2.093		40.833	2.047		40.833	2.167
40.696	2.114		40.696	2.082		40.696	2.197
40.562	2.164		40.562	2.07		40.562	2.203
40.424	2.18		40.424	2.136		40.424	2.216
40.287	2.202		40.287	2.171		40.287	2.311
40.153	2.254		40.153	2.198		40.153	2.365
40.019	2.266		40.019	2.251		40.019	2.42
39.885	2.304		39.885	2.289		39.885	2.309
39.751	2.331		39.751	2.315		39.751	2.495
39.469	2.393		39.469	2.402		39.469	2.517
39.335	2.445		39.335	2.405		39.335	2.45
39.201	2.481		39.201	2.453		39.201	2.502
39.067	2.515		39.067	2.431		39.067	2.522
38.931	2.556		38.931	2.464		38.931	2.556
38.797	2.593		38.797	2.514		38.797	2.657
38.658	2.632		38.658	2.486		38.658	2.65
38.522	2.662		38.522	2.546		38.522	2.734
38.388	2.696		38.388	2.64		38.388	2.792
38.254	2.758		38.254	2.679		38.254	2.878
38.12	2.786		38.12	2.664		38.12	2.934
37.986	2.843		37.986	2.799		37.986	2.839
37.852	2.889		37.852	2.827		37.852	2.935
37.57	2.938		37.57	2.903		37.57	3.096
37.436	2.985		37.436	2.9		37.436	3.07
37.302	3.081		37.302	3.065		37.302	3.1
37.168	3.123		37.168	2.977		37.168	3.13
37.02	3.149		37.02	3.013		37.02	3.173
36.886	3.178		36.886	3.067		36.886	3.334
36.752	3.224		36.752	3.148		36.752	3.398
36.618	3.297		36.618	3.207		36.618	3.352
36.484	3.354		36.484	3.239		36.484	3.331
36.342	3.382		36.342	3.321		36.342	3.469
36.208	3.475		36.208	3.332		36.208	3.579
36.074	3.524		36.074	3.403		36.074	3.647
35.933	3.573		35.933	3.556		35.933	3.683
35.799	3.665		35.799	3.551		35.799	3.661
35.658	3.68		35.658	3.534		35.658	3.777
35.39	3.777		35.39	3.758		35.39	3.784
35.256	3.831		35.256	3.765		35.256	3.961
35.122	3.893		35.122	3.766		35.122	3.929
34.986	3.963		34.986	3.894		34.986	3.988
34.84	3.984		34.84	3.953		34.84	4.147
34.706	4.072		34.706	4.028		34.706	4.118
34.572	4.12		34.572	4.124		34.572	4.202
34.438	4.259		34.438	4.131		34.438	4.235
34.29	4.328		34.29	4.177		34.29	4.329
34.156	4.413		34.156	4.34		34.156	4.53
34.022	4.472		34.022	4.33		34.022	4.442
33.888	4.516		33.888	4.439		33.888	4.631
33.754	4.582		33.754	4.485		33.754	4.569
33.484	4.61		33.484	4.507		33.484	4.711
33.338	4.704		33.338	4.573		33.338	4.77
33.204	4.808		33.204	4.715		33.204	4.892
33.07	4.815		33.07	4.734		33.07	4.832
32.934	4.911		32.934	4.823		32.934	4.928
32.795	4.956		32.795	4.984		32.795	5.114
32.654	5.081		32.654	4.957		32.654	5.102
32.52	5.089		32.52	5.059		32.52	5.213
32.386	5.219		32.386	5.056		32.386	5.326
32.245	5.289		32.245	5.194		32.245	5.335
32.111	5.358		32.111	5.257		32.111	5.502
31.977	5.452		31.977	5.362		31.977	5.42
31.84	5.503		31.84	5.486		31.84	5.571
31.706	5.635		31.706	5.513		31.706	5.682
31.561	5.648		31.561	5.665		31.561	5.8
31.293	5.814		31.293	5.725		31.293	5.847
31.159	5.829		31.159	5.876		31.159	6.044
31.022	5.987		31.022	5.823		31.022	5.979
30.888	6.034		30.888	5.963		30.888	6.037
30.743	6.126		30.743	6.06		30.743	6.254
30.601	6.244		30.601	6.146		30.601	6.246
30.463	6.279		30.463	6.138		30.463	6.341
30.329	6.357		30.329	6.281		30.329	6.505
30.192	6.458		30.192	6.392		30.192	6.514
30.058	6.612		30.058	6.517		30.058	6.758
29.924	6.653		29.924	6.571		29.924	6.817
29.79	6.826		29.79	6.769		29.79	6.891
29.656	6.894		29.656	6.877		29.656	7.017
29.52	6.977		29.52	6.841		29.52	7.127
29.374	7.118		29.374	6.992		29.374	7.149
29.095	7.195		29.095	7.13		29.095	7.181
28.961	7.306		28.961	7.163		28.961	7.291
28.812	7.411		28.812	7.262		28.812	7.372
28.678	7.441		28.678	7.393		28.678	7.441
28.537	7.566		28.537	7.586		28.537	7.659
28.403	7.658		28.403	7.567		28.403	7.751
28.269	7.802		28.269	7.696		28.269	7.813
28.128	7.888		28.128	7.746		28.128	7.944
27.994	8.043		27.994	7.952		27.994	8.176
27.86	8.122		27.86	8.038		27.86	8.226
27.726	8.219		27.726	8.183		27.726	8.385
27.592	8.352		27.592	8.303		27.592	8.421
27.456	8.465		27.456	8.341		27.456	8.507
27.322	8.647		27.322	8.411		27.322	8.791
27.176	8.762		27.176	8.707		27.176	8.724
26.908	8.862		26.908	8.604		26.908	8.979
26.774	8.881		26.774	8.812		26.774	9.035
26.638	9.016		26.638	9.089		26.638	9.073
26.504	9.115		26.504	9.101		26.504	9.334
26.365	9.232		26.365	9.114		26.365	9.402
26.229	9.412		26.229	9.381		26.229	9.424
26.09	9.511		26.09	9.435		26.09	9.539
25.954	9.519		25.954	9.399		25.954	9.563
25.815	9.646		25.815	9.497		25.815	9.719
25.681	9.648		25.681	9.639		25.681	9.767
25.545	9.694		25.545	9.648		25.545	9.848
25.411	9.85		25.411	9.781		25.411	9.967
25.277	9.909		25.277	9.851		25.277	9.89
25.009	10.027		25.009	9.982		25.009	10.118
24.872	10.144		24.872	10.138		24.872	10.183
24.738	10.257		24.738	10.23		24.738	10.367
24.6	10.373		24.6	10.225		24.6	10.542
24.458	10.464		24.458	10.435		24.458	10.677
24.324	10.687		24.324	10.495		24.324	10.685
24.188	10.746		24.188	10.699		24.188	10.913
24.049	10.933		24.049	10.931		24.049	11.033
23.915	11.139		23.915	10.97		23.915	11.167
23.774	11.208		23.774	11.141		23.774	11.27
23.64	11.355		23.64	11.148		23.64	11.503
23.506	11.478		23.506	11.522		23.506	11.646
23.365	11.757		23.365	11.563		23.365	11.781
23.231	11.827		23.231	11.662		23.231	11.925
22.961	12.033		22.961	11.798		22.961	11.977
22.815	12.147		22.815	11.959		22.815	12.202
22.684	12.297		22.684	12.131		22.684	12.401
22.547	12.441		22.547	12.304		22.547	12.516
22.413	12.657		22.413	12.511		22.413	12.606
22.279	12.744		22.279	12.72		22.279	12.944
22.145	12.844		22.145	12.69		22.145	12.981
22.011	13		22.011	12.96		22.011	13.226
21.875	13.225		21.875	13.152		21.875	13.252
21.741	13.267		21.741	13.313		21.741	13.313
21.595	13.468		21.595	13.404		21.595	13.577
21.461	13.604		21.461	13.659		21.461	13.77
21.327	13.718		21.327	13.733		21.327	13.95
21.179	13.905		21.179	13.96		21.179	14.064
21.045	14.135		21.045	14.031		21.045	14.134
20.777	14.344		20.777	14.206		20.777	14.461
20.631	14.518		20.631	14.489		20.631	14.648
20.497	14.621		20.497	14.525		20.497	14.707
20.361	14.754		20.361	14.568		20.361	14.921
20.227	14.952		20.227	14.905		20.227	14.956
20.093	15.024		20.093	14.913		20.093	15.102
19.952	15.312		19.952	15.061		19.952	15.202
19.818	15.463		19.818	15.206		19.818	15.366
19.684	15.452		19.684	15.315		19.684	15.448
19.545	15.667		19.545	15.406		19.545	15.7
19.409	15.808		19.409	15.651		19.409	15.826
19.27	16.028		19.27	15.858		19.27	16.102
19.134	16.017		19.134	15.855		19.134	16.027
19	16.148		19	16.224		19	16.17
18.72	16.403		18.72	16.361		18.72	16.491
18.586	16.51		18.586	16.44		18.586	16.559
18.45	16.654		18.45	16.604		18.45	16.788
18.316	16.918		18.316	16.828		18.316	16.88
18.182	16.91		18.182	17.073		18.182	16.977
18.048	17.107		18.048	17.014		18.048	17.229
17.914	17.233		17.914	17.197		17.914	17.337
17.78	17.443		17.78	17.238		17.78	17.544
17.643	17.505		17.643	17.394		17.643	17.6
17.504	17.807		17.504	17.612		17.504	17.722
17.37	17.811		17.37	17.753		17.37	17.97
17.236	17.998		17.236	17.909		17.236	18.097
17.1	18.11		17.1	18.094		17.1	18.049
16.832	18.304		16.832	18.162		16.832	18.242
16.698	18.211		16.698	18.324		16.698	18.226
16.564	18.453		16.564	18.342		16.564	18.53
16.43	18.537		16.43	18.648		16.43	18.68
16.289	18.619		16.289	18.707		16.289	18.632
16.155	18.866		16.155	18.683		16.155	18.858
16.014	19.092		16.014	18.917		16.014	19.194
15.88	19.161		15.88	18.94		15.88	19.079
15.739	19.178		15.739	19.17		15.739	19.264
15.605	19.457		15.605	19.174		15.605	19.423
15.471	19.535		15.471	19.186		15.471	19.53
15.337	19.595		15.337	19.582		15.337	19.778
15.203	19.687		15.203	19.749		15.203	19.617
14.933	19.725		14.933	19.757		14.933	19.795
14.799	19.922		14.799	19.773		14.799	19.805
14.665	20.045		14.665	19.829		14.665	20.239
14.523	20.215		14.523	20.002		14.523	20.209
14.389	20.131		14.389	20.078		14.389	20.391
14.251	20.358		14.251	20.183		14.251	20.364
14.103	20.324		14.103	20.251		14.103	20.614
13.957	20.691		13.957	20.44		13.957	20.595
13.816	20.654		13.816	20.435		13.816	20.735
13.682	20.779		13.682	20.613		13.682	20.74
13.536	20.773		13.536	20.792		13.536	20.909
13.402	20.987		13.402	21.058		13.402	21.195
13.268	20.96		13.268	20.848		13.268	20.951
13.134	21.267		13.134	21.133		13.134	21.259
12.998	21.391		12.998	21.36		12.998	21.55
12.859	21.555		12.859	21.333		12.859	21.499
12.589	21.38		12.589	21.258		12.589	21.515
12.455	21.766		12.455	21.531		12.455	21.703
12.321	21.646		12.321	21.833		12.321	21.714
12.175	21.682		12.175	21.758		12.175	21.701
12.039	21.815		12.039	21.919		12.039	22.106
11.905	22.188		11.905	21.791		11.905	22.178
11.771	21.998		11.771	22.118		11.771	22.334
11.637	22.363		11.637	22.337		11.637	22.301
11.503	22.479		11.503	22.347		11.503	22.326
11.366	22.594		11.366	22.431		11.366	22.393
11.22	22.708		11.22	22.521		11.22	22.572
11.086	22.826		11.086	22.752		11.086	22.868
10.952	22.964		10.952	22.688		10.952	22.877
10.818	22.963		10.818	22.775		10.818	23.225
10.536	23.098		10.536	22.799		10.536	22.959
10.402	23.196		10.402	23.186		10.402	23.148
10.268	23.261		10.268	23.392		10.268	23.466
10.134	23.323		10.134	23.222		10.134	23.317
9.998	23.456		9.998	23.49		9.998	23.438
9.859	23.547		9.859	23.529		9.859	23.817
9.725	23.843		9.725	23.521		9.725	23.881
9.589	23.888		9.589	23.778		9.589	24.008
9.45	24.182		9.45	23.791		9.45	24.22
9.309	24.057		9.309	24.163		9.309	24.103
9.175	24.441		9.175	24.35		9.175	24.308
9.041	24.231		9.041	24.227		9.041	24.434
8.907	24.447		8.907	24.303		8.907	24.421
8.771	24.669		8.771	24.395		8.771	24.874
8.503	24.859		8.503	24.77		8.503	24.945
8.369	24.986		8.369	24.724		8.369	24.955
8.235	24.916		8.235	24.992		8.235	25.394
8.094	25.226		8.094	25.056		8.094	25.444
8.047	25.282		8.047	25.45		8.047	25.424
8.047	25.104		8.047	25.042		8.047	25.315
8.082	24.877		8.082	25.058		8.082	24.941
8.216	24.846		8.216	24.961		8.216	25.005
8.352	24.795		8.352	24.874		8.352	25.062
8.491	24.778		8.491	24.608		8.491	24.901
8.627	24.368		8.627	24.221		8.627	24.519
8.9	24.108		8.9	24.087		8.9	24.265
9.041	23.9		9.041	23.839		9.041	23.958
9.182	23.821		9.182	23.718		9.182	23.8
9.316	23.408		9.316	23.424		9.316	23.609
9.45	23.11		9.45	23.116		9.45	23.249
9.584	23.08		9.584	22.942		9.584	23.086
9.725	22.76		9.725	22.772		9.725	22.814
9.866	22.656		9.866	22.524		9.866	22.695
10	22.48		10	22.358		10	22.75
10.134	22.342		10.134	22.146		10.134	22.543
10.28	22.153		10.28	22.107		10.28	22.358
10.414	22.014		10.414	22.069		10.414	22.185
10.548	21.74		10.548	21.85		10.548	21.874
10.682	21.821		10.682	21.602		10.682	21.999
10.823	21.527		10.823	21.336		10.823	21.442
10.957	21.359		10.957	21.462		10.957	21.317
11.227	21.321		11.227	21.11		11.227	21.363
11.361	21.109		11.361	20.868		11.361	21.108
11.495	20.829		11.495	20.849		11.495	20.955
11.629	20.852		11.629	20.691		11.629	21.056
11.763	20.761		11.763	20.624		11.763	20.806
11.912	20.545		11.912	20.391		11.912	20.546
12.046	20.261		12.046	20.362		12.046	20.272
12.18	20.286		12.18	20.283		12.18	20.414
12.314	20.148		12.314	19.877		12.314	20.28
12.448	19.875		12.448	19.754		12.448	20.106
12.589	19.896		12.589	19.96		12.589	19.793
12.723	19.823		12.723	19.58		12.723	19.647
12.857	19.572		12.857	19.376		12.857	19.547
13.127	19.341		13.127	19.473		13.127	19.659
13.273	19.398		13.273	19.153		13.273	19.457
13.407	19.165		13.407	18.962		13.407	19.308
13.548	18.919		13.548	19.103		13.548	18.964
13.682	19.025		13.682	18.767		13.682	19.043
13.821	18.726		13.821	18.744		13.821	18.944
13.955	18.635		13.955	18.378		13.955	18.667
14.091	18.322		14.091	18.249		14.091	18.658
14.225	18.347		14.225	18.117		14.225	18.235
14.359	18.088		14.359	18.13		14.359	18.399
14.493	17.949		14.493	17.848		14.493	18.038
14.627	17.799		14.627	17.786		14.627	17.806
14.761	17.666		14.761	17.586		14.761	17.718
15.036	17.595		15.036	17.415		15.036	17.625
15.17	17.355		15.17	17.153		15.17	17.414
15.306	17.243		15.306	17.166		15.306	17.3
15.445	17.16		15.445	16.799		15.445	17.047
15.586	16.804		15.586	16.894		15.586	17.013
15.72	16.674		15.72	16.603		15.72	16.83
15.854	16.653		15.854	16.428		15.854	16.765
15.99	16.425		15.99	16.344		15.99	16.558
16.124	16.337		16.124	16.068		16.124	16.44
16.258	16.062		16.258	16.119		16.258	16.176
16.392	15.997		16.392	15.881		16.392	15.869
16.526	15.862		16.526	15.716		16.526	15.813
16.66	15.663		16.66	15.564		16.66	15.691
16.806	15.561		16.806	15.419		16.806	15.528
17.088	15.414		17.088	15.263		17.088	15.331
17.22	15.222		17.22	14.953		17.22	15.181
17.356	14.953		17.356	14.741		17.356	15.042
17.502	14.827		17.502	14.759		17.502	14.986
17.636	14.733		17.636	14.64		17.636	14.599
17.77	14.439		17.77	14.523		17.77	14.552
17.904	14.201		17.904	14.21		17.904	14.442
18.04	14.161		18.04	14.013		18.04	14.115
18.186	13.955		18.186	13.984		18.186	14.04
18.32	13.875		18.32	13.89		18.32	13.834
18.454	13.658		18.454	13.591		18.454	13.719
18.6	13.416		18.6	13.422		18.6	13.591
18.736	13.313		18.736	13.347		18.736	13.34
18.87	13.12		18.87	13.151		18.87	13.179
19.004	12.867		19.004	12.844		19.004	12.904
19.138	12.74		19.138	12.775		19.138	12.908
19.284	12.645		19.284	12.597		19.284	12.673
19.564	12.418		19.564	12.313		19.564	12.627
19.7	12.349		19.7	12.223		19.7	12.388
19.834	12.072		19.834	12.176		19.834	12.244
19.968	12.028		19.968	12.023		19.968	11.98
20.102	11.781		20.102	11.63		20.102	11.993
20.236	11.778		20.236	11.658		20.236	11.832
20.373	11.521		20.373	11.45		20.373	11.607
20.507	11.332		20.507	11.239		20.507	11.457
20.641	11.183		20.641	11.091		20.641	11.317
20.782	11.05		20.782	10.894		20.782	11.128
20.92	10.875		20.92	10.958		20.92	10.972
21.057	10.722		21.057	10.654		21.057	10.835
21.191	10.629		21.191	10.516		21.191	10.639
21.466	10.382		21.466	10.251		21.466	10.438
21.6	10.176		21.6	10.141		21.6	10.411
21.741	10.167		21.741	10.146		21.741	10.109
21.875	9.908		21.875	9.811		21.875	9.99
22.016	9.773		22.016	9.71		22.016	9.839
22.15	9.748		22.15	9.647		22.15	9.821
22.284	9.575		22.284	9.499		22.284	9.689
22.418	9.454		22.418	9.403		22.418	9.513
22.552	9.345		22.552	9.175		22.552	9.356
22.688	9.131		22.688	9.089		22.688	9.251
22.822	9.005		22.822	8.901		22.822	9.074
22.956	8.895		22.956	8.873		22.956	8.984
23.09	8.783		23.09	8.657		23.09	8.781
23.231	8.619		23.231	8.625		23.231	8.796
23.499	8.432		23.499	8.405		23.499	8.482
23.64	8.307		23.64	8.301		23.64	8.563
23.781	8.233		23.781	8.193		23.781	8.297
23.915	8.127		23.915	8.034		23.915	8.1
24.054	7.997		24.054	7.829		24.054	7.977
24.188	7.925		24.188	7.826		24.188	7.877
24.329	7.782		24.329	7.624		24.329	7.864
24.463	7.665		24.463	7.531		24.463	7.667
24.6	7.481		24.6	7.465		24.6	7.535
24.734	7.435		24.734	7.415		24.734	7.48
24.868	7.238		24.868	7.204		24.868	7.38
25.002	7.194		25.002	7.057		25.002	7.226
25.136	7.085		25.136	6.969		25.136	7.136
25.406	6.941		25.406	6.925		25.406	7.046
25.545	6.898		25.545	6.751		25.545	6.992
25.681	6.789		25.681	6.713		25.681	6.8
25.82	6.645		25.82	6.499		25.82	6.605
25.954	6.56		25.954	6.439		25.954	6.706
26.095	6.425		26.095	6.297		26.095	6.551
26.229	6.343		26.229	6.315		26.229	6.465
26.363	6.224		26.363	6.228		26.363	6.347
26.499	6.173		26.499	6.138		26.499	6.257
26.633	6.058		26.633	5.996		26.633	6.059
26.767	5.934		26.767	5.846		26.767	5.998
26.901	5.868		26.901	5.635		26.901	5.868
27.035	5.767		27.035	5.609		27.035	5.738
27.31	5.649		27.31	5.535		27.31	5.711
27.444	5.535		27.444	5.398		27.444	5.659
27.578	5.413		27.578	5.428		27.578	5.58
27.712	5.359		27.712	5.34		27.712	5.452
27.849	5.277		27.849	5.248		27.849	5.371
27.983	5.171		27.983	5.059		27.983	5.361
28.117	5.118		28.117	5.05		28.117	5.128
28.251	5.006		28.251	4.986		28.251	5.07
28.385	4.955		28.385	4.887		28.385	5.034
28.521	4.838		28.521	4.83		28.521	4.959
28.66	4.742		28.66	4.727		28.66	4.823
28.801	4.665		28.801	4.573		28.801	4.732
28.935	4.601		28.935	4.455		28.935	4.624
29.08	4.511		29.08	4.411		29.08	4.674
29.348	4.419		29.348	4.321		29.348	4.479
29.485	4.36		29.485	4.331		29.485	4.378
29.619	4.292		29.619	4.238		29.619	4.321
29.76	4.195		29.76	4.184		29.76	4.223
29.894	4.123		29.894	3.966		29.894	4.233
30.028	4.036		30.028	4.004		30.028	4.118
30.162	3.985		30.162	3.913		30.162	4.12
30.296	3.958		30.296	3.841		30.296	4.006
30.43	3.849		30.43	3.802		30.43	3.977
30.576	3.827		30.576	3.667		30.576	3.891
30.71	3.707		30.71	3.677		30.71	3.863
30.846	3.638		30.846	3.534		30.846	3.701
30.98	3.558		30.98	3.531		30.98	3.692
31.248	3.526		31.248	3.402		31.248	3.502
31.382	3.476		31.382	3.404		31.382	3.547
31.523	3.406		31.523	3.352		31.523	3.429
31.657	3.331		31.657	3.249		31.657	3.364
31.791	3.249		31.791	3.244		31.791	3.278
31.925	3.24		31.925	3.132		31.925	3.393
32.061	3.156		32.061	3.069		32.061	3.211
32.195	3.091		32.195	3.043		32.195	3.273
32.329	3.045		32.329	3.011		32.329	3.154
32.463	2.989		32.463	2.955		32.463	3.024
32.6	2.919		32.6	2.788		32.6	3.053
32.738	2.871		32.738	2.722		32.738	2.959
32.872	2.83		32.872	2.773		32.872	2.94
33.143	2.802		33.143	2.768		33.143	2.886
33.274	2.743		33.274	2.6		33.274	2.913
33.411	2.693		33.411	2.596		33.411	2.796
33.545	2.65		33.545	2.573		33.545	2.657
33.691	2.584		33.691	2.436		33.691	2.687
33.825	2.565		33.825	2.48		33.825	2.65
33.959	2.511		33.959	2.399		33.959	2.618
34.104	2.478		34.104	2.409		34.104	2.615
34.241	2.445		34.241	2.411		34.241	2.566
34.375	2.413		34.375	2.352		34.375	2.434
34.509	2.358		34.509	2.321		34.509	2.413
34.643	2.295		34.643	2.29		34.643	2.441
34.777	2.297		34.777	2.207		34.777	2.448
35.047	2.241		35.047	2.236		35.047	2.254
35.186	2.207		35.186	2.118		35.186	2.246
35.327	2.18		35.327	2.12		35.327	2.2
35.461	2.127		35.461	2.06		35.461	2.258
35.597	2.12		35.597	1.967		35.597	2.247
35.743	2.081		35.743	1.961		35.743	2.203
35.877	2.045		35.877	1.914		35.877	2.11
36.011	2.025		36.011	1.862		36.011	2.079
36.145	1.996		36.145	1.875		36.145	2.113
36.286	1.96		36.286	1.847		36.286	2.002
36.42	1.935		36.42	1.859		36.42	2.013
36.554	1.894		36.554	1.8		36.554	2.05
36.688	1.866		36.688	1.811		36.688	1.953
36.824	1.849		36.824	1.72		36.824	1.946
36.97	1.833		36.97	1.756		36.97	1.908
37.238	1.813		37.238	1.78		37.238	1.896
37.384	1.775		37.384	1.652		37.384	1.788
37.518	1.755		37.518	1.696		37.518	1.751
37.652	1.717		37.652	1.595		37.652	1.83
37.793	1.718		37.793	1.585		37.793	1.813
37.927	1.685		37.927	1.654		37.927	1.814
38.073	1.666		38.073	1.62		38.073	1.756
38.207	1.625		38.207	1.48		38.207	1.736
38.341	1.617		38.341	1.576		38.341	1.72
38.477	1.603		38.477	1.54		38.477	1.751
38.616	1.591		38.616	1.528		38.616	1.713
38.752	1.584		38.752	1.474		38.752	1.693
38.886	1.555		38.886	1.515		38.886	1.605
39.02	1.526		39.02	1.392		39.02	1.611
39.154	1.521		39.154	1.397		39.154	1.592
39.425	1.506		39.425	1.414		39.425	1.651
39.559	1.497		39.559	1.408		39.559	1.607
39.693	1.466		39.693	1.452		39.693	1.491
39.834	1.441		39.834	1.314		39.834	1.583
39.968	1.421		39.968	1.293		39.968	1.507
40.102	1.4		40.102	1.307		40.102	1.523
40.236	1.39		40.236	1.26		40.236	1.447
40.37	1.377		40.37	1.337		40.37	1.463
40.504	1.361		40.504	1.253		40.504	1.406
40.64	1.354		40.64	1.265		40.64	1.416
40.786	1.327		40.786	1.287		40.786	1.446
40.92	1.325		40.92	1.245		40.92	1.406
41.065	1.304		41.065	1.17		41.065	1.417
41.199	1.3		41.199	1.218		41.199	1.36
41.482	1.288		41.482	1.151		41.482	1.299
41.62	1.285		41.62	1.211		41.62	1.416
41.757	1.275		41.757	1.269		41.757	1.416
41.891	1.26		41.891	1.22		41.891	1.285
42.032	1.236		42.032	1.075		42.032	1.289
42.17	1.233		42.17	1.223		42.17	1.24
42.316	1.212		42.316	1.209		42.316	1.242
42.457	1.225		42.457	1.188		42.457	1.333
42.596	1.198		42.596	1.159		42.596	1.26
42.732	1.191		42.732	1.168		42.732	1.271
42.866	1.184		42.866	1.075		42.866	1.207
43	1.166		43	1.121		43	1.292
43.146	1.168		43.146	1.02		43.146	1.186
43.28	1.172		43.28	1.104		43.28	1.181
43.416	1.162		43.416	1.041		43.416	1.194
43.55	1.153		43.55	1.023		43.55	1.169
43.696	1.151		43.696	1		43.696	1.271
43.83	1.145		43.83	1.014		43.83	1.144
44.098	1.136		44.098	0.992		44.098	1.266
44.246	1.118		44.246	1.007		44.246	1.185
44.38	1.111		44.38	1.007		44.38	1.143
44.514	1.112		44.514	1.035		44.514	1.229
44.653	1.1		44.653	1.015		44.653	1.169
44.789	1.09		44.789	1.056		44.789	1.093
44.928	1.075		44.928	1.032		44.928	1.218
45.064	1.064		45.064	1.05		45.064	1.082
45.203	1.057		45.203	1.007		45.203	1.2
45.337	1.052		45.337	1.017		45.337	1.073
45.478	1.059		45.478	0.949		45.478	1.133
45.612	1.052		45.612	0.99		45.612	1.209
45.746	1.052		45.746	0.945		45.746	1.121
45.88	1.045		45.88	0.993		45.88	1.155
46.151	1.034		46.151	0.888		46.151	1.049
46.285	1.037		46.285	0.917		46.285	1.051
46.419	1.038		46.419	0.921		46.419	1.13
46.553	1.022		46.553	0.94		46.553	1.08
46.694	1.004		46.694	0.903		46.694	1.073
46.828	1.026		46.828	0.887		46.828	1.039
46.962	1.021		46.962	0.959		46.962	1.032
47.103	0.998		47.103	0.89		47.103	1.034
47.244	0.986		47.244	0.936		47.244	1.048
47.382	0.986		47.382	0.982		47.382	1.063
47.519	0.982		47.519	0.965		47.519	1.019
47.653	0.986		47.653	0.963		47.653	1.132
47.791	0.983		47.791	0.917		47.791	1.081
47.928	0.966		47.928	0.949		47.928	1.067
48.196	0.968		48.196	0.922		48.196	1.048
48.33	0.965		48.33	0.901		48.33	0.98
48.476	0.965		48.476	0.932		48.476	1.051
48.61	0.957		48.61	0.928		48.61	1.028
48.746	0.949		48.746	0.895		48.746	1.051
48.88	0.94		48.88	0.933		48.88	0.951
49.014	0.934		49.014	0.912		49.014	1.012
49.148	0.937		49.148	0.91		49.148	1.018
49.282	0.948		49.282	0.927		49.282	1.083
49.418	0.941		49.418	0.918		49.418	1.057
49.552	0.935		49.552	0.904		49.552	0.935
49.691	0.92		49.691	0.889		49.691	0.974
49.827	0.924		49.827	0.854		49.827	0.934
50.102	0.924		50.102	0.862		50.102	0.961
50.241	0.908		50.241	0.903		50.241	0.995
50.375	0.908		50.375	0.879		50.375	0.961
50.512	0.89		50.512	0.876		50.512	0.931
50.646	0.894		50.646	0.821		50.646	1.027
50.78	0.885		50.78	0.833		50.78	1.031
50.914	0.887		50.914	0.874		50.914	1.038
51.048	0.887		51.048	0.855		51.048	1.002
51.196	0.896		51.196	0.852		51.196	0.913
51.33	0.888		51.33	0.823		51.33	1.046
51.464	0.886		51.464	0.832		51.464	0.961
51.598	0.903		51.598	0.847		51.598	0.971
51.732	0.894		51.732	0.858		51.732	0.909
51.877	0.88		51.877	0.824		51.877	0.994
52.014	0.882		52.014	0.855		52.014	0.997
52.282	0.887		52.282	0.816		52.282	0.923
52.416	0.867		52.416	0.814		52.416	1.001
52.557	0.857		52.557	0.791		52.557	0.886
52.691	0.853		52.691	0.83		52.691	0.931
52.825	0.842		52.825	0.803		52.825	0.992
52.959	0.839		52.959	0.801		52.959	0.937
53.095	0.836		53.095	0.772		53.095	0.978
53.229	0.841		53.229	0.781		53.229	0.94
53.363	0.837		53.363	0.836		53.363	0.959
53.497	0.831		53.497	0.757		53.497	0.839
53.643	0.824		53.643	0.773		53.643	0.857
53.779	0.816		53.779	0.807		53.779	0.906
53.913	0.816		53.913	0.755		53.913	0.967
54.181	0.823		54.181	0.817		54.181	0.936
54.315	0.825		54.315	0.812		54.315	0.907
54.456	0.826		54.456	0.778		54.456	0.894
54.59	0.824		54.59	0.773		54.59	0.893
54.731	0.819		54.731	0.757		54.731	0.955
54.865	0.823		54.865	0.806		54.865	0.872
55.007	0.821		55.007	0.777		55.007	0.941
55.14	0.833		55.14	0.816		55.14	0.865
55.282	0.839		55.282	0.769		55.282	0.867
55.416	0.834		55.416	0.837		55.416	0.92
55.554	0.844		55.554	0.802		55.554	0.957
55.688	0.847		55.688	0.791		55.688	0.894
55.825	0.835		55.825	0.813		55.825	0.922
55.959	0.838		55.959	0.807		55.959	0.892
56.227	0.826		56.227	0.813		56.227	0.847
56.361	0.812		56.361	0.784		56.361	0.815
56.495	0.789		56.495	0.745		56.495	0.815
56.629	0.784		56.629	0.719		56.629	0.784
56.77	0.785		56.77	0.74		56.77	0.896
56.904	0.776		56.904	0.712		56.904	0.805
57.045	0.782		57.045	0.77		57.045	0.889
57.179	0.774		57.179	0.703		57.179	0.813
57.32	0.771		57.32	0.717		57.32	0.797
57.454	0.762		57.454	0.702		57.454	0.873
57.588	0.774		57.588	0.728		57.588	0.826
57.722	0.776		57.722	0.728		57.722	0.889
57.856	0.761		57.856	0.755		57.856	0.793
58.126	0.756		58.126	0.729		58.126	0.773
58.272	0.763		58.272	0.763		58.272	0.842
58.406	0.788		58.406	0.735		58.406	0.857
58.54	0.765		58.54	0.706		58.54	0.899
58.686	0.75		58.686	0.73		58.686	0.795
58.82	0.74		58.82	0.71		58.82	0.823
58.956	0.738		58.956	0.734		58.956	0.843
59.102	0.744		59.102	0.727		59.102	0.75
59.236	0.763		59.236	0.718		59.236	0.859
59.37	0.768		59.37	0.752		59.37	0.788
59.504	0.772		59.504	0.75		59.504	0.853
59.64	0.772		59.64	0.721		59.64	0.839
59.774	0.781		59.774	0.739		59.774	0.883
59.908	0.781		59.908	0.716		59.908	0.918
60.176	0.752		60.176	0.715		60.176	0.766
60.317	0.742		60.317	0.712		60.317	0.859
60.451	0.74		60.451	0.716		60.451	0.862
60.585	0.712		60.585	0.704		60.585	0.732
60.722	0.715		60.722	0.674		60.722	0.722
60.856	0.71		60.856	0.678		60.856	0.847
61.001	0.711		61.001	0.643		61.001	0.715
61.135	0.71		61.135	0.695		61.135	0.833
61.269	0.725		61.269	0.712		61.269	0.832
61.403	0.715		61.403	0.668		61.403	0.729
61.551	0.703		61.551	0.697		61.551	0.86
61.685	0.704		61.685	0.654		61.685	0.815
61.819	0.702		61.819	0.647		61.819	0.784
61.961	0.707		61.961	0.675		61.961	0.718
62.099	0.71		62.099	0.685		62.099	0.764
62.37	0.717		62.37	0.671		62.37	0.81
62.504	0.714		62.504	0.654		62.504	0.812
62.638	0.704		62.638	0.679		62.638	0.745
62.772	0.701		62.772	0.638		62.772	0.841
62.908	0.692		62.908	0.682		62.908	0.776
63.042	0.684		63.042	0.674		63.042	0.747
63.188	0.681		63.188	0.645		63.188	0.783
63.322	0.677		63.322	0.645		63.322	0.827
63.456	0.668		63.456	0.636		63.456	0.814
63.604	0.663		63.604	0.63		63.604	0.805
63.738	0.661		63.738	0.612		63.738	0.738
63.872	0.665		63.872	0.637		63.872	0.742
64.006	0.669		64.006	0.628		64.006	0.693
64.14	0.667		64.14	0.641		64.14	0.767
64.288	0.676		64.288	0.652		64.288	0.77
64.556	0.66		64.556	0.634		64.556	0.709
64.69	0.664		64.69	0.622		64.69	0.814
64.824	0.663		64.824	0.604		64.824	0.679
64.965	0.658		64.965	0.625		64.965	0.705
65.099	0.686		65.099	0.671		65.099	0.754
65.24	0.692		65.24	0.686		65.24	0.789
65.374	0.677		65.374	0.625		65.374	0.75
65.515	0.663		65.515	0.639		65.515	0.733
65.649	0.655		65.649	0.65		65.649	0.683
65.783	0.656		65.783	0.579		65.783	0.773
65.917	0.638		65.917	0.629		65.917	0.789
66.051	0.631		66.051	0.594		66.051	0.765
66.185	0.635		66.185	0.628		66.185	0.705
66.456	0.627		66.456	0.61		66.456	0.643
66.59	0.629		66.59	0.597		66.59	0.67
66.728	0.643		66.728	0.627		66.728	0.682
66.869	0.642		66.869	0.588		66.869	0.652
67.003	0.623		67.003	0.57		67.003	0.729
67.137	0.615		67.137	0.595		67.137	0.72
67.274	0.612		67.274	0.61		67.274	0.692
67.419	0.617		67.419	0.551		67.419	0.741
67.553	0.618		67.553	0.613		67.553	0.684
67.687	0.613		67.687	0.564		67.687	0.665
67.821	0.603		67.821	0.537		67.821	0.651
67.962	0.615		67.962	0.594		67.962	0.751
68.104	0.629		68.104	0.569		68.104	0.651
68.238	0.617		68.238	0.575		68.238	0.756
68.517	0.593		68.517	0.569		68.517	0.672
68.651	0.587		68.651	0.537		68.651	0.646
68.785	0.589		68.785	0.554		68.785	0.59
68.919	0.594		68.919	0.531		68.919	0.698
69.06	0.595		69.06	0.549		69.06	0.636
69.201	0.601		69.201	0.584		69.201	0.67
69.335	0.606		69.335	0.554		69.335	0.645
69.469	0.597		69.469	0.563		69.469	0.629
69.61	0.594		69.61	0.595		69.61	0.727
69.744	0.584		69.744	0.561		69.744	0.709
69.878	0.575		69.878	0.561		69.878	0.646
70.012	0.557		70.012	0.541		70.012	0.598
70.154	0.554		70.154	0.53		70.154	0.667
70.292	0.551		70.292	0.49		70.292	0.707
70.429	0.546		70.429	0.497		70.429	0.598
70.567	0.55		70.567	0.539		70.567	0.619
70.842	0.569		70.842	0.508		70.842	0.591
70.976	0.579		70.976	0.537		70.976	0.607
71.113	0.576		71.113	0.545		71.113	0.645
71.247	0.559		71.247	0.509		71.247	0.676
71.381	0.547		71.381	0.538		71.381	0.582
71.515	0.547		71.515	0.539		71.515	0.565
71.649	0.557		71.649	0.495		71.649	0.65
71.797	0.554		71.797	0.505		71.797	0.697
71.931	0.546		71.931	0.52		71.931	0.653
72.065	0.54		72.065	0.47		72.065	0.612
72.199	0.532		72.199	0.469		72.199	0.548
72.333	0.526		72.333	0.511		72.333	0.648
72.467	0.522		72.467	0.508		72.467	0.642
72.742	0.53		72.742	0.466		72.742	0.677
72.878	0.524		72.878	0.457		72.878	0.554
73.012	0.528		73.012	0.506		73.012	0.544
73.146	0.536		73.146	0.463		73.146	0.55
73.28	0.518		73.28	0.504		73.28	0.526
73.414	0.514		73.414	0.448		73.414	0.617
73.56	0.514		73.56	0.455		73.56	0.654
73.696	0.513		73.696	0.476		73.696	0.566
73.83	0.51		73.83	0.49		73.83	0.544
73.964	0.511		73.964	0.464		73.964	0.634
74.11	0.502		74.11	0.487		74.11	0.646
74.244	0.487		74.244	0.428		74.244	0.535
74.392	0.477		74.392	0.467		74.392	0.531
74.526	0.48		74.526	0.46		74.526	0.532
74.66	0.486		74.66	0.459		74.66	0.615
74.928	0.471		74.928	0.469		74.928	0.594
75.076	0.469		75.076	0.462		75.076	0.526
75.215	0.466		75.215	0.436		75.215	0.494
75.351	0.473		75.351	0.424		75.351	0.482
75.49	0.485		75.49	0.477		75.49	0.525
75.624	0.494		75.624	0.476		75.624	0.624
75.761	0.489		75.761	0.472		75.761	0.584
75.895	0.479		75.895	0.463		75.895	0.509
76.04	0.486		76.04	0.418		76.04	0.587
76.174	0.496		76.174	0.466		76.174	0.508
76.308	0.482		76.308	0.479		76.308	0.61
76.445	0.464		76.445	0.393		76.445	0.612
76.579	0.454		76.579	0.414		76.579	0.544
76.713	0.446		76.713	0.408		76.713	0.505
76.858	0.46		76.858	0.429		76.858	0.587
76.999	0.464		76.999	0.406		76.999	0.593
77.275	0.454		77.275	0.39		77.275	0.507
77.409	0.442		77.409	0.429		77.409	0.588
77.543	0.435		77.543	0.42		77.543	0.535
77.677	0.421		77.677	0.366		77.677	0.437
77.813	0.423		77.813	0.383		77.813	0.564
77.947	0.423		77.947	0.413		77.947	0.469
78.081	0.428		78.081	0.365		78.081	0.516
78.227	0.439		78.227	0.404		78.227	0.483
78.361	0.442		78.361	0.413		78.361	0.475
78.497	0.427		78.497	0.417		78.497	0.513
78.643	0.427		78.643	0.411		78.643	0.575
78.777	0.428		78.777	0.377		78.777	0.501
78.911	0.43		78.911	0.409		78.911	0.539
79.045	0.424		79.045	0.409		79.045	0.447
79.315	0.424		79.315	0.394		79.315	0.497
79.449	0.425		79.449	0.389		79.449	0.505
79.59	0.417		79.59	0.374		79.59	0.506
79.724	0.403		79.724	0.353		79.724	0.557
79.858	0.409		79.858	0.347		79.858	0.489
79.992	0.419		79.992	0.38		79.992	0.455
80.126	0.415		80.126	0.35		80.126	0.549
80.26	0.402		80.26	0.361		80.26	0.405
80.397	0.394		80.397	0.384		80.397	0.443
80.531	0.389		80.531	0.323		80.531	0.488
80.665	0.392		80.665	0.362		80.665	0.459
80.806	0.392		80.806	0.352		80.806	0.497
81.074	0.399		81.074	0.374		81.074	0.409
81.208	0.41		81.208	0.347		81.208	0.56
81.342	0.403		81.342	0.371		81.342	0.428
81.478	0.393		81.478	0.327		81.478	0.5
81.612	0.387		81.612	0.367		81.612	0.426
81.758	0.379		81.758	0.326		81.758	0.4
81.892	0.388		81.892	0.33		81.892	0.42
82.026	0.383		82.026	0.337		82.026	0.412
82.162	0.369		82.162	0.354		82.162	0.447
82.308	0.357		82.308	0.315		82.308	0.411
82.442	0.354		82.442	0.316		82.442	0.434
82.576	0.349		82.576	0.332		82.576	0.416
82.71	0.35		82.71	0.345		82.71	0.466
82.846	0.346		82.846	0.338		82.846	0.384
83.114	0.346		83.114	0.275		83.114	0.411
83.253	0.338		83.253	0.316		83.253	0.351
83.394	0.345		83.394	0.298		83.394	0.403
83.54	0.343		83.54	0.287		83.54	0.479
83.674	0.343		83.674	0.327		83.674	0.415
83.81	0.348		83.81	0.317		83.81	0.399
83.944	0.357		83.944	0.301		83.944	0.397
84.078	0.364		84.078	0.313		84.078	0.443
84.212	0.38		84.212	0.378		84.212	0.468
84.353	0.396		84.353	0.35		84.353	0.534
84.494	0.405		84.494	0.369		84.494	0.486
84.64	0.401		84.64	0.354		84.64	0.472
84.786	0.385		84.786	0.333		84.786	0.535
84.92	0.36		84.92	0.321		84.92	0.375
85.054	0.333		85.054	0.307		85.054	0.403
85.188	0.324		85.188	0.283		85.188	0.408
85.458	0.337		85.458	0.303		85.458	0.465
85.592	0.345		85.592	0.284		85.592	0.487
85.726	0.337		85.726	0.316		85.726	0.426
85.86	0.33		85.86	0.321		85.86	0.449
85.994	0.328		85.994	0.271		85.994	0.341
86.135	0.321		86.135	0.289		86.135	0.416
86.269	0.32		86.269	0.275		86.269	0.44
86.403	0.33		86.403	0.329		86.403	0.411
86.544	0.326		86.544	0.313		86.544	0.466
86.685	0.327		86.685	0.273		86.685	0.401
86.819	0.325		86.819	0.318		86.819	0.363
86.96	0.317		86.96	0.274		86.96	0.445
87.106	0.311		87.106	0.245		87.106	0.427
87.24	0.305		87.24	0.288		87.24	0.335
87.374	0.299		87.374	0.233		87.374	0.401
87.642	0.3		87.642	0.262		87.642	0.4
87.788	0.318		87.788	0.293		87.788	0.329
87.924	0.326		87.924	0.284		87.924	0.378
88.07	0.317		88.07	0.278		88.07	0.451
88.204	0.338		88.204	0.291		88.204	0.442
88.338	0.333		88.338	0.296		88.338	0.365
88.472	0.312		88.472	0.286		88.472	0.39
88.608	0.287		88.608	0.219		88.608	0.312
88.742	0.275		88.742	0.213		88.742	0.398
88.881	0.275		88.881	0.259		88.881	0.322
89.017	0.29		89.017	0.222		89.017	0.306
89.151	0.299		89.151	0.293		89.151	0.402
89.285	0.287		89.285	0.26		89.285	0.432
89.419	0.272		89.419	0.228		89.419	0.295
89.702	0.275		89.702	0.209		89.702	0.424
89.836	0.268		89.836	0.194		89.836	0.398
89.97	0.261		89.97	0.238		89.97	0.301
90.104	0.274		90.104	0.245		90.104	0.286
90.238	0.292		90.238	0.223		90.238	0.357
90.374	0.288		90.374	0.259		90.374	0.355
90.508	0.265		90.508	0.259		90.508	0.299
90.642	0.264		90.642	0.257		90.642	0.301
90.783	0.264		90.783	0.222		90.783	0.266
90.917	0.266		90.917	0.258		90.917	0.354
91.051	0.263		91.051	0.251		91.051	0.331
91.185	0.257		91.185	0.234		91.185	0.302
91.331	0.252		91.331	0.244		91.331	0.362
91.467	0.247		91.467	0.24		91.467	0.278
91.735	0.248		91.735	0.209		91.735	0.28
91.881	0.26		91.881	0.216		91.881	0.363
92.015	0.265		92.015	0.246		92.015	0.377
92.151	0.261		92.151	0.211		92.151	0.296
92.285	0.258		92.285	0.243		92.285	0.34
92.419	0.257		92.419	0.225		92.419	0.342
92.553	0.255		92.553	0.205		92.553	0.388
92.687	0.257		92.687	0.236		92.687	0.376
92.824	0.272		92.824	0.246		92.824	0.333
92.958	0.277		92.958	0.259		92.958	0.326
93.103	0.267		93.103	0.225		93.103	0.365
93.237	0.265		93.237	0.256		93.237	0.376
93.371	0.258		93.371	0.239		93.371	0.345
93.646	0.244		93.646	0.23		93.646	0.339
93.783	0.244		93.783	0.204		93.783	0.348
93.917	0.249		93.917	0.19		93.917	0.347
94.051	0.241		94.051	0.203		94.051	0.383
94.185	0.242		94.185	0.178		94.185	0.334
94.319	0.248		94.319	0.175		94.319	0.369
94.465	0.254		94.465	0.219		94.465	0.304
94.599	0.253		94.599	0.188		94.599	0.302
94.735	0.256		94.735	0.2		94.735	0.358
94.881	0.254		94.881	0.237		94.881	0.295
95.015	0.271		95.015	0.247		95.015	0.385
95.149	0.293		95.149	0.241		95.149	0.35
95.283	0.282		95.283	0.241		95.283	0.389
95.431	0.273		95.431	0.226		95.431	0.424
95.565	0.268		95.565	0.254		95.565	0.276
95.833	0.266		95.833	0.211		95.833	0.412
95.967	0.255		95.967	0.227		95.967	0.362
96.101	0.251		96.101	0.194		96.101	0.28
96.235	0.246		96.235	0.208		96.235	0.378
96.371	0.235		96.371	0.172		96.371	0.341
96.515	0.226		96.515	0.198		96.515	0.273
96.651	0.225		96.651	0.222		96.651	0.265
96.785	0.214		96.785	0.2		96.785	0.288
96.919	0.207		96.919	0.161		96.919	0.252
97.065	0.203		97.065	0.133		97.065	0.309
97.199	0.196		97.199	0.177		97.199	0.227
97.335	0.191		97.335	0.126		97.335	0.281
97.469	0.186		97.469	0.153		97.469	0.203
97.603	0.186		97.603	0.137		97.603	0.29
97.878	0.174		97.878	0.12		97.878	0.255
98.019	0.173		98.019	0.155		98.019	0.276
98.153	0.171		98.153	0.132		98.153	0.223
98.294	0.172		98.294	0.128		98.294	0.231
98.428	0.164		98.428	0.133		98.428	0.276
98.562	0.155		98.562	0.148		98.562	0.23
98.696	0.162		98.696	0.101		98.696	0.306
98.83	0.168		98.83	0.128		98.83	0.212
98.967	0.166		98.967	0.141		98.967	0.276
99.101	0.159		99.101	0.107		99.101	0.213
99.235	0.156		99.235	0.097		99.235	0.241
99.369	0.15		99.369	0.137		99.369	0.175
99.503	0.155		99.503	0.13		99.503	0.31
99.782	0.166		99.782	0.105		99.782	0.291
99.919	0.164		99.919	0.15		99.919	0.274
100	0.13		100	0.106		100	0.244

## Sheet: Mock depleted tears D,E
Mock depleted normal tears: Compression then expansion isocycling
Area	Pressure		Area	Pressure		Area	Pressure
100	0.281		100	0.283		100	0.281
99.956	0.291		99.956	0.292		99.956	0.291
99.823	0.292		99.823	0.29		99.823	0.288
99.689	0.296		99.689	0.296		99.689	0.299
99.544	0.291		99.544	0.291		99.544	0.292
99.399	0.306		99.399	0.304		99.399	0.304
99.258	0.313		99.258	0.314		99.258	0.313
99.124	0.321		99.124	0.32		99.124	0.319
98.977	0.33		98.977	0.331		98.977	0.333
98.843	0.318		98.843	0.318		98.843	0.32
98.709	0.321		98.709	0.32		98.709	0.321
98.576	0.329		98.576	0.328		98.576	0.328
98.43	0.329		98.43	0.33		98.43	0.331
98.294	0.328		98.294	0.326		98.294	0.326
98.163	0.352		98.163	0.352		98.163	0.352
98.027	0.368		98.027	0.366		98.027	0.368
97.882	0.368		97.882	0.37		97.882	0.371
97.603	0.367		97.603	0.369		97.603	0.37
97.457	0.372		97.457	0.374		97.457	0.372
97.317	0.386		97.317	0.387		97.317	0.389
97.183	0.392		97.183	0.391		97.183	0.389
97.049	0.403		97.049	0.402		97.049	0.403
96.902	0.416		96.902	0.418		96.902	0.419
96.756	0.416		96.756	0.415		96.756	0.412
96.623	0.423		96.623	0.425		96.623	0.426
96.489	0.429		96.489	0.427		96.489	0.428
96.356	0.436		96.356	0.437		96.356	0.44
96.208	0.446		96.208	0.448		96.208	0.448
96.074	0.445		96.074	0.445		96.074	0.449
95.941	0.441		95.941	0.44		95.941	0.441
95.807	0.44		95.807	0.441		95.807	0.442
95.673	0.442		95.673	0.442		95.673	0.443
95.537	0.451		95.537	0.452		95.537	0.451
95.404	0.459		95.404	0.457		95.404	0.457
95.125	0.472		95.125	0.474		95.125	0.472
94.979	0.478		94.979	0.479		94.979	0.482
94.839	0.48		94.839	0.483		94.839	0.485
94.705	0.48		94.705	0.477		94.705	0.479
94.567	0.491		94.567	0.492		94.567	0.494
94.431	0.485		94.431	0.485		94.431	0.485
94.297	0.484		94.297	0.486		94.297	0.488
94.159	0.475		94.159	0.473		94.159	0.471
94.013	0.469		94.013	0.472		94.013	0.476
93.866	0.458		93.866	0.459		93.866	0.459
93.727	0.464		93.727	0.462		93.727	0.459
93.587	0.468		93.587	0.47		93.587	0.468
93.453	0.479		93.453	0.481		93.453	0.483
93.32	0.463		93.32	0.46		93.32	0.457
93.179	0.458		93.179	0.457		93.179	0.456
93.038	0.452		93.038	0.45		93.038	0.45
92.9	0.443		92.9	0.441		92.9	0.444
92.764	0.46		92.764	0.463		92.764	0.462
92.63	0.435		92.63	0.435		92.63	0.436
92.485	0.429		92.485	0.428		92.485	0.425
92.351	0.424		92.351	0.424		92.351	0.427
92.07	0.42		92.07	0.418		92.07	0.419
91.925	0.42		91.925	0.423		91.925	0.421
91.791	0.422		91.791	0.424		91.791	0.425
91.657	0.412		91.657	0.413		91.657	0.415
91.524	0.394		91.524	0.394		91.524	0.395
91.388	0.373		91.388	0.373		91.388	0.371
91.254	0.37		91.254	0.368		91.254	0.369
91.121	0.364		91.121	0.361		91.121	0.36
90.975	0.357		90.975	0.359		90.975	0.361
90.835	0.363		90.835	0.364		90.835	0.365
90.689	0.355		90.689	0.356		90.689	0.354
90.556	0.353		90.556	0.353		90.556	0.352
90.422	0.358		90.422	0.358		90.422	0.359
90.288	0.37		90.288	0.368		90.288	0.367
90.148	0.365		90.148	0.363		90.148	0.365
90.014	0.364		90.014	0.362		90.014	0.363
89.74	0.388		89.74	0.388		89.74	0.387
89.594	0.377		89.594	0.379		89.594	0.377
89.458	0.364		89.458	0.363		89.458	0.366
89.325	0.364		89.325	0.363		89.325	0.365
89.191	0.368		89.191	0.366		89.191	0.367
89.05	0.357		89.05	0.357		89.05	0.355
88.917	0.365		88.917	0.363		88.917	0.364
88.776	0.36		88.776	0.36		88.776	0.358
88.643	0.348		88.643	0.349		88.643	0.35
88.504	0.346		88.504	0.347		88.504	0.346
88.368	0.346		88.368	0.346		88.368	0.348
88.235	0.346		88.235	0.348		88.235	0.348
88.101	0.356		88.101	0.356		88.101	0.359
87.967	0.361		87.967	0.361		87.967	0.359
87.834	0.361		87.834	0.358		87.834	0.357
87.686	0.36		87.686	0.358		87.686	0.358
87.419	0.357		87.419	0.357		87.419	0.358
87.285	0.358		87.285	0.359		87.285	0.358
87.151	0.36		87.151	0.36		87.151	0.36
87.004	0.356		87.004	0.355		87.004	0.357
86.865	0.359		86.865	0.357		86.865	0.357
86.72	0.365		86.72	0.367		86.72	0.369
86.584	0.37		86.584	0.371		86.584	0.369
86.451	0.38		86.451	0.378		86.451	0.377
86.317	0.388		86.317	0.39		86.317	0.39
86.176	0.378		86.176	0.38		86.176	0.377
86.038	0.366		86.038	0.367		86.038	0.369
85.89	0.358		85.89	0.357		85.89	0.355
85.757	0.357		85.757	0.36		85.757	0.36
85.623	0.365		85.623	0.363		85.623	0.361
85.489	0.368		85.489	0.37		85.489	0.369
85.344	0.365		85.344	0.365		85.344	0.366
85.196	0.361		85.196	0.359		85.196	0.36
85.063	0.359		85.063	0.358		85.063	0.36
84.795	0.361		84.795	0.362		84.795	0.36
84.662	0.365		84.662	0.365		84.662	0.362
84.526	0.367		84.526	0.369		84.526	0.367
84.38	0.359		84.38	0.361		84.38	0.36
84.247	0.348		84.247	0.346		84.247	0.347
84.113	0.345		84.113	0.343		84.113	0.341
83.98	0.347		83.98	0.348		83.98	0.347
83.846	0.344		83.846	0.342		83.846	0.343
83.71	0.34		83.71	0.34		83.71	0.341
83.576	0.351		83.576	0.351		83.576	0.349
83.443	0.357		83.443	0.355		83.443	0.354
83.297	0.351		83.297	0.351		83.297	0.352
83.164	0.349		83.164	0.349		83.164	0.347
83.018	0.35		83.018	0.348		83.018	0.351
82.873	0.352		82.873	0.351		82.873	0.35
82.603	0.349		82.603	0.347		82.603	0.344
82.463	0.345		82.463	0.345		82.463	0.346
82.324	0.342		82.324	0.344		82.324	0.344
82.191	0.335		82.191	0.333		82.191	0.332
82.05	0.331		82.05	0.333		82.05	0.333
81.917	0.336		81.917	0.336		81.917	0.336
81.783	0.359		81.783	0.358		81.783	0.359
81.642	0.372		81.642	0.37		81.642	0.371
81.509	0.37		81.509	0.37		81.509	0.37
81.368	0.363		81.368	0.364		81.368	0.363
81.234	0.356		81.234	0.358		81.234	0.357
81.094	0.35		81.094	0.35		81.094	0.348
80.96	0.345		80.96	0.346		80.96	0.349
80.819	0.345		80.819	0.347		80.819	0.346
80.686	0.346		80.686	0.344		80.686	0.342
80.54	0.349		80.54	0.349		80.54	0.347
80.395	0.351		80.395	0.349		80.395	0.348
80.254	0.355		80.254	0.356		80.254	0.358
79.98	0.355		79.98	0.354		79.98	0.354
79.846	0.353		79.846	0.354		79.846	0.355
79.713	0.352		79.713	0.35		79.713	0.349
79.579	0.357		79.579	0.357		79.579	0.357
79.443	0.354		79.443	0.352		79.443	0.353
79.312	0.346		79.312	0.345		79.312	0.347
79.164	0.356		79.164	0.357		79.164	0.355
79.031	0.363		79.031	0.365		79.031	0.364
78.885	0.357		78.885	0.357		78.885	0.355
78.752	0.352		78.752	0.353		78.752	0.354
78.618	0.348		78.618	0.347		78.618	0.349
78.482	0.346		78.482	0.344		78.482	0.341
78.348	0.346		78.348	0.344		78.348	0.346
78.215	0.35		78.215	0.352		78.215	0.354
77.947	0.352		77.947	0.351		77.947	0.351
77.812	0.356		77.812	0.357		77.812	0.355
77.673	0.36		77.673	0.358		77.673	0.359
77.54	0.357		77.54	0.356		77.54	0.357
77.406	0.354		77.406	0.355		77.406	0.354
77.265	0.371		77.265	0.37		77.265	0.37
77.125	0.391		77.125	0.388		77.125	0.386
76.984	0.393		76.984	0.393		76.984	0.392
76.839	0.384		76.839	0.385		76.839	0.385
76.705	0.374		76.705	0.373		76.705	0.371
76.571	0.362		76.571	0.361		76.571	0.361
76.426	0.361		76.426	0.361		76.426	0.36
76.29	0.367		76.29	0.366		76.29	0.368
76.159	0.367		76.159	0.367		76.159	0.369
76.011	0.365		76.011	0.365		76.011	0.365
75.877	0.371		75.877	0.372		75.877	0.375
75.61	0.367		75.61	0.366		75.61	0.368
75.477	0.361		75.477	0.362		75.477	0.363
75.329	0.363		75.329	0.364		75.329	0.365
75.195	0.369		75.195	0.366		75.195	0.364
75.055	0.366		75.055	0.368		75.055	0.371
74.916	0.361		74.916	0.36		74.916	0.361
74.783	0.356		74.783	0.356		74.783	0.357
74.647	0.354		74.647	0.355		74.647	0.356
74.513	0.356		74.513	0.355		74.513	0.355
74.379	0.351		74.379	0.35		74.379	0.35
74.234	0.35		74.234	0.348		74.234	0.348
74.093	0.358		74.093	0.36		74.093	0.36
73.948	0.362		73.948	0.364		73.948	0.363
73.814	0.361		73.814	0.359		73.814	0.359
73.681	0.359		73.681	0.357		73.681	0.358
73.545	0.359		73.545	0.361		73.545	0.363
73.277	0.359		73.277	0.357		73.277	0.357
73.132	0.357		73.132	0.355		73.132	0.356
72.999	0.36		72.999	0.361		72.999	0.358
72.851	0.361		72.851	0.362		72.851	0.364
72.705	0.363		72.705	0.365		72.705	0.368
72.572	0.363		72.572	0.361		72.572	0.359
72.438	0.365		72.438	0.365		72.438	0.363
72.298	0.367		72.298	0.366		72.298	0.367
72.157	0.367		72.157	0.368		72.157	0.37
72.019	0.365		72.019	0.366		72.019	0.366
71.885	0.36		71.885	0.36		71.885	0.359
71.749	0.359		71.749	0.36		71.749	0.362
71.611	0.378		71.611	0.38		71.611	0.383
71.475	0.388		71.475	0.389		71.475	0.389
71.341	0.378		71.341	0.38		71.341	0.377
71.207	0.374		71.207	0.372		71.207	0.372
71.074	0.379		71.074	0.376		71.074	0.374
70.804	0.379		70.804	0.381		70.804	0.379
70.673	0.379		70.673	0.38		70.673	0.382
70.537	0.376		70.537	0.376		70.537	0.379
70.399	0.374		70.399	0.376		70.399	0.375
70.263	0.373		70.263	0.375		70.263	0.377
70.124	0.374		70.124	0.375		70.124	0.376
69.979	0.373		69.979	0.372		69.979	0.372
69.831	0.377		69.831	0.376		69.831	0.376
69.693	0.379		69.693	0.377		69.693	0.379
69.548	0.382		69.548	0.38		69.548	0.382
69.412	0.384		69.412	0.381		69.412	0.379
69.278	0.388		69.278	0.388		69.278	0.386
69.144	0.392		69.144	0.392		69.144	0.394
69.011	0.394		69.011	0.393		69.011	0.393
68.865	0.393		68.865	0.394		68.865	0.392
68.718	0.393		68.718	0.391		68.718	0.388
68.584	0.404		68.584	0.405		68.584	0.403
68.45	0.4		68.45	0.403		68.45	0.401
68.171	0.4		68.171	0.403		68.171	0.4
68.035	0.401		68.035	0.399		68.035	0.398
67.902	0.404		67.902	0.403		67.902	0.401
67.768	0.401		67.768	0.402		67.768	0.4
67.623	0.398		67.623	0.397		67.623	0.395
67.489	0.395		67.489	0.394		67.489	0.394
67.349	0.394		67.349	0.396		67.349	0.395
67.215	0.39		67.215	0.393		67.215	0.391
67.07	0.392		67.07	0.391		67.07	0.391
66.936	0.392		66.936	0.392		66.936	0.391
66.788	0.396		66.788	0.393		66.788	0.396
66.655	0.397		66.655	0.399		66.655	0.4
66.521	0.395		66.521	0.396		66.521	0.395
66.387	0.405		66.387	0.406		66.387	0.406
66.242	0.407		66.242	0.407		66.242	0.406
66.101	0.411		66.101	0.413		66.101	0.414
65.963	0.411		65.963	0.413		65.963	0.413
65.827	0.412		65.827	0.41		65.827	0.408
65.56	0.411		65.56	0.414		65.56	0.411
65.414	0.407		65.414	0.408		65.414	0.406
65.274	0.401		65.274	0.399		65.274	0.401
65.14	0.4		65.14	0.399		65.14	0.398
65.007	0.401		65.007	0.398		65.007	0.4
64.866	0.407		64.866	0.408		64.866	0.409
64.732	0.417		64.732	0.419		64.732	0.417
64.599	0.425		64.599	0.424		64.599	0.426
64.465	0.426		64.465	0.425		64.465	0.425
64.317	0.421		64.317	0.419		64.317	0.421
64.184	0.409		64.184	0.41		64.184	0.409
64.05	0.407		64.05	0.405		64.05	0.405
63.912	0.41		63.912	0.409		63.912	0.412
63.771	0.411		63.771	0.409		63.771	0.411
63.637	0.409		63.637	0.412		63.637	0.409
63.497	0.406		63.497	0.405		63.497	0.406
63.222	0.408		63.222	0.411		63.222	0.412
63.089	0.415		63.089	0.416		63.089	0.416
62.955	0.42		62.955	0.417		62.955	0.416
62.822	0.42		62.822	0.423		62.822	0.421
62.681	0.423		62.681	0.424		62.681	0.424
62.54	0.429		62.54	0.428		62.54	0.429
62.407	0.43		62.407	0.432		62.407	0.432
62.273	0.424		62.273	0.426		62.273	0.426
62.135	0.42		62.135	0.421		62.135	0.423
61.994	0.41		61.994	0.41		61.994	0.41
61.86	0.406		61.86	0.404		61.86	0.404
61.72	0.406		61.72	0.405		61.72	0.405
61.574	0.414		61.574	0.413		61.574	0.412
61.429	0.423		61.429	0.426		61.429	0.424
61.288	0.427		61.288	0.429		61.288	0.428
61.143	0.43		61.143	0.429		61.143	0.427
61.009	0.431		61.009	0.431		61.009	0.43
60.876	0.428		60.876	0.429		60.876	0.429
60.606	0.432		60.606	0.432		60.606	0.429
60.473	0.435		60.473	0.436		60.473	0.435
60.332	0.446		60.332	0.443		60.332	0.441
60.198	0.451		60.198	0.45		60.198	0.45
60.065	0.445		60.065	0.446		60.065	0.449
59.924	0.44		59.924	0.438		59.924	0.439
59.786	0.439		59.786	0.441		59.786	0.441
59.645	0.439		59.645	0.439		59.645	0.437
59.511	0.447		59.511	0.447		59.511	0.446
59.364	0.447		59.364	0.448		59.364	0.449
59.23	0.449		59.23	0.447		59.23	0.445
59.096	0.457		59.096	0.46		59.096	0.462
58.963	0.467		58.963	0.47		58.963	0.467
58.829	0.461		58.829	0.46		58.829	0.457
58.555	0.451		58.555	0.449		58.555	0.447
58.414	0.448		58.414	0.448		58.414	0.45
58.269	0.454		58.269	0.451		58.269	0.452
58.135	0.46		58.135	0.463		58.135	0.463
57.99	0.455		57.99	0.453		57.99	0.453
57.856	0.455		57.856	0.455		57.856	0.453
57.72	0.448		57.72	0.449		57.72	0.451
57.587	0.447		57.587	0.45		57.587	0.451
57.441	0.448		57.441	0.447		57.441	0.445
57.301	0.456		57.301	0.457		57.301	0.46
57.167	0.463		57.167	0.465		57.167	0.466
57.022	0.467		57.022	0.466		57.022	0.465
56.888	0.474		56.888	0.471		56.888	0.47
56.754	0.486		56.754	0.489		56.754	0.485
56.609	0.499		56.609	0.495		56.609	0.499
56.473	0.513		56.473	0.515		56.473	0.512
56.339	0.521		56.339	0.518		56.339	0.516
56.206	0.528		56.206	0.524		56.206	0.523
55.931	0.533		55.931	0.536		55.931	0.54
55.793	0.531		55.793	0.531		55.793	0.534
55.645	0.522		55.645	0.523		55.645	0.52
55.507	0.525		55.507	0.526		55.507	0.529
55.362	0.529		55.362	0.53		55.362	0.529
55.216	0.527		55.216	0.527		55.216	0.528
55.083	0.528		55.083	0.529		55.083	0.525
54.949	0.528		54.949	0.526		54.949	0.523
54.813	0.517		54.813	0.515		54.813	0.518
54.668	0.513		54.668	0.511		54.668	0.512
54.534	0.516		54.534	0.512		54.534	0.509
54.389	0.517		54.389	0.517		54.389	0.514
54.255	0.523		54.255	0.525		54.255	0.527
54.122	0.527		54.122	0.529		54.122	0.528
53.986	0.524		53.986	0.526		53.986	0.529
53.852	0.521		53.852	0.525		53.852	0.521
53.707	0.521		53.707	0.518		53.707	0.522
53.573	0.528		53.573	0.531		53.573	0.529
53.439	0.533		53.439	0.535		53.439	0.532
53.17	0.539		53.17	0.537		53.17	0.537
53.024	0.546		53.024	0.544		53.024	0.543
52.884	0.553		52.884	0.555		52.884	0.553
52.738	0.56		52.738	0.561		52.738	0.558
52.593	0.563		52.593	0.56		52.593	0.557
52.452	0.569		52.452	0.569		52.452	0.567
52.319	0.576		52.319	0.578		52.319	0.58
52.173	0.586		52.173	0.583		52.173	0.583
52.04	0.59		52.04	0.591		52.04	0.593
51.906	0.587		51.906	0.586		51.906	0.588
51.773	0.589		51.773	0.585		51.773	0.582
51.632	0.59		51.632	0.591		51.632	0.587
51.498	0.59		51.498	0.591		51.498	0.589
51.365	0.596		51.365	0.6		51.365	0.602
51.229	0.605		51.229	0.609		51.229	0.613
51.095	0.613		51.095	0.611		51.095	0.61
50.961	0.617		50.961	0.616		50.961	0.615
50.816	0.623		50.816	0.62		50.816	0.62
50.542	0.632		50.542	0.635		50.542	0.634
50.401	0.641		50.401	0.639		50.401	0.636
50.263	0.639		50.263	0.642		50.263	0.647
50.129	0.648		50.129	0.644		50.129	0.648
49.981	0.66		49.981	0.658		49.981	0.66
49.836	0.661		49.836	0.665		49.836	0.662
49.702	0.666		49.702	0.668		49.702	0.665
49.562	0.666		49.562	0.665		49.562	0.664
49.428	0.669		49.428	0.665		49.428	0.669
49.288	0.673		49.288	0.675		49.288	0.67
49.154	0.674		49.154	0.672		49.154	0.674
49.02	0.681		49.02	0.681		49.02	0.677
48.887	0.694		48.887	0.697		48.887	0.696
48.753	0.702		48.753	0.702		48.753	0.703
48.605	0.712		48.605	0.712		48.605	0.707
48.467	0.719		48.467	0.724		48.467	0.729
48.333	0.729		48.333	0.729		48.333	0.725
48.193	0.742		48.193	0.741		48.193	0.743
47.925	0.751		47.925	0.748		47.925	0.748
47.792	0.757		47.792	0.757		47.792	0.759
47.658	0.772		47.658	0.773		47.658	0.778
47.525	0.795		47.525	0.799		47.525	0.8
47.389	0.814		47.389	0.817		47.389	0.816
47.243	0.823		47.243	0.82		47.243	0.819
47.098	0.827		47.098	0.827		47.098	0.825
46.957	0.835		46.957	0.84		46.957	0.844
46.812	0.841		46.812	0.844		46.812	0.843
46.678	0.854		46.678	0.848		46.678	0.847
46.545	0.875		46.545	0.874		46.545	0.868
46.411	0.89		46.411	0.892		46.411	0.886
46.275	0.897		46.275	0.902		46.275	0.897
46.13	0.902		46.13	0.9		46.13	0.907
45.996	0.915		45.996	0.911		45.996	0.915
45.862	0.929		45.862	0.922		45.862	0.923
45.583	0.934		45.583	0.928		45.583	0.933
45.447	0.938		45.447	0.94		45.447	0.939
45.316	0.95		45.316	0.945		45.316	0.942
45.18	0.966		45.18	0.97		45.18	0.974
45.035	0.982		45.035	0.982		45.035	0.984
44.901	0.999		44.901	0.997		44.901	1
44.768	1.02		44.768	1.019		44.768	1.024
44.634	1.046		44.634	1.048		44.634	1.052
44.5	1.069		44.5	1.072		44.5	1.068
44.364	1.081		44.364	1.076		44.364	1.069
44.226	1.095		44.226	1.095		44.226	1.1
44.09	1.112		44.09	1.119		44.09	1.115
43.952	1.126		43.952	1.121		43.952	1.122
43.818	1.138		43.818	1.136		43.818	1.142
43.677	1.153		43.677	1.157		43.677	1.16
43.403	1.176		43.403	1.178		43.403	1.184
43.27	1.196		43.27	1.201		43.27	1.199
43.136	1.212		43.136	1.209		43.136	1.216
42.988	1.231		42.988	1.227		42.988	1.221
42.855	1.261		42.855	1.257		42.855	1.256
42.721	1.291		42.721	1.288		42.721	1.285
42.576	1.313		42.576	1.317		42.576	1.308
42.43	1.337		42.43	1.328		42.43	1.321
42.29	1.36		42.29	1.353		42.29	1.363
42.156	1.387		42.156	1.391		42.156	1.386
42.015	1.407		42.015	1.403		42.015	1.399
41.882	1.425		41.882	1.424		41.882	1.429
41.748	1.449		41.748	1.442		41.748	1.433
41.614	1.474		41.614	1.475		41.614	1.468
41.481	1.5		41.481	1.509		41.481	1.51
41.335	1.532		41.335	1.537		41.335	1.541
41.195	1.565		41.195	1.567		41.195	1.56
41.061	1.589		41.061	1.578		41.061	1.571
40.78	1.608		40.78	1.605		40.78	1.614
40.634	1.633		40.634	1.621		40.634	1.614
40.501	1.664		40.501	1.67		40.501	1.662
40.367	1.705		40.367	1.713		40.367	1.713
40.234	1.742		40.234	1.735		40.234	1.732
40.086	1.775		40.086	1.778		40.086	1.787
39.952	1.803		39.952	1.8		39.952	1.801
39.819	1.837		39.819	1.847		39.819	1.855
39.685	1.874		39.685	1.869		39.685	1.874
39.54	1.907		39.54	1.911		39.54	1.92
39.404	1.935		39.404	1.93		39.404	1.918
39.27	1.964		39.27	1.968		39.27	1.97
39.125	1.996		39.125	1.982		39.125	1.981
38.991	2.028		38.991	2.025		38.991	2.04
38.857	2.07		38.857	2.077		38.857	2.076
38.724	2.121		38.724	2.133		38.724	2.131
38.442	2.166		38.442	2.171		38.442	2.166
38.304	2.2		38.304	2.206		38.304	2.218
38.156	2.233		38.156	2.248		38.156	2.255
38.023	2.271		38.023	2.275		38.023	2.262
37.889	2.309		37.889	2.319		37.889	2.307
37.756	2.349		37.756	2.348		37.756	2.339
37.61	2.391		37.61	2.376		37.61	2.375
37.477	2.433		37.477	2.419		37.477	2.418
37.331	2.479		37.331	2.467		37.331	2.475
37.191	2.523		37.191	2.539		37.191	2.534
37.045	2.571		37.045	2.57		37.045	2.56
36.898	2.617		36.898	2.618		36.898	2.637
36.759	2.662		36.759	2.665		36.759	2.677
36.626	2.709		36.626	2.69		36.626	2.699
36.485	2.753		36.485	2.756		36.485	2.749
36.351	2.799		36.351	2.811		36.351	2.813
36.215	2.85		36.215	2.855		36.215	2.857
36.077	2.899		36.077	2.92		36.077	2.926
35.932	2.952		35.932	2.939		35.932	2.93
35.786	3.013		35.786	3.021		35.786	3.039
35.646	3.073		35.646	3.057		35.646	3.075
35.5	3.132		35.5	3.143		35.5	3.139
35.355	3.187		35.355	3.178		35.355	3.195
35.219	3.234		35.219	3.24		35.219	3.234
35.081	3.282		35.081	3.301		35.081	3.282
34.806	3.333		34.806	3.318		34.806	3.301
34.673	3.387		34.673	3.392		34.673	3.418
34.532	3.442		34.532	3.416		34.532	3.436
34.387	3.497		34.387	3.49		34.387	3.473
34.241	3.55		34.241	3.527		34.241	3.547
34.101	3.605		34.101	3.615		34.101	3.622
33.955	3.66		33.955	3.647		33.955	3.671
33.822	3.719		33.822	3.733		33.822	3.712
33.674	3.791		33.674	3.816		33.674	3.81
33.536	3.859		33.536	3.87		33.536	3.868
33.39	3.924		33.39	3.942		33.39	3.943
33.254	3.978		33.254	3.951		33.254	3.921
33.121	4.028		33.121	4.039		33.121	4.014
32.987	4.075		32.987	4.085		32.987	4.087
32.842	4.117		32.842	4.129		32.842	4.104
32.708	4.159		32.708	4.173		32.708	4.186
32.563	4.198		32.563	4.215		32.563	4.239
32.427	4.23		32.427	4.257		32.427	4.267
32.293	4.26		32.293	4.249		32.293	4.253
32.16	4.298		32.16	4.305		32.16	4.295
32.014	4.342		32.014	4.353		32.014	4.384
31.874	4.388		31.874	4.363		31.874	4.336
31.728	4.442		31.728	4.426		31.728	4.408
31.583	4.506		31.583	4.481		31.583	4.452
31.316	4.573		31.316	4.554		31.316	4.561
31.18	4.643		31.18	4.65		31.18	4.637
31.046	4.716		31.046	4.698		31.046	4.728
30.901	4.794		30.901	4.758		30.901	4.743
30.767	4.87		30.767	4.891		30.767	4.895
30.622	4.947		30.622	4.94		30.622	4.967
30.488	5.022		30.488	5.001		30.488	5.017
30.347	5.103		30.347	5.068		30.347	5.031
30.207	5.191		30.207	5.19		30.207	5.17
30.073	5.274		30.073	5.309		30.073	5.316
29.939	5.355		29.939	5.322		29.939	5.289
29.806	5.439		29.806	5.477		29.806	5.459
29.672	5.526		29.672	5.562		29.672	5.526
29.524	5.614		29.524	5.584		29.524	5.556
29.391	5.695		29.391	5.688		29.391	5.689
29.253	5.78		29.253	5.785		29.253	5.767
29.107	5.868		29.107	5.875		29.107	5.858
28.838	5.958		28.838	5.93		28.838	5.944
28.692	6.047		28.692	6.085		28.692	6.109
28.559	6.136		28.559	6.142		28.559	6.119
28.425	6.228		28.425	6.246		28.425	6.233
28.289	6.316		28.289	6.284		28.289	6.247
28.144	6.405		28.144	6.409		28.144	6.45
28.01	6.5		28.01	6.483		28.01	6.469
27.876	6.594		27.876	6.634		27.876	6.623
27.743	6.683		27.743	6.657		27.743	6.689
27.595	6.769		27.595	6.729		27.595	6.734
27.457	6.85		27.457	6.829		27.457	6.788
27.316	6.94		27.316	6.894		27.316	6.889
27.182	7.045		27.182	7.073		27.182	7.11
27.042	7.135		27.042	7.156		27.042	7.191
26.896	7.214		26.896	7.196		26.896	7.166
26.751	7.289		26.751	7.295		26.751	7.301
26.617	7.363		26.617	7.323		26.617	7.319
26.477	7.437		26.477	7.467		26.477	7.509
26.336	7.513		26.336	7.563		26.336	7.523
26.198	7.592		26.198	7.556		26.198	7.606
26.052	7.679		26.052	7.635		26.052	7.637
25.783	7.765		25.783	7.726		25.783	7.769
25.649	7.856		25.649	7.85		25.649	7.8
25.516	7.946		25.516	7.892		25.516	7.869
25.382	8.034		25.382	8.036		25.382	8.004
25.248	8.119		25.248	8.141		25.248	8.111
25.108	8.203		25.108	8.258		25.108	8.208
24.974	8.281		24.974	8.291		24.974	8.271
24.833	8.352		24.833	8.299		24.833	8.357
24.688	8.412		24.688	8.432		24.688	8.491
24.543	8.463		24.543	8.406		24.543	8.437
24.409	8.511		24.409	8.475		24.409	8.433
24.275	8.556		24.275	8.595		24.275	8.634
24.139	8.599		24.139	8.552		24.139	8.576
23.994	8.634		23.994	8.625		23.994	8.563
23.86	8.677		23.86	8.661		23.86	8.704
23.593	8.729		23.593	8.733		23.593	8.755
23.448	8.789		23.448	8.728		23.448	8.783
23.312	8.857		23.312	8.869		23.312	8.89
23.174	8.935		23.174	8.937		23.174	8.987
23.04	9.008		23.04	9.064		23.04	9.002
22.899	9.08		22.899	9.108		22.899	9.04
22.766	9.162		22.766	9.11		22.766	9.156
22.632	9.258		22.632	9.289		22.632	9.328
22.498	9.363		22.498	9.366		22.498	9.333
22.351	9.475		22.351	9.418		22.351	9.41
22.212	9.588		22.212	9.542		22.212	9.609
22.076	9.717		22.076	9.738		22.076	9.798
21.945	9.85		21.945	9.9		21.945	9.844
21.797	9.987		21.797	9.915		21.797	9.928
21.652	10.123		21.652	10.055		21.652	10.068
21.518	10.263		21.518	10.268		21.518	10.328
21.385	10.402		21.385	10.449		21.385	10.508
21.118	10.546		21.118	10.521		21.118	10.572
20.982	10.694		20.982	10.665		20.982	10.664
20.848	10.845		20.848	10.908		20.848	10.964
20.703	10.999		20.703	10.996		20.703	11.039
20.557	11.168		20.557	11.212		20.557	11.181
20.417	11.324		20.417	11.346		20.417	11.27
20.283	11.468		20.283	11.439		20.283	11.42
20.145	11.616		20.145	11.688		20.145	11.676
20.009	11.772		20.009	11.842		20.009	11.918
19.875	11.931		19.875	11.95		19.875	11.947
19.741	12.092		19.741	12.063		19.741	11.978
19.608	12.258		19.608	12.317		19.608	12.248
19.474	12.427		19.474	12.401		19.474	12.421
19.34	12.583		19.34	12.626		19.34	12.573
19.193	12.743		19.193	12.831		19.193	12.865
19.047	12.904		19.047	12.847		19.047	12.847
18.909	13.064		18.909	13.154		18.909	13.107
18.761	13.226		18.761	13.219		18.761	13.171
18.482	13.396		18.482	13.301		18.482	13.35
18.349	13.572		18.349	13.483		18.349	13.383
18.215	13.741		18.215	13.687		18.215	13.689
18.082	13.902		18.082	13.839		18.082	13.935
17.946	14.053		17.946	14.036		17.946	14.027
17.812	14.214		17.812	14.134		17.812	14.129
17.678	14.384		17.678	14.288		17.678	14.189
17.545	14.551		17.545	14.468		17.545	14.562
17.411	14.736		17.411	14.717		17.411	14.678
17.27	14.914		17.27	14.955		17.27	14.994
17.132	15.086		17.132	15.103		17.132	15.017
16.998	15.244		16.998	15.286		16.998	15.175
16.862	15.396		16.862	15.347		16.862	15.356
16.717	15.551		16.717	15.551		16.717	15.589
16.584	15.705		16.584	15.768		16.584	15.857
16.316	15.86		16.316	15.804		16.316	15.705
16.176	16.015		16.176	16.132		16.176	16.046
16.035	16.168		16.035	16.053		16.035	16.068
15.89	16.329		15.89	16.26		15.89	16.179
15.744	16.495		15.744	16.569		15.744	16.585
15.611	16.652		15.611	16.54		15.611	16.532
15.47	16.807		15.47	16.885		15.47	16.782
15.336	16.96		15.336	16.849		15.336	16.897
15.203	17.111		15.203	17.207		15.203	17.153
15.062	17.252		15.062	17.246		15.062	17.345
14.924	17.39		14.924	17.476		14.924	17.493
14.778	17.534		14.778	17.611		14.778	17.572
14.631	17.678		14.631	17.768		14.631	17.856
14.492	17.817		14.492	17.821		14.492	17.759
14.345	17.946		14.345	17.848		14.345	17.748
14.211	18.084		14.211	18.14		14.211	18.253
14.077	18.229		14.077	18.137		14.077	18.112
13.932	18.367		13.932	18.292		13.932	18.306
13.798	18.488		13.798	18.492		13.798	18.618
13.665	18.633		13.665	18.647		13.665	18.601
13.519	18.776		13.519	18.854		13.519	18.793
13.25	18.9		13.25	19.037		13.25	18.91
13.109	19.024		13.109	19.067		13.109	19.19
12.971	19.149		12.971	19.111		12.971	19.148
12.837	19.282		12.837	19.139		12.837	19.114
12.701	19.412		12.701	19.314		12.701	19.411
12.568	19.549		12.568	19.606		12.568	19.595
12.434	19.682		12.434	19.714		12.434	19.834
12.3	19.818		12.3	19.827		12.3	19.838
12.155	19.948		12.155	19.918		12.155	19.781
12.014	20.068		12.014	20.181		12.014	20.21
11.874	20.189		11.874	20.243		11.874	20.11
11.74	20.322		11.74	20.448		11.74	20.469
11.606	20.456		11.606	20.577		11.606	20.632
11.466	20.581		11.466	20.622		11.466	20.61
11.32	20.706		11.32	20.762		11.32	20.856
11.187	20.829		11.187	20.793		11.187	20.71
11.041	20.968		11.041	20.922		11.041	20.839
10.901	21.111		10.901	21.164		10.901	21.245
10.755	21.248		10.755	21.209		10.755	21.164
10.486	21.373		10.486	21.494		10.486	21.466
10.34	21.517		10.34	21.562		10.34	21.462
10.207	21.666		10.207	21.747		10.207	21.795
10.073	21.789		10.073	21.711		10.073	21.66
9.94	21.941		9.94	22.087		9.94	21.941
9.804	22.107		9.804	22.111		9.804	22.131
9.658	22.239		9.658	22.396		9.658	22.409
9.525	22.366		9.525	22.251		9.525	22.259
9.379	22.514		9.379	22.549		9.379	22.598
9.246	22.653		9.246	22.643		9.246	22.803
9.11	22.796		9.11	22.85		9.11	22.695
8.976	22.942		8.976	23.073		8.976	23.218
8.842	23.09		8.842	23.072		8.842	23.109
8.709	23.234		8.709	23.063		8.709	22.973
8.563	23.399		8.563	23.566		8.563	23.431
8.416	23.562		8.416	23.685		8.416	23.769
8.277	23.718		8.277	23.595		8.277	23.487
8.024	23.901		8.024	23.967		8.024	23.799
8.024	23.779		8.024	23.727		8.024	23.846
8.024	23.727		8.024	23.75		8.024	23.862
8.024	23.675		8.024	23.816		8.024	23.654
8.095	23.627		8.095	23.455		8.095	23.556
8.233	23.536		8.233	23.645		8.233	23.7
8.381	23.341		8.381	23.433		8.381	23.34
8.526	23.074		8.526	22.934		8.526	22.853
8.66	22.776		8.66	22.776		8.66	22.877
8.793	22.472		8.793	22.472		8.793	22.6
8.927	22.201		8.927	22.044		8.927	22.199
9.208	21.942		9.208	21.853		9.208	21.977
9.342	21.682		9.342	21.771		9.342	21.689
9.487	21.448		9.487	21.433		9.487	21.377
9.621	21.228		9.621	21.162		9.621	21.013
9.754	21.007		9.754	21.104		9.754	21.129
9.888	20.806		9.888	20.694		9.888	20.816
10.033	20.613		10.033	20.599		10.033	20.667
10.169	20.41		10.169	20.307		10.169	20.333
10.303	20.205		10.303	20.259		10.303	20.328
10.437	20.018		10.437	20.132		10.437	20.097
10.57	19.833		10.57	19.781		10.57	19.872
10.716	19.66		10.716	19.654		10.716	19.734
10.856	19.498		10.856	19.511		10.856	19.627
11.002	19.321		11.002	19.376		11.002	19.303
11.147	19.133		11.147	19.111		11.147	19.029
11.288	18.975		11.288	19.071		11.288	19.191
11.421	18.82		11.421	18.741		11.421	18.764
11.562	18.653		11.562	18.765		11.562	18.746
11.695	18.492		11.695	18.475		11.695	18.438
11.97	18.327		11.97	18.414		11.97	18.517
12.115	18.162		12.115	18.246		12.115	18.265
12.263	17.984		12.263	17.913		12.263	17.861
12.394	17.834		12.394	17.827		12.394	17.941
12.53	17.66		12.53	17.666		12.53	17.666
12.675	17.502		12.675	17.515		12.675	17.589
12.809	17.347		12.809	17.431		12.809	17.334
12.943	17.181		12.943	17.209		12.943	17.333
13.076	17.019		13.076	17.114		13.076	17.019
13.212	16.867		13.212	16.885		13.212	16.944
13.346	16.71		13.346	16.705		13.346	16.782
13.48	16.543		13.48	16.455		13.48	16.405
13.625	16.386		13.625	16.419		13.625	16.485
13.77	16.229		13.77	16.337		13.77	16.247
13.904	16.06		13.904	16.114		13.904	16.209
14.038	15.886		14.038	15.774		14.038	15.78
14.178	15.72		14.178	15.702		14.178	15.803
14.319	15.558		14.319	15.476		14.319	15.482
14.586	15.399		14.586	15.493		14.586	15.389
14.72	15.24		14.72	15.233		14.72	15.346
14.853	15.069		14.853	15.166		14.853	15.09
15.001	14.901		15.001	14.813		15.001	14.762
15.135	14.734		15.135	14.732		15.135	14.819
15.268	14.57		15.268	14.649		15.268	14.706
15.402	14.403		15.402	14.311		15.402	14.31
15.536	14.246		15.536	14.285		15.536	14.179
15.672	14.087		15.672	14.059		15.672	14.16
15.817	13.913		15.817	13.961		15.817	13.992
15.951	13.734		15.951	13.774		15.951	13.838
16.096	13.565		16.096	13.543		16.096	13.632
16.23	13.396		16.23	13.334		16.23	13.335
16.365	13.23		16.365	13.288		16.365	13.304
16.499	13.065		16.499	13.035		16.499	13.015
16.785	12.91		16.785	12.908		16.785	12.957
16.93	12.751		16.93	12.82		16.93	12.819
17.076	12.586		17.076	12.59		17.076	12.548
17.209	12.42		17.209	12.382		17.209	12.391
17.343	12.254		17.343	12.343		17.343	12.266
17.479	12.093		17.479	12.082		17.479	11.995
17.613	11.926		17.613	11.937		17.613	11.912
17.746	11.756		17.746	11.798		17.746	11.729
17.88	11.591		17.88	11.62		17.88	11.686
18.014	11.434		18.014	11.352		18.014	11.407
18.147	11.276		18.147	11.317		18.147	11.296
18.295	11.12		18.295	11.113		18.295	11.134
18.44	10.971		18.44	10.893		18.44	10.892
18.579	10.822		18.579	10.768		18.579	10.827
18.715	10.676		18.715	10.737		18.715	10.762
18.853	10.53		18.853	10.517		18.853	10.469
18.989	10.393		18.989	10.33		18.989	10.295
19.122	10.248		19.122	10.195		19.122	10.165
19.39	10.099		19.39	10.114		19.39	10.083
19.523	9.952		19.523	10.012		19.523	9.974
19.659	9.808		19.659	9.865		19.659	9.82
19.793	9.667		19.793	9.599		19.793	9.659
19.927	9.536		19.927	9.538		19.927	9.508
20.067	9.395		20.067	9.387		20.067	9.361
20.206	9.254		20.206	9.279		20.206	9.256
20.342	9.119		20.342	9.161		20.342	9.201
20.487	8.992		20.487	8.942		20.487	8.876
20.632	8.866		20.632	8.892		20.632	8.863
20.766	8.743		20.766	8.697		20.766	8.66
20.9	8.625		20.9	8.627		20.9	8.569
21.033	8.511		21.033	8.541		21.033	8.51
21.169	8.397		21.169	8.442		21.169	8.446
21.314	8.289		21.314	8.347		21.314	8.363
21.453	8.174		21.453	8.181		21.453	8.206
21.598	8.056		21.598	8.113		21.598	8.173
21.868	7.941		21.868	7.919		21.868	7.925
22.013	7.842		22.013	7.89		22.013	7.921
22.158	7.753		22.158	7.81		22.158	7.776
22.299	7.654		22.299	7.649		22.299	7.602
22.433	7.548		22.433	7.588		22.433	7.578
22.566	7.449		22.566	7.421		22.566	7.461
22.712	7.362		22.712	7.315		22.712	7.287
22.859	7.275		22.859	7.241		22.859	7.253
22.993	7.179		22.993	7.188		22.993	7.189
23.127	7.083		23.127	7.032		23.127	7.002
23.26	6.984		23.26	6.941		23.26	6.914
23.394	6.876		23.394	6.908		23.394	6.905
23.542	6.761		23.542	6.797		23.542	6.825
23.675	6.654		23.675	6.636		23.675	6.672
23.821	6.554		23.821	6.585		23.821	6.561
23.954	6.452		23.954	6.431		23.954	6.418
24.088	6.355		24.088	6.397		24.088	6.435
24.224	6.252		24.224	6.298		24.224	6.317
24.503	6.152		24.503	6.159		24.503	6.157
24.636	6.057		24.636	6.044		24.636	6.082
24.77	5.957		24.77	5.941		24.77	5.904
24.906	5.852		24.906	5.836		24.906	5.833
25.051	5.751		25.051	5.764		25.051	5.781
25.185	5.649		25.185	5.619		25.185	5.587
25.319	5.552		25.319	5.546		25.319	5.539
25.452	5.449		25.452	5.464		25.452	5.463
25.586	5.342		25.586	5.353		25.586	5.319
25.722	5.24		25.722	5.23		25.722	5.227
25.856	5.142		25.856	5.159		25.856	5.129
25.989	5.04		25.989	5.066		25.989	5.057
26.123	4.939		26.123	4.908		26.123	4.911
26.263	4.86		26.263	4.85		26.263	4.817
26.531	4.782		26.531	4.751		26.531	4.764
26.664	4.696		26.664	4.704		26.664	4.729
26.812	4.614		26.812	4.613		26.812	4.596
26.95	4.539		26.95	4.531		26.95	4.506
27.096	4.464		27.096	4.435		27.096	4.449
27.243	4.392		27.243	4.367		27.243	4.354
27.382	4.326		27.382	4.358		27.382	4.39
27.518	4.261		27.518	4.23		27.518	4.249
27.651	4.197		27.651	4.184		27.651	4.189
27.79	4.124		27.79	4.106		27.79	4.084
27.926	4.051		27.926	4.03		27.926	4.021
28.059	3.985		28.059	3.98		28.059	3.969
28.193	3.923		28.193	3.936		28.193	3.954
28.326	3.852		28.326	3.875		28.326	3.871
28.472	3.782		28.472	3.787		28.472	3.775
28.608	3.708		28.608	3.681		28.608	3.689
28.741	3.642		28.741	3.643		28.741	3.665
29.02	3.569		29.02	3.583		29.02	3.56
29.154	3.5		29.154	3.523		29.154	3.532
29.29	3.428		29.29	3.439		29.29	3.42
29.424	3.35		29.424	3.36		29.424	3.338
29.557	3.277		29.557	3.259		29.557	3.262
29.691	3.206		29.691	3.218		29.691	3.214
29.825	3.142		29.825	3.16		29.825	3.166
29.972	3.076		29.972	3.076		29.972	3.059
30.118	3.014		30.118	3.034		30.118	3.042
30.251	2.951		30.251	2.944		30.251	2.941
30.385	2.89		30.385	2.893		30.385	2.886
30.525	2.833		30.525	2.854		30.525	2.84
30.664	2.773		30.664	2.761		30.664	2.748
30.797	2.718		30.797	2.715		30.797	2.716
30.938	2.661		30.938	2.676		30.938	2.656
31.083	2.609		31.083	2.605		31.083	2.619
31.229	2.556		31.229	2.541		31.229	2.546
31.369	2.501		31.369	2.485		31.369	2.497
31.515	2.449		31.515	2.44		31.515	2.442
31.66	2.404		31.66	2.421		31.66	2.415
31.801	2.351		31.801	2.348		31.801	2.357
31.946	2.297		31.946	2.3		31.946	2.304
32.228	2.245		32.228	2.238		32.228	2.24
32.366	2.201		32.366	2.215		32.366	2.212
32.502	2.166		32.502	2.165		32.502	2.179
32.647	2.13		32.647	2.133		32.647	2.124
32.781	2.087		32.781	2.095		32.781	2.1
32.914	2.037		32.914	2.045		32.914	2.059
33.048	1.987		33.048	1.981		33.048	1.981
33.182	1.939		33.182	1.929		33.182	1.935
33.322	1.895		33.322	1.888		33.322	1.898
33.456	1.861		33.456	1.849		33.456	1.847
33.597	1.822		33.597	1.821		33.597	1.813
33.742	1.785		33.742	1.781		33.742	1.776
33.887	1.75		33.887	1.76		33.887	1.765
34.028	1.72		34.028	1.71		34.028	1.702
34.173	1.685		34.173	1.689		34.173	1.692
34.307	1.639		34.307	1.638		34.307	1.643
34.443	1.598		34.443	1.589		34.443	1.595
34.577	1.565		34.577	1.567		34.577	1.575
34.844	1.534		34.844	1.534		34.844	1.535
34.985	1.497		34.985	1.498		34.985	1.494
35.118	1.457		35.118	1.452		35.118	1.448
35.252	1.424		35.252	1.414		35.252	1.404
35.39	1.399		35.39	1.409		35.39	1.419
35.531	1.373		35.531	1.382		35.531	1.388
35.664	1.346		35.664	1.352		35.664	1.345
35.805	1.323		35.805	1.319		35.805	1.32
35.939	1.301		35.939	1.292		35.939	1.302
36.079	1.276		36.079	1.281		36.079	1.275
36.218	1.245		36.218	1.251		36.218	1.254
36.365	1.222		36.365	1.225		36.365	1.219
36.511	1.204		36.511	1.209		36.511	1.214
36.649	1.183		36.649	1.184		36.649	1.19
36.794	1.161		36.794	1.167		36.794	1.172
36.93	1.143		36.93	1.141		36.93	1.136
37.064	1.123		37.064	1.121		37.064	1.117
37.198	1.097		37.198	1.096		37.198	1.093
37.465	1.081		37.465	1.086		37.465	1.088
37.601	1.063		37.601	1.058		37.601	1.057
37.744	1.046		37.744	1.043		37.744	1.04
37.88	1.026		37.88	1.024		37.88	1.02
38.025	1.005		38.025	1.004		38.025	1.011
38.159	0.989		38.159	0.991		38.159	0.996
38.292	0.975		38.292	0.972		38.292	0.971
38.438	0.964		38.438	0.961		38.438	0.965
38.574	0.966		38.574	0.971		38.574	0.972
38.719	0.946		38.719	0.946		38.719	0.942
38.853	0.921		38.853	0.915		38.853	0.92
38.991	0.896		38.991	0.896		38.991	0.893
39.127	0.882		39.127	0.877		39.127	0.883
39.261	0.867		39.261	0.862		39.261	0.858
39.401	0.855		39.401	0.849		39.401	0.844
39.54	0.852		39.54	0.852		39.54	0.849
39.673	0.844		39.673	0.847		39.673	0.846
39.819	0.826		39.819	0.832		39.819	0.834
40.088	0.809		40.088	0.806		40.088	0.805
40.222	0.797		40.222	0.797		40.222	0.795
40.355	0.787		40.355	0.788		40.355	0.782
40.496	0.776		40.496	0.772		40.496	0.769
40.637	0.763		40.637	0.763		40.637	0.765
40.77	0.752		40.77	0.75		40.77	0.748
40.916	0.735		40.916	0.737		40.916	0.735
41.049	0.723		41.049	0.721		41.049	0.718
41.195	0.722		41.195	0.723		41.195	0.72
41.328	0.73		41.328	0.726		41.328	0.725
41.464	0.733		41.464	0.73		41.464	0.728
41.598	0.726		41.598	0.722		41.598	0.717
41.732	0.714		41.732	0.719		41.732	0.716
41.865	0.697		41.865	0.702		41.865	0.699
42.011	0.679		42.011	0.683		42.011	0.68
42.147	0.664		42.147	0.665		42.147	0.66
42.426	0.656		42.426	0.659		42.426	0.663
42.566	0.655		42.566	0.656		42.566	0.652
42.705	0.65		42.705	0.653		42.705	0.649
42.84	0.641		42.84	0.644		42.84	0.644
42.974	0.633		42.974	0.633		42.974	0.63
43.115	0.626		43.115	0.63		43.115	0.628
43.26	0.621		43.26	0.621		43.26	0.621
43.405	0.621		43.405	0.621		43.405	0.618
43.539	0.623		43.539	0.621		43.539	0.625
43.68	0.624		43.68	0.629		43.68	0.627
43.818	0.618		43.818	0.614		43.818	0.616
43.952	0.604		43.952	0.602		43.952	0.605
44.088	0.594		44.088	0.597		44.088	0.6
44.226	0.587		44.226	0.586		44.226	0.587
44.367	0.586		44.367	0.585		44.367	0.585
44.5	0.592		44.5	0.589		44.5	0.593
44.634	0.582		44.634	0.581		44.634	0.577
44.77	0.577		44.77	0.581		44.77	0.582
45.049	0.572		45.049	0.57		45.049	0.574
45.183	0.572		45.183	0.573		45.183	0.577
45.316	0.57		45.316	0.569		45.316	0.566
45.45	0.567		45.45	0.569		45.45	0.572
45.595	0.565		45.595	0.566		45.595	0.568
45.736	0.565		45.736	0.564		45.736	0.564
45.869	0.566		45.869	0.564		45.869	0.565
46.015	0.566		46.015	0.569		46.015	0.569
46.148	0.559		46.148	0.556		46.148	0.554
46.282	0.549		46.282	0.547		46.282	0.548
46.43	0.537		46.43	0.535		46.43	0.538
46.563	0.53		46.563	0.533		46.563	0.534
46.709	0.523		46.709	0.523		46.709	0.521
46.849	0.52		46.849	0.521		46.849	0.518
46.995	0.516		46.995	0.516		46.995	0.515
47.128	0.516		47.128	0.516		47.128	0.515
47.262	0.519		47.262	0.517		47.262	0.518
47.396	0.517		47.396	0.516		47.396	0.516
47.67	0.507		47.67	0.503		47.67	0.504
47.806	0.503		47.806	0.502		47.806	0.504
47.94	0.505		47.94	0.507		47.94	0.506
48.078	0.506		48.078	0.502		48.078	0.5
48.218	0.501		48.218	0.497		48.218	0.496
48.352	0.497		48.352	0.494		48.352	0.491
48.488	0.497		48.488	0.495		48.488	0.496
48.626	0.499		48.626	0.499		48.626	0.499
48.76	0.498		48.76	0.496		48.76	0.498
48.908	0.498		48.908	0.495		48.908	0.495
49.041	0.5		49.041	0.497		49.041	0.496
49.175	0.499		49.175	0.502		49.175	0.504
49.309	0.494		49.309	0.496		49.309	0.495
49.454	0.495		49.454	0.495		49.454	0.495
49.599	0.495		49.599	0.494		49.599	0.491
49.735	0.49		49.735	0.493		49.735	0.491
49.869	0.481		49.869	0.477		49.869	0.474
50.148	0.48		50.148	0.482		50.148	0.481
50.289	0.502		50.289	0.504		50.289	0.508
50.427	0.498		50.427	0.495		50.427	0.498
50.568	0.478		50.568	0.481		50.568	0.479
50.701	0.469		50.701	0.467		50.701	0.47
50.847	0.468		50.847	0.468		50.847	0.469
50.98	0.465		50.98	0.464		50.98	0.462
51.128	0.464		51.128	0.462		51.128	0.46
51.266	0.457		51.266	0.458		51.266	0.458
51.414	0.452		51.414	0.453		51.414	0.45
51.559	0.448		51.559	0.445		51.559	0.445
51.698	0.445		51.698	0.446		51.698	0.447
51.834	0.455		51.834	0.457		51.834	0.46
51.979	0.473		51.979	0.471		51.979	0.471
52.112	0.488		52.112	0.488		52.112	0.489
52.246	0.481		52.246	0.483		52.246	0.483
52.38	0.466		52.38	0.465		52.38	0.464
52.525	0.461		52.525	0.458		52.525	0.458
52.659	0.46		52.659	0.458		52.659	0.457
52.795	0.462		52.795	0.464		52.795	0.466
52.94	0.459		52.94	0.461		52.94	0.458
53.085	0.455		53.085	0.458		53.085	0.456
53.219	0.456		53.219	0.453		53.219	0.453
53.493	0.456		53.493	0.454		53.493	0.452
53.639	0.453		53.639	0.456		53.639	0.457
53.784	0.449		53.784	0.452		53.784	0.453
53.918	0.447		53.918	0.446		53.918	0.446
54.054	0.45		54.054	0.448		54.054	0.448
54.199	0.45		54.199	0.45		54.199	0.451
54.337	0.453		54.337	0.455		54.337	0.458
54.485	0.451		54.485	0.453		54.485	0.454
54.619	0.451		54.619	0.448		54.619	0.445
54.764	0.453		54.764	0.456		54.764	0.455
54.898	0.458		54.898	0.455		54.898	0.457
55.038	0.462		55.038	0.463		55.038	0.465
55.177	0.465		55.177	0.465		55.177	0.463
55.313	0.459		55.313	0.461		55.313	0.464
55.451	0.453		55.451	0.456		55.451	0.454
55.585	0.446		55.585	0.444		55.585	0.448
55.725	0.444		55.725	0.443		55.725	0.442
55.859	0.442		55.859	0.44		55.859	0.437
55.995	0.45		55.995	0.451		55.995	0.449
56.133	0.449		56.133	0.446		56.133	0.447
56.407	0.45		56.407	0.451		56.407	0.45
56.541	0.447		56.541	0.45		56.541	0.45
56.677	0.448		56.677	0.445		56.677	0.448
56.811	0.443		56.811	0.44		56.811	0.439
56.956	0.439		56.956	0.442		56.956	0.443
57.09	0.437		57.09	0.439		57.09	0.437
57.23	0.434		57.23	0.436		57.23	0.435
57.376	0.435		57.376	0.437		57.376	0.437
57.509	0.436		57.509	0.438		57.509	0.441
57.643	0.434		57.643	0.435		57.643	0.433
57.777	0.431		57.777	0.432		57.777	0.432
57.912	0.43		57.912	0.428		57.912	0.429
58.058	0.431		58.058	0.432		58.058	0.432
58.191	0.436		58.191	0.437		58.191	0.44
58.325	0.439		58.325	0.438		58.325	0.44
58.599	0.437		58.599	0.438		58.599	0.439
58.733	0.434		58.733	0.434		58.733	0.437
58.867	0.43		58.867	0.429		58.867	0.428
59.007	0.436		59.007	0.436		59.007	0.44
59.148	0.439		59.148	0.441		59.148	0.438
59.282	0.431		59.282	0.434		59.282	0.433
59.42	0.432		59.42	0.432		59.42	0.43
59.556	0.432		59.556	0.435		59.556	0.437
59.69	0.431		59.69	0.433		59.69	0.431
59.83	0.433		59.83	0.434		59.83	0.435
59.964	0.441		59.964	0.443		59.964	0.442
60.102	0.448		60.102	0.445		60.102	0.442
60.25	0.447		60.25	0.449		60.25	0.45
60.383	0.451		60.383	0.448		60.383	0.447
60.529	0.448		60.529	0.447		60.529	0.449
60.669	0.442		60.669	0.441		60.669	0.438
60.808	0.439		60.808	0.437		60.808	0.436
60.944	0.443		60.944	0.444		60.944	0.443
61.211	0.45		61.211	0.453		61.211	0.456
61.345	0.451		61.345	0.453		61.345	0.456
61.478	0.453		61.478	0.455		61.478	0.456
61.612	0.458		61.612	0.46		61.612	0.457
61.757	0.459		61.757	0.459		61.757	0.46
61.898	0.457		61.898	0.46		61.898	0.458
62.043	0.444		62.043	0.443		62.043	0.443
62.191	0.438		62.191	0.438		62.191	0.44
62.329	0.436		62.329	0.434		62.329	0.432
62.475	0.426		62.475	0.428		62.475	0.429
62.611	0.415		62.611	0.417		62.611	0.42
62.744	0.41		62.744	0.409		62.744	0.406
62.878	0.415		62.878	0.416		62.878	0.417
63.019	0.421		63.019	0.419		63.019	0.417
63.157	0.423		63.157	0.425		63.157	0.425
63.293	0.422		63.293	0.422		63.293	0.425
63.426	0.425		63.426	0.426		63.426	0.426
63.701	0.43		63.701	0.43		63.701	0.432
63.839	0.432		63.839	0.434		63.839	0.433
63.975	0.436		63.975	0.438		63.975	0.441
64.109	0.44		64.109	0.438		64.109	0.437
64.247	0.443		64.247	0.441		64.247	0.44
64.383	0.441		64.383	0.441		64.383	0.44
64.521	0.444		64.521	0.446		64.521	0.444
64.667	0.443		64.667	0.443		64.667	0.441
64.814	0.439		64.814	0.442		64.814	0.439
64.948	0.436		64.948	0.438		64.948	0.437
65.082	0.436		65.082	0.434		65.082	0.432
65.227	0.438		65.227	0.438		65.227	0.441
65.361	0.437		65.361	0.434		65.361	0.433
65.497	0.437		65.497	0.436		65.497	0.434
65.63	0.437		65.63	0.439		65.63	0.441
65.764	0.437		65.764	0.44		65.764	0.441
65.909	0.438		65.909	0.44		65.909	0.439
66.05	0.443		66.05	0.446		66.05	0.448
66.329	0.445		66.329	0.447		66.329	0.449
66.462	0.445		66.462	0.444		66.462	0.445
66.61	0.448		66.61	0.447		66.61	0.449
66.744	0.453		66.744	0.454		66.744	0.452
66.877	0.454		66.877	0.456		66.877	0.458
67.011	0.45		67.011	0.449		67.011	0.447
67.156	0.445		67.156	0.448		67.156	0.446
67.292	0.446		67.292	0.444		67.292	0.442
67.426	0.445		67.426	0.446		67.426	0.446
67.56	0.443		67.56	0.441		67.56	0.442
67.705	0.446		67.705	0.444		67.705	0.447
67.839	0.446		67.839	0.445		67.839	0.448
67.975	0.441		67.975	0.443		67.975	0.44
68.12	0.437		68.12	0.436		68.12	0.438
68.254	0.434		68.254	0.431		68.254	0.431
68.387	0.446		68.387	0.446		68.387	0.447
68.521	0.466		68.521	0.465		68.521	0.464
68.802	0.46		68.802	0.461		68.802	0.458
68.94	0.452		68.94	0.455		68.94	0.455
69.086	0.451		69.086	0.453		69.086	0.455
69.233	0.452		69.233	0.454		69.233	0.452
69.372	0.45		69.372	0.453		69.372	0.451
69.505	0.447		69.505	0.445		69.505	0.446
69.653	0.443		69.653	0.446		69.653	0.448
69.787	0.438		69.787	0.438		69.787	0.439
69.92	0.439		69.92	0.436		69.92	0.437
70.054	0.442		70.054	0.439		70.054	0.439
70.199	0.437		70.199	0.437		70.199	0.439
70.347	0.439		70.347	0.438		70.347	0.439
70.485	0.445		70.485	0.443		70.485	0.441
70.619	0.445		70.619	0.443		70.619	0.441
70.76	0.442		70.76	0.445		70.76	0.444
70.893	0.439		70.893	0.436		70.893	0.435
71.034	0.431		71.034	0.433		71.034	0.436
71.168	0.422		71.168	0.421		71.168	0.42
71.313	0.419		71.313	0.419		71.313	0.417
71.449	0.422		71.449	0.419		71.449	0.42
71.594	0.422		71.594	0.42		71.594	0.422
71.728	0.422		71.728	0.424		71.728	0.423
71.995	0.424		71.995	0.424		71.995	0.426
72.143	0.432		72.143	0.429		72.143	0.426
72.276	0.426		72.276	0.429		72.276	0.426
72.41	0.416		72.41	0.418		72.41	0.416
72.544	0.412		72.544	0.412		72.544	0.413
72.689	0.414		72.689	0.413		72.689	0.413
72.823	0.423		72.823	0.426		72.823	0.429
72.956	0.434		72.956	0.431		72.956	0.434
73.092	0.438		73.092	0.438		73.092	0.436
73.238	0.435		73.238	0.433		73.238	0.433
73.376	0.43		73.376	0.433		73.376	0.435
73.524	0.434		73.524	0.432		73.524	0.429
73.657	0.443		73.657	0.443		73.657	0.443
73.791	0.444		73.791	0.445		73.791	0.442
73.936	0.436		73.936	0.435		73.936	0.437
74.082	0.429		74.082	0.429		74.082	0.429
74.215	0.413		74.215	0.413		74.215	0.413
74.356	0.392		74.356	0.389		74.356	0.392
74.63	0.384		74.63	0.381		74.63	0.382
74.764	0.389		74.764	0.39		74.764	0.39
74.897	0.392		74.897	0.392		74.897	0.395
75.031	0.395		75.031	0.394		75.031	0.391
75.176	0.4		75.176	0.402		75.176	0.405
75.312	0.399		75.312	0.396		75.312	0.396
75.446	0.4		75.446	0.397		75.446	0.398
75.584	0.402		75.584	0.403		75.584	0.404
75.73	0.401		75.73	0.4		75.73	0.402
75.877	0.4		75.877	0.398		75.877	0.399
76.016	0.398		76.016	0.4		76.016	0.398
76.156	0.403		76.156	0.405		76.156	0.403
76.29	0.414		76.29	0.412		76.29	0.411
76.424	0.413		76.424	0.416		76.424	0.414
76.564	0.399		76.564	0.398		76.564	0.399
76.705	0.39		76.705	0.391		76.705	0.389
76.843	0.396		76.843	0.393		76.843	0.393
76.991	0.396		76.991	0.395		76.991	0.393
77.129	0.404		77.129	0.405		77.129	0.408
77.275	0.412		77.275	0.414		77.275	0.413
77.422	0.414		77.422	0.417		77.422	0.414
77.556	0.411		77.556	0.408		77.556	0.409
77.823	0.412		77.823	0.414		77.823	0.414
77.957	0.418		77.957	0.421		77.957	0.424
78.105	0.425		78.105	0.428		78.105	0.426
78.238	0.425		78.238	0.426		78.238	0.425
78.372	0.421		78.372	0.422		78.372	0.422
78.505	0.422		78.505	0.423		78.505	0.423
78.639	0.421		78.639	0.418		78.639	0.418
78.784	0.412		78.784	0.413		78.784	0.413
78.918	0.402		78.918	0.401		78.918	0.4
79.054	0.398		79.054	0.399		79.054	0.399
79.188	0.392		79.188	0.392		79.188	0.392
79.321	0.394		79.321	0.396		79.321	0.398
79.455	0.402		79.455	0.403		79.455	0.401
79.596	0.4		79.596	0.397		79.596	0.396
79.87	0.39		79.87	0.39		79.87	0.387
80.004	0.384		80.004	0.383		80.004	0.383
80.149	0.385		80.149	0.382		80.149	0.385
80.294	0.385		80.294	0.388		80.294	0.387
80.435	0.387		80.435	0.386		80.435	0.387
80.576	0.386		80.576	0.388		80.576	0.386
80.714	0.396		80.714	0.398		80.714	0.397
80.847	0.415		80.847	0.417		80.847	0.418
80.981	0.417		80.981	0.417		80.981	0.415
81.117	0.415		81.117	0.415		81.117	0.413
81.255	0.407		81.255	0.41		81.255	0.41
81.389	0.401		81.389	0.398		81.389	0.401
81.525	0.398		81.525	0.401		81.525	0.4
81.659	0.393		81.659	0.393		81.659	0.392
81.792	0.391		81.792	0.392		81.792	0.394
81.926	0.396		81.926	0.397		81.926	0.396
82.071	0.399		82.071	0.398		82.071	0.401
82.341	0.398		82.341	0.397		82.341	0.396
82.486	0.397		82.486	0.4		82.486	0.398
82.625	0.389		82.625	0.387		82.625	0.386
82.77	0.386		82.77	0.389		82.77	0.389
82.915	0.38		82.915	0.381		82.915	0.38
83.056	0.373		83.056	0.375		83.056	0.373
83.201	0.376		83.201	0.374		83.201	0.373
83.335	0.385		83.335	0.388		83.335	0.391
83.483	0.385		83.483	0.385		83.483	0.387
83.616	0.385		83.616	0.384		83.616	0.385
83.755	0.385		83.755	0.386		83.755	0.388
83.902	0.378		83.902	0.379		83.902	0.379
84.036	0.379		84.036	0.38		84.036	0.382
84.169	0.4		84.169	0.399		84.169	0.399
84.315	0.413		84.315	0.413		84.315	0.415
84.448	0.413		84.448	0.411		84.448	0.411
84.594	0.394		84.594	0.394		84.594	0.394
84.73	0.379		84.73	0.381		84.73	0.383
84.875	0.376		84.875	0.379		84.875	0.38
85.013	0.375		85.013	0.375		85.013	0.375
85.161	0.368		85.161	0.367		85.161	0.367
85.295	0.372		85.295	0.371		85.295	0.373
85.428	0.389		85.428	0.391		85.428	0.392
85.574	0.408		85.574	0.409		85.574	0.407
85.714	0.422		85.714	0.421		85.714	0.422
85.986	0.429		85.986	0.429		85.986	0.431
86.127	0.428		86.127	0.426		86.127	0.425
86.272	0.423		86.272	0.42		86.272	0.423
86.406	0.42		86.406	0.421		86.406	0.423
86.551	0.404		86.551	0.405		86.551	0.407
86.685	0.396		86.685	0.397		86.685	0.397
86.821	0.406		86.821	0.409		86.821	0.411
86.955	0.409		86.955	0.406		86.955	0.406
87.088	0.391		87.088	0.389		87.088	0.389
87.222	0.388		87.222	0.389		87.222	0.39
87.355	0.389		87.355	0.389		87.355	0.39
87.489	0.377		87.489	0.38		87.489	0.377
87.625	0.382		87.625	0.384		87.625	0.385
87.763	0.382		87.763	0.381		87.763	0.378
87.904	0.372		87.904	0.37		87.904	0.369
88.183	0.375		88.183	0.375		88.183	0.374
88.319	0.379		88.319	0.382		88.319	0.381
88.45	0.371		88.45	0.37		88.45	0.368
88.586	0.38		88.586	0.379		88.586	0.377
88.732	0.386		88.732	0.383		88.732	0.385
88.865	0.384		88.865	0.385		88.865	0.386
88.999	0.386		88.999	0.384		88.999	0.382
89.132	0.388		89.132	0.39		89.132	0.389
89.266	0.381		89.266	0.381		89.266	0.381
89.414	0.383		89.414	0.385		89.414	0.386
89.559	0.39		89.559	0.391		89.559	0.393
89.693	0.384		89.693	0.385		89.693	0.385
89.826	0.383		89.826	0.384		89.826	0.386
89.96	0.387		89.96	0.386		89.96	0.388
90.096	0.379		90.096	0.377		90.096	0.377
90.241	0.378		90.241	0.381		90.241	0.38
90.38	0.394		90.38	0.392		90.38	0.395
90.52	0.407		90.52	0.408		90.52	0.409
90.79	0.401		90.79	0.402		90.79	0.404
90.924	0.397		90.924	0.399		90.924	0.401
91.057	0.387		91.057	0.385		91.057	0.387
91.203	0.385		91.203	0.387		91.203	0.385
91.336	0.387		91.336	0.385		91.336	0.384
91.47	0.385		91.47	0.388		91.47	0.385
91.603	0.386		91.603	0.384		91.603	0.386
91.751	0.391		91.751	0.39		91.751	0.392
91.885	0.391		91.885	0.391		91.885	0.391
92.018	0.384		92.018	0.384		92.018	0.386
92.152	0.389		92.152	0.392		92.152	0.394
92.286	0.391		92.286	0.388		92.286	0.387
92.422	0.384		92.422	0.385		92.422	0.385
92.689	0.385		92.689	0.387		92.689	0.387
92.834	0.388		92.834	0.39		92.834	0.391
92.968	0.394		92.968	0.396		92.968	0.395
93.116	0.393		93.116	0.391		93.116	0.391
93.254	0.39		93.254	0.39		93.254	0.392
93.395	0.389		93.395	0.39		93.395	0.388
93.528	0.391		93.528	0.391		93.528	0.391
93.662	0.396		93.662	0.396		93.662	0.396
93.802	0.403		93.802	0.401		93.802	0.402
93.948	0.399		93.948	0.4		93.948	0.398
94.081	0.401		94.081	0.4		94.081	0.402
94.229	0.405		94.229	0.408		94.229	0.409
94.363	0.393		94.363	0.392		94.363	0.394
94.496	0.386		94.496	0.384		94.496	0.384
94.642	0.383		94.642	0.385		94.642	0.386
94.775	0.375		94.775	0.372		94.775	0.372
94.909	0.372		94.909	0.371		94.909	0.371
95.054	0.395		95.054	0.395		95.054	0.396
95.19	0.41		95.19	0.409		95.19	0.406
95.458	0.4		95.458	0.399		95.458	0.401
95.603	0.389		95.603	0.389		95.603	0.391
95.737	0.375		95.737	0.376		95.737	0.376
95.87	0.368		95.87	0.37		95.87	0.368
96.006	0.362		96.006	0.361		96.006	0.361
96.152	0.361		96.152	0.363		96.152	0.366
96.285	0.355		96.285	0.355		96.285	0.354
96.419	0.352		96.419	0.354		96.419	0.353
96.552	0.351		96.552	0.353		96.552	0.355
96.688	0.346		96.688	0.346		96.688	0.345
96.822	0.342		96.822	0.341		96.822	0.339
96.967	0.339		96.967	0.339		96.967	0.339
97.101	0.331		97.101	0.329		97.101	0.328
97.235	0.328		97.235	0.327		97.235	0.326
97.368	0.326		97.368	0.324		97.368	0.325
97.516	0.323		97.516	0.324		97.516	0.324
97.795	0.324		97.795	0.324		97.795	0.322
97.929	0.321		97.929	0.322		97.929	0.323
98.062	0.317		98.062	0.317		98.062	0.318
98.196	0.321		98.196	0.323		98.196	0.321
98.332	0.325		98.332	0.326		98.332	0.327
98.465	0.319		98.465	0.319		98.465	0.317
98.599	0.312		98.599	0.311		98.599	0.312
98.733	0.31		98.733	0.31		98.733	0.309
98.866	0.311		98.866	0.309		98.866	0.308
99.007	0.316		99.007	0.314		99.007	0.313
99.148	0.315		99.148	0.313		99.148	0.313
99.293	0.309		99.293	0.31		99.293	0.309
99.434	0.306		99.434	0.306		99.434	0.305
99.579	0.305		99.579	0.306		99.579	0.304
99.724	0.307		99.724	0.308		99.724	0.308
99.865	0.31		99.865	0.309		99.865	0.308
100	0.306		100	0.304		100	0.302

## Sheet: Lacrt N-term depl tears D,E
Lacritin N-term depleted normal tears: Compression then expansion isocycling
Area	Pressure		Area	Pressure		Area	Pressure
100	0.346		100	0.346		100	0.347
99.87	0.343		99.87	0.344		99.87	0.345
99.602	0.336		99.602	0.338		99.602	0.336
99.457	0.34		99.457	0.342		99.457	0.343
99.321	0.343		99.321	0.344		99.321	0.345
99.188	0.34		99.188	0.34		99.188	0.34
99.054	0.337		99.054	0.337		99.054	0.339
98.909	0.337		98.909	0.339		98.909	0.339
98.768	0.334		98.768	0.337		98.768	0.334
98.63	0.325		98.63	0.325		98.63	0.325
98.496	0.325		98.496	0.327		98.496	0.326
98.362	0.336		98.362	0.339		98.362	0.336
98.226	0.348		98.226	0.351		98.226	0.348
98.093	0.357		98.093	0.358		98.093	0.36
97.959	0.36		97.959	0.361		97.959	0.363
97.825	0.351		97.825	0.351		97.825	0.353
97.692	0.344		97.692	0.345		97.692	0.344
97.418	0.336		97.418	0.338		97.418	0.338
97.284	0.335		97.284	0.336		97.284	0.336
97.15	0.337		97.15	0.338		97.15	0.339
97.014	0.34		97.014	0.343		97.014	0.34
96.881	0.344		96.881	0.346		96.881	0.346
96.747	0.344		96.747	0.345		96.747	0.344
96.602	0.336		96.602	0.338		96.602	0.338
96.468	0.332		96.468	0.334		96.468	0.335
96.323	0.325		96.323	0.327		96.323	0.326
96.187	0.323		96.187	0.325		96.187	0.326
96.053	0.314		96.053	0.317		96.053	0.317
95.919	0.306		95.919	0.307		95.919	0.308
95.786	0.302		95.786	0.302		95.786	0.304
95.652	0.295		95.652	0.296		95.652	0.297
95.383	0.29		95.383	0.291		95.383	0.291
95.249	0.288		95.249	0.289		95.249	0.291
95.108	0.291		95.108	0.292		95.108	0.291
94.975	0.292		94.975	0.294		94.975	0.295
94.836	0.294		94.836	0.296		94.836	0.297
94.7	0.297		94.7	0.299		94.7	0.298
94.562	0.299		94.562	0.301		94.562	0.299
94.428	0.303		94.428	0.305		94.428	0.305
94.292	0.302		94.292	0.304		94.292	0.303
94.159	0.3		94.159	0.303		94.159	0.301
94.013	0.304		94.013	0.306		94.013	0.306
93.88	0.307		93.88	0.308		93.88	0.308
93.746	0.31		93.746	0.312		93.746	0.313
93.61	0.307		93.61	0.31		93.61	0.307
93.343	0.308		93.343	0.31		93.343	0.309
93.209	0.315		93.209	0.317		93.209	0.318
93.076	0.323		93.076	0.326		93.076	0.324
92.94	0.325		92.94	0.328		92.94	0.326
92.801	0.32		92.801	0.323		92.801	0.322
92.668	0.321		92.668	0.323		92.668	0.321
92.532	0.328		92.532	0.329		92.532	0.331
92.398	0.341		92.398	0.344		92.398	0.341
92.265	0.354		92.265	0.357		92.265	0.357
92.131	0.355		92.131	0.356		92.131	0.356
91.997	0.354		91.997	0.357		91.997	0.354
91.861	0.354		91.861	0.355		91.861	0.355
91.587	0.348		91.587	0.351		91.587	0.349
91.453	0.347		91.453	0.35		91.453	0.347
91.32	0.349		91.32	0.351		91.32	0.352
91.186	0.352		91.186	0.355		91.186	0.353
91.053	0.351		91.053	0.352		91.053	0.353
90.919	0.353		90.919	0.353		90.919	0.355
90.783	0.356		90.783	0.356		90.783	0.358
90.649	0.356		90.649	0.359		90.649	0.357
90.516	0.358		90.516	0.359		90.516	0.361
90.382	0.371		90.382	0.371		90.382	0.372
90.241	0.379		90.241	0.379		90.241	0.379
90.108	0.39		90.108	0.39		90.108	0.391
89.84	0.396		89.84	0.398		89.84	0.399
89.705	0.403		89.705	0.404		89.705	0.405
89.571	0.405		89.571	0.409		89.571	0.407
89.437	0.405		89.437	0.407		89.437	0.406
89.304	0.403		89.304	0.406		89.304	0.405
89.17	0.404		89.17	0.407		89.17	0.406
89.029	0.41		89.029	0.413		89.029	0.413
88.896	0.416		88.896	0.418		88.896	0.42
88.762	0.423		88.762	0.425		88.762	0.425
88.628	0.433		88.628	0.434		88.628	0.437
88.495	0.437		88.495	0.438		88.495	0.44
88.359	0.441		88.359	0.443		88.359	0.444
88.092	0.439		88.092	0.44		88.092	0.442
87.958	0.439		87.958	0.439		87.958	0.439
87.817	0.444		87.817	0.445		87.817	0.445
87.684	0.447		87.684	0.447		87.684	0.447
87.55	0.453		87.55	0.453		87.55	0.457
87.416	0.455		87.416	0.457		87.416	0.457
87.283	0.461		87.283	0.465		87.283	0.463
87.147	0.46		87.147	0.463		87.147	0.46
87.013	0.455		87.013	0.459		87.013	0.459
86.88	0.456		86.88	0.457		86.88	0.457
86.746	0.454		86.746	0.457		86.746	0.456
86.605	0.459		86.605	0.463		86.605	0.461
86.467	0.461		86.467	0.465		86.467	0.464
86.186	0.461		86.186	0.461		86.186	0.462
86.052	0.46		86.052	0.46		86.052	0.464
85.918	0.462		85.918	0.463		85.918	0.465
85.785	0.463		85.785	0.466		85.785	0.463
85.639	0.467		85.639	0.468		85.639	0.468
85.503	0.473		85.503	0.474		85.503	0.475
85.358	0.475		85.358	0.477		85.358	0.478
85.224	0.48		85.224	0.484		85.224	0.481
85.091	0.484		85.091	0.485		85.091	0.485
84.957	0.487		84.957	0.49		84.957	0.49
84.824	0.493		84.824	0.494		84.824	0.495
84.69	0.497		84.69	0.498		84.69	0.501
84.545	0.501		84.545	0.502		84.545	0.503
84.409	0.505		84.409	0.506		84.409	0.506
84.275	0.511		84.275	0.515		84.275	0.513
84.141	0.513		84.141	0.518		84.141	0.516
83.867	0.515		83.867	0.519		83.867	0.518
83.733	0.521		83.733	0.523		83.733	0.526
83.6	0.525		83.6	0.528		83.6	0.525
83.461	0.531		83.461	0.536		83.461	0.532
83.325	0.531		83.325	0.532		83.325	0.536
83.187	0.532		83.187	0.533		83.187	0.537
83.051	0.532		83.051	0.534		83.051	0.532
82.918	0.53		82.918	0.535		82.918	0.534
82.784	0.526		82.784	0.531		82.784	0.526
82.65	0.522		82.65	0.524		82.65	0.522
82.517	0.517		82.517	0.522		82.517	0.521
82.381	0.514		82.381	0.516		82.381	0.519
82.247	0.51		82.247	0.515		82.247	0.512
81.975	0.502		81.975	0.505		81.975	0.506
81.839	0.502		81.839	0.506		81.839	0.505
81.706	0.51		81.706	0.514		81.706	0.512
81.572	0.516		81.572	0.517		81.572	0.52
81.438	0.519		81.438	0.522		81.438	0.519
81.305	0.523		81.305	0.526		81.305	0.525
81.169	0.538		81.169	0.54		81.169	0.54
81.035	0.546		81.035	0.548		81.035	0.551
80.901	0.555		80.901	0.558		80.901	0.557
80.761	0.564		80.761	0.567		80.761	0.566
80.627	0.564		80.627	0.567		80.627	0.566
80.486	0.557		80.486	0.562		80.486	0.557
80.353	0.551		80.353	0.553		80.353	0.553
80.207	0.549		80.207	0.551		80.207	0.55
79.94	0.549		79.94	0.554		79.94	0.552
79.804	0.549		79.804	0.55		79.804	0.554
79.661	0.552		79.661	0.556		79.661	0.553
79.514	0.557		79.514	0.559		79.514	0.557
79.38	0.559		79.38	0.562		79.38	0.562
79.246	0.559		79.246	0.563		79.246	0.563
79.113	0.551		79.113	0.551		79.113	0.552
78.979	0.543		78.979	0.547		78.979	0.548
78.843	0.543		78.843	0.544		78.843	0.545
78.709	0.558		78.709	0.561		78.709	0.563
78.569	0.56		78.569	0.565		78.569	0.561
78.435	0.558		78.435	0.558		78.435	0.56
78.301	0.555		78.301	0.555		78.301	0.558
78.168	0.555		78.168	0.558		78.168	0.56
77.901	0.556		77.901	0.559		77.901	0.558
77.765	0.555		77.765	0.56		77.765	0.559
77.631	0.562		77.631	0.563		77.631	0.563
77.497	0.565		77.497	0.568		77.497	0.568
77.357	0.562		77.357	0.564		77.357	0.568
77.218	0.563		77.218	0.564		77.218	0.568
77.085	0.567		77.085	0.57		77.085	0.572
76.951	0.569		76.951	0.574		76.951	0.573
76.815	0.569		76.815	0.573		76.815	0.573
76.67	0.567		76.67	0.568		76.67	0.571
76.536	0.569		76.536	0.571		76.536	0.574
76.403	0.57		76.403	0.573		76.403	0.575
76.269	0.571		76.269	0.576		76.269	0.574
75.995	0.57		75.995	0.573		75.995	0.572
75.859	0.573		75.859	0.578		75.859	0.577
75.72	0.574		75.72	0.577		75.72	0.578
75.58	0.573		75.58	0.574		75.58	0.578
75.446	0.573		75.446	0.576		75.446	0.573
75.312	0.58		75.312	0.58		75.312	0.585
75.179	0.584		75.179	0.588		75.179	0.585
75.043	0.584		75.043	0.588		75.043	0.586
74.909	0.579		74.909	0.58		74.909	0.58
74.776	0.579		74.776	0.581		74.776	0.584
74.642	0.582		74.642	0.585		74.642	0.586
74.506	0.591		74.506	0.592		74.506	0.596
74.368	0.6		74.368	0.6		74.368	0.605
74.234	0.612		74.234	0.615		74.234	0.617
73.964	0.617		73.964	0.618		73.964	0.617
73.831	0.621		73.831	0.624		73.831	0.625
73.697	0.618		73.697	0.623		73.697	0.62
73.564	0.618		73.564	0.619		73.564	0.623
73.418	0.623		73.418	0.624		73.418	0.625
73.282	0.625		73.282	0.627		73.282	0.629
73.149	0.628		73.149	0.63		73.149	0.633
73.015	0.632		73.015	0.637		73.015	0.632
72.881	0.638		72.881	0.643		72.881	0.64
72.748	0.641		72.748	0.641		72.748	0.644
72.607	0.637		72.607	0.641		72.607	0.64
72.473	0.629		72.473	0.629		72.473	0.633
72.34	0.621		72.34	0.624		72.34	0.625
72.07	0.621		72.07	0.623		72.07	0.621
71.937	0.618		71.937	0.623		71.937	0.619
71.803	0.615		71.803	0.621		71.803	0.62
71.669	0.615		71.669	0.62		71.669	0.615
71.536	0.617		71.536	0.623		71.536	0.618
71.395	0.626		71.395	0.627		71.395	0.632
71.261	0.629		71.261	0.635		71.261	0.635
71.128	0.633		71.128	0.633		71.128	0.636
70.994	0.635		70.994	0.639		70.994	0.638
70.858	0.635		70.858	0.641		70.858	0.637
70.724	0.639		70.724	0.643		70.724	0.64
70.591	0.643		70.591	0.644		70.591	0.647
70.324	0.643		70.324	0.647		70.324	0.645
70.176	0.648		70.176	0.654		70.176	0.652
70.042	0.652		70.042	0.657		70.042	0.657
69.909	0.656		69.909	0.658		69.909	0.659
69.775	0.664		69.775	0.669		69.775	0.666
69.641	0.663		69.641	0.665		69.641	0.668
69.501	0.656		69.501	0.659		69.501	0.66
69.362	0.651		69.362	0.651		69.362	0.656
69.226	0.653		69.226	0.654		69.226	0.657
69.093	0.659		69.093	0.662		69.093	0.664
68.954	0.658		68.954	0.659		68.954	0.662
68.819	0.655		68.819	0.66		68.819	0.662
68.685	0.655		68.685	0.661		68.685	0.66
68.551	0.654		68.551	0.655		68.551	0.656
68.284	0.656		68.284	0.662		68.284	0.656
68.15	0.654		68.15	0.659		68.15	0.656
68.014	0.656		68.014	0.661		68.014	0.659
67.881	0.658		67.881	0.663		67.881	0.664
67.742	0.658		67.742	0.659		67.742	0.662
67.606	0.657		67.606	0.661		67.606	0.66
67.473	0.671		67.473	0.672		67.473	0.674
67.339	0.683		67.339	0.683		67.339	0.684
67.206	0.686		67.206	0.687		67.206	0.687
67.072	0.683		67.072	0.688		67.072	0.687
66.936	0.681		66.936	0.684		66.936	0.682
66.802	0.679		66.802	0.682		66.802	0.679
66.528	0.676		66.528	0.678		66.528	0.68
66.394	0.673		66.394	0.677		66.394	0.674
66.261	0.676		66.261	0.677		66.261	0.679
66.12	0.677		66.12	0.677		66.12	0.683
65.979	0.688		65.979	0.694		65.979	0.693
65.846	0.685		65.846	0.691		65.846	0.685
65.712	0.684		65.712	0.689		65.712	0.688
65.574	0.689		65.574	0.695		65.574	0.691
65.433	0.69		65.433	0.696		65.433	0.692
65.3	0.694		65.3	0.694		65.3	0.695
65.166	0.698		65.166	0.701		65.166	0.698
65.03	0.704		65.03	0.708		65.03	0.707
64.896	0.704		64.896	0.707		64.896	0.709
64.763	0.702		64.763	0.702		64.763	0.704
64.495	0.704		64.495	0.706		64.495	0.706
64.348	0.7		64.348	0.702		64.348	0.707
64.214	0.696		64.214	0.7		64.214	0.698
64.081	0.694		64.081	0.696		64.081	0.696
63.947	0.693		63.947	0.698		63.947	0.696
63.813	0.697		63.813	0.7		63.813	0.703
63.673	0.697		63.673	0.7		63.673	0.702
63.539	0.697		63.539	0.701		63.539	0.698
63.403	0.698		63.403	0.701		63.403	0.703
63.269	0.697		63.269	0.699		63.269	0.703
63.136	0.698		63.136	0.7		63.136	0.704
63.002	0.697		63.002	0.699		63.002	0.703
62.868	0.702		62.868	0.708		62.868	0.706
62.721	0.701		62.721	0.703		62.721	0.706
62.437	0.704		62.437	0.707		62.437	0.706
62.301	0.71		62.301	0.712		62.301	0.711
62.168	0.713		62.168	0.717		62.168	0.717
62.034	0.718		62.034	0.723		62.034	0.718
61.893	0.718		61.893	0.724		61.893	0.721
61.76	0.722		61.76	0.729		61.76	0.726
61.626	0.723		61.626	0.726		61.626	0.73
61.492	0.727		61.492	0.729		61.492	0.731
61.359	0.727		61.359	0.733		61.359	0.73
61.211	0.726		61.211	0.727		61.211	0.73
61.077	0.729		61.077	0.732		61.077	0.73
60.937	0.737		60.937	0.737		60.937	0.741
60.798	0.748		60.798	0.749		60.798	0.751
60.665	0.762		60.665	0.763		60.665	0.764
60.529	0.77		60.529	0.771		60.529	0.773
60.262	0.775		60.262	0.782		60.262	0.778
60.128	0.777		60.128	0.779		60.128	0.783
59.994	0.771		59.994	0.778		59.994	0.771
59.849	0.764		59.849	0.767		59.849	0.768
59.701	0.76		59.701	0.767		59.701	0.766
59.568	0.758		59.568	0.759		59.568	0.763
59.434	0.759		59.434	0.766		59.434	0.766
59.3	0.758		59.3	0.758		59.3	0.765
59.167	0.762		59.167	0.766		59.167	0.766
59.019	0.761		59.019	0.767		59.019	0.764
58.885	0.765		58.885	0.768		58.885	0.772
58.752	0.762		58.752	0.764		58.752	0.763
58.611	0.762		58.611	0.767		58.611	0.766
58.473	0.768		58.473	0.768		58.473	0.772
58.339	0.769		58.339	0.772		58.339	0.769
58.203	0.772		58.203	0.778		58.203	0.778
57.936	0.777		57.936	0.783		57.936	0.782
57.802	0.784		57.802	0.791		57.802	0.792
57.669	0.789		57.669	0.791		57.669	0.793
57.535	0.789		57.535	0.79		57.535	0.792
57.399	0.791		57.399	0.797		57.399	0.794
57.261	0.797		57.261	0.803		57.261	0.797
57.127	0.801		57.127	0.804		57.127	0.808
56.993	0.804		56.993	0.811		56.993	0.804
56.86	0.805		56.86	0.809		56.86	0.81
56.724	0.807		56.724	0.812		56.724	0.814
56.59	0.81		56.59	0.814		56.59	0.817
56.457	0.812		56.457	0.815		56.457	0.818
56.311	0.811		56.311	0.814		56.311	0.814
56.03	0.813		56.03	0.819		56.03	0.82
55.896	0.817		55.896	0.82		55.896	0.825
55.763	0.821		55.763	0.827		55.763	0.822
55.629	0.834		55.629	0.842		55.629	0.841
55.495	0.838		55.495	0.841		55.495	0.839
55.362	0.834		55.362	0.842		55.362	0.842
55.226	0.831		55.226	0.837		55.226	0.836
55.092	0.828		55.092	0.829		55.092	0.836
54.954	0.837		54.954	0.838		54.954	0.843
54.818	0.844		54.818	0.849		54.818	0.848
54.684	0.848		54.684	0.853		54.684	0.853
54.551	0.851		54.551	0.857		54.551	0.859
54.405	0.853		54.405	0.86		54.405	0.854
54.272	0.859		54.272	0.865		54.272	0.867
53.997	0.861		53.997	0.866		53.997	0.862
53.864	0.864		53.864	0.869		53.864	0.868
53.723	0.868		53.723	0.87		53.723	0.873
53.585	0.868		53.585	0.869		53.585	0.872
53.449	0.871		53.449	0.88		53.449	0.879
53.303	0.875		53.303	0.879		53.303	0.881
53.17	0.876		53.17	0.882		53.17	0.88
53.036	0.873		53.036	0.88		53.036	0.876
52.903	0.867		52.903	0.87		52.903	0.871
52.767	0.867		52.767	0.872		52.767	0.867
52.628	0.878		52.628	0.878		52.628	0.88
52.495	0.896		52.495	0.9		52.495	0.897
52.361	0.904		52.361	0.912		52.361	0.907
52.225	0.909		52.225	0.918		52.225	0.913
51.958	0.912		51.958	0.921		51.958	0.917
51.824	0.916		51.824	0.918		51.824	0.92
51.691	0.922		51.691	0.923		51.691	0.927
51.555	0.927		51.555	0.932		51.555	0.932
51.409	0.928		51.409	0.931		51.409	0.93
51.276	0.928		51.276	0.933		51.276	0.928
51.142	0.923		51.142	0.926		51.142	0.927
51.008	0.925		51.008	0.931		51.008	0.932
50.868	0.929		50.868	0.937		50.868	0.932
50.734	0.937		50.734	0.94		50.734	0.941
50.6	0.944		50.6	0.951		50.6	0.949
50.467	0.946		50.467	0.952		50.467	0.954
50.331	0.947		50.331	0.951		50.331	0.947
50.064	0.945		50.064	0.95		50.064	0.947
49.93	0.947		49.93	0.954		49.93	0.949
49.785	0.946		49.785	0.952		49.785	0.954
49.649	0.947		49.649	0.951		49.649	0.952
49.515	0.951		49.515	0.953		49.515	0.957
49.381	0.955		49.381	0.957		49.381	0.962
49.248	0.96		49.248	0.964		49.248	0.969
49.107	0.966		49.107	0.972		49.107	0.969
48.973	0.974		48.973	0.976		48.973	0.979
48.84	0.979		48.84	0.983		48.84	0.979
48.704	0.979		48.704	0.984		48.704	0.98
48.57	0.98		48.57	0.983		48.57	0.982
48.437	0.984		48.437	0.987		48.437	0.988
48.169	0.989		48.169	0.992		48.169	0.991
48.033	0.997		48.033	1.007		48.033	0.999
47.895	1.002		47.895	1.003		47.895	1.011
47.761	1.009		47.761	1.012		47.761	1.016
47.625	1.017		47.625	1.023		47.625	1.021
47.492	1.022		47.492	1.032		47.492	1.026
47.358	1.021		47.358	1.027		47.358	1.03
47.224	1.025		47.224	1.034		47.224	1.031
47.091	1.027		47.091	1.031		47.091	1.033
46.957	1.04		46.957	1.048		46.957	1.047
46.821	1.052		46.821	1.054		46.821	1.057
46.683	1.062		46.683	1.065		46.683	1.07
46.542	1.062		46.542	1.062		46.542	1.062
46.275	1.066		46.275	1.076		46.275	1.073
46.127	1.075		46.127	1.085		46.127	1.078
45.982	1.087		45.982	1.09		45.982	1.094
45.848	1.099		45.848	1.101		45.848	1.105
45.715	1.104		45.715	1.11		45.715	1.109
45.581	1.108		45.581	1.116		45.581	1.113
45.445	1.107		45.445	1.111		45.445	1.112
45.311	1.116		45.311	1.127		45.311	1.127
45.178	1.125		45.178	1.133		45.178	1.126
45.044	1.128		45.044	1.131		45.044	1.13
44.904	1.137		44.904	1.143		44.904	1.143
44.77	1.144		44.77	1.15		44.77	1.15
44.636	1.155		44.636	1.166		44.636	1.161
44.503	1.169		44.503	1.178		44.503	1.171
44.355	1.174		44.355	1.182		44.355	1.184
44.09	1.181		44.09	1.183		44.09	1.19
43.954	1.193		43.954	1.204		43.954	1.202
43.82	1.202		43.82	1.203		43.82	1.205
43.687	1.211		43.687	1.213		43.687	1.214
43.553	1.23		43.553	1.237		43.553	1.241
43.42	1.247		43.42	1.252		43.42	1.258
43.284	1.255		43.284	1.261		43.284	1.264
43.145	1.266		43.145	1.268		43.145	1.278
43.009	1.278		43.009	1.281		43.009	1.284
42.876	1.292		42.876	1.294		42.876	1.294
42.742	1.306		42.742	1.318		42.742	1.318
42.597	1.32		42.597	1.332		42.597	1.326
42.463	1.336		42.463	1.348		42.463	1.346
42.193	1.352		42.193	1.358		42.193	1.364
42.06	1.365		42.06	1.376		42.06	1.378
41.926	1.381		41.926	1.393		41.926	1.381
41.793	1.396		41.793	1.4		41.793	1.408
41.659	1.413		41.659	1.423		41.659	1.421
41.525	1.431		41.525	1.442		41.525	1.444
41.385	1.445		41.385	1.451		41.385	1.445
41.251	1.458		41.251	1.463		41.251	1.46
41.117	1.473		41.117	1.484		41.117	1.48
40.981	1.494		40.981	1.499		40.981	1.509
40.848	1.515		40.848	1.521		40.848	1.517
40.714	1.533		40.714	1.534		40.714	1.543
40.447	1.554		40.447	1.565		40.447	1.568
40.311	1.571		40.311	1.573		40.311	1.586
40.173	1.591		40.173	1.596		40.173	1.591
40.039	1.611		40.039	1.621		40.039	1.621
39.903	1.631		39.903	1.641		39.903	1.635
39.769	1.657		39.769	1.668		39.769	1.666
39.636	1.677		39.636	1.693		39.636	1.678
39.49	1.701		39.49	1.701		39.49	1.701
39.357	1.73		39.357	1.737		39.357	1.747
39.216	1.758		39.216	1.774		39.216	1.762
39.082	1.781		39.082	1.796		39.082	1.788
38.937	1.81		38.937	1.816		38.937	1.818
38.801	1.837		38.801	1.844		38.801	1.845
38.668	1.864		38.668	1.871		38.668	1.88
38.534	1.894		38.534	1.909		38.534	1.903
38.26	1.923		38.26	1.938		38.26	1.933
38.126	1.956		38.126	1.958		38.126	1.968
37.992	1.993		37.992	1.997		37.992	1.994
37.859	2.026		37.859	2.046		37.859	2.035
37.723	2.06		37.723	2.079		37.723	2.074
37.589	2.096		37.589	2.109		37.589	2.114
37.455	2.129		37.455	2.131		37.455	2.143
37.322	2.164		37.322	2.185		37.322	2.179
37.181	2.2		37.181	2.222		37.181	2.221
37.048	2.233		37.048	2.242		37.048	2.233
36.914	2.272		36.914	2.289		36.914	2.277
36.78	2.318		36.78	2.32		36.78	2.325
36.511	2.361		36.511	2.371		36.511	2.373
36.377	2.406		36.377	2.422		36.377	2.425
36.243	2.447		36.243	2.471		36.243	2.449
36.11	2.491		36.11	2.511		36.11	2.51
35.969	2.535		35.969	2.548		35.969	2.552
35.836	2.581		35.836	2.605		35.836	2.586
35.702	2.63		35.702	2.636		35.702	2.652
35.568	2.679		35.568	2.689		35.568	2.685
35.432	2.731		35.432	2.755		35.432	2.733
35.299	2.779		35.299	2.802		35.299	2.783
35.165	2.83		35.165	2.834		35.165	2.835
35.031	2.877		35.031	2.897		35.031	2.893
34.757	2.923		34.757	2.924		34.757	2.941
34.623	2.967		34.623	2.988		34.623	2.985
34.487	3.01		34.487	3.033		34.487	3.011
34.354	3.064		34.354	3.083		34.354	3.091
34.22	3.115		34.22	3.143		34.22	3.122
34.087	3.168		34.087	3.198		34.087	3.171
33.953	3.224		33.953	3.246		33.953	3.227
33.817	3.276		33.817	3.295		33.817	3.288
33.683	3.331		33.683	3.341		33.683	3.348
33.538	3.388		33.538	3.42		33.538	3.419
33.404	3.452		33.404	3.476		33.404	3.464
33.259	3.517		33.259	3.542		33.259	3.544
33.111	3.58		33.111	3.593		33.111	3.596
32.973	3.64		32.973	3.64		32.973	3.673
32.839	3.704		32.839	3.74		32.839	3.736
32.703	3.772		32.703	3.791		32.703	3.803
32.429	3.841		32.429	3.864		32.429	3.874
32.296	3.908		32.296	3.934		32.296	3.946
32.162	3.973		32.162	3.995		32.162	3.995
32.028	4.041		32.028	4.074		32.028	4.081
31.895	4.108		31.895	4.144		31.895	4.122
31.759	4.174		31.759	4.181		31.759	4.19
31.625	4.246		31.625	4.265		31.625	4.273
31.491	4.322		31.491	4.35		31.491	4.342
31.358	4.399		31.358	4.435		31.358	4.43
31.217	4.472		31.217	4.511		31.217	4.482
31.083	4.548		31.083	4.554		31.083	4.567
30.95	4.628		30.95	4.674		30.95	4.674
30.68	4.704		30.68	4.746		30.68	4.735
30.535	4.779		30.535	4.807		30.535	4.806
30.397	4.855		30.397	4.866		30.397	4.9
30.261	4.931		30.261	4.935		30.261	4.936
30.122	5.009		30.122	5.05		30.122	5.033
29.986	5.089		29.986	5.094		29.986	5.129
29.853	5.169		29.853	5.177		29.853	5.171
29.719	5.255		29.719	5.285		29.719	5.288
29.585	5.341		29.585	5.38		29.585	5.357
29.44	5.421		29.44	5.466		29.44	5.466
29.306	5.502		29.306	5.548		29.306	5.529
29.166	5.585		29.166	5.64		29.166	5.601
29.025	5.672		29.025	5.726		29.025	5.714
28.891	5.754		28.891	5.802		28.891	5.781
28.758	5.837		28.758	5.858		28.758	5.857
28.624	5.924		28.624	5.968		28.624	5.96
28.357	6.009		28.357	6.052		28.357	6.05
28.221	6.092		28.221	6.106		28.221	6.108
28.087	6.175		28.087	6.206		28.087	6.2
27.954	6.264		27.954	6.309		27.954	6.308
27.808	6.356		27.808	6.397		27.808	6.38
27.675	6.44		27.675	6.496		27.675	6.455
27.539	6.521		27.539	6.585		27.539	6.572
27.393	6.601		27.393	6.634		27.393	6.634
27.26	6.681		27.26	6.735		27.26	6.714
27.126	6.762		27.126	6.767		27.126	6.829
26.993	6.843		26.993	6.901		26.993	6.906
26.859	6.931		26.859	6.981		26.859	6.969
26.723	7.015		26.723	7.054		26.723	7.044
26.451	7.1		26.451	7.166		26.451	7.13
26.315	7.18		26.315	7.236		26.315	7.196
26.177	7.264		26.177	7.336		26.177	7.267
26.036	7.343		26.036	7.389		26.036	7.399
25.902	7.42		25.902	7.494		25.902	7.466
25.769	7.493		25.769	7.556		25.769	7.499
25.628	7.565		25.628	7.616		25.628	7.61
25.487	7.633		25.487	7.643		25.487	7.706
25.354	7.702		25.354	7.714		25.354	7.726
25.22	7.774		25.22	7.803		25.22	7.8
25.087	7.841		25.087	7.851		25.087	7.899
24.953	7.901		24.953	7.916		24.953	7.903
24.817	7.957		24.817	7.971		24.817	7.99
24.683	8.009		24.683	8.068		24.683	8.062
24.538	8.063		24.538	8.123		24.538	8.108
24.271	8.118		24.271	8.18		24.271	8.127
24.123	8.179		24.123	8.226		24.123	8.193
23.985	8.236		23.985	8.258		23.985	8.267
23.844	8.289		23.844	8.345		23.844	8.312
23.71	8.345		23.71	8.383		23.71	8.354
23.577	8.401		23.577	8.442		23.577	8.444
23.443	8.458		23.443	8.482		23.443	8.487
23.31	8.518		23.31	8.528		23.31	8.596
23.176	8.585		23.176	8.641		23.176	8.618
23.04	8.654		23.04	8.738		23.04	8.711
22.906	8.721		22.906	8.723		22.906	8.788
22.773	8.785		22.773	8.819		22.773	8.836
22.639	8.859		22.639	8.94		22.639	8.888
22.498	8.935		22.498	9.003		22.498	8.964
22.358	9.016		22.358	9.052		22.358	9.095
22.09	9.103		22.09	9.115		22.09	9.14
21.945	9.199		21.945	9.257		21.945	9.28
21.811	9.304		21.811	9.358		21.811	9.331
21.675	9.421		21.675	9.445		21.675	9.44
21.542	9.537		21.542	9.629		21.542	9.632
21.404	9.653		21.404	9.705		21.404	9.662
21.268	9.765		21.268	9.839		21.268	9.862
21.134	9.87		21.134	9.932		21.134	9.951
21	9.983		21	10.039		21	10.057
20.867	10.093		20.867	10.171		20.867	10.126
20.733	10.21		20.733	10.3		20.733	10.216
20.597	10.331		20.597	10.332		20.597	10.337
20.463	10.45		20.463	10.509		20.463	10.545
20.192	10.568		20.192	10.659		20.192	10.636
20.056	10.69		20.056	10.761		20.056	10.736
19.922	10.812		19.922	10.885		19.922	10.876
19.788	10.929		19.788	10.989		19.788	10.932
19.655	11.046		19.655	11.064		19.655	11.078
19.521	11.174		19.521	11.286		19.521	11.23
19.385	11.304		19.385	11.352		19.385	11.401
19.251	11.435		19.251	11.461		19.251	11.497
19.118	11.57		19.118	11.593		19.118	11.574
18.977	11.705		18.977	11.721		18.977	11.811
18.843	11.844		18.843	11.937		18.843	11.925
18.705	11.984		18.705	11.991		18.705	12.053
18.569	12.13		18.569	12.191		18.569	12.215
18.295	12.269		18.295	12.38		18.295	12.36
18.161	12.407		18.161	12.518		18.161	12.425
18.028	12.556		18.028	12.648		18.028	12.673
17.894	12.702		17.894	12.724		17.894	12.802
17.749	12.854		17.749	12.911		17.749	12.919
17.615	13.002		17.615	13.111		17.615	13.077
17.481	13.15		17.481	13.161		17.481	13.234
17.345	13.298		17.345	13.422		17.345	13.299
17.2	13.453		17.2	13.456		17.2	13.521
17.066	13.62		17.066	13.719		17.066	13.622
16.933	13.792		16.933	13.862		16.933	13.826
16.799	13.969		16.799	14.029		16.799	14.027
16.663	14.15		16.663	14.291		16.663	14.188
16.53	14.325		16.53	14.466		16.53	14.433
16.262	14.489		16.262	14.526		16.262	14.543
16.117	14.65		16.117	14.735		16.117	14.663
15.981	14.82		15.981	14.921		15.981	14.912
15.847	14.988		15.847	15.023		15.847	14.994
15.714	15.159		15.714	15.31		15.714	15.288
15.568	15.331		15.568	15.395		15.568	15.337
15.435	15.508		15.435	15.661		15.435	15.596
15.299	15.688		15.299	15.757		15.299	15.718
15.165	15.875		15.165	16.026		15.165	15.972
15.032	16.061		15.032	16.217		15.032	16.09
14.891	16.253		14.891	16.372		14.891	16.379
14.757	16.451		14.757	16.581		14.757	16.56
14.624	16.643		14.624	16.655		14.624	16.737
14.49	16.841		14.49	16.991		14.49	16.861
14.223	17.047		14.223	17.203		14.223	17.151
14.087	17.254		14.087	17.272		14.087	17.261
13.953	17.455		13.953	17.571		13.953	17.555
13.819	17.655		13.819	17.798		13.819	17.666
13.681	17.859		13.681	17.959		13.681	17.978
13.545	18.063		13.545	18.145		13.545	18.191
13.412	18.265		13.412	18.293		13.412	18.293
13.278	18.466		13.278	18.505		13.278	18.467
13.144	18.66		13.144	18.773		13.144	18.773
13.011	18.861		13.011	19.027		13.011	18.9
12.877	19.068		12.877	19.198		12.877	19.103
12.743	19.274		12.743	19.452		12.743	19.328
12.469	19.48		12.469	19.556		12.469	19.483
12.333	19.706		12.333	19.826		12.333	19.836
12.2	19.938		12.2	20.073		12.2	19.974
12.061	20.17		12.061	20.254		12.061	20.223
11.921	20.398		11.921	20.508		11.921	20.5
11.787	20.631		11.787	20.644		11.787	20.828
11.653	20.876		11.653	20.931		11.653	21.041
11.513	21.114		11.513	21.223		11.513	21.261
11.372	21.337		11.372	21.384		11.372	21.522
11.238	21.57		11.238	21.579		11.238	21.626
11.105	21.805		11.105	21.897		11.105	21.897
10.971	22.006		10.971	22.201		10.971	22.129
10.835	22.191		10.835	22.266		10.835	22.273
10.701	22.409		10.701	22.459		10.701	22.548
10.434	22.622		10.434	22.77		10.434	22.669
10.289	22.813		10.289	23.003		10.289	22.982
10.155	23.028		10.155	23.045		10.155	23.045
10.019	23.244		10.019	23.438		10.019	23.351
9.874	23.436		9.874	23.573		9.874	23.575
9.74	23.629		9.74	23.719		9.74	23.656
9.607	23.846		9.607	24.065		9.607	24.07
9.473	24.033		9.473	24.197		9.473	24.039
9.337	24.212		9.337	24.221		9.337	24.296
9.203	24.415		9.203	24.506		9.203	24.516
9.07	24.6		9.07	24.661		9.07	24.665
8.929	24.766		8.929	24.89		8.929	24.849
8.796	24.954		8.796	25.004		8.796	25.193
8.662	25.17		8.662	25.396		8.662	25.205
8.395	25.368		8.395	25.56		8.395	25.574
8.259	25.553		8.259	25.6		8.259	25.592
8.125	25.767		8.125	25.854		8.125	25.925
8.024	25.98		8.024	26.208		8.024	26.058
8.024	24.094		8.024	24.141		8.024	24.114
8.024	24.032		8.024	24.158		8.024	24.2
8.024	23.97		8.024	24.06		8.024	24.175
8.095	23.918		8.095	23.992		8.095	24.022
8.228	23.867		8.228	24.001		8.228	23.971
8.362	23.752		8.362	23.961		8.362	23.769
8.498	23.381		8.498	23.467		8.498	23.545
8.631	22.873		8.631	22.958		8.631	22.944
8.765	22.333		8.765	22.444		8.765	22.534
8.899	21.835		8.899	21.986		8.899	21.95
9.039	21.417		9.039	21.467		9.039	21.601
9.173	21.028		9.173	21.187		9.173	21.165
9.307	20.67		9.307	20.794		9.307	20.86
9.44	20.371		9.44	20.391		9.44	20.517
9.574	20.088		9.574	20.176		9.574	20.109
9.843	19.791		9.843	19.869		9.843	19.805
9.977	19.494		9.977	19.594		9.977	19.565
10.111	19.229		10.111	19.375		10.111	19.316
10.251	18.969		10.251	19.034		10.251	19.055
10.385	18.71		10.385	18.783		10.385	18.857
10.519	18.448		10.519	18.516		10.519	18.537
10.655	18.203		10.655	18.243		10.655	18.206
10.788	17.956		10.788	18.01		10.788	17.979
10.934	17.712		10.934	17.846		10.934	17.842
11.067	17.462		11.067	17.577		11.067	17.636
11.201	17.221		11.201	17.311		11.201	17.341
11.346	16.997		11.346	17.104		11.346	17.065
11.482	16.774		11.482	16.89		11.482	16.862
11.616	16.558		11.616	16.684		11.616	16.639
11.883	16.343		11.883	16.503		11.883	16.393
12.017	16.114		12.017	16.132		12.017	16.185
12.153	15.912		12.153	15.96		12.153	15.933
12.286	15.693		12.286	15.804		12.286	15.736
12.42	15.453		12.42	15.539		12.42	15.477
12.561	15.233		12.561	15.279		12.561	15.328
12.694	15.024		12.694	15.058		12.694	15.091
12.828	14.806		12.828	14.91		12.828	14.816
12.961	14.593		12.961	14.666		12.961	14.718
13.095	14.395		13.095	14.396		13.095	14.413
13.231	14.206		13.231	14.318		13.231	14.347
13.365	14.011		13.365	14.086		13.365	14.107
13.632	13.815		13.632	13.828		13.632	13.869
13.773	13.635		13.773	13.759		13.773	13.716
13.906	13.457		13.906	13.473		13.906	13.48
14.04	13.267		14.04	13.388		14.04	13.278
14.173	13.083		14.173	13.167		14.173	13.092
14.307	12.903		14.307	13.023		14.307	13.029
14.455	12.709		14.455	12.736		14.455	12.812
14.588	12.519		14.588	12.562		14.588	12.536
14.722	12.336		14.722	12.349		14.722	12.459
14.856	12.151		14.856	12.271		14.856	12.173
15.001	11.976		15.001	12.052		15.001	12.031
15.135	11.807		15.135	11.903		15.135	11.811
15.268	11.642		15.268	11.717		15.268	11.727
15.404	11.479		15.404	11.506		15.404	11.511
15.683	11.333		15.683	11.368		15.683	11.428
15.817	11.2		15.817	11.3		15.817	11.289
15.951	11.064		15.951	11.17		15.951	11.091
16.096	10.94		16.096	10.954		16.096	11.013
16.232	10.833		16.232	10.849		16.232	10.89
16.365	10.738		16.365	10.834		16.365	10.824
16.499	10.643		16.499	10.657		16.499	10.648
16.644	10.549		16.644	10.637		16.644	10.623
16.778	10.455		16.778	10.544		16.778	10.543
16.912	10.357		16.912	10.385		16.912	10.44
17.045	10.267		17.045	10.339		17.045	10.272
17.179	10.175		17.179	10.18		17.179	10.207
17.315	10.08		17.315	10.167		17.315	10.158
17.449	9.987		17.449	10.04		17.449	10
17.716	9.892		17.716	9.934		17.716	9.893
17.857	9.796		17.857	9.846		17.857	9.831
17.99	9.694		17.99	9.766		17.99	9.728
18.124	9.587		18.124	9.668		18.124	9.613
18.26	9.477		18.26	9.547		18.26	9.503
18.405	9.37		18.405	9.397		18.405	9.4
18.539	9.264		18.539	9.324		18.539	9.326
18.672	9.159		18.672	9.231		18.672	9.248
18.806	9.065		18.806	9.097		18.806	9.116
18.94	8.964		18.94	8.997		18.94	8.989
19.073	8.86		19.073	8.894		19.073	8.869
19.209	8.785		19.209	8.859		19.209	8.837
19.343	8.7		19.343	8.786		19.343	8.764
19.615	8.609		19.615	8.649		19.615	8.693
19.751	8.531		19.751	8.61		19.751	8.557
19.889	8.463		19.889	8.534		19.889	8.544
20.025	8.395		20.025	8.433		20.025	8.433
20.163	8.325		20.163	8.36		20.163	8.398
20.297	8.268		20.297	8.33		20.297	8.302
20.431	8.213		20.431	8.28		20.431	8.245
20.567	8.158		20.567	8.185		20.567	8.22
20.7	8.1		20.7	8.136		20.7	8.143
20.834	8.048		20.834	8.062		20.834	8.118
20.967	7.995		20.967	8.031		20.967	8.051
21.101	7.937		21.101	7.966		21.101	7.973
21.235	7.874		21.235	7.924		21.235	7.891
21.509	7.813		21.509	7.874		21.509	7.889
21.643	7.749		21.643	7.781		21.643	7.751
21.783	7.681		21.783	7.718		21.783	7.707
21.917	7.608		21.917	7.67		21.917	7.618
22.058	7.529		22.058	7.58		22.058	7.534
22.191	7.447		22.191	7.509		22.191	7.474
22.332	7.366		22.332	7.391		22.332	7.435
22.466	7.277		22.466	7.289		22.466	7.295
22.604	7.177		22.604	7.192		22.604	7.207
22.745	7.077		22.745	7.125		22.745	7.102
22.878	6.974		22.878	6.999		22.878	6.997
23.012	6.874		23.012	6.896		23.012	6.941
23.157	6.772		23.157	6.797		23.157	6.808
23.293	6.672		23.293	6.732		23.293	6.729
23.427	6.574		23.427	6.613		23.427	6.628
23.56	6.474		23.56	6.533		23.56	6.533
23.835	6.374		23.835	6.415		23.835	6.387
23.968	6.272		23.968	6.282		23.968	6.326
24.102	6.18		24.102	6.195		24.102	6.218
24.236	6.086		24.236	6.101		24.236	6.1
24.372	5.988		24.372	6.024		24.372	5.994
24.505	5.886		24.505	5.911		24.505	5.899
24.639	5.789		24.639	5.821		24.639	5.821
24.772	5.692		24.772	5.722		24.772	5.714
24.913	5.593		24.913	5.631		24.913	5.608
25.047	5.494		25.047	5.514		25.047	5.513
25.18	5.398		25.18	5.43		25.18	5.419
25.316	5.301		25.316	5.304		25.316	5.309
25.584	5.204		25.584	5.218		25.584	5.244
25.717	5.106		25.717	5.133		25.717	5.157
25.851	5.008		25.851	5.056		25.851	5.022
25.987	4.911		25.987	4.929		25.987	4.939
26.125	4.813		26.125	4.831		26.125	4.815
26.259	4.726		26.259	4.747		26.259	4.769
26.395	4.644		26.395	4.667		26.395	4.657
26.528	4.555		26.528	4.579		26.528	4.586
26.662	4.468		26.662	4.49		26.662	4.488
26.807	4.387		26.807	4.4		26.807	4.421
26.941	4.306		26.941	4.347		26.941	4.317
27.077	4.22		27.077	4.257		27.077	4.26
27.211	4.136		27.211	4.141		27.211	4.138
27.478	4.059		27.478	4.061		27.478	4.077
27.611	3.975		27.611	3.996		27.611	4
27.747	3.893		27.747	3.913		27.747	3.909
27.881	3.816		27.881	3.842		27.881	3.826
28.019	3.745		28.019	3.777		28.019	3.771
28.153	3.675		28.153	3.684		28.153	3.677
28.289	3.61		28.289	3.627		28.289	3.638
28.423	3.544		28.423	3.579		28.423	3.556
28.556	3.472		28.556	3.5		28.556	3.494
28.702	3.398		28.702	3.424		28.702	3.426
28.835	3.322		28.835	3.324		28.835	3.348
28.969	3.248		28.969	3.275		28.969	3.261
29.105	3.177		29.105	3.19		29.105	3.186
29.372	3.116		29.372	3.135		29.372	3.141
29.506	3.053		29.506	3.074		29.506	3.065
29.639	2.99		29.639	3.017		29.639	3.017
29.78	2.928		29.78	2.957		29.78	2.933
29.914	2.871		29.914	2.874		29.914	2.881
30.05	2.814		30.05	2.819		30.05	2.833
30.181	2.756		30.181	2.763		30.181	2.783
30.317	2.702		30.317	2.72		30.317	2.713
30.45	2.652		30.45	2.656		30.45	2.666
30.584	2.601		30.584	2.621		30.584	2.625
30.718	2.551		30.718	2.559		30.718	2.572
30.851	2.493		30.851	2.503		30.851	2.504
31.126	2.439		31.126	2.461		31.126	2.445
31.262	2.388		31.262	2.412		31.262	2.392
31.395	2.337		31.395	2.36		31.395	2.357
31.529	2.294		31.529	2.31		31.529	2.315
31.663	2.253		31.663	2.261		31.663	2.265
31.796	2.209		31.796	2.225		31.796	2.212
31.93	2.168		31.93	2.185		31.93	2.185
32.066	2.127		32.066	2.141		32.066	2.136
32.204	2.088		32.204	2.1		32.204	2.103
32.338	2.051		32.338	2.067		32.338	2.069
32.474	2.015		32.474	2.024		32.474	2.032
32.607	1.978		32.607	1.986		32.607	1.989
32.741	1.943		32.741	1.962		32.741	1.944
33.02	1.913		33.02	1.925		33.02	1.914
33.156	1.886		33.156	1.891		33.156	1.891
33.29	1.862		33.29	1.866		33.29	1.873
33.423	1.835		33.423	1.85		33.423	1.852
33.557	1.81		33.557	1.826		33.557	1.822
33.69	1.782		33.69	1.785		33.69	1.783
33.826	1.753		33.826	1.76		33.826	1.761
33.965	1.728		33.965	1.734		33.965	1.729
34.105	1.708		34.105	1.708		34.105	1.722
34.239	1.691		34.239	1.703		34.239	1.701
34.373	1.664		34.373	1.672		34.373	1.665
34.513	1.633		34.513	1.638		34.513	1.645
34.647	1.608		34.647	1.615		34.647	1.617
34.781	1.583		34.781	1.588		34.781	1.584
35.05	1.569		35.05	1.583		35.05	1.58
35.184	1.559		35.184	1.56		35.184	1.573
35.317	1.557		35.317	1.564		35.317	1.562
35.451	1.55		35.451	1.554		35.451	1.55
35.585	1.531		35.585	1.539		35.585	1.539
35.725	1.505		35.725	1.509		35.725	1.513
35.859	1.481		35.859	1.489		35.859	1.494
35.995	1.462		35.995	1.468		35.995	1.463
36.129	1.44		36.129	1.446		36.129	1.44
36.262	1.422		36.262	1.423		36.262	1.431
36.396	1.409		36.396	1.421		36.396	1.418
36.529	1.394		36.529	1.402		36.529	1.404
36.799	1.378		36.799	1.391		36.799	1.385
36.933	1.365		36.933	1.368		36.933	1.367
37.071	1.356		37.071	1.361		37.071	1.357
37.207	1.347		37.207	1.352		37.207	1.35
37.341	1.339		37.341	1.345		37.341	1.341
37.474	1.329		37.474	1.34		37.474	1.339
37.608	1.321		37.608	1.332		37.608	1.326
37.741	1.314		37.741	1.315		37.741	1.316
37.875	1.303		37.875	1.314		37.875	1.31
38.011	1.297		38.011	1.302		38.011	1.302
38.145	1.293		38.145	1.296		38.145	1.296
38.283	1.294		38.283	1.307		38.283	1.306
38.553	1.287		38.553	1.299		38.553	1.293
38.686	1.278		38.686	1.279		38.686	1.285
38.82	1.273		38.82	1.273		38.82	1.276
38.954	1.269		38.954	1.27		38.954	1.277
39.087	1.264		39.087	1.268		39.087	1.272
39.221	1.252		39.221	1.252		39.221	1.263
39.357	1.24		39.357	1.248		39.357	1.246
39.495	1.243		39.495	1.249		39.495	1.244
39.629	1.243		39.629	1.254		39.629	1.244
39.765	1.232		39.765	1.232		39.765	1.241
39.898	1.222		39.898	1.226		39.898	1.223
40.032	1.215		40.032	1.225		40.032	1.219
40.299	1.21		40.299	1.219		40.299	1.216
40.435	1.203		40.435	1.204		40.435	1.206
40.569	1.198		40.569	1.208		40.569	1.204
40.709	1.194		40.709	1.199		40.709	1.205
40.843	1.192		40.843	1.194		40.843	1.203
40.977	1.187		40.977	1.189		40.977	1.193
41.11	1.184		41.11	1.196		41.11	1.195
41.244	1.182		41.244	1.194		41.244	1.187
41.392	1.179		41.392	1.186		41.392	1.186
41.525	1.181		41.525	1.191		41.525	1.187
41.659	1.186		41.659	1.19		41.659	1.192
41.793	1.194		41.793	1.199		41.793	1.198
41.926	1.193		41.926	1.203		41.926	1.196
42.196	1.186		42.196	1.19		42.196	1.19
42.329	1.182		42.329	1.185		42.329	1.193
42.47	1.18		42.47	1.188		42.47	1.189
42.608	1.18		42.608	1.181		42.608	1.188
42.744	1.17		42.744	1.18		42.744	1.174
42.878	1.165		42.878	1.166		42.878	1.173
43.016	1.156		43.016	1.166		43.016	1.166
43.152	1.155		43.152	1.161		43.152	1.166
43.286	1.148		43.286	1.153		43.286	1.15
43.42	1.141		43.42	1.145		43.42	1.147
43.553	1.136		43.553	1.136		43.553	1.147
43.687	1.132		43.687	1.143		43.687	1.143
43.82	1.137		43.82	1.139		43.82	1.145
44.09	1.141		44.09	1.148		44.09	1.148
44.228	1.145		44.228	1.152		44.228	1.154
44.364	1.14		44.364	1.143		44.364	1.149
44.498	1.14		44.498	1.144		44.498	1.143
44.632	1.133		44.632	1.144		44.632	1.139
44.765	1.134		44.765	1.141		44.765	1.137
44.911	1.136		44.911	1.144		44.911	1.146
45.047	1.132		45.047	1.143		45.047	1.138
45.18	1.127		45.18	1.134		45.18	1.133
45.314	1.126		45.314	1.131		45.314	1.135
45.447	1.129		45.447	1.14		45.447	1.139
45.581	1.128		45.581	1.132		45.581	1.134
45.717	1.127		45.717	1.127		45.717	1.135
45.991	1.122		45.991	1.131		45.991	1.129
46.125	1.118		46.125	1.129		46.125	1.119
46.259	1.114		46.259	1.115		46.259	1.121
46.392	1.11		46.392	1.111		46.392	1.121
46.526	1.108		46.526	1.109		46.526	1.114
46.659	1.107		46.659	1.112		46.659	1.109
46.793	1.106		46.793	1.109		46.793	1.115
46.929	1.107		46.929	1.11		46.929	1.118
47.063	1.111		47.063	1.112		47.063	1.122
47.208	1.108		47.208	1.111		47.208	1.109
47.342	1.108		47.342	1.115		47.342	1.112
47.475	1.109		47.475	1.12		47.475	1.111
47.609	1.111		47.609	1.114		47.609	1.114
47.883	1.112		47.883	1.12		47.883	1.118
48.017	1.114		48.017	1.123		48.017	1.119
48.151	1.117		48.151	1.117		48.151	1.12
48.286	1.107		48.286	1.113		48.286	1.113
48.42	1.094		48.42	1.103		48.42	1.099
48.554	1.082		48.554	1.091		48.554	1.085
48.687	1.073		48.687	1.08		48.687	1.084
48.821	1.064		48.821	1.073		48.821	1.065
48.957	1.057		48.957	1.059		48.957	1.064
49.095	1.058		49.095	1.061		49.095	1.062
49.231	1.054		49.231	1.062		49.231	1.058
49.365	1.052		49.365	1.062		49.365	1.058
49.499	1.052		49.499	1.059		49.499	1.058
49.766	1.056		49.766	1.061		49.766	1.056
49.902	1.054		49.902	1.063		49.902	1.061
50.035	1.057		50.035	1.059		50.035	1.065
50.169	1.064		50.169	1.073		50.169	1.065
50.314	1.067		50.314	1.068		50.314	1.074
50.448	1.063		50.448	1.068		50.448	1.073
50.584	1.054		50.584	1.057		50.584	1.059
50.718	1.048		50.718	1.056		50.718	1.053
50.856	1.049		50.856	1.055		50.856	1.058
50.99	1.047		50.99	1.052		50.99	1.049
51.126	1.043		51.126	1.053		51.126	1.053
51.259	1.043		51.259	1.053		51.259	1.046
51.393	1.052		51.393	1.062		51.393	1.061
51.66	1.058		51.66	1.058		51.66	1.062
51.796	1.06		51.796	1.06		51.796	1.069
51.93	1.063		51.93	1.067		51.93	1.072
52.068	1.064		52.068	1.069		52.068	1.07
52.204	1.063		52.204	1.068		52.204	1.069
52.338	1.059		52.338	1.061		52.338	1.064
52.471	1.057		52.471	1.062		52.471	1.066
52.605	1.058		52.605	1.068		52.605	1.063
52.738	1.057		52.738	1.062		52.738	1.065
52.874	1.058		52.874	1.066		52.874	1.067
53.008	1.052		53.008	1.053		53.008	1.061
53.142	1.051		53.142	1.051		53.142	1.052
53.421	1.053		53.421	1.054		53.421	1.054
53.557	1.053		53.557	1.062		53.557	1.058
53.69	1.051		53.69	1.06		53.69	1.053
53.829	1.047		53.829	1.05		53.829	1.048
53.962	1.043		53.962	1.048		53.962	1.045
54.098	1.037		54.098	1.044		54.098	1.041
54.232	1.038		54.232	1.047		54.232	1.046
54.365	1.046		54.365	1.046		54.365	1.046
54.499	1.06		54.499	1.063		54.499	1.061
54.633	1.06		54.633	1.069		54.633	1.067
54.769	1.048		54.769	1.054		54.769	1.054
54.902	1.041		54.902	1.047		54.902	1.044
55.043	1.04		55.043	1.05		55.043	1.044
55.315	1.036		55.315	1.041		55.315	1.039
55.451	1.037		55.451	1.042		55.451	1.044
55.589	1.041		55.589	1.05		55.589	1.041
55.725	1.049		55.725	1.053		55.725	1.052
55.859	1.045		55.859	1.046		55.859	1.046
55.992	1.044		55.992	1.053		55.992	1.045
56.126	1.045		56.126	1.046		56.126	1.05
56.26	1.044		56.26	1.048		56.26	1.054
56.396	1.041		56.396	1.05		56.396	1.045
56.529	1.039		56.529	1.039		56.529	1.046
56.663	1.034		56.663	1.037		56.663	1.039
56.804	1.036		56.804	1.04		56.804	1.039
56.937	1.039		56.937	1.047		56.937	1.049
57.204	1.036		57.204	1.037		57.204	1.042
57.338	1.029		57.338	1.034		57.338	1.036
57.486	1.033		57.486	1.038		57.486	1.034
57.619	1.038		57.619	1.042		57.619	1.047
57.753	1.045		57.753	1.055		57.753	1.046
57.887	1.047		57.887	1.054		57.887	1.048
58.02	1.045		58.02	1.051		58.02	1.053
58.156	1.042		58.156	1.044		58.156	1.051
58.29	1.038		58.29	1.048		58.29	1.047
58.424	1.042		58.424	1.049		58.424	1.046
58.557	1.043		58.557	1.047		58.557	1.05
58.698	1.038		58.698	1.045		58.698	1.048
58.831	1.031		58.831	1.035		58.831	1.032
59.099	1.025		59.099	1.035		59.099	1.026
59.232	1.026		59.232	1.031		59.232	1.027
59.366	1.022		59.366	1.026		59.366	1.027
59.502	1.022		59.502	1.031		59.502	1.026
59.636	1.02		59.636	1.03		59.636	1.02
59.781	1.022		59.781	1.031		59.781	1.029
59.926	1.027		59.926	1.036		59.926	1.036
60.06	1.025		60.06	1.026		60.06	1.035
60.196	1.019		60.196	1.02		60.196	1.026
60.33	1.017		60.33	1.027		60.33	1.025
60.463	1.02		60.463	1.025		60.463	1.027
60.597	1.019		60.597	1.029		60.597	1.024
60.73	1.016		60.73	1.017		60.73	1.019
60.864	1.023		60.864	1.029		60.864	1.023
61.138	1.027		61.138	1.03		61.138	1.029
61.272	1.026		61.272	1.036		61.272	1.031
61.408	1.024		61.408	1.03		61.408	1.026
61.553	1.026		61.553	1.032		61.553	1.031
61.687	1.03		61.687	1.039		61.687	1.035
61.821	1.031		61.821	1.037		61.821	1.032
61.954	1.031		61.954	1.032		61.954	1.041
62.088	1.033		62.088	1.038		62.088	1.033
62.235	1.037		62.235	1.039		62.235	1.042
62.367	1.041		62.367	1.047		62.367	1.046
62.503	1.046		62.503	1.049		62.503	1.051
62.636	1.05		62.636	1.058		62.636	1.058
62.77	1.039		62.77	1.041		62.77	1.049
62.904	1.03		62.904	1.035		62.904	1.032
63.171	1.017		63.171	1.023		63.171	1.023
63.307	1.007		63.307	1.011		63.307	1.01
63.445	1.001		63.445	1.011		63.445	1.01
63.579	0.995		63.579	0.998		63.579	0.998
63.712	0.996		63.712	0.998		63.712	1.004
63.853	0.994		63.853	1.002		63.853	0.996
63.994	0.995		63.994	1.002		63.994	0.998
64.127	0.999		64.127	1.007		64.127	1.007
64.261	1.002		64.261	1.002		64.261	1.004
64.395	0.999		64.395	1.001		64.395	1.005
64.531	0.994		64.531	1		64.531	1
64.664	0.999		64.664	0.999		64.664	1.004
64.798	0.997		64.798	1.004		64.798	0.998
65.065	1.005		65.065	1.014		65.065	1.009
65.206	1.002		65.206	1.003		65.206	1.008
65.339	1		65.339	1.009		65.339	1.001
65.473	0.996		65.473	1.003		65.473	1.003
65.607	0.988		65.607	0.988		65.607	0.997
65.74	0.983		65.74	0.99		65.74	0.992
65.876	0.985		65.876	0.99		65.876	0.986
66.01	0.984		66.01	0.989		66.01	0.986
66.144	0.98		66.144	0.983		66.144	0.985
66.277	0.982		66.277	0.991		66.277	0.983
66.418	0.988		66.418	0.992		66.418	0.995
66.551	0.993		66.551	0.993		66.551	1.002
66.819	0.996		66.819	1.001		66.819	1.002
66.955	1		66.955	1.009		66.955	1.002
67.088	1.005		67.088	1.007		67.088	1.007
67.222	1.006		67.222	1.013		67.222	1.009
67.356	1.005		67.356	1.011		67.356	1.014
67.489	0.999		67.489	1.004		67.489	1.006
67.63	0.994		67.63	0.994		67.63	0.995
67.764	0.994		67.764	0.997		67.764	1
67.897	0.993		67.897	1.003		67.897	0.995
68.033	0.992		68.033	0.994		68.033	1.002
68.167	0.99		68.167	1		68.167	0.993
68.3	0.99		68.3	0.995		68.3	0.999
68.568	0.986		68.568	0.995		68.568	0.993
68.704	0.983		68.704	0.984		68.704	0.992
68.842	0.986		68.842	0.995		68.842	0.994
68.976	0.991		68.976	0.993		68.976	0.995
69.112	0.991		69.112	0.994		69.112	0.999
69.245	0.994		69.245	1.003		69.245	0.996
69.391	0.995		69.391	1.005		69.391	0.998
69.524	0.993		69.524	1.001		69.524	0.998
69.658	0.985		69.658	0.988		69.658	0.992
69.798	0.985		69.798	0.993		69.798	0.987
69.939	0.991		69.939	0.997		69.939	1
70.073	0.998		70.073	1.002		70.073	1.003
70.206	1.004		70.206	1.014		70.206	1.008
70.34	1.006		70.34	1.008		70.34	1.01
70.61	0.999		70.61	1.002		70.61	1.003
70.743	0.993		70.743	1.002		70.743	0.999
70.877	0.987		70.877	0.99		70.877	0.99
71.022	0.982		71.022	0.991		71.022	0.99
71.156	0.98		71.156	0.983		71.156	0.983
71.292	0.98		71.292	0.985		71.292	0.988
71.425	0.979		71.425	0.988		71.425	0.983
71.559	0.979		71.559	0.983		71.559	0.981
71.693	0.977		71.693	0.982		71.693	0.986
71.838	0.98		71.838	0.982		71.838	0.989
71.974	0.985		71.974	0.994		71.974	0.986
72.108	0.986		72.108	0.992		72.108	0.989
72.241	0.987		72.241	0.991		72.241	0.99
72.382	0.99		72.382	0.996		72.382	0.999
72.52	0.987		72.52	0.987		72.52	0.992
72.79	0.985		72.79	0.988		72.79	0.993
72.928	0.982		72.928	0.989		72.928	0.987
73.069	0.983		73.069	0.986		73.069	0.988
73.214	0.979		73.214	0.982		73.214	0.981
73.35	0.973		73.35	0.974		73.35	0.98
73.484	0.978		73.484	0.978		73.484	0.984
73.617	0.981		73.617	0.988		73.617	0.988
73.751	0.983		73.751	0.988		73.751	0.99
73.885	0.979		73.885	0.981		73.885	0.984
74.025	0.977		74.025	0.987		74.025	0.979
74.159	0.977		74.159	0.984		74.159	0.977
74.293	0.981		74.293	0.984		74.293	0.983
74.426	0.978		74.426	0.986		74.426	0.986
74.562	0.974		74.562	0.975		74.562	0.978
74.829	0.971		74.829	0.978		74.829	0.971
74.963	0.971		74.963	0.973		74.963	0.976
75.097	0.973		75.097	0.976		75.097	0.979
75.237	0.971		75.237	0.977		75.237	0.976
75.376	0.973		75.376	0.981		75.376	0.975
75.512	0.974		75.512	0.978		75.512	0.979
75.645	0.97		75.645	0.971		75.645	0.979
75.786	0.973		75.786	0.982		75.786	0.981
75.924	0.973		75.924	0.981		75.924	0.975
76.058	0.976		76.058	0.984		76.058	0.985
76.194	0.98		76.194	0.981		76.194	0.988
76.328	0.976		76.328	0.98		76.328	0.979
76.468	0.97		76.468	0.97		76.468	0.971
76.602	0.975		76.602	0.983		76.602	0.983
76.869	0.98		76.869	0.988		76.869	0.989
77.003	0.982		77.003	0.982		77.003	0.99
77.136	0.978		77.136	0.987		77.136	0.984
77.272	0.98		77.272	0.981		77.272	0.985
77.406	0.985		77.406	0.986		77.406	0.992
77.54	0.99		77.54	0.991		77.54	0.991
77.68	0.99		77.68	0.99		77.68	0.996
77.814	0.988		77.814	0.989		77.814	0.988
77.947	0.984		77.947	0.994		77.947	0.99
78.081	0.978		78.081	0.986		78.081	0.985
78.215	0.969		78.215	0.978		78.215	0.971
78.351	0.966		78.351	0.976		78.351	0.971
78.496	0.973		78.496	0.981		78.496	0.977
78.763	0.982		78.763	0.991		78.763	0.985
78.897	0.987		78.897	0.995		78.897	0.992
79.031	0.994		79.031	0.995		79.031	0.999
79.167	0.997		79.167	1.001		79.167	1.002
79.3	0.993		79.3	1.002		79.3	1.002
79.439	0.983		79.439	0.983		79.439	0.986
79.574	0.977		79.574	0.98		79.574	0.98
79.708	0.978		79.708	0.987		79.708	0.978
79.842	0.971		79.842	0.977		79.842	0.975
79.975	0.969		79.975	0.978		79.975	0.976
80.109	0.969		80.109	0.974		80.109	0.973
80.243	0.972		80.243	0.976		80.243	0.975
80.512	0.971		80.512	0.972		80.512	0.972
80.651	0.97		80.651	0.978		80.651	0.979
80.791	0.97		80.791	0.971		80.791	0.971
80.925	0.972		80.925	0.974		80.925	0.981
81.058	0.969		81.058	0.973		81.058	0.977
81.204	0.966		81.204	0.968		81.204	0.967
81.34	0.962		81.34	0.967		81.34	0.968
81.473	0.957		81.473	0.961		81.473	0.964
81.619	0.956		81.619	0.963		81.619	0.961
81.752	0.956		81.752	0.959		81.752	0.96
81.886	0.955		81.886	0.956		81.886	0.964
82.022	0.959		82.022	0.968		82.022	0.968
82.156	0.96		82.156	0.966		82.156	0.964
82.289	0.963		82.289	0.972		82.289	0.965
82.43	0.965		82.43	0.967		82.43	0.971
82.697	0.965		82.697	0.969		82.697	0.971
82.838	0.966		82.838	0.972		82.838	0.973
82.976	0.964		82.976	0.971		82.976	0.97
83.112	0.969		83.112	0.975		83.112	0.977
83.25	0.981		83.25	0.99		83.25	0.986
83.384	0.988		83.384	0.995		83.384	0.995
83.525	0.993		83.525	0.998		83.525	1.002
83.658	0.99		83.658	1		83.658	0.99
83.792	0.988		83.792	0.989		83.792	0.99
83.933	0.989		83.933	0.991		83.933	0.997
84.073	0.988		84.073	0.996		84.073	0.993
84.207	0.989		84.207	0.998		84.207	0.99
84.341	0.988		84.341	0.995		84.341	0.994
84.474	0.985		84.474	0.99		84.474	0.991
84.744	0.977		84.744	0.981		84.744	0.984
84.877	0.974		84.877	0.981		84.877	0.982
85.011	0.974		85.011	0.983		85.011	0.975
85.145	0.978		85.145	0.985		85.145	0.982
85.29	0.976		85.29	0.979		85.29	0.977
85.426	0.972		85.426	0.98		85.426	0.975
85.571	0.971		85.571	0.976		85.571	0.978
85.705	0.97		85.705	0.973		85.705	0.978
85.839	0.969		85.839	0.969		85.839	0.972
85.972	0.966		85.972	0.966		85.972	0.967
86.108	0.96		86.108	0.967		86.108	0.969
86.242	0.962		86.242	0.969		86.242	0.964
86.376	0.961		86.376	0.97		86.376	0.97
86.516	0.961		86.516	0.969		86.516	0.97
86.783	0.961		86.783	0.966		86.783	0.966
86.924	0.958		86.924	0.965		86.924	0.964
87.062	0.957		87.062	0.964		87.062	0.965
87.198	0.954		87.198	0.962		87.198	0.959
87.332	0.952		87.332	0.957		87.332	0.961
87.466	0.947		87.466	0.952		87.466	0.954
87.599	0.951		87.599	0.952		87.599	0.959
87.733	0.966		87.733	0.971		87.733	0.972
87.869	0.973		87.869	0.981		87.869	0.978
88.003	0.974		88.003	0.979		88.003	0.979
88.136	0.972		88.136	0.98		88.136	0.974
88.277	0.967		88.277	0.975		88.277	0.976
88.408	0.964		88.408	0.973		88.408	0.972
88.678	0.959		88.678	0.968		88.678	0.96
88.811	0.956		88.811	0.965		88.811	0.959
88.945	0.946		88.945	0.952		88.945	0.951
89.079	0.934		89.079	0.935		89.079	0.934
89.215	0.93		89.215	0.939		89.215	0.932
89.348	0.929		89.348	0.935		89.348	0.93
89.489	0.933		89.489	0.935		89.489	0.938
89.627	0.938		89.627	0.94		89.627	0.944
89.761	0.937		89.761	0.946		89.761	0.943
89.894	0.93		89.894	0.937		89.894	0.938
90.035	0.924		90.035	0.932		90.035	0.932
90.169	0.919		90.169	0.924		90.169	0.928
90.309	0.921		90.309	0.925		90.309	0.926
90.443	0.934		90.443	0.94		90.443	0.943
90.717	0.939		90.717	0.944		90.717	0.943
90.851	0.937		90.851	0.94		90.851	0.94
90.985	0.94		90.985	0.943		90.985	0.945
91.125	0.935		91.125	0.935		91.125	0.942
91.266	0.924		91.266	0.93		91.266	0.931
91.399	0.912		91.399	0.92		91.399	0.913
91.5257	0.907		91.533	0.91		91.533	0.911
91.6714	0.907		91.667	0.915		91.667	0.911
91.8171	0.916		91.812	0.921		91.812	0.916
91.9628	0.923		91.946	0.927		91.946	0.928
92.1085	0.922		92.082	0.931		92.082	0.931
92.2542	0.923		92.215	0.924		92.215	0.93
92.3999	0.93		92.349	0.931		92.349	0.935
92.5456	0.931		92.483	0.934		92.483	0.94
92.6913	0.922		92.752	0.927		92.752	0.926
92.837	0.911		92.895	0.913		92.895	0.913
92.9827	0.904		93.031	0.904		93.031	0.913
93.1284	0.895		93.165	0.897		93.165	0.902
93.2741	0.887		93.298	0.888		93.298	0.895
93.4197	0.885		93.432	0.886		93.432	0.891
93.5654	0.88		93.577	0.886		93.577	0.885
93.7111	0.876		93.713	0.883		93.713	0.878
93.8568	0.873		93.847	0.878		93.847	0.876
94.0025	0.869		93.981	0.875		93.981	0.877
94.1482	0.857		94.121	0.857		94.121	0.863
94.2939	0.845		94.255	0.853		94.255	0.846
94.4396	0.845		94.389	0.852		94.389	0.85
94.5853	0.843		94.529	0.847		94.529	0.849
94.731	0.837		94.804	0.841		94.804	0.844
94.8767	0.824		94.937	0.827		94.937	0.826
95.0224	0.82		95.071	0.822		95.071	0.827
95.1681	0.812		95.204	0.816		95.204	0.817
95.3137	0.815		95.34	0.821		95.34	0.819
95.4594	0.826		95.474	0.828		95.474	0.828
95.6051	0.828		95.608	0.829		95.608	0.835
95.7508	0.826		95.741	0.829		95.741	0.827
95.8965	0.825		95.882	0.829		95.882	0.826
96.0422	0.821		96.016	0.824		96.016	0.829
96.1879	0.808		96.149	0.812		96.149	0.811
96.3336	0.797		96.283	0.799		96.283	0.805
96.4793	0.797		96.419	0.803		96.419	0.8
96.625	0.806		96.686	0.813		96.686	0.807
96.7707	0.816		96.82	0.818		96.82	0.824
96.9164	0.823		96.965	0.83		96.965	0.829
97.0621	0.829		97.099	0.83		97.099	0.835
97.2078	0.825		97.235	0.83		97.235	0.825
97.3534	0.817		97.368	0.817		97.368	0.822
97.4991	0.812		97.502	0.814		97.502	0.816
97.6448	0.807		97.636	0.809		97.636	0.814
97.7905	0.801		97.776	0.807		97.776	0.805
97.9362	0.808		97.91	0.814		97.91	0.81
98.0819	0.811		98.043	0.815		98.043	0.814
98.2276	0.819		98.177	0.82		98.177	0.822
98.3733	0.82		98.313	0.823		98.313	0.821
98.519	0.818		98.58	0.819		98.58	0.819
98.6647	0.813		98.714	0.816		98.714	0.819
98.8104	0.807		98.848	0.811		98.848	0.812
98.9561	0.796		98.995	0.797		98.995	0.8
99.1018	0.787		99.129	0.793		99.129	0.789
99.2475	0.781		99.263	0.786		99.263	0.788
99.3931	0.784		99.396	0.787		99.396	0.787
99.5388	0.786		99.537	0.789		99.537	0.786
99.6845	0.791		99.67	0.797		99.67	0.798
99.8302	0.786		99.804	0.792		99.804	0.792
99.9759	0.775		99.94	0.775		99.94	0.776
100.122	0.776		100	0.782		100	0.782

## Sheet: Lacrt C-term depl tears D,E,G,H
Lacritin C-terminal depleted normal tears (1): Compression then expansion isocycling													Lacritin C-terminal depleted normal tears (2): Compression then expansion isocycling
Area	Pressure		Area	Pressure		Area	Pressure						Area	Pressure		Area	Pressure		Area	Pressure
100	0.151		100	0.15		100	0.114						100	8.4e-05		100	7.2e-05		100	7.15664e-05
99.829	0.072		99.829	0.072		99.829	0.047						99.947	7.4e-05		99.956	7.2e-05		99.949	7.2068e-05
99.695	0.058		99.695	0.058		99.695	0.018						99.809	7.7e-05		99.823	9.8e-05		99.813	9.76789e-05
99.561	0.117		99.561	0.118		99.561	0.048						99.668	7.8e-05		99.689	0.000126		99.675	0.000126024
99.427	0.056		99.427	0.056		99.427	0.039						99.394	7.3e-05		99.549	0.000141		99.539	0.000141834
99.293	0.126		99.293	0.127		99.293	0.161						99.26	7.9e-05		99.415	0.00016		99.401	0.00015968
99.145	0.038		99.145	0.038		99.145	0.076						99.12	8.7e-05		99.281	0.000185		99.127	0.000185022
99.011	0.144		99.011	0.143		99.011	0.165						98.986	9.5e-05		99.148	0.000194		98.986	0.00019374
98.877	0.158		98.877	0.159		98.877	0.078						98.852	9.8e-05		98.878	0.000188		98.852	0.000188997
98.743	0.119		98.743	0.118		98.743	0.018						98.719	0.0001		98.744	0.00019		98.719	0.000189028
98.609	0.106		98.609	0.107		98.609	0.127						98.583	0.000117		98.611	0.000199		98.573	0.000200144
98.468	0.14		98.468	0.14		98.468	0.053						98.449	0.000118		98.477	0.000201		98.426	0.000201876
98.334	0.134		98.334	0.134		98.334	0.036						98.315	0.000118		98.344	0.00022		98.292	0.000219605
98.066	0.157		98.066	0.157		98.066	0.077						98.17	0.000134		98.203	0.00026		98.158	0.00026034
97.93	0.124		97.93	0.124		97.93	0.036						98.036	0.000134		98.069	0.000278		98.025	0.000279346
97.796	0.029		97.796	0.029		97.796	0.094						97.9	0.000136		97.933	0.000293		97.891	0.000291225
97.662	0.117		97.662	0.118		97.662	0.131						97.767	0.000129		97.8	0.000305		97.757	0.000306653
97.528	0.034		97.528	0.034		97.528	0.036						97.633	0.000136		97.666	0.000305		97.624	0.000303281
97.394	0.061		97.394	0.061		97.394	0.06						97.359	0.000155		97.532	0.000311		97.49	0.000312104
97.246	0.081		97.246	0.081		97.246	0.087						97.225	0.000171		97.399	0.000336		97.35	0.000336614
97.112	0.145		97.112	0.144		97.112	0.152						97.092	0.000165		97.132	0.000355		97.216	0.000353455
96.978	0.173		96.978	0.172		96.978	0.111						96.958	0.000173		96.991	0.00037		96.942	0.000368471
96.844	0.101		96.844	0.101		96.844	0.038						96.822	0.00019		96.857	0.000402		96.796	0.000399381
96.703	0.061		96.703	0.061		96.703	0.067						96.688	0.000208		96.721	0.000418		96.66	0.000420173
96.569	0.142		96.569	0.141		96.569	0.108						96.555	0.000216		96.583	0.000444		96.515	0.000441287
96.435	0.042		96.435	0.042		96.435	0.03						96.421	0.000232		96.442	0.000454		96.381	0.000454956
96.155	0.074		96.155	0.075		96.155	0.118						96.288	0.000234		96.309	0.000453		96.248	0.000456011
96.018	0.135		96.018	0.135		96.018	0.065						96.147	0.000222		96.175	0.000468		96.102	0.000466175
95.884	0.139		95.884	0.139		95.884	0.07						96.013	0.000212		96.039	0.000476		95.969	0.000473516
95.75	0.154		95.75	0.155		95.75	0.169						95.873	0.000207		95.905	0.0005		95.833	0.000502902
95.605	0.166		95.605	0.166		95.605	0.037						95.727	0.000214		95.772	0.000528		95.699	0.000529187
95.471	0.125		95.471	0.125		95.471	0.084						95.594	0.00022		95.638	0.000532		95.554	0.000529308
95.334	0.038		95.334	0.038		95.334	0.137						95.448	0.00024		95.493	0.000555		95.413	0.000558148
95.2	0.047		95.2	0.047		95.2	0.119						95.181	0.000246		95.359	0.000589		95.279	0.000589781
95.062	0.102		95.062	0.102		95.062	0.171						95.045	0.00024		95.09	0.000601		95.134	0.000601778
94.921	0.161		94.921	0.16		94.921	0.077						94.9	0.000237		94.944	0.000624		95	0.000622141
94.78	0.096		94.78	0.095		94.78	0.157						94.766	0.000243		94.811	0.00065		94.867	0.00065204
94.634	0.095		94.634	0.095		94.634	0.072						94.632	0.000253		94.665	0.000675		94.733	0.000677639
94.5	0.086		94.5	0.086		94.5	0.024						94.499	0.000249		94.532	0.000706		94.586	0.000701864
94.366	0.085		94.366	0.084		94.366	0.098						94.365	0.00026		94.391	0.000734		94.318	0.000731118
94.22	0.07		94.22	0.07		94.22	0.104						94.229	0.00027		94.25	0.000746		94.185	0.000745126
94.086	0.154		94.086	0.153		94.086	0.066						94.096	0.00027		94.117	0.000755		94.044	0.000750622
93.952	0.152		93.952	0.152		93.952	0.15						93.962	0.000281		93.983	0.000774		93.906	0.000771106
93.682	0.089		93.682	0.089		93.682	0.138						93.821	0.000279		93.849	0.000776		93.77	0.00077283
93.548	0.14		93.548	0.14		93.548	0.028						93.688	0.000285		93.713	0.000755		93.636	0.000752953
93.414	0.118		93.414	0.118		93.414	0.159						93.554	0.000296		93.58	0.000754		93.498	0.000752725
93.273	0.099		93.273	0.099		93.273	0.118						93.284	0.0003		93.434	0.000761		93.362	0.000759942
93.134	0.052		93.134	0.052		93.134	0.167						93.141	0.000299		93.301	0.000754		93.223	0.00074846
92.998	0.053		92.998	0.053		92.998	0.054						93.005	0.000301		93.167	0.000754		93.078	0.000752686
92.864	0.107		92.864	0.106		92.864	0.167						92.872	0.000307		93.019	0.000774		92.944	0.000770587
92.73	0.031		92.73	0.031		92.73	0.024						92.738	0.000312		92.881	0.000767		92.808	0.000772098
92.584	0.06		92.584	0.06		92.584	0.064						92.605	0.000321		92.612	0.000762		92.663	0.000762261
92.45	0.107		92.45	0.107		92.45	0.162						92.459	0.000317		92.473	0.000756		92.525	0.000755019
92.313	0.082		92.313	0.082		92.313	0.109						92.326	0.000309		92.337	0.000742		92.384	0.000745315
92.168	0.107		92.168	0.106		92.168	0.049						92.19	0.000306		92.199	0.000727		92.243	0.000729664
92.034	0.022		92.034	0.022		92.034	0.072						92.056	0.000294		92.054	0.000717		92.098	0.0007186
91.9	0.158		91.9	0.157		91.9	0.115						91.922	0.000273		91.918	0.000706		91.965	0.000702344
91.766	0.098		91.766	0.098		91.766	0.038						91.789	0.000271		91.784	0.000685		91.819	0.000683431
91.491	0.167		91.491	0.167		91.491	0.102						91.655	0.000257		91.65	0.000686		91.55	0.000688196
91.354	0.157		91.354	0.157		91.354	0.092						91.507	0.000239		91.517	0.000689		91.411	0.000692079
91.22	0.107		91.22	0.108		91.22	0.083						91.24	0.000239		91.376	0.000677		91.271	0.000680686
91.086	0.081		91.086	0.081		91.086	0.149						91.095	0.000229		91.242	0.000687		91.137	0.000691573
90.94	0.074		90.94	0.074		90.94	0.054						90.949	0.000217		91.109	0.000674		91.001	0.000674007
90.806	0.102		90.806	0.101		90.806	0.023						90.813	0.000219		90.975	0.000648		90.863	0.000650518
90.665	0.1		90.665	0.1		90.665	0.041						90.68	0.000217		90.842	0.00065		90.722	0.000647681
90.531	0.054		90.531	0.054		90.531	0.114						90.541	0.000212		90.56	0.000646		90.588	0.000643596
90.393	0.053		90.393	0.053		90.393	0.085						90.394	0.000215		90.42	0.000634		90.448	0.000629403
90.256	0.075		90.256	0.075		90.256	0.051						90.26	0.000224		90.286	0.000634		90.314	0.000631018
90.122	0.144		90.122	0.144		90.122	0.059						90.127	0.000225		90.148	0.000628		90.173	0.000624499
89.988	0.146		89.988	0.146		89.988	0.161						89.993	0.000216		90.012	0.000599		90.04	0.00060064
89.854	0.169		89.854	0.169		89.854	0.117						89.852	0.000202		89.878	0.000608		89.899	0.000611971
89.72	0.144		89.72	0.143		89.72	0.146						89.719	0.000197		89.744	0.000617		89.765	0.000612943
89.572	0.09		89.572	0.09		89.572	0.148						89.585	0.000187		89.611	0.000597		89.627	0.000601419
89.304	0.127		89.304	0.127		89.304	0.156						89.451	0.000192		89.477	0.000597		89.491	0.000595667
89.17	0.071		89.17	0.071		89.17	0.104						89.318	0.000186		89.341	0.000586		89.217	0.000587922
89.036	0.139		89.036	0.14		89.036	0.04						89.184	0.000186		89.196	0.00055		89.072	0.000547672
88.9	0.107		88.9	0.107		88.9	0.059						88.903	0.000185		89.05	0.000552		88.926	0.000548103
88.766	0.12		88.766	0.121		88.766	0.106						88.757	0.00018		88.91	0.000566		88.786	0.000566028
88.632	0.105		88.632	0.105		88.632	0.036						88.619	0.000177		88.776	0.00055		88.64	0.000550135
88.491	0.169		88.491	0.169		88.491	0.159						88.483	0.000178		88.643	0.000541		88.495	0.00054219
88.357	0.047		88.357	0.047		88.357	0.061						88.349	0.000182		88.502	0.000554		88.361	0.000558095
88.216	0.067		88.216	0.067		88.216	0.156						88.216	0.000175		88.364	0.000538		88.221	0.000538695
88.082	0.059		88.082	0.059		88.082	0.06						88.075	0.000171		88.094	0.000529		88.082	0.000525956
87.943	0.103		87.943	0.104		87.943	0.084						87.942	0.000181		87.953	0.000541		87.949	0.00054342
87.807	0.139		87.807	0.139		87.807	0.063						87.808	0.000185		87.82	0.000524		87.813	0.000521762
87.668	0.069		87.668	0.069		87.668	0.075						87.674	0.000181		87.686	0.000507		87.674	0.000505278
87.393	0.131		87.393	0.13		87.393	0.129						87.541	0.000178		87.545	0.000513		87.534	0.000510159
87.259	0.068		87.259	0.068		87.259	0.167						87.407	0.000173		87.412	0.000516		87.4	0.000518323
87.123	0.031		87.123	0.031		87.123	0.123						87.271	0.000168		87.271	0.000512		87.266	0.000513097
86.989	0.035		86.989	0.035		86.989	0.022						87.137	0.000163		87.137	0.000513		87.133	0.000509255
86.843	0.126		86.843	0.127		86.843	0.085						86.858	0.000175		87.004	0.000515		86.999	0.0005164
86.709	0.098		86.709	0.099		86.709	0.159						86.725	0.000198		86.863	0.000502		86.863	0.000498497
86.575	0.102		86.575	0.102		86.575	0.134						86.591	0.000212		86.718	0.000496		86.596	0.000495536
86.438	0.054		86.438	0.054		86.438	0.125						86.455	0.000206		86.584	0.000492		86.451	0.00048833
86.304	0.156		86.304	0.157		86.304	0.109						86.317	0.000188		86.451	0.000485		86.317	0.000482884
86.17	0.164		86.17	0.165		86.17	0.129						86.183	0.000185		86.317	0.00048		86.181	0.000481807
86.036	0.041		86.036	0.041		86.036	0.037						86.047	0.000181		86.172	0.000488		86.036	0.000488263
85.902	0.037		85.902	0.037		85.902	0.158						85.914	0.000174		85.89	0.000481		85.902	0.000478625
85.766	0.117		85.766	0.116		85.766	0.124						85.78	0.000163		85.757	0.000465		85.768	0.000463744
85.486	0.085		85.486	0.085		85.486	0.17						85.646	0.000159		85.623	0.000461		85.635	0.00046356
85.352	0.143		85.352	0.143		85.352	0.161						85.513	0.000157		85.489	0.000456		85.501	0.000455507
85.218	0.092		85.218	0.092		85.218	0.173						85.377	0.000156		85.356	0.000442		85.356	0.000439698
85.084	0.021		85.084	0.021		85.084	0.045						85.243	0.000155		85.21	0.000451		85.22	0.000451627
84.939	0.107		84.939	0.107		84.939	0.028						85.098	0.000152		85.074	0.000444		85.074	0.000445873
84.805	0.08		84.805	0.079		84.805	0.167						84.831	0.000157		84.941	0.00044		84.941	0.000442255
84.668	0.147		84.668	0.147		84.668	0.146						84.695	0.000161		84.807	0.000451		84.8	0.000450664
84.534	0.076		84.534	0.077		84.534	0.143						84.556	0.000156		84.674	0.000448		84.655	0.000445398
84.393	0.115		84.393	0.115		84.393	0.137						84.416	0.000146		84.54	0.00044		84.521	0.000439307
84.259	0.076		84.259	0.076		84.259	0.078						84.282	0.00016		84.399	0.00043		84.387	0.000426938
84.125	0.071		84.125	0.071		84.125	0.166						84.148	0.000169		84.259	0.000411		84.113	0.000413123
83.991	0.089		83.991	0.089		83.991	0.136						84.001	0.000163		84.125	0.000408		83.973	0.000406325
83.857	0.163		83.857	0.162		83.857	0.06						83.867	0.000167		83.991	0.000399		83.839	0.000396672
83.723	0.04		83.723	0.04		83.723	0.088						83.733	0.000171		83.846	0.000397		83.705	0.000398554
83.455	0.037		83.455	0.037		83.455	0.144						83.588	0.000174		83.576	0.000403		83.565	0.000405646
83.309	0.107		83.309	0.107		83.309	0.159						83.454	0.000175		83.443	0.0004		83.431	0.000398642
83.173	0.173		83.173	0.173		83.173	0.1						83.321	0.000182		83.304	0.0004		83.29	0.000399966
83.039	0.099		83.039	0.099		83.039	0.036						83.185	0.000188		83.164	0.0004		83.145	0.000401818
82.893	0.027		82.893	0.027		82.893	0.151						83.051	0.00018		83.018	0.000396		83.011	0.000395881
82.752	0.154		82.752	0.153		82.752	0.032						82.918	0.000171		82.882	0.000397		82.878	0.000397045
82.613	0.159		82.613	0.158		82.613	0.087						82.643	0.000163		82.751	0.000389		82.744	0.000391904
82.477	0.158		82.477	0.157		82.477	0.04						82.51	0.000157		82.617	0.000393		82.608	0.000395377
82.343	0.033		82.343	0.033		82.343	0.107						82.376	0.000152		82.482	0.000398		82.474	0.000399484
82.209	0.087		82.209	0.087		82.209	0.086						82.242	0.000139		82.336	0.000404		82.336	0.00040635
82.075	0.123		82.075	0.122		82.075	0.116						82.097	0.000129		82.191	0.000401		82.2	0.000401435
81.941	0.059		81.941	0.059		81.941	0.124						81.956	0.000127		82.057	0.000395		81.926	0.000397934
81.795	0.16		81.795	0.159		81.795	0.082						81.823	0.000127		81.924	0.000396		81.788	0.00039495
81.661	0.129		81.661	0.13		81.661	0.14						81.682	0.00013		81.79	0.000401		81.654	0.000403373
81.525	0.082		81.525	0.082		81.525	0.143						81.548	0.000133		81.654	0.000411		81.52	0.000410862
81.391	0.105		81.391	0.105		81.391	0.172						81.415	0.000137		81.387	0.000426		81.384	0.000425004
81.111	0.166		81.111	0.166		81.111	0.144						81.279	0.000148		81.241	0.000434		81.251	0.000434091
80.977	0.153		80.977	0.153		80.977	0.157						81.145	0.000159		81.108	0.000423		81.117	0.000420725
80.841	0.069		80.841	0.069		80.841	0.065						81.012	0.000165		80.974	0.000402		80.983	0.00039916
80.707	0.105		80.707	0.105		80.707	0.145						80.878	0.000161		80.84	0.000392		80.85	0.000394402
80.573	0.111		80.573	0.112		80.573	0.102						80.733	0.000164		80.704	0.00038		80.702	0.000380792
80.439	0.063		80.439	0.063		80.439	0.117						80.463	0.000163		80.571	0.000379		80.569	0.000381779
80.298	0.141		80.298	0.142		80.298	0.101						80.318	0.000162		80.425	0.000383		80.435	0.000385535
80.159	0.077		80.159	0.077		80.159	0.074						80.184	0.000163		80.292	0.000379		80.29	0.000379656
80.023	0.109		80.023	0.109		80.023	0.105						80.05	0.000163		80.158	0.000378		80.149	0.000379985
79.889	0.11		79.889	0.11		79.889	0.064						79.917	0.000161		80.025	0.000375		80.004	0.000374444
79.75	0.083		79.75	0.083		79.75	0.176						79.783	0.000156		79.884	0.000371		79.87	0.000371411
79.614	0.114		79.614	0.113		79.614	0.1						79.638	0.000153		79.75	0.000362		79.589	0.000359404
79.475	0.07		79.475	0.07		79.475	0.16						79.502	0.000151		79.617	0.00037		79.443	0.000369788
79.341	0.041		79.341	0.041		79.341	0.17						79.368	0.000141		79.347	0.000369		79.31	0.000370653
79.061	0.103		79.061	0.103		79.061	0.042						79.235	0.000147		79.213	0.000366		79.176	0.000366561
78.925	0.138		78.925	0.139		78.925	0.107						79.101	0.000163		79.08	0.000368		79.042	0.000368651
78.791	0.061		78.791	0.061		78.791	0.15						78.956	0.000168		78.946	0.000368		78.906	0.000368465
78.657	0.133		78.657	0.134		78.657	0.155						78.808	0.000171		78.801	0.000369		78.773	0.000367675
78.516	0.059		78.516	0.059		78.516	0.154						78.674	0.00015		78.665	0.000389		78.639	0.000390827
78.382	0.063		78.382	0.063		78.382	0.073						78.541	0.000147		78.52	0.000389		78.505	0.000390278
78.248	0.075		78.248	0.075		78.248	0.102						78.262	0.000146		78.386	0.000374		78.365	0.000372622
78.114	0.056		78.114	0.056		78.114	0.089						78.126	0.00014		78.252	0.000384		78.231	0.000386751
77.977	0.059		77.977	0.059		77.977	0.052						77.992	0.000138		78.119	0.000405		78.098	0.000405235
77.843	0.173		77.843	0.173		77.843	0.156						77.854	0.000138		77.973	0.000414		77.962	0.000412158
77.709	0.138		77.709	0.137		77.709	0.038						77.713	0.00014		77.837	0.000407		77.828	0.000406202
77.575	0.058		77.575	0.058		77.575	0.149						77.579	0.000142		77.699	0.000407		77.561	0.000407508
77.441	0.168		77.441	0.169		77.441	0.116						77.443	0.000143		77.558	0.000396		77.427	0.000394448
77.166	0.072		77.166	0.072		77.166	0.045						77.31	0.000143		77.425	0.000376		77.293	0.000373613
77.032	0.112		77.032	0.112		77.032	0.112						77.176	0.000142		77.291	0.000376		77.153	0.000375824
76.896	0.102		76.896	0.103		76.896	0.098						77.043	0.000143		77.024	0.000371		77.019	0.000370815
76.75	0.124		76.75	0.125		76.75	0.167						76.909	0.000137		76.876	0.000358		76.885	0.000356265
76.616	0.026		76.616	0.026		76.616	0.084						76.773	0.00012		76.738	0.000356		76.75	0.000354759
76.482	0.046		76.482	0.046		76.482	0.042						76.639	0.000136		76.592	0.000361		76.611	0.000359707
76.348	0.145		76.348	0.145		76.348	0.056						76.501	0.000125		76.459	0.000359		76.471	0.000358764
76.2	0.105		76.2	0.106		76.2	0.046						76.231	0.00013		76.323	0.000366		76.337	0.000365881
76.066	0.057		76.066	0.057		76.066	0.149						76.091	0.000135		76.189	0.000377		76.203	0.000376585
75.932	0.142		75.932	0.143		75.932	0.065						75.957	0.000147		76.056	0.000367		76.067	0.000367758
75.798	0.108		75.798	0.108		75.798	0.153						75.819	0.000154		75.915	0.000361		75.934	0.000361999
75.664	0.169		75.664	0.168		75.664	0.076						75.683	0.000154		75.781	0.000361		75.666	0.000359278
75.528	0.128		75.528	0.127		75.528	0.081						75.545	0.000154		75.648	0.000354		75.533	0.000353061
75.394	0.04		75.394	0.04		75.394	0.081						75.411	0.00015		75.507	0.00035		75.397	0.000351268
75.126	0.054		75.126	0.054		75.126	0.121						75.27	0.000147		75.366	0.000352		75.258	0.000352903
74.992	0.169		74.992	0.168		74.992	0.035						75.13	0.000149		75.235	0.000352		75.125	0.000350915
74.851	0.023		74.851	0.023		74.851	0.098						74.984	0.000155		75.099	0.000352		74.989	0.000351357
74.717	0.163		74.717	0.163		74.717	0.092						74.839	0.000174		74.961	0.000354		74.851	0.000355108
74.576	0.146		74.576	0.146		74.576	0.075						74.698	0.000182		74.686	0.00035		74.71	0.000348222
74.43	0.153		74.43	0.152		74.43	0.072						74.553	0.000176		74.553	0.000349		74.576	0.000346465
74.296	0.021		74.296	0.021		74.296	0.034						74.419	0.000165		74.417	0.000356		74.443	0.000357405
74.162	0.049		74.162	0.049		74.162	0.039						74.286	0.00016		74.279	0.000354		74.309	0.000354332
74.016	0.148		74.016	0.149		74.016	0.08						74.152	0.000157		74.138	0.000347		74.173	0.000345179
73.88	0.166		73.88	0.165		73.88	0.09						74.016	0.00015		74.004	0.000346		74.039	0.000345797
73.746	0.041		73.746	0.041		73.746	0.026						73.882	0.000145		73.871	0.000342		73.772	0.000340983
73.612	0.125		73.612	0.125		73.612	0.173						73.608	0.000144		73.737	0.000347		73.639	0.00034712
73.478	0.051		73.478	0.051		73.478	0.056						73.474	0.000144		73.603	0.000351		73.498	0.00035037
73.344	0.031		73.344	0.031		73.344	0.045						73.341	0.000144		73.467	0.000359		73.364	0.000357669
73.203	0.129		73.203	0.13		73.203	0.037						73.207	0.000146		73.324	0.000355		73.231	0.000353456
72.928	0.131		72.928	0.132		72.928	0.063						73.062	0.000147		73.188	0.00035		73.09	0.000348767
72.794	0.088		72.794	0.089		72.794	0.094						72.921	0.000145		73.055	0.000345		72.949	0.000347431
72.653	0.141		72.653	0.142		72.653	0.053						72.776	0.000149		72.921	0.000341		72.816	0.000339024
72.519	0.127		72.519	0.127		72.519	0.034						72.642	0.000148		72.642	0.000331		72.675	0.000329419
72.385	0.125		72.385	0.126		72.385	0.029						72.509	0.000146		72.506	0.000324		72.541	0.000325342
72.251	0.081		72.251	0.081		72.251	0.114						72.373	0.000146		72.373	0.000324		72.403	0.000323834
72.117	0.144		72.117	0.143		72.117	0.159						72.239	0.000152		72.239	0.000332		72.269	0.000332488
71.983	0.137		71.983	0.137		71.983	0.122						72.094	0.000151		72.105	0.000338		72.133	0.000336119
71.849	0.07		71.849	0.07		71.849	0.07						71.96	0.000148		71.96	0.000342		72	0.000341949
71.712	0.063		71.712	0.063		71.712	0.064						71.826	0.000148		71.812	0.000349		71.733	0.000349227
71.578	0.163		71.578	0.162		71.578	0.024						71.681	0.000157		71.679	0.000353		71.599	0.000351924
71.444	0.096		71.444	0.096		71.444	0.111						71.54	0.000171		71.545	0.000351		71.451	0.000353007
71.306	0.132		71.306	0.133		71.306	0.129						71.4	0.00017		71.411	0.000345		71.318	0.000343957
71.03	0.136		71.03	0.137		71.03	0.114						71.132	0.000169		71.278	0.000346		71.184	0.00034677
70.894	0.147		70.894	0.148		70.894	0.063						70.999	0.000168		71.13	0.000356		71.05	0.000354602
70.755	0.101		70.755	0.102		70.755	0.084						70.853	0.000158		70.996	0.000363		70.917	0.000360947
70.621	0.032		70.621	0.032		70.621	0.08						70.72	0.000157		70.858	0.000359		70.771	0.000357078
70.48	0.09		70.48	0.09		70.48	0.124						70.584	0.00016		70.717	0.000351		70.638	0.000352602
70.346	0.155		70.346	0.155		70.346	0.053						70.45	0.000167		70.584	0.000353		70.502	0.000350903
70.205	0.118		70.205	0.117		70.205	0.05						70.317	0.00018		70.31	0.000342		70.356	0.00034057
70.071	0.156		70.071	0.155		70.071	0.13						70.171	0.000182		70.169	0.000334		70.223	0.00033469
69.937	0.172		69.937	0.171		69.937	0.058						70.038	0.000186		70.035	0.000348		70.089	0.00034633
69.803	0.034		69.803	0.034		69.803	0.073						69.904	0.00019		69.902	0.000353		69.944	0.000354179
69.655	0.058		69.655	0.058		69.655	0.067						69.756	0.00019		69.766	0.000343		69.808	0.000343347
69.516	0.121		69.516	0.121		69.516	0.11						69.623	0.000183		69.632	0.000343		69.674	0.000345523
69.382	0.111		69.382	0.111		69.382	0.039						69.489	0.000176		69.498	0.000342		69.407	0.000342343
69.246	0.04		69.246	0.04		69.246	0.155						69.355	0.000171		69.353	0.000329		69.273	0.000331015
69.107	0.143		69.107	0.144		69.107	0.06						69.222	0.000166		69.219	0.000331		69.137	0.000331299
68.971	0.121		68.971	0.121		68.971	0.103						68.952	0.000162		69.086	0.000353		69.004	0.000352007
68.703	0.034		68.703	0.034		68.703	0.064						68.819	0.000162		68.94	0.000352		68.863	0.000354374
68.562	0.056		68.562	0.056		68.562	0.093						68.685	0.000161		68.8	0.00034		68.725	0.000342384
68.423	0.134		68.423	0.135		68.423	0.052						68.547	0.000163		68.666	0.000346		68.591	0.000344448
68.289	0.068		68.289	0.068		68.289	0.167						68.411	0.000163		68.525	0.000349		68.455	0.000348944
68.153	0.096		68.153	0.097		68.153	0.053						68.277	0.000159		68.392	0.000341		68.317	0.000342982
68.014	0.091		68.014	0.091		68.014	0.166						68.143	0.000155		68.258	0.000333		68.181	0.000333832
67.873	0.095		67.873	0.095		67.873	0.117						68.01	0.000164		67.989	0.000332		68.047	0.000333869
67.739	0.036		67.739	0.036		67.739	0.125						67.876	0.000185		67.855	0.000333		67.914	0.00033165
67.605	0.052		67.605	0.052		67.605	0.138						67.74	0.0002		67.721	0.000328		67.78	0.000326865
67.464	0.068		67.464	0.068		67.464	0.166						67.606	0.000203		67.588	0.000325		67.501	0.000324579
67.323	0.127		67.323	0.127		67.323	0.125						67.461	0.000194		67.454	0.000327		67.367	0.000327537
67.189	0.092		67.189	0.092		67.189	0.128						67.327	0.000179		67.306	0.000327		67.231	0.000326004
67.055	0.118		67.055	0.118		67.055	0.043						67.06	0.000169		67.161	0.000325		67.086	0.000325087
66.921	0.132		66.921	0.131		66.921	0.046						66.924	0.000159		67.027	0.000324		66.952	0.000326214
66.775	0.076		66.775	0.076		66.775	0.031						66.779	0.000153		66.894	0.00032		66.819	0.000320799
66.505	0.112		66.505	0.112		66.505	0.139						66.645	0.000148		66.748	0.000329		66.678	0.000329736
66.366	0.09		66.366	0.091		66.366	0.088						66.512	0.000158		66.61	0.000328		66.537	0.000325669
66.225	0.152		66.225	0.151		66.225	0.063						66.378	0.000176		66.474	0.000329		66.404	0.000330742
66.091	0.125		66.091	0.125		66.091	0.103						66.237	0.00018		66.34	0.000328		66.27	0.000329791
65.95	0.142		65.95	0.141		65.95	0.062						66.104	0.000176		66.2	0.000329		66.137	0.000329201
65.816	0.032		65.816	0.032		65.816	0.106						65.97	0.00017		66.066	0.000329		66.003	0.000327771
65.682	0.066		65.682	0.066		65.682	0.088						65.836	0.000163		65.799	0.000331		65.869	0.000329937
65.541	0.16		65.541	0.16		65.541	0.075						65.7	0.000164		65.665	0.000331		65.736	0.000332387
65.407	0.149		65.407	0.15		65.407	0.056						65.567	0.000166		65.529	0.00033		65.457	0.000331081
65.273	0.032		65.273	0.032		65.273	0.077						65.433	0.000166		65.396	0.000329		65.309	0.000329012
65.137	0.089		65.137	0.088		65.137	0.123						65.166	0.000171		65.262	0.000335		65.171	0.00033527
65.003	0.078		65.003	0.078		65.003	0.177						65.025	0.000177		65.128	0.000337		65.037	0.000336541
64.869	0.151		64.869	0.15		64.869	0.076						64.892	0.000168		64.988	0.000332		64.903	0.000330946
64.723	0.051		64.723	0.051		64.723	0.145						64.756	0.000166		64.854	0.000334		64.763	0.00033602
64.589	0.034		64.589	0.034		64.589	0.033						64.622	0.000167		64.721	0.000324		64.629	0.000322709
64.307	0.04		64.307	0.04		64.307	0.157						64.484	0.000172		64.587	0.000313		64.488	0.000313922
64.173	0.097		64.173	0.097		64.173	0.075						64.343	0.000161		64.451	0.000313		64.355	0.000313849
64.039	0.08		64.039	0.08		64.039	0.111						64.209	0.000168		64.317	0.000336		64.214	0.000333988
63.905	0.032		63.905	0.032		63.905	0.175						64.073	0.000172		64.05	0.00034		64.081	0.000339513
63.771	0.09		63.771	0.089		63.771	0.072						63.94	0.000169		63.916	0.000326		63.947	0.000324998
63.634	0.134		63.634	0.133		63.634	0.046						63.806	0.000164		63.771	0.000315		63.806	0.000316956
63.5	0.093		63.5	0.093		63.5	0.037						63.673	0.000162		63.635	0.000307		63.661	0.000307115
63.355	0.123		63.355	0.123		63.355	0.169						63.539	0.000186		63.501	0.000296		63.527	0.000296342
63.221	0.096		63.221	0.095		63.221	0.094						63.394	0.0002		63.368	0.000292		63.394	0.000291346
63.087	0.172		63.087	0.172		63.087	0.081						63.124	0.000199		63.227	0.000296		63.258	0.000295186
62.95	0.136		62.95	0.135		62.95	0.061						62.99	0.000189		63.094	0.000294		62.986	0.000292789
62.816	0.085		62.816	0.085		62.816	0.124						62.845	0.000173		62.96	0.000291		62.85	0.00029241
62.675	0.153		62.675	0.154		62.675	0.058						62.711	0.000162		62.826	0.00029		62.716	0.000290818
62.541	0.034		62.541	0.034		62.541	0.052						62.578	0.000169		62.686	0.000296		62.582	0.000294391
62.273	0.065		62.273	0.065		62.273	0.066						62.442	0.000176		62.547	0.000308		62.449	0.000310259
62.139	0.135		62.139	0.135		62.139	0.098						62.308	0.000166		62.411	0.000303		62.315	0.000301794
61.991	0.172		61.991	0.171		61.991	0.139						62.175	0.00016		62.278	0.000296		62.182	0.000297968
61.857	0.079		61.857	0.079		61.857	0.093						62.034	0.000162		62.137	0.000299		62.048	0.000298309
61.723	0.037		61.723	0.037		61.723	0.173						61.9	0.000153		61.865	0.000314		61.9	0.000311691
61.589	0.162		61.589	0.163		61.589	0.039						61.767	0.000147		61.729	0.000322		61.767	0.000322096
61.443	0.152		61.443	0.153		61.443	0.162						61.633	0.000154		61.595	0.000324		61.633	0.000322928
61.309	0.092		61.309	0.093		61.309	0.145						61.497	0.000155		61.45	0.000322		61.488	0.000322036
61.173	0.165		61.173	0.164		61.173	0.051						61.23	0.000155		61.317	0.000317		61.342	0.000317882
61.039	0.039		61.039	0.039		61.039	0.125						61.084	0.000156		61.183	0.0003		61.209	0.00029851
60.893	0.04		60.893	0.04		60.893	0.037						60.951	0.000157		61.042	0.00029		61.073	0.000290152
60.759	0.035		60.759	0.035		60.759	0.147						60.817	0.000165		60.897	0.000285		60.805	0.000286437
60.618	0.089		60.618	0.088		60.618	0.063						60.684	0.000163		60.752	0.000286		60.672	0.000286166
60.484	0.161		60.484	0.161		60.484	0.048						60.548	0.000157		60.616	0.000295		60.538	0.000292929
60.343	0.173		60.343	0.174		60.343	0.036						60.414	0.000154		60.482	0.000302		60.39	0.000303941
60.075	0.15		60.075	0.149		60.075	0.103						60.273	0.000165		60.348	0.000302		60.257	0.000303672
59.941	0.034		59.941	0.034		59.941	0.116						60.14	0.000174		60.215	0.000303		60.123	0.000301557
59.805	0.177		59.805	0.176		59.805	0.15						60.006	0.000171		60.069	0.000314		59.99	0.000315674
59.671	0.03		59.671	0.03		59.671	0.076						59.865	0.000164		59.933	0.000319		59.856	0.000317519
59.537	0.153		59.537	0.153		59.537	0.069						59.72	0.000165		59.8	0.000316		59.72	0.000314597
59.403	0.108		59.403	0.108		59.403	0.138						59.586	0.000165		59.532	0.000309		59.582	0.000308749
59.257	0.063		59.257	0.063		59.257	0.043						59.453	0.000165		59.399	0.000295		59.446	0.000296346
59.121	0.054		59.121	0.054		59.121	0.072						59.185	0.000166		59.265	0.000282		59.312	0.000281869
58.975	0.159		58.975	0.16		58.975	0.134						59.045	0.000167		59.117	0.000273		59.178	0.000272285
58.841	0.174		58.841	0.174		58.841	0.148						58.911	0.000165		58.984	0.000279		58.911	0.000280462
58.707	0.152		58.707	0.153		58.707	0.158						58.778	0.000167		58.839	0.000283		58.778	0.0002826
58.573	0.105		58.573	0.104		58.573	0.049						58.644	0.000165		58.693	0.000275		58.644	0.00027531
58.437	0.123		58.437	0.124		58.437	0.034						58.508	0.000164		58.552	0.00027		58.51	0.000270987
58.303	0.086		58.303	0.086		58.303	0.111						58.374	0.000168		58.419	0.000268		58.37	0.000268938
58.035	0.073		58.035	0.073		58.035	0.106						58.241	0.000171		58.285	0.000274		58.236	0.000274424
57.893	0.147		57.893	0.148		57.893	0.084						58.107	0.000176		58.145	0.000274		58.1	0.000272435
57.759	0.161		57.759	0.16		57.759	0.077						57.973	0.000184		58.004	0.000282		57.966	0.000280745
57.625	0.118		57.625	0.118		57.625	0.148						57.833	0.000188		57.861	0.000284		57.821	0.000283341
57.489	0.106		57.489	0.107		57.489	0.03						57.692	0.000186		57.725	0.000279		57.687	0.000279374
57.355	0.085		57.355	0.085		57.355	0.043						57.558	0.000182		57.591	0.000267		57.554	0.000267033
57.221	0.147		57.221	0.147		57.221	0.167						57.279	0.000183		57.446	0.000266		57.42	0.000265824
57.087	0.055		57.087	0.055		57.087	0.033						57.132	0.000185		57.305	0.000264		57.287	0.000265844
56.941	0.136		56.941	0.135		56.941	0.08						56.998	0.00018		57.172	0.000257		57.139	0.00025709
56.807	0.168		56.807	0.169		56.807	0.129						56.865	0.000168		57.031	0.000244		57.001	0.000244054
56.673	0.106		56.673	0.106		56.673	0.11						56.719	0.000163		56.764	0.000239		56.731	0.000240224
56.525	0.028		56.525	0.028		56.525	0.119						56.586	0.000173		56.63	0.000243		56.586	0.000242426
56.391	0.031		56.391	0.031		56.391	0.128						56.452	0.000196		56.496	0.000245		56.452	0.000243517
56.25	0.031		56.25	0.031		56.25	0.142						56.318	0.000188		56.349	0.000249		56.318	0.000248977
56.111	0.134		56.111	0.133		56.111	0.175						56.182	0.000175		56.215	0.000245		56.182	0.000245622
55.841	0.042		55.841	0.042		55.841	0.159						56.049	0.000169		56.082	0.000247		56.037	0.000247185
55.707	0.043		55.707	0.043		55.707	0.124						55.915	0.000171		55.948	0.000258		55.903	0.000257185
55.573	0.055		55.573	0.055		55.573	0.092						55.781	0.000181		55.814	0.000267		55.77	0.00026621
55.427	0.076		55.427	0.075		55.427	0.118						55.648	0.000188		55.681	0.000274		55.636	0.000275566
55.293	0.12		55.293	0.12		55.293	0.124						55.502	0.000185		55.545	0.000274		55.495	0.000272467
55.157	0.163		55.157	0.163		55.157	0.153						55.366	0.000182		55.411	0.000264		55.362	0.000265481
55.023	0.054		55.023	0.054		55.023	0.146						55.233	0.000175		55.266	0.000262		55.228	0.000263925
54.889	0.108		54.889	0.108		54.889	0.041						54.959	0.000174		55.132	0.00026		55.095	0.00026183
54.755	0.051		54.755	0.051		54.755	0.11						54.82	0.000179		54.998	0.00026		54.959	0.000260796
54.621	0.086		54.621	0.086		54.621	0.119						54.684	0.000169		54.724	0.000253		54.691	0.000252667
54.485	0.128		54.485	0.127		54.485	0.116						54.551	0.000177		54.59	0.000243		54.558	0.000242235
54.346	0.169		54.346	0.168		54.346	0.145						54.412	0.000187		54.455	0.000238		54.424	0.000237619
54.212	0.084		54.212	0.084		54.212	0.167						54.276	0.00019		54.321	0.000238		54.283	0.000239161
53.942	0.046		53.942	0.046		53.942	0.158						54.143	0.000186		54.176	0.000238		54.143	0.000239641
53.808	0.087		53.808	0.086		53.808	0.11						54.009	0.000183		54.037	0.000238		53.997	0.000239421
53.674	0.094		53.674	0.095		53.674	0.113						53.864	0.000181		53.901	0.000239		53.852	0.00024045
53.528	0.143		53.528	0.143		53.528	0.166						53.73	0.000176		53.768	0.000241		53.718	0.000241994
53.394	0.112		53.394	0.112		53.394	0.16						53.594	0.000181		53.627	0.00025		53.585	0.000251622
53.257	0.179		53.257	0.178		53.257	0.048						53.461	0.000191		53.493	0.000254		53.444	0.000252826
53.123	0.126		53.123	0.127		53.123	0.117						53.327	0.000191		53.36	0.000248		53.299	0.000247754
52.989	0.056		52.989	0.056		52.989	0.096						53.193	0.00019		53.226	0.000256		53.163	0.000256243
52.855	0.081		52.855	0.081		52.855	0.088						52.914	0.000187		53.092	0.000247		53.029	0.00024879
52.721	0.078		52.721	0.078		52.721	0.079						52.778	0.000184		52.956	0.00023		52.896	0.000228976
52.58	0.161		52.58	0.16		52.58	0.118						52.645	0.000209		52.689	0.000214		52.762	0.000215298
52.446	0.034		52.446	0.034		52.446	0.15						52.511	0.000217		52.544	0.000209		52.621	0.000210266
52.31	0.071		52.31	0.071		52.31	0.088						52.377	0.000217		52.41	0.000208		52.347	0.000206752
52.042	0.148		52.042	0.148		52.042	0.061						52.244	0.000205		52.277	0.000208		52.213	0.00020659
51.896	0.03		51.896	0.03		51.896	0.128						52.103	0.000187		52.141	0.000207		52.073	0.000208177
51.762	0.167		51.762	0.167		51.762	0.123						51.969	0.000187		51.995	0.000213		51.939	0.000214541
51.621	0.026		51.621	0.026		51.621	0.06						51.836	0.000187		51.862	0.00022		51.805	0.000221253
51.487	0.082		51.487	0.082		51.487	0.131						51.695	0.000182		51.728	0.000223		51.667	0.000224001
51.346	0.063		51.346	0.063		51.346	0.085						51.562	0.000184		51.594	0.000231		51.526	0.000231424
51.212	0.101		51.212	0.101		51.212	0.15						51.421	0.000187		51.461	0.000234		51.393	0.000234417
51.078	0.104		51.078	0.104		51.078	0.079						51.28	0.000186		51.327	0.000236		51.257	0.000234955
50.944	0.09		50.944	0.09		50.944	0.077						51.147	0.000188		51.186	0.000234		51.123	0.000235481
50.808	0.037		50.808	0.037		50.808	0.033						50.872	0.000189		51.053	0.000232		50.99	0.000230476
50.674	0.115		50.674	0.115		50.674	0.173						50.739	0.000197		50.912	0.00023		50.856	0.000229122
50.528	0.098		50.528	0.097		50.528	0.053						50.598	0.000206		50.767	0.00023		50.711	0.0002291
50.394	0.14		50.394	0.14		50.394	0.121						50.464	0.000217		50.5	0.000233		50.577	0.000234548
50.26	0.148		50.26	0.148		50.26	0.116						50.324	0.000219		50.364	0.000234		50.443	0.000235612
49.978	0.054		49.978	0.054		49.978	0.087						50.19	0.000213		50.23	0.00023		50.174	0.00022973
49.844	0.131		49.844	0.131		49.844	0.176						50.056	0.000219		50.092	0.00023		50.04	0.000231289
49.71	0.165		49.71	0.164		49.71	0.173						49.923	0.000231		49.956	0.000233		49.906	0.000234483
49.576	0.15		49.576	0.149		49.576	0.146						49.789	0.000242		49.822	0.000233		49.766	0.000232324
49.442	0.035		49.442	0.035		49.442	0.08						49.656	0.000244		49.688	0.000224		49.632	0.000224087
49.305	0.093		49.305	0.093		49.305	0.082						49.52	0.00024		49.555	0.000219		49.499	0.000219142
49.171	0.071		49.171	0.071		49.171	0.103						49.386	0.000224		49.421	0.000216		49.363	0.000215988
49.033	0.162		49.033	0.162		49.033	0.156						49.252	0.000205		49.285	0.000217		49.229	0.000216632
48.896	0.113		48.896	0.113		48.896	0.045						48.978	0.000199		49.152	0.000221		49.095	0.000222025
48.762	0.156		48.762	0.156		48.762	0.157						48.84	0.000214		49.006	0.000226		48.95	0.000226736
48.628	0.036		48.628	0.036		48.628	0.027						48.706	0.000227		48.873	0.000228		48.816	0.000228888
48.494	0.126		48.494	0.126		48.494	0.16						48.565	0.000237		48.605	0.000224		48.68	0.000222513
48.349	0.064		48.349	0.064		48.349	0.113						48.425	0.000236		48.469	0.000216		48.535	0.000214804
48.208	0.147		48.208	0.147		48.208	0.065						48.279	0.000231		48.336	0.000216		48.401	0.000215991
48.074	0.139		48.074	0.14		48.074	0.045						48.141	0.000231		48.197	0.000222		48.134	0.00022324
47.791	0.029		47.791	0.029		47.791	0.166						48	0.000224		48.057	0.000222		48	0.000220777
47.657	0.047		47.657	0.047		47.657	0.107						47.867	0.000225		47.923	0.000219		47.867	0.000217853
47.523	0.057		47.523	0.057		47.523	0.048						47.726	0.000233		47.787	0.000218		47.733	0.000217597
47.389	0.055		47.389	0.055		47.389	0.151						47.593	0.000238		47.649	0.000218		47.597	0.000218071
47.244	0.14		47.244	0.14		47.244	0.138						47.452	0.000241		47.515	0.000217		47.464	0.000218335
47.11	0.117		47.11	0.118		47.11	0.114						47.318	0.000237		47.382	0.000218		47.325	0.000219183
46.973	0.139		46.973	0.139		46.973	0.123						47.185	0.000243		47.248	0.000222		47.189	0.000221795
46.839	0.087		46.839	0.088		46.839	0.061						47.044	0.000245		47.112	0.000228		47.056	0.000227165
46.694	0.118		46.694	0.117		46.694	0.051						46.906	0.000246		46.978	0.000227		46.922	0.000225605
46.56	0.153		46.56	0.154		46.56	0.165						46.772	0.000248		46.833	0.000225		46.777	0.000226538
46.426	0.154		46.426	0.153		46.426	0.162						46.636	0.000256		46.692	0.000227		46.636	0.000225338
46.289	0.051		46.289	0.051		46.289	0.134						46.369	0.000263		46.418	0.000231		46.502	0.000232417
46.151	0.163		46.151	0.163		46.151	0.059						46.235	0.000268		46.284	0.000237		46.223	0.000235429
46.014	0.133		46.014	0.134		46.014	0.093						46.102	0.000263		46.151	0.000235		46.087	0.000235077
45.88	0.147		45.88	0.147		45.88	0.045						45.968	0.000256		46.017	0.000235		45.954	0.000235898
45.607	0.031		45.607	0.031		45.607	0.05						45.832	0.000257		45.883	0.000239		45.808	0.00023834
45.466	0.055		45.466	0.055		45.466	0.107						45.694	0.000252		45.75	0.000242		45.675	0.00024022
45.332	0.126		45.332	0.125		45.332	0.146						45.56	0.000257		45.616	0.00026		45.541	0.000261682
45.198	0.076		45.198	0.076		45.198	0.17						45.424	0.000268		45.48	0.000265		45.405	0.000266929
45.057	0.138		45.057	0.138		45.057	0.043						45.286	0.000275		45.342	0.00026		45.272	0.000259984
44.916	0.107		44.916	0.106		44.916	0.155						45.145	0.000286		45.206	0.000252		45.138	0.000252818
44.775	0.019		44.775	0.151		44.775	0.048						45.011	0.000293		45.072	0.000252		44.997	0.000252875
44.641	0.018		44.641	0.119		44.641	0.029						44.871	0.000297		44.939	0.00025		44.864	0.000248472
44.495	0.015		44.495	0.076		44.495	0.104						44.737	0.000296		44.66	0.000244		44.73	0.000242729
44.361	0.017		44.361	0.063		44.361	0.13						44.592	0.000296		44.524	0.000237		44.596	0.000235498
44.216	0.018		44.216	0.081		44.216	0.149						44.313	0.000291		44.39	0.000234		44.463	0.000233233
44.079	0.017		44.079	0.128		44.079	0.087						44.177	0.000286		44.257	0.000239		44.193	0.000238921
43.945	0.017		43.945	0.052		43.945	0.04						44.043	0.000288		44.123	0.000245		44.048	0.000244739
43.811	0.016		43.811	0.159		43.811	0.097						43.91	0.000294		43.989	0.000249		43.914	0.000249357
43.677	0.014		43.677	0.056		43.677	0.036						43.776	0.000292		43.853	0.000252		43.781	0.000250746
43.543	0.013		43.543	0.061		43.543	0.033						43.642	0.000299		43.722	0.000252		43.633	0.00025102
43.268	0.013		43.268	0.069		43.268	0.153						43.506	0.000315		43.574	0.000252		43.499	0.000253344
43.134	0.014		43.134	0.151		43.134	0.06						43.368	0.000316		43.441	0.000255		43.366	0.000253288
43	0.023		43	0.145		43	0.072						43.234	0.000313		43.295	0.000254		43.232	0.000252561
42.866	0.036		42.866	0.095		42.866	0.087						43.098	0.000314		43.162	0.000256		43.098	0.000255685
42.73	0.038		42.73	0.165		42.73	0.08						42.965	0.000319		43.028	0.000258		42.951	0.000257167
42.596	0.031		42.596	0.06		42.596	0.043						42.819	0.000324		42.892	0.00026		42.817	0.000260891
42.462	0.031		42.462	0.177		42.462	0.171						42.679	0.00033		42.758	0.000258		42.683	0.000258417
42.316	0.038		42.316	0.147		42.316	0.186						42.545	0.000335		42.491	0.000253		42.538	0.000254241
42.182	0.033		42.182	0.055		42.182	0.161						42.411	0.00034		42.351	0.000249		42.404	0.000248599
42.048	0.03		42.048	0.053		42.048	0.143						42.137	0.000344		42.217	0.000249		42.268	0.000250143
41.914	0.033		41.914	0.159		41.914	0.056						42.004	0.00035		42.083	0.00025		42.135	0.000249104
41.778	0.04		41.778	0.064		41.778	0.078						41.87	0.000356		41.943	0.000259		41.856	0.000257668
41.644	0.044		41.644	0.056		41.644	0.158						41.725	0.000354		41.804	0.000269		41.722	0.000270994
41.364	0.05		41.364	0.152		41.364	0.204						41.589	0.000351		41.664	0.00027		41.577	0.000270042
41.23	0.051		41.23	0.157		41.23	0.095						41.455	0.000364		41.518	0.000263		41.443	0.000264771
41.094	0.051		41.094	0.066		41.094	0.172						41.321	0.00038		41.382	0.000263		41.303	0.000264698
40.948	0.043		40.948	0.096		40.948	0.08						41.188	0.000391		41.249	0.00026		41.169	0.000259055
40.802	0.046		40.802	0.12		40.802	0.132						41.054	0.0004		41.103	0.000263		41.028	0.000262317
40.668	0.044		40.668	0.173		40.668	0.121						40.918	0.000407		40.963	0.000271		40.895	0.000271303
40.534	0.039		40.534	0.066		40.534	0.104						40.784	0.000411		40.829	0.000275		40.761	0.000273258
40.386	0.041		40.386	0.125		40.386	0.099						40.651	0.00041		40.688	0.000285		40.625	0.000286165
40.252	0.041		40.252	0.078		40.252	0.071						40.506	0.000416		40.557	0.000297		40.491	0.000295805
40.118	0.045		40.118	0.136		40.118	0.141						40.372	0.000418		40.421	0.0003		40.358	0.000301157
39.984	0.049		39.984	0.179		39.984	0.187						40.102	0.000421		40.154	0.000298		40.224	0.000299208
39.85	0.054		39.85	0.208		39.85	0.182						39.964	0.000418		40.02	0.000296		40.091	0.00029519
39.716	0.056		39.716	0.173		39.716	0.064						39.83	0.00043		39.887	0.000301		39.816	0.000301246
39.58	0.053		39.58	0.184		39.58	0.191						39.694	0.000434		39.739	0.000302		39.683	0.000302507
39.448	0.051		39.448	0.149		39.448	0.181						39.561	0.000437		39.594	0.000298		39.549	0.000298027
39.3	0.05		39.3	0.132		39.3	0.067						39.427	0.000447		39.453	0.000294		39.413	0.000293234
39.032	0.053		39.032	0.191		39.032	0.071						39.293	0.000466		39.319	0.000293		39.268	0.000293512
38.898	0.053		38.898	0.077		38.898	0.062						39.16	0.000468		39.174	0.00029		39.134	0.000290994
38.752	0.053		38.752	0.062		38.752	0.062						39.024	0.000471		39.04	0.000288		39	0.000287168
38.616	0.054		38.616	0.078		38.616	0.103						38.89	0.000483		38.907	0.000293		38.867	0.000291682
38.482	0.053		38.482	0.12		38.482	0.07						38.757	0.000497		38.773	0.000297		38.731	0.000298558
38.348	0.051		38.348	0.072		38.348	0.108						38.616	0.000506		38.625	0.000302		38.597	0.000302064
38.214	0.051		38.214	0.154		38.214	0.112						38.349	0.000513		38.492	0.000306		38.464	0.000307535
38.08	0.056		38.08	0.173		38.08	0.199						38.208	0.00052		38.358	0.000312		38.33	0.000310503
37.939	0.058		37.939	0.149		37.939	0.184						38.067	0.000521		38.224	0.000321		38.196	0.000320253
37.798	0.059		37.798	0.076		37.798	0.068						37.934	0.000526		38.091	0.00033		38.049	0.000330038
37.652	0.066		37.652	0.133		37.652	0.098						37.8	0.000534		37.943	0.000334		37.781	0.000333637
37.518	0.066		37.518	0.074		37.518	0.198						37.666	0.000542		37.676	0.000337		37.648	0.000335414
37.384	0.069		37.384	0.117		37.384	0.118						37.533	0.000552		37.542	0.000334		37.507	0.000335069
37.238	0.068		37.238	0.167		37.238	0.119						37.399	0.000562		37.409	0.000335		37.373	0.000332591
37.102	0.069		37.102	0.171		37.102	0.108						37.263	0.000574		37.268	0.000338		37.24	0.000337493
36.968	0.073		36.968	0.104		36.968	0.109						37.13	0.000576		37.134	0.000338		37.106	0.000335576
36.7	0.073		36.7	0.188		36.7	0.222						36.996	0.000585		36.998	0.000341		36.97	0.000341261
36.566	0.083		36.566	0.231		36.566	0.233						36.855	0.0006		36.865	0.000348		36.837	0.000349146
36.432	0.091		36.432	0.199		36.432	0.166						36.722	0.000611		36.731	0.000356		36.703	0.000356514
36.298	0.1		36.298	0.183		36.298	0.115						36.45	0.000615		36.597	0.000364		36.569	0.000365912
36.15	0.098		36.15	0.164		36.15	0.18						36.309	0.000628		36.464	0.000367		36.436	0.000369598
36.016	0.096		36.016	0.232		36.016	0.243						36.175	0.00064		36.33	0.000369		36.295	0.000368045
35.87	0.092		35.87	0.234		35.87	0.215						36.035	0.000648		36.185	0.000378		36.161	0.000378778
35.736	0.093		35.736	0.219		35.736	0.204						35.889	0.000657		36.051	0.000387		35.892	0.000386057
35.602	0.099		35.602	0.185		35.602	0.11						35.756	0.000668		35.903	0.000392		35.753	0.000391474
35.466	0.1		35.466	0.161		35.466	0.176						35.62	0.00068		35.636	0.000392		35.613	0.000391499
35.332	0.102		35.332	0.172		35.332	0.148						35.474	0.0007		35.503	0.000397		35.479	0.000394352
35.186	0.109		35.186	0.181		35.186	0.259						35.336	0.000726		35.357	0.000399		35.346	0.000396536
35.052	0.113		35.052	0.138		35.052	0.167						35.188	0.000735		35.221	0.000402		35.212	0.000404479
34.918	0.12		34.918	0.265		34.918	0.144						35.055	0.000744		35.088	0.000413		35.078	0.000412407
34.647	0.126		34.647	0.199		34.647	0.264						34.921	0.000753		34.954	0.000436		34.942	0.000437705
34.513	0.126		34.513	0.134		34.513	0.137						34.776	0.000764		34.82	0.000441		34.809	0.00044077
34.375	0.127		34.375	0.145		34.375	0.208						34.642	0.000774		34.675	0.000434		34.675	0.000432814
34.234	0.133		34.234	0.252		34.234	0.161						34.506	0.000787		34.541	0.000432		34.541	0.000431995
34.1	0.134		34.1	0.232		34.1	0.157						34.373	0.000794		34.408	0.000439		34.401	0.000438436
33.966	0.131		33.966	0.264		33.966	0.274						34.239	0.000805		34.272	0.000449		34.267	0.00045003
33.825	0.133		33.825	0.242		33.825	0.145						34.094	0.000839		34.138	0.000456		33.993	0.000455456
33.691	0.135		33.691	0.15		33.691	0.236						33.96	0.000872		33.993	0.000465		33.852	0.000466135
33.557	0.139		33.557	0.214		33.557	0.145						33.69	0.000879		33.847	0.000482		33.719	0.000485185
33.423	0.157		33.423	0.213		33.423	0.25						33.552	0.000885		33.707	0.000492		33.585	0.000495074
33.286	0.18		33.286	0.323		33.286	0.216						33.418	0.000893		33.573	0.000493		33.451	0.000494168
33.152	0.2		33.152	0.349		33.152	0.345						33.285	0.000908		33.292	0.000494		33.315	0.000494566
33.018	0.209		33.018	0.302		33.018	0.221						33.149	0.000924		33.161	0.000499		33.182	0.000495702
32.738	0.196		32.738	0.247		32.738	0.23						33.015	0.000941		33.025	0.000511		33.048	0.000513735
32.59	0.183		32.59	0.277		32.59	0.288						32.882	0.000961		32.879	0.000522		32.914	0.000518941
32.456	0.178		32.456	0.254		32.456	0.249						32.736	0.000977		32.734	0.000538		32.781	0.000539522
32.322	0.181		32.322	0.267		32.322	0.305						32.603	0.000996		32.6	0.000556		32.64	0.000558364
32.188	0.197		32.188	0.337		32.188	0.335						32.455	1.013		32.467	0.00057		32.506	0.000568018
32.054	0.204		32.054	0.298		32.054	0.245						32.317	1.032		32.331	0.000579		32.373	0.000576169
31.918	0.211		31.918	0.246		31.918	0.36						32.171	1.053		32.197	0.000585		32.092	0.000588606
31.784	0.213		31.784	0.312		31.784	0.225						32.035	1.076		32.052	0.000594		31.958	0.000591428
31.65	0.21		31.65	0.278		31.65	0.275						31.902	1.104		31.911	0.000601		31.817	0.000601009
31.511	0.208		31.511	0.261		31.511	0.321						31.756	1.125		31.777	0.000612		31.672	0.000612375
31.375	0.209		31.375	0.228		31.375	0.31						31.616	1.153		31.637	0.000631		31.538	0.000633667
31.241	0.229		31.241	0.249		31.241	0.297						31.482	1.185		31.503	0.000646		31.405	0.000645655
31.107	0.253		31.107	0.365		31.107	0.402						31.203	1.208		31.369	0.000652		31.271	0.00065469
30.973	0.25		30.973	0.401		30.973	0.305						31.058	1.229		31.236	0.000659		31.135	0.000654532
30.703	0.246		30.703	0.361		30.703	0.269						30.922	1.251		31.102	0.000677		30.99	0.000676598
30.557	0.244		30.557	0.311		30.557	0.389						30.788	1.272		30.833	0.000696		30.844	0.0006952
30.423	0.25		30.423	0.37		30.423	0.313						30.654	1.286		30.699	0.000713		30.711	0.000709068
30.289	0.261		30.289	0.315		30.289	0.275						30.521	1.302		30.565	0.000727		30.577	0.00072846
30.155	0.266		30.155	0.351		30.155	0.365						30.387	1.323		30.425	0.000748		30.441	0.000748254
30.018	0.275		30.018	0.292		30.018	0.283						30.247	1.356		30.291	0.000771		30.307	0.0007657
29.884	0.28		29.884	0.315		29.884	0.396						30.113	1.379		30.157	0.000791		30.174	0.000796438
29.739	0.295		29.739	0.438		29.739	0.401						29.977	1.416		30.024	0.000813		30.04	0.000815675
29.605	0.31		29.605	0.415		29.605	0.459						29.846	1.452		29.89	0.000835		29.766	0.000838931
29.471	0.32		29.471	0.441		29.471	0.457						29.71	1.475		29.754	0.000863		29.632	0.000861404
29.334	0.322		29.334	0.377		29.334	0.461						29.564	1.506		29.621	0.000884		29.499	0.00088749
29.2	0.331		29.2	0.371		29.2	0.432						29.424	1.525		29.487	0.0009		29.365	0.000896968
29.062	0.356		29.062	0.485		29.062	0.383						29.278	1.552		29.353	0.000908		29.229	0.00090196
28.921	0.382		28.921	0.539		28.921	0.419						29.145	1.587		29.072	0.000919		29.095	0.000924584
28.787	0.395		28.787	0.457		28.787	0.431						28.877	1.619		28.938	0.000939		28.962	0.000944342
28.511	0.404		28.511	0.546		28.511	0.438						28.741	1.645		28.805	0.000956		28.828	0.000949216
28.378	0.409		28.378	0.451		28.378	0.455						28.596	1.668		28.664	0.000974		28.695	0.000967652
28.243	0.418		28.243	0.453		28.243	0.54						28.462	1.703		28.53	0.000998		28.554	0.000997987
28.107	0.425		28.107	0.55		28.107	0.47						28.329	1.747		28.397	1.026		28.42	1.029
27.973	0.444		27.973	0.473		27.973	0.5						28.195	1.785		28.263	1.057		28.284	1.05
27.839	0.465		27.839	0.481		27.839	0.61						28.062	1.821		28.13	1.081		28.017	1.079
27.705	0.478		27.705	0.623		27.705	0.557						27.914	1.859		27.996	1.104		27.883	1.109
27.571	0.481		27.571	0.632		27.571	0.615						27.769	1.89		27.86	1.131		27.75	1.126
27.435	0.489		27.435	0.508		27.435	0.551						27.635	1.931		27.726	1.163		27.614	1.165
27.289	0.505		27.289	0.514		27.289	0.519						27.501	1.982		27.593	1.206		27.48	1.212
27.155	0.517		27.155	0.632		27.155	0.668						27.368	2.019		27.452	1.249		27.342	1.256
27.021	0.535		27.021	0.544		27.021	0.6						27.232	2.051		27.314	1.274		27.208	1.271
26.887	0.551		26.887	0.562		26.887	0.661						27.086	2.092		27.044	1.29		27.075	1.298
26.612	0.579		26.612	0.616		26.612	0.644						26.953	2.14		26.903	1.314		26.939	1.32
26.478	0.598		26.478	0.669		26.478	0.602						26.819	2.174		26.77	1.357		26.805	1.358
26.342	0.622		26.342	0.753		26.342	0.738						26.549	2.207		26.636	1.394		26.66	1.396
26.208	0.648		26.208	0.686		26.208	0.725						26.416	2.245		26.503	1.425		26.519	1.421
26.074	0.684		26.074	0.743		26.074	0.714						26.282	2.276		26.369	1.458		26.385	1.457
25.94	0.703		25.94	0.832		25.94	0.782						26.137	2.309		26.233	1.495		26.245	1.502
25.806	0.727		25.806	0.784		25.806	0.853						26.003	2.36		26.099	1.535		25.977	1.53
25.672	0.759		25.672	0.778		25.672	0.915						25.87	2.413		25.966	1.567		25.844	1.572
25.535	0.79		25.535	0.795		25.535	0.867						25.722	2.457		25.82	1.604		25.71	1.597
25.389	0.837		25.389	0.878		25.389	0.87						25.577	2.497		25.687	1.666		25.577	1.666
25.255	0.864		25.255	0.928		25.255	0.968						25.443	2.548		25.551	1.72		25.443	1.724
25.121	0.891		25.121	0.96		25.121	0.916						25.309	2.6		25.417	1.76		25.295	1.761
24.987	0.937		24.987	1.007		24.987	0.978						25.176	2.648		25.15	1.795		25.162	1.803
24.712	0.981		24.712	0.995		24.712	1.085						25.04	2.696		25.009	1.834		25.028	1.824
24.578	1		24.578	1.093		24.578	1.064						24.908	2.738		24.876	1.876		24.894	1.881
24.444	1.056		24.444	1.106		24.444	1.176						24.772	2.783		24.742	1.925		24.761	1.928
24.296	1.1		24.296	1.233		24.296	1.193						24.498	2.818		24.608	1.977		24.625	1.977
24.162	1.147		24.162	1.278		24.162	1.255						24.364	2.853		24.472	2.033		24.491	2.021
24.024	1.212		24.024	1.249		24.024	1.248						24.231	2.886		24.327	2.086		24.35	2.077
23.89	1.243		23.89	1.291		23.89	1.27						24.097	2.914		24.193	2.136		24.083	2.143
23.749	1.297		23.749	1.353		23.749	1.431						23.964	2.946		24.06	2.178		23.95	2.184
23.615	1.333		23.615	1.397		23.615	1.455						23.816	2.991		23.926	2.219		23.816	2.207
23.478	1.388		23.478	1.43		23.478	1.459						23.682	3.041		23.79	2.263		23.68	2.251
23.344	1.433		23.344	1.543		23.344	1.575						23.549	3.084		23.656	2.312		23.546	2.3
23.21	1.494		23.21	1.527		23.21	1.568						23.415	3.115		23.523	2.367		23.413	2.35
23.076	1.563		23.076	1.616		23.076	1.691						23.281	3.15		23.249	2.418		23.279	2.424
22.942	1.631		22.942	1.727		22.942	1.697						23.136	3.185		23.11	2.478		23.138	2.472
22.794	1.711		22.794	1.728		22.794	1.858						22.995	3.228		22.974	2.536		23	2.521
22.526	1.789		22.526	1.809		22.526	1.854						22.855	3.267		22.829	2.594		22.864	2.611
22.392	1.856		22.392	1.909		22.392	1.916						22.721	3.301		22.695	2.657		22.73	2.645
22.258	1.92		22.258	1.932		22.258	2.004						22.587	3.339		22.562	2.724		22.592	2.726
22.11	1.964		22.11	2.026		22.11	2.097						22.32	3.372		22.428	2.789		22.456	2.797
21.976	2.028		21.976	2.176		21.976	2.102						22.184	3.405		22.283	2.85		22.318	2.863
21.842	2.117		21.842	2.186		21.842	2.244						22.051	3.437		22.147	2.911		22.172	2.923
21.708	2.176		21.708	2.231		21.708	2.24						21.917	3.475		22.013	2.973		21.903	2.968
21.574	2.268		21.574	2.419		21.574	2.28						21.783	3.511		21.879	3.035		21.769	3.054
21.44	2.361		21.44	2.397		21.44	2.498						21.643	3.542		21.746	3.094		21.636	3.075
21.299	2.429		21.299	2.495		21.299	2.478						21.509	3.573		21.605	3.146		21.49	3.148
21.158	2.533		21.158	2.637		21.158	2.644						21.375	3.604		21.472	3.207		21.354	3.198
21.012	2.628		21.012	2.645		21.012	2.696						21.235	3.637		21.338	3.274		21.221	3.29
20.878	2.732		20.878	2.823		20.878	2.773						21.101	3.666		21.057	3.329		21.087	3.333
20.744	2.836		20.744	2.913		20.744	2.98						20.96	3.706		20.923	3.386		20.953	3.367
20.474	2.942		20.474	3.01		20.474	3.057						20.827	3.745		20.789	3.444		20.813	3.464
20.34	3.067		20.34	3.085		20.34	3.114						20.693	3.775		20.649	3.494		20.679	3.52
20.199	3.15		20.199	3.178		20.199	3.169						20.553	3.804		20.515	3.545		20.538	3.568
20.065	3.233		20.065	3.322		20.065	3.343						20.278	3.837		20.377	3.595		20.405	3.616
19.931	3.336		19.931	3.453		19.931	3.419						20.145	3.872		20.241	3.644		20.267	3.645
19.797	3.451		19.797	3.634		19.797	3.575						20.011	3.909		20.107	3.7		20.126	3.719
19.663	3.572		19.663	3.618		19.663	3.674						19.866	3.948		19.973	3.768		19.856	3.742
19.529	3.735		19.529	3.729		19.529	3.801						19.725	3.983		19.84	3.819		19.718	3.811
19.383	3.789		19.383	3.89		19.383	3.896						19.591	4.02		19.706	3.866		19.584	3.848
19.246	3.948		19.246	4.1		19.246	4.074						19.458	4.059		19.561	3.909		19.444	3.921
19.108	4.032		19.108	4.164		19.108	4.209						19.317	4.095		19.427	3.958		19.298	3.988
18.967	4.175		18.967	4.286		18.967	4.202						19.183	4.128		19.291	4.008		19.153	4.02
18.833	4.336		18.833	4.355		18.833	4.297						19.05	4.165		19.012	4.056		19.017	4.08
18.692	4.423		18.692	4.594		18.692	4.531						18.914	4.214		18.879	4.103		18.883	4.095
18.546	4.574		18.546	4.672		18.546	4.615						18.78	4.243		18.745	4.157		18.75	4.127
18.412	4.757		18.412	4.853		18.412	4.794						18.647	4.273		18.609	4.206		18.616	4.202
18.144	4.869		18.144	4.937		18.144	4.959						18.513	4.328		18.475	4.255		18.471	4.24
17.996	4.995		17.996	5.041		17.996	5.031						18.232	4.391		18.33	4.311		18.337	4.293
17.862	5.155		17.862	5.177		17.862	5.28						18.086	4.458		18.196	4.375		18.201	4.377
17.728	5.299		17.728	5.452		17.728	5.368						17.953	4.534		18.063	4.437		18.056	4.469
17.582	5.5		17.582	5.572		17.582	5.595						17.819	4.615		17.929	4.5		17.917	4.483
17.448	5.576		17.448	5.689		17.448	5.788						17.678	4.699		17.796	4.57		17.77	4.587
17.314	5.747		17.314	5.827		17.314	5.871						17.533	4.798		17.662	4.653		17.636	4.652
17.168	5.906		17.168	6.091		17.168	6.032						17.399	4.906		17.521	4.744		17.503	4.756
17.034	6.13		17.034	6.068		17.034	6.146						17.266	5.01		17.388	4.835		17.357	4.809
16.898	6.263		16.898	6.339		16.898	6.293						17.132	5.112		17.252	4.935		17.216	4.907
16.764	6.445		16.764	6.514		16.764	6.423						16.991	5.202		16.984	5.041		16.942	5.058
16.63	6.581		16.63	6.668		16.63	6.624						16.858	5.296		16.851	5.144		16.809	5.131
16.496	6.804		16.496	6.9		16.496	6.891						16.724	5.395		16.717	5.248		16.675	5.221
16.362	6.978		16.362	7.086		16.362	7.014						16.588	5.502		16.572	5.367		16.541	5.362
16.087	7.083		16.087	7.244		16.087	7.194						16.455	5.611		16.438	5.489		16.405	5.517
15.95	7.33		15.95	7.292		15.95	7.392						16.321	5.721		16.29	5.61		16.26	5.608
15.816	7.472		15.816	7.597		15.816	7.604						16.054	5.825		16.157	5.728		16.126	5.755
15.682	7.652		15.682	7.751		15.682	7.709						15.92	5.936		16.023	5.846		15.993	5.84
15.548	7.876		15.548	7.988		15.548	7.895						15.779	6.054		15.89	5.966		15.859	5.976
15.414	8.106		15.414	8.255		15.414	8.226						15.646	6.165		15.744	6.093		15.725	6.128
15.278	8.305		15.278	8.294		15.278	8.365						15.51	6.278		15.608	6.22		15.58	6.23
15.144	8.449		15.144	8.436		15.144	8.559						15.371	6.399		15.475	6.354		15.444	6.391
15.01	8.647		15.01	8.688		15.01	8.763						15.231	6.524		15.341	6.494		15.311	6.507
14.871	8.851		14.871	8.903		14.871	8.833						15.097	6.644		15.207	6.634		15.177	6.65
14.73	9.014		14.73	9.155		14.73	9.012						14.964	6.759		15.062	6.774		14.91	6.823
14.596	9.278		14.596	9.324		14.596	9.369						14.83	6.881		14.926	6.914		14.774	6.894
14.451	9.404		14.451	9.52		14.451	9.57						14.696	7.002		14.659	7.059		14.628	7.035
14.314	9.585		14.314	9.701		14.314	9.714						14.56	7.132		14.525	7.204		14.495	7.223
14.168	9.757		14.168	9.902		14.168	9.82						14.427	7.254		14.38	7.35		14.361	7.355
13.9	9.981		13.9	10.203		13.9	10.123						14.159	7.387		14.239	7.48		14.216	7.452
13.766	10.242		13.766	10.393		13.766	10.199						14.014	7.51		14.098	7.609		14.082	7.64
13.632	10.411		13.632	10.549		13.632	10.424						13.878	7.617		13.965	7.744		13.946	7.708
13.496	10.717		13.496	10.793		13.496	10.71						13.744	7.73		13.831	7.871		13.812	7.914
13.362	10.833		13.362	10.904		13.362	11.045						13.611	7.849		13.698	7.99		13.679	7.98
13.216	11.084		13.216	11.156		13.216	11.21						13.47	7.954		13.564	8.102		13.538	8.062
13.082	11.329		13.082	11.522		13.082	11.257						13.332	8.039		13.428	8.206		13.405	8.202
12.948	11.553		12.948	11.6		12.948	11.627						13.187	8.104		13.297	8.295		13.271	8.29
12.814	11.774		12.814	11.724		12.814	11.899						13.051	8.168		13.161	8.37		13.137	8.36
12.678	12.023		12.678	12.089		12.678	12.168						12.919	8.222		13.027	8.443		12.87	8.466
12.532	12.143		12.532	12.155		12.532	12.407						12.783	8.265		12.753	8.511		12.736	8.455
12.398	12.5		12.398	12.405		12.398	12.518						12.65	8.309		12.619	8.566		12.6	8.528
12.264	12.691		12.264	12.678		12.264	12.619						12.504	8.36		12.481	8.616		12.467	8.576
12.13	12.85		12.13	13.036		12.13	12.83						12.371	8.4		12.345	8.677		12.326	8.659
11.855	13.235		11.855	13.287		11.855	13.147						12.237	8.438		12.207	8.739		12.188	8.767
11.721	13.464		11.721	13.397		11.721	13.461						12.092	8.473		12.071	8.786		12.054	8.765
11.58	13.601		11.58	13.703		11.58	13.648						11.956	8.507		11.937	8.839		11.918	8.773
11.434	13.847		11.434	13.991		11.434	13.888						11.677	8.541		11.799	8.877		11.785	8.894
11.3	14.11		11.3	14.123		11.3	14.145						11.543	8.582		11.658	8.916		11.644	8.896
11.166	14.388		11.166	14.525		11.166	14.447						11.409	8.62		11.524	8.969		11.51	8.935
11.03	14.553		11.03	14.788		11.03	14.756						11.274	8.659		11.391	9.029		11.377	8.979
10.891	14.81		10.891	15.013		10.891	14.964						11.14	8.696		11.257	9.096		11.243	9.032
10.757	15.274		10.757	15.304		10.757	15.144						10.995	8.734		11.109	9.175		10.976	9.153
10.623	15.433		10.623	15.535		10.623	15.522						10.861	8.763		10.971	9.268		10.84	9.223
10.482	15.736		10.482	15.729		10.482	15.615						10.727	8.804		10.835	9.378		10.706	9.418
10.348	15.84		10.348	15.979		10.348	15.978						10.591	8.861		10.701	9.518		10.573	9.524
10.207	16.23		10.207	16.55		10.207	16.32						10.458	8.934		10.427	9.686		10.432	9.688
10.073	16.463		10.073	16.575		10.073	16.439						10.312	9.024		10.289	9.884		10.298	9.862
9.939	16.719		9.939	16.639		9.939	16.673						10.174	9.133		10.155	10.109		10.165	10.109
9.652	16.825		9.652	16.851		9.652	17.012						10.033	9.275		10.015	10.355		10.031	10.294
9.518	17.159		9.518	17.32		9.518	17.29						9.9	9.442		9.881	10.625		9.886	10.632
9.384	17.337		9.384	17.444		9.384	17.414						9.766	9.647		9.745	10.914		9.745	10.951
9.248	17.774		9.248	17.589		9.248	17.905						9.496	9.863		9.611	11.205		9.6	11.128
9.109	18.019		9.109	18.051		9.109	17.88						9.363	10.119		9.478	11.5		9.466	11.428
8.968	17.992		8.968	18.104		8.968	18.189						9.229	10.419		9.332	11.81		9.33	11.871
8.834	18.351		8.834	18.367		8.834	18.617						9.096	10.72		9.199	12.125		9.196	12.171
8.688	18.538		8.688	18.773		8.688	18.632						8.95	11.03		9.063	12.45		8.929	12.397
8.554	18.87		8.554	18.953		8.554	19.061						8.814	11.367		8.929	12.781		8.788	12.841
8.418	19.184		8.418	19.205		8.418	19.242						8.681	11.702		8.796	13.124		8.655	13.15
8.284	19.536		8.284	19.595		8.284	19.366						8.535	12.055		8.662	13.468		8.521	13.548
8.15	19.762		8.15	19.644		8.15	19.701						8.402	12.415		8.392	13.81		8.381	13.724
8.047	19.964		8.047	20.211		8.047	20.078						8.268	12.781		8.259	14.155		8.242	14.098
8.047	20.044		8.047	20.208		8.047	20.042						8.12	13.158		8.12	14.503		8.109	14.43
8.082	20.16		8.082	20.296		8.082	20.294						8.024	13.546		8.024	14.86		8.024	14.76
8.223	19.98		8.223	20.03		8.223	20.07						8.024	13.885		8.024	15.178		8.024	15.103
8.357	20.086		8.357	20.084		8.357	20.118						8.024	13.848		8.024	15.134		8.024	15.055
8.491	19.984		8.491	19.889		8.491	20.002						8.092	13.805		8.057	15.106		8.09	15.078
8.625	19.639		8.625	19.743		8.625	19.769						8.231	13.726		8.202	15.078		8.238	14.975
8.905	19.266		8.905	19.461		8.905	19.375						8.364	13.471		8.338	14.921		8.369	15.032
9.041	18.876		9.041	19.124		9.041	18.899						8.5	13.055		8.472	14.592		8.505	14.656
9.175	18.728		9.175	18.909		9.175	18.796						8.767	12.602		8.606	14.177		8.65	14.136
9.321	18.399		9.321	18.381		9.321	18.351						8.901	12.148		8.751	13.732		8.796	13.777
9.455	18.061		9.455	18.059		9.455	18.203						9.046	11.713		9.018	13.307		8.929	13.393
9.589	17.547		9.589	17.677		9.589	17.691						9.182	11.299		9.152	12.883		9.07	12.853
9.725	17.31		9.725	17.407		9.725	17.553						9.321	10.899		9.288	12.47		9.203	12.449
9.859	17.009		9.859	17.043		9.859	17.238						9.466	10.521		9.433	12.076		9.344	12.054
10.005	16.783		10.005	16.919		10.005	16.654						9.602	10.169		9.567	11.704		9.478	11.673
10.139	16.459		10.139	16.47		10.139	16.578						9.736	9.808		9.7	11.328		9.618	11.353
10.273	16.122		10.273	16.044		10.273	16.227						9.869	9.482		9.834	10.966		9.752	10.97
10.419	15.902		10.419	15.854		10.419	15.841						10.008	9.203		9.975	10.63		9.893	10.579
10.553	15.528		10.553	15.39		10.553	15.374						10.148	8.949		10.115	10.294		10.026	10.306
10.689	15.07		10.689	15.318		10.689	15.257						10.282	8.707		10.261	9.973		10.16	10.012
10.823	14.844		10.823	15.036		10.823	14.989						10.43	8.528		10.394	9.668		10.427	9.641
10.957	14.53		10.957	14.575		10.957	14.667						10.563	8.374		10.528	9.371		10.563	9.387
11.225	14.292		11.225	14.202		11.225	14.213						10.697	8.217		10.662	9.113		10.709	9.149
11.361	14.005		11.361	13.998		11.361	14.121						10.83	8.075		10.798	8.873		10.842	8.916
11.495	13.677		11.495	13.661		11.495	13.65						10.976	7.947		10.943	8.658		10.987	8.67
11.629	13.31		11.629	13.466		11.629	13.38						11.245	7.814		11.21	8.467		11.128	8.433
11.768	13.089		11.768	13.111		11.768	13.145						11.379	7.695		11.344	8.308		11.262	8.287
11.905	12.847		11.905	12.938		11.905	12.882						11.513	7.577		11.477	8.16		11.407	8.125
12.039	12.573		12.039	12.62		12.039	12.592						11.646	7.446		11.611	8.013		11.541	8.058
12.173	12.216		12.173	12.261		12.173	12.207						11.794	7.306		11.752	7.857		11.674	7.886
12.307	11.879		12.307	12.074		12.307	12.004						11.928	7.183		11.892	7.703		11.81	7.684
12.441	11.561		12.441	11.807		12.441	11.687						12.073	7.053		12.026	7.557		11.944	7.53
12.577	11.301		12.577	11.546		12.577	11.367						12.207	6.923		12.16	7.414		12.089	7.417
12.711	11.058		12.711	11.147		12.711	11.19						12.34	6.79		12.3	7.254		12.223	7.28
12.986	10.88		12.986	10.87		12.986	10.879						12.486	6.682		12.434	7.096		12.357	7.082
13.12	10.62		13.12	10.69		13.12	10.71						12.619	6.563		12.575	6.942		12.493	6.923
13.259	10.353		13.259	10.358		13.259	10.516						12.755	6.438		12.708	6.791		12.765	6.835
13.395	10.087		13.395	10.16		13.395	10.148						12.889	6.317		12.854	6.641		12.898	6.621
13.541	9.866		13.541	10.016		13.541	10.012						13.022	6.204		12.987	6.495		13.034	6.472
13.675	9.583		13.675	9.788		13.675	9.637						13.29	6.096		13.121	6.358		13.172	6.382
13.821	9.431		13.821	9.558		13.821	9.431						13.43	5.986		13.402	6.209		13.318	6.253
13.955	9.188		13.955	9.377		13.955	9.367						13.571	5.87		13.536	6.056		13.454	6.085
14.089	8.896		14.089	9.055		14.089	9.031						13.705	5.751		13.669	5.907		13.587	5.935
14.225	8.673		14.225	8.785		14.225	8.733						13.85	5.628		13.803	5.769		13.721	5.772
14.359	8.523		14.359	8.612		14.359	8.551						13.995	5.508		13.939	5.636		13.862	5.675
14.493	8.312		14.493	8.394		14.493	8.39						14.129	5.385		14.077	5.497		13.995	5.464
14.634	8.076		14.634	8.21		14.634	8.11						14.265	5.267		14.218	5.361		14.129	5.328
14.768	7.835		14.768	7.951		14.768	7.944						14.403	5.156		14.352	5.232		14.263	5.202
14.909	7.703		14.909	7.814		14.909	7.737						14.549	5.044		14.485	5.111		14.399	5.12
15.177	7.459		15.177	7.682		15.177	7.571						14.685	4.938		14.626	4.989		14.53	4.987
15.318	7.262		15.318	7.278		15.318	7.316						14.83	4.83		14.76	4.872		14.799	4.836
15.457	7.123		15.457	7.194		15.457	7.115						14.964	4.728		14.893	4.767		14.933	4.793
15.591	6.848		15.591	7.043		15.591	7.011						15.097	4.634		15.034	4.668		15.074	4.687
15.725	6.707		15.725	6.783		15.725	6.744						15.231	4.539		15.175	4.578		15.207	4.598
15.866	6.552		15.866	6.673		15.866	6.537						15.379	4.451		15.308	4.487		15.341	4.49
16	6.296		16	6.481		16	6.417						15.512	4.362		15.575	4.407		15.475	4.429
16.136	6.182		16.136	6.281		16.136	6.231						15.657	4.279		15.723	4.334		15.622	4.346
16.27	5.998		16.27	6.082		16.27	6.141						15.791	4.205		15.861	4.261		15.756	4.24
16.404	5.774		16.404	5.89		16.404	5.941						15.932	4.157		15.995	4.185		15.89	4.186
16.55	5.605		16.55	5.71		16.55	5.664						16.211	4.105		16.131	4.11		16.03	4.122
16.684	5.414		16.684	5.538		16.684	5.456						16.344	4.045		16.269	4.031		16.164	4.055
16.818	5.276		16.818	5.303		16.818	5.462						16.492	3.99		16.41	3.949		16.305	3.957
16.952	5.144		16.952	5.253		16.952	5.153						16.637	3.941		16.544	3.869		16.438	3.841
17.098	4.936		17.098	5.06		17.098	5.028						16.771	3.893		16.689	3.79		16.572	3.803
17.368	4.796		17.368	4.779		17.368	4.849						16.905	3.839		16.837	3.712		16.839	3.74
17.514	4.612		17.514	4.677		17.514	4.666						17.045	3.781		16.975	3.632		16.975	3.62
17.648	4.502		17.648	4.547		17.648	4.619						17.186	3.723		17.109	3.561		17.109	3.575
17.782	4.365		17.782	4.34		17.782	4.401						17.32	3.662		17.254	3.479		17.254	3.505
17.918	4.207		17.918	4.289		17.918	4.25						17.453	3.598		17.39	3.395		17.388	3.393
18.052	4.062		18.052	4.194		18.052	4.128						17.587	3.535		17.524	3.313		17.521	3.322
18.186	3.893		18.186	3.949		18.186	3.95						17.732	3.47		17.657	3.234		17.655	3.213
18.32	3.759		18.32	3.791		18.32	3.892						17.873	3.411		17.803	3.157		17.789	3.137
18.454	3.662		18.454	3.697		18.454	3.713						18.018	3.35		17.936	3.08		17.924	3.067
18.588	3.515		18.588	3.629		18.588	3.611						18.152	3.294		18.206	3.001		18.063	3.012
18.736	3.411		18.736	3.439		18.736	3.445						18.288	3.232		18.339	2.923		18.199	2.903
18.87	3.301		18.87	3.451		18.87	3.449						18.421	3.167		18.478	2.844		18.332	2.863
19.004	3.159		19.004	3.303		19.004	3.283						18.555	3.106		18.614	2.763		18.464	2.766
19.138	3.031		19.138	3.076		19.138	3.063						18.7	3.048		18.747	2.684		18.733	2.686
19.413	2.922		19.413	2.966		19.413	3.057						18.97	2.995		18.888	2.605		18.867	2.604
19.547	2.828		19.547	2.938		19.547	2.918						19.104	2.946		19.026	2.534		19.001	2.531
19.681	2.71		19.681	2.821		19.681	2.826						19.237	2.889		19.16	2.465		19.134	2.473
19.822	2.635		19.822	2.695		19.822	2.749						19.371	2.831		19.296	2.408		19.282	2.401
19.964	2.539		19.964	2.644		19.964	2.66						19.512	2.764		19.434	2.347		19.427	2.337
20.098	2.442		20.098	2.58		20.098	2.449						19.645	2.706		19.568	2.286		19.561	2.294
20.232	2.383		20.232	2.522		20.232	2.451						19.779	2.649		19.709	2.227		19.694	2.232
20.373	2.299		20.373	2.435		20.373	2.402						19.913	2.595		19.849	2.168		19.84	2.178
20.511	2.22		20.511	2.351		20.511	2.215						20.048	2.542		19.995	2.105		19.976	2.102
20.645	2.101		20.645	2.179		20.645	2.246						20.194	2.496		20.128	2.04		20.109	2.04
20.779	2.037		20.779	2.098		20.779	2.084						20.332	2.429		20.274	1.983		20.25	1.979
20.916	1.959		20.916	1.948		20.916	2.094						20.468	2.371		20.41	1.933		20.388	1.946
21.05	1.883		21.05	1.909		21.05	1.912						20.606	2.312		20.677	1.878		20.522	1.87
21.184	1.806		21.184	1.882		21.184	1.884						20.747	2.258		20.81	1.825		20.658	1.826
21.329	1.745		21.329	1.804		21.329	1.826						20.892	2.206		20.944	1.772		20.792	1.772
21.597	1.676		21.597	1.696		21.597	1.699						21.038	2.155		21.078	1.719		21.071	1.713
21.734	1.62		21.734	1.69		21.734	1.748						21.305	2.104		21.214	1.675		21.204	1.676
21.868	1.536		21.868	1.691		21.868	1.621						21.441	2.052		21.359	1.637		21.34	1.64
22.014	1.49		22.014	1.516		22.014	1.512						21.575	2.005		21.504	1.604		21.474	1.615
22.148	1.472		22.148	1.522		22.148	1.492						21.72	1.961		21.638	1.555		21.619	1.555
22.282	1.404		22.282	1.554		22.282	1.487						21.854	1.923		21.772	1.503		21.753	1.506
22.418	1.337		22.418	1.391		22.418	1.448						21.994	1.879		21.905	1.46		21.894	1.453
22.552	1.282		22.552	1.304		22.552	1.416						22.128	1.833		22.039	1.423		22.034	1.425
22.686	1.22		22.686	1.355		22.686	1.324						22.269	1.79		22.187	1.387		22.172	1.377
22.82	1.172		22.82	1.251		22.82	1.292						22.402	1.744		22.325	1.343		22.318	1.347
22.959	1.121		22.959	1.182		22.959	1.194						22.541	1.707		22.466	1.3		22.451	1.309
23.1	1.067		23.1	1.106		23.1	1.098						22.677	1.665		22.599	1.257		22.587	1.259
23.234	1.033		23.234	1.125		23.234	1.036						22.815	1.623		22.869	1.219		22.733	1.221
23.509	0.994		23.509	1.109		23.509	1.146						22.948	1.576		23.002	1.181		22.871	1.188
23.65	0.959		23.65	1.099		23.65	0.974						23.084	1.532		23.136	1.148		23.007	1.148
23.784	0.93		23.784	0.989		23.784	1.082						23.223	1.5		23.27	1.114		23.145	1.107
23.918	0.893		23.918	0.923		23.918	0.914						23.497	1.469		23.403	1.081		23.281	1.084
24.059	0.864		24.059	1.005		24.059	0.882						23.638	1.436		23.551	1.048		23.415	1.047
24.193	0.859		24.193	0.981		24.193	0.869						23.771	1.403		23.685	1.015		23.694	1.009
24.327	0.833		24.327	0.925		24.327	0.856						23.912	1.378		23.818	0.000986		23.828	0.000989263
24.463	0.798		24.463	0.929		24.463	0.888						24.05	1.345		23.964	0.000959		23.964	0.000961896
24.597	0.754		24.597	0.886		24.597	0.819						24.186	1.309		24.097	0.000934		24.097	0.000931125
24.743	0.734		24.743	0.792		24.743	0.759						24.32	1.279		24.231	0.000908		24.243	0.0009121
24.877	0.709		24.877	0.785		24.877	0.795						24.465	1.256		24.379	0.000885		24.376	0.000888596
25.018	0.679		25.018	0.697		25.018	0.792						24.599	1.226		24.517	0.000864		24.51	0.000858848
25.164	0.664		25.164	0.748		25.164	0.68						24.733	1.195		24.658	0.000844		24.643	0.000847159
25.298	0.651		25.298	0.77		25.298	0.777						24.866	1.157		24.791	0.000822		24.779	0.000817609
25.432	0.639		25.432	0.766		25.432	0.694						25.014	1.116		24.932	0.000799		24.913	0.000798088
25.58	0.619		25.58	0.632		25.58	0.733						25.148	1.082		25.077	0.000781		25.047	0.000775436
25.714	0.603		25.714	0.657		25.714	0.693						25.293	1.048		25.223	0.000766		25.192	0.000767283
25.982	0.588		25.982	0.68		25.982	0.596						25.431	1.015		25.492	0.000748		25.326	0.000748614
26.116	0.586		26.116	0.702		26.116	0.739						25.572	0.000991		25.63	0.000733		25.462	0.00072757
26.25	0.575		26.25	0.61		26.25	0.701						25.705	0.000959		25.771	0.000714		25.741	0.000718916
26.391	0.561		26.391	0.67		26.391	0.698						25.846	0.000931		25.905	0.000689		25.874	0.000693043
26.525	0.546		26.525	0.656		26.525	0.595						25.991	0.000905		26.045	0.000664		26.008	0.000662927
26.659	0.533		26.659	0.54		26.659	0.668						26.259	0.000887		26.179	0.000645		26.144	0.000641977
26.8	0.531		26.8	0.559		26.8	0.56						26.404	0.000864		26.317	0.000628		26.277	0.00062863
26.941	0.527		26.941	0.603		26.941	0.582						26.538	0.000839		26.458	0.000605		26.411	0.000606851
27.075	0.523		27.075	0.553		27.075	0.57						26.674	0.000824		26.603	0.00059		26.545	0.000587686
27.214	0.507		27.214	0.56		27.214	0.538						26.819	0.000802		26.739	0.000585		26.683	0.000581195
27.35	0.502		27.35	0.583		27.35	0.536						26.953	0.000772		26.873	0.000569		26.819	0.000565081
27.489	0.489		27.489	0.646		27.489	0.642						27.086	0.000745		27.007	0.000561		26.953	0.000562157
27.625	0.483		27.625	0.59		27.625	0.628						27.232	0.000737		27.14	0.000551		27.086	0.000554593
27.764	0.491		27.764	0.569		27.764	0.59						27.368	0.000733		27.274	0.000547		27.22	0.000544083
28.032	0.497		28.032	0.627		28.032	0.595						27.501	0.000712		27.41	0.000541		27.354	0.000539698
28.173	0.488		28.173	0.526		28.173	0.629						27.635	0.000692		27.548	0.000533		27.623	0.000531483
28.307	0.483		28.307	0.494		28.307	0.505						27.769	0.000671		27.822	0.000514		27.757	0.000511383
28.441	0.475		28.441	0.558		28.441	0.53						27.902	0.00065		27.968	0.000495		27.895	0.000497353
28.577	0.457		28.577	0.47		28.577	0.535						28.038	0.000634		28.113	0.000481		28.031	0.000478831
28.711	0.456		28.711	0.542		28.711	0.546						28.183	0.000622		28.247	0.000465		28.165	0.000462618
28.857	0.454		28.857	0.584		28.857	0.509						28.329	0.000609		28.383	0.000454		28.298	0.000452687
28.991	0.444		28.991	0.547		28.991	0.46						28.462	0.0006		28.516	0.000452		28.444	0.000449908
29.125	0.431		29.125	0.462		29.125	0.466						28.732	0.000587		28.65	0.000447		28.584	0.000443693
29.261	0.439		29.261	0.535		29.261	0.591						28.866	0.000572		28.784	0.000438		28.73	0.000435177
29.407	0.452		29.407	0.589		29.407	0.51						29.011	0.000554		28.917	0.00042		28.863	0.000422792
29.541	0.457		29.541	0.581		29.541	0.469						29.145	0.000535		29.053	0.000399		28.999	0.000401466
29.675	0.451		29.675	0.506		29.675	0.508						29.278	0.000522		29.192	0.000385		29.133	0.000386345
29.809	0.44		29.809	0.455		29.809	0.463						29.412	0.00051		29.332	0.000375		29.267	0.000374038
30.08	0.428		30.08	0.499		30.08	0.532						29.546	0.000496		29.478	0.000364		29.412	0.000366388
30.214	0.421		30.214	0.527		30.214	0.484						29.693	0.000479		29.618	0.000353		29.546	0.00035305
30.348	0.427		30.348	0.437		30.348	0.521						29.827	0.000467		29.757	0.000339		29.682	0.00034001
30.489	0.433		30.489	0.541		30.489	0.506						29.961	0.000456		29.897	0.000327		29.949	0.000326651
30.623	0.448		30.623	0.596		30.623	0.555						30.094	0.000445		30.031	0.000317		30.094	0.000317687
30.757	0.453		30.757	0.488		30.757	0.551						30.228	0.000431		30.305	0.000308		30.228	0.000308796
30.891	0.441		30.891	0.541		30.891	0.569						30.373	0.000421		30.439	0.000303		30.364	0.000302147
31.025	0.416		31.025	0.43		31.025	0.506						30.514	0.000413		30.572	0.000299		30.497	0.00029951
31.173	0.404		31.173	0.484		31.173	0.496						30.654	0.000403		30.706	0.000293		30.643	0.00029421
31.307	0.406		31.307	0.414		31.307	0.416						30.922	0.000393		30.842	0.000286		30.776	0.000285262
31.441	0.404		31.441	0.505		31.441	0.499						31.055	0.000384		30.987	0.000287		30.922	0.000288851
31.575	0.394		31.575	0.444		31.575	0.455						31.191	0.000376		31.121	0.00028		31.055	0.000278873
31.721	0.391		31.721	0.467		31.721	0.409						31.325	0.000362		31.255	0.000275		31.189	0.000273635
31.857	0.39		31.857	0.507		31.857	0.404						31.459	0.000349		31.388	0.000272		31.325	0.000272989
32.13	0.39		32.13	0.404		32.13	0.531						31.592	0.000341		31.522	0.000268		31.459	0.000266231
32.271	0.391		32.271	0.429		32.271	0.447						31.726	0.000338		31.658	0.000271		31.604	0.000272706
32.405	0.403		32.405	0.467		32.405	0.549						31.866	0.000338		31.791	0.000278		31.749	0.000278877
32.546	0.399		32.546	0.425		32.546	0.549						32.005	0.000328		31.925	0.000279		31.883	0.000277178
32.68	0.391		32.68	0.428		32.68	0.464						32.141	0.000313		32.199	0.000271		32.019	0.000271956
32.825	0.393		32.825	0.508		32.825	0.513						32.274	0.000307		32.34	0.000262		32.286	0.000261327
32.971	0.395		32.971	0.484		32.971	0.49						32.415	0.000299		32.471	0.000255		32.431	0.000255915
33.105	0.386		33.105	0.47		33.105	0.461						32.546	0.000289		32.612	0.000247		32.565	0.00024685
33.242	0.362		33.242	0.51		33.242	0.443						32.816	0.000278		32.746	0.00024		32.699	0.000238868
33.376	0.339		33.376	0.48		33.376	0.49						32.961	0.000272		32.886	0.000237		32.839	0.000238426
33.51	0.327		33.51	0.421		33.51	0.421						33.095	0.000272		33.02	0.000232		32.98	0.000231446
33.644	0.319		33.644	0.329		33.644	0.357						33.229	0.000267		33.161	0.000226		33.114	0.00022659
33.778	0.316		33.778	0.473		33.778	0.413						33.365	0.000262		33.301	0.00022		33.247	0.000220004
33.912	0.324		33.912	0.474		33.912	0.41						33.498	0.000262		33.435	0.000219		33.381	0.00021745
34.053	0.337		34.053	0.371		34.053	0.438						33.632	0.000257		33.569	0.000217		33.515	0.000216161
34.187	0.342		34.187	0.421		34.187	0.449						33.765	0.000253		33.702	0.00022		33.651	0.000219367
34.455	0.347		34.455	0.385		34.455	0.473						33.899	0.000252		33.843	0.000229		33.796	0.000227642
34.591	0.344		34.591	0.437		34.591	0.363						34.033	0.000248		33.981	0.000228		33.937	0.000228427
34.725	0.338		34.725	0.443		34.725	0.395						34.173	0.000239		34.117	0.000222		34.075	0.000223575
34.859	0.342		34.859	0.428		34.859	0.49						34.314	0.000227		34.262	0.000214		34.216	0.000214141
34.993	0.352		34.993	0.481		34.993	0.5						34.448	0.000216		34.396	0.000208		34.349	0.000209265
35.127	0.347		35.127	0.438		35.127	0.358						34.581	0.000205		34.663	0.000203		34.623	0.000202269
35.268	0.336		35.268	0.442		35.268	0.382						34.86	0.000195		34.797	0.0002		34.764	0.000198687
35.402	0.33		35.402	0.428		35.402	0.346						34.994	0.000189		34.938	0.000194		34.898	0.000195334
35.536	0.341		35.536	0.499		35.536	0.439						35.128	0.000187		35.071	0.000187		35.031	0.000186867
35.672	0.335		35.672	0.346		35.672	0.455						35.275	0.000184		35.205	0.000186		35.165	0.00018715
35.806	0.33		35.806	0.398		35.806	0.449						35.409	0.000182		35.339	0.000184		35.31	0.000184102
35.94	0.337		35.94	0.376		35.94	0.406						35.542	0.00018		35.486	0.000182		35.446	0.00018292
36.086	0.338		36.086	0.43		36.086	0.409						35.676	0.000175		35.62	0.000175		35.58	0.000175114
36.354	0.338		36.354	0.447		36.354	0.45						35.81	0.000172		35.753	0.000179		35.714	0.000178809
36.488	0.332		36.488	0.365		36.488	0.362						35.955	0.000171		35.894	0.000193		35.859	0.000193376
36.636	0.331		36.636	0.44		36.636	0.427						36.091	0.000169		36.032	0.000186		35.993	0.000185563
36.77	0.334		36.77	0.398		36.77	0.482						36.225	0.000161		36.168	0.000185		36.129	0.000184653
36.904	0.352		36.904	0.372		36.904	0.443						36.358	0.000153		36.302	0.000198		36.274	0.000198377
37.038	0.355		37.038	0.432		37.038	0.448						36.497	0.000143		36.44	0.000204		36.408	0.000205056
37.172	0.346		37.172	0.38		37.172	0.428						36.633	0.000142		36.715	0.000196		36.541	0.000197191
37.306	0.347		37.306	0.378		37.306	0.444						36.766	0.00014		36.848	0.000188		36.675	0.000189271
37.44	0.338		37.44	0.375		37.44	0.342						37.052	0.000139		36.989	0.00018		36.956	0.000180176
37.581	0.333		37.581	0.401		37.581	0.344						37.186	0.000141		37.123	0.000172		37.09	0.000171682
37.715	0.331		37.715	0.353		37.715	0.449						37.319	0.000138		37.263	0.000166		37.223	0.000166389
37.849	0.335		37.849	0.435		37.849	0.439						37.453	0.000134		37.397	0.000162		37.357	0.000162788
37.986	0.33		37.986	0.47		37.986	0.455						37.594	0.000125		37.538	0.000163		37.498	0.000162132
38.254	0.332		38.254	0.443		38.254	0.432						37.732	0.000125		37.671	0.000173		37.638	0.000174231
38.388	0.332		38.388	0.406		38.388	0.432						37.868	0.000125		37.812	0.000176		37.784	0.000174865
38.522	0.338		38.522	0.452		38.522	0.439						38.002	0.000117		37.945	0.000171		37.917	0.000170245
38.658	0.333		38.658	0.476		38.658	0.481						38.14	0.000106		38.079	0.000165		38.051	0.000165602
38.797	0.327		38.797	0.476		38.797	0.457						38.274	0.000105		38.213	0.000164		38.199	0.000164449
38.931	0.323		38.931	0.46		38.931	0.442						38.41	9.8e-05		38.346	0.000161		38.332	0.000161516
39.067	0.332		39.067	0.377		39.067	0.397						38.543	9.2e-05		38.482	0.000157		38.466	0.000157745
39.201	0.331		39.201	0.36		39.201	0.415						38.677	9.1e-05		38.628	0.000155		38.6	0.000155287
39.335	0.33		39.335	0.422		39.335	0.397						38.811	9.1e-05		38.895	0.000154		38.733	0.00015454
39.481	0.328		39.481	0.453		39.481	0.463						39.078	8.7e-05		39.029	0.000153		38.869	0.000153811
39.615	0.329		39.615	0.457		39.615	0.439						39.214	8.8e-05		39.162	0.000149		39.148	0.000148593
39.749	0.342		39.749	0.493		39.749	0.371						39.347	9.2e-05		39.296	0.000151		39.293	0.000149893
39.885	0.345		39.885	0.433		39.885	0.486						39.488	9.7e-05		39.429	0.000148		39.427	0.000148576
40.153	0.346		40.153	0.438		40.153	0.442						39.622	0.000106		39.57	0.000142		39.561	0.00014119
40.287	0.339		40.287	0.465		40.287	0.449						39.76	9.7e-05		39.711	0.000141		39.694	0.000141405
40.421	0.331		40.421	0.35		40.421	0.394						39.896	8.2e-05		39.856	0.000135		39.83	0.000135175
40.558	0.331		40.558	0.472		40.558	0.41						40.034	7.3e-05		39.99	0.000132		39.976	0.000131345
40.703	0.341		40.703	0.476		40.703	0.394						40.17	7.1e-05		40.123	0.000127		40.109	0.000127305
40.837	0.345		40.837	0.404		40.837	0.415						40.304	6.3e-05		40.259	0.000125		40.255	0.000124916
40.971	0.348		40.971	0.429		40.971	0.472						40.438	6.1e-05		40.393	0.000126		40.388	0.000126668
41.105	0.353		41.105	0.381		41.105	0.442						40.571	6e-05		40.538	0.000133		40.524	0.000133707
41.246	0.358		41.246	0.46		41.246	0.461						40.705	6.3e-05		40.684	0.000132		40.658	0.00013221
41.381	0.354		41.381	0.467		41.381	0.429						40.85	6.2e-05		40.817	0.00012		40.799	0.000119598
41.515	0.353		41.515	0.478		41.515	0.358						41.12	5.6e-05		40.953	0.000113		40.937	0.000113171
41.651	0.347		41.651	0.365		41.651	0.49						41.253	4.9e-05		41.221	0.000108		41.07	0.000107882
41.785	0.375		41.785	0.531		41.785	0.52						41.399	5.4e-05		41.354	0.00011		41.206	0.000109483
41.931	0.381		41.931	0.527		41.931	0.423						41.532	5.3e-05		41.488	0.00011		41.34	0.000109477
42.199	0.377		42.199	0.442		42.199	0.428						41.668	4.7e-05		41.624	0.000103		41.607	0.000103604
42.333	0.366		42.333	0.468		42.333	0.384						41.814	4.1e-05		41.757	9.4e-05		41.741	9.45806e-05
42.469	0.381		42.469	0.53		42.469	0.397						41.947	3.7e-05		41.896	0.000104		41.889	0.00010471
42.603	0.405		42.603	0.438		42.603	0.525						42.081	3.2e-05		42.032	0.000122		42.022	0.000121904
42.737	0.394		42.737	0.417		42.737	0.45						42.215	2.5e-05		42.165	0.000134		42.156	0.000134041
42.871	0.371		42.871	0.434		42.871	0.45						42.36	2.3e-05		42.299	0.000139		42.29	0.000138702
43.017	0.36		43.017	0.391		43.017	0.374						42.494	3.3e-05		42.444	0.000136		42.435	0.000134997
43.153	0.366		43.153	0.463		43.153	0.481						42.627	3.4e-05		42.578	0.000128		42.571	0.000127964
43.287	0.363		43.287	0.456		43.287	0.389						42.761	2.9e-05		42.714	0.000118		42.705	0.000118076
43.421	0.36		43.421	0.497		43.421	0.376						42.897	2.9e-05		42.848	0.000109		42.838	0.000109679
43.567	0.352		43.567	0.435		43.567	0.386						43.03	2.8e-05		43.127	0.000104		42.972	0.000104569
43.701	0.348		43.701	0.454		43.701	0.366						43.298	2.6e-05		43.26	9.2e-05		43.105	9.15123e-05
43.837	0.353		43.837	0.508		43.837	0.467						43.443	2.4e-05		43.394	8e-05		43.246	8.00136e-05
44.105	0.355		44.105	0.463		44.105	0.361						43.591	2.6e-05		43.53	6.9e-05		43.38	6.92737e-05
44.246	0.354		44.246	0.498		44.246	0.481						43.724	2.4e-05		43.663	6.5e-05		43.654	6.4835e-05
44.38	0.338		44.38	0.413		44.38	0.398						43.858	1.5e-05		43.797	6.7e-05		43.795	6.72178e-05
44.519	0.341		44.519	0.453		44.519	0.371						43.992	1.1e-05		43.931	7.2e-05		43.928	7.20114e-05
44.655	0.346		44.655	0.458		44.655	0.472						44.125	4e-06		44.064	6.9e-05		44.062	6.90145e-05
44.794	0.35		44.794	0.426		44.794	0.424						44.273	4e-06		44.205	7.3e-05		44.196	7.33282e-05
44.935	0.365		44.935	0.479		44.935	0.374						44.411	1e-05		44.339	8.2e-05		44.329	8.15354e-05
45.069	0.375		45.069	0.456		45.069	0.528						44.552	8e-06		44.472	8.5e-05		44.463	8.44279e-05
45.203	0.398		45.203	0.53		45.203	0.412						44.686	7e-06		44.613	8.2e-05		44.608	8.15084e-05
45.344	0.396		45.344	0.43		45.344	0.536						44.819	4e-06		44.751	7.6e-05		44.749	7.62108e-05
45.478	0.389		45.478	0.399		45.478	0.407						44.955	3e-06		44.887	7.1e-05		44.882	7.07594e-05
45.615	0.377		45.615	0.468		45.615	0.467						45.1	7e-06		45.159	6.9e-05		45.023	6.88722e-05
45.749	0.392		45.749	0.444		45.749	0.537						45.234	7e-06		45.293	6.8e-05		45.164	6.76118e-05
45.883	0.424		45.883	0.43		45.883	0.499						45.368	8e-06		45.438	6.9e-05		45.309	6.86484e-05
46.162	0.454		46.162	0.475		46.162	0.579						45.637	6e-06		45.586	7.1e-05		45.454	7.0861e-05
46.299	0.468		46.299	0.609		46.299	0.487						45.783	7e-06		45.719	6.7e-05		45.588	6.72968e-05
46.43	0.453		46.43	0.609		46.43	0.468						45.921	1.1e-05		45.853	6.3e-05		45.722	6.33848e-05
46.567	0.424		46.567	0.53		46.567	0.517						46.055	1.5e-05		45.998	6.5e-05		45.862	6.46312e-05
46.701	0.399		46.701	0.466		46.701	0.458						46.191	1.1e-05		46.139	6.9e-05		46.008	6.88342e-05
46.846	0.391		46.846	0.544		46.846	0.463						46.329	1.1e-05		46.273	7.4e-05		46.287	7.41516e-05
46.98	0.386		46.98	0.512		46.98	0.41						46.463	1.5e-05		46.413	7.6e-05		46.42	7.63508e-05
47.114	0.387		47.114	0.499		47.114	0.393						46.603	2.2e-05		46.547	7.8e-05		46.556	7.8492e-05
47.263	0.382		47.263	0.478		47.263	0.424						46.737	2.8e-05		46.681	8.5e-05		46.69	8.48411e-05
47.397	0.394		47.397	0.501		47.397	0.45						46.882	2.2e-05		46.814	9.1e-05		46.835	9.07937e-05
47.531	0.397		47.531	0.403		47.531	0.488						47.016	1.5e-05		46.948	9.4e-05		46.969	9.43069e-05
47.665	0.394		47.665	0.48		47.665	0.44						47.152	2.2e-05		47.096	9.1e-05		47.103	9.16546e-05
47.799	0.389		47.799	0.448		47.799	0.535						47.285	2.7e-05		47.229	9.7e-05		47.239	9.76561e-05
47.944	0.386		47.944	0.471		47.944	0.493						47.431	2.4e-05		47.363	8.6e-05		47.372	8.55404e-05
48.081	0.386		48.081	0.41		48.081	0.477						47.564	1.5e-05		47.63	7.1e-05		47.506	7.12849e-05
48.215	0.393		48.215	0.428		48.215	0.479						47.698	2e-06		47.778	6.3e-05		47.651	6.28863e-05
48.483	0.387		48.483	0.401		48.483	0.401						47.972	-4e-06		47.911	6.4e-05		47.785	6.38303e-05
48.617	0.384		48.617	0.42		48.617	0.475						48.113	3e-06		48.045	6.6e-05		47.918	6.60661e-05
48.751	0.403		48.751	0.488		48.751	0.486						48.247	1.7e-05		48.19	6.3e-05		48.054	6.32734e-05
48.892	0.409		48.892	0.467		48.892	0.507						48.38	2.1e-05		48.324	5.7e-05		48.188	5.73889e-05
49.033	0.395		49.033	0.515		49.033	0.412						48.521	2.6e-05		48.458	5.8e-05		48.462	5.78837e-05
49.167	0.379		49.167	0.501		49.167	0.452						48.655	2.4e-05		48.594	5.8e-05		48.596	5.83078e-05
49.301	0.366		49.301	0.508		49.301	0.456						48.791	2.2e-05		48.727	5.6e-05		48.73	5.61514e-05
49.442	0.352		49.442	0.36		49.442	0.479						48.924	2e-05		48.861	5.2e-05		48.863	5.17871e-05
49.581	0.353		49.581	0.366		49.581	0.457						49.069	2.1e-05		48.994	5.1e-05		48.997	5.114e-05
49.726	0.352		49.726	0.467		49.726	0.36						49.203	2.2e-05		49.128	5.3e-05		49.13	5.27134e-05
49.863	0.361		49.863	0.417		49.863	0.408						49.337	2.6e-05		49.264	5e-05		49.276	5.01356e-05
49.997	0.365		49.997	0.42		49.997	0.381						49.477	2.3e-05		49.536	4.1e-05		49.412	4.09495e-05
50.131	0.376		50.131	0.476		50.131	0.412						49.611	1.7e-05		49.67	3.8e-05		49.557	3.77343e-05
50.265	0.37		50.265	0.433		50.265	0.457						49.752	1.8e-05		49.81	3.6e-05		49.691	3.603e-05
50.41	0.373		50.41	0.49		50.41	0.424						49.885	1.7e-05		49.951	3.3e-05		49.829	3.27763e-05
50.681	0.384		50.681	0.44		50.681	0.426						50.153	2.7e-05		50.085	3.3e-05		49.965	3.32074e-05
50.815	0.384		50.815	0.407		50.815	0.514						50.286	2.7e-05		50.218	3.8e-05		50.103	3.82104e-05
50.949	0.381		50.949	0.403		50.949	0.519						50.422	2.5e-05		50.352	4.3e-05		50.237	4.29019e-05
51.083	0.383		51.083	0.452		51.083	0.528						50.556	3.6e-05		50.488	4.6e-05		50.371	4.56709e-05
51.224	0.385		51.224	0.473		51.224	0.491						50.701	5e-05		50.621	4.5e-05		50.657	4.51016e-05
51.358	0.382		51.358	0.5		51.358	0.405						50.835	5.1e-05		50.755	4.8e-05		50.79	4.78814e-05
51.492	0.379		51.492	0.447		51.492	0.527						50.968	4.8e-05		50.889	5.3e-05		50.938	5.31718e-05
51.628	0.377		51.628	0.479		51.628	0.443						51.104	4.5e-05		51.022	6.1e-05		51.072	6.11956e-05
51.762	0.375		51.762	0.501		51.762	0.432						51.238	4.7e-05		51.163	7.3e-05		51.217	7.2635e-05
51.896	0.379		51.896	0.457		51.896	0.385						51.383	4.2e-05		51.297	7.2e-05		51.358	7.23494e-05
52.03	0.387		52.03	0.424		52.03	0.504						51.517	3.8e-05		51.566	7.1e-05		51.491	7.08433e-05
52.176	0.393		52.176	0.507		52.176	0.507						51.651	3.9e-05		51.712	6.1e-05		51.632	6.10758e-05
52.31	0.4		52.31	0.47		52.31	0.443						51.798	5e-05		51.852	4.3e-05		51.766	4.30267e-05
52.592	0.391		52.592	0.513		52.592	0.518						51.932	5.1e-05		51.998	3.8e-05		51.899	3.79161e-05
52.726	0.401		52.726	0.493		52.726	0.432						52.066	4.9e-05		52.131	4.7e-05		52.037	4.6831e-05
52.86	0.395		52.86	0.414		52.86	0.489						52.211	4.8e-05		52.265	4.9e-05		52.178	4.89657e-05
52.994	0.377		52.994	0.391		52.994	0.516						52.478	4.8e-05		52.399	5e-05		52.312	5.0296e-05
53.142	0.362		53.142	0.498		53.142	0.467						52.612	4.6e-05		52.534	4.5e-05		52.452	4.53172e-05
53.276	0.377		53.276	0.386		53.276	0.513						52.757	4.2e-05		52.668	4.4e-05		52.586	4.4266e-05
53.41	0.396		53.41	0.477		53.41	0.493						52.893	4.3e-05		52.802	4.4e-05		52.72	4.41947e-05
53.544	0.39		53.544	0.404		53.544	0.521						53.027	4.5e-05		52.942	4e-05		52.865	3.98902e-05
53.678	0.374		53.678	0.47		53.678	0.395						53.172	4.2e-05		53.076	3.6e-05		53.001	3.60957e-05
53.812	0.369		53.812	0.492		53.812	0.4						53.306	4.1e-05		53.217	3.6e-05		53.28	3.58841e-05
53.949	0.375		53.949	0.502		53.949	0.461						53.439	4.1e-05		53.348	3.9e-05		53.414	3.89597e-05
54.083	0.377		54.083	0.407		54.083	0.524						53.575	4.3e-05		53.489	4.2e-05		53.547	4.17932e-05
54.221	0.377		54.221	0.483		54.221	0.491						53.721	2.8e-05		53.629	4.6e-05		53.681	4.62082e-05
54.362	0.376		54.362	0.501		54.362	0.459						53.854	1.8e-05		53.897	5.1e-05		53.815	5.13013e-05
54.496	0.388		54.496	0.515		54.496	0.465						53.988	3.2e-05		54.042	5.5e-05		53.955	5.4805e-05
54.771	0.4		54.771	0.535		54.771	0.469						54.122	4.5e-05		54.19	5.9e-05		54.089	5.93357e-05
54.905	0.41		54.905	0.454		54.905	0.543						54.258	4.7e-05		54.323	6.8e-05		54.229	6.77545e-05
55.042	0.424		55.042	0.539		55.042	0.477						54.525	4.8e-05		54.469	7.4e-05		54.375	7.34614e-05
55.176	0.424		55.176	0.476		55.176	0.551						54.67	5.1e-05		54.602	6.3e-05		54.508	6.32489e-05
55.31	0.416		55.31	0.489		55.31	0.458						54.804	5.5e-05		54.736	5.6e-05		54.642	5.5636e-05
55.444	0.395		55.444	0.445		55.444	0.432						54.94	6.2e-05		54.869	5.4e-05		54.778	5.37859e-05
55.578	0.386		55.578	0.429		55.578	0.467						55.073	5.7e-05		55.017	4.5e-05		54.912	4.48221e-05
55.714	0.388		55.714	0.451		55.714	0.499						55.207	5.4e-05		55.151	4e-05		55.057	3.99625e-05
55.848	0.408		55.848	0.451		55.848	0.453						55.352	4.9e-05		55.284	3.6e-05		55.191	3.62275e-05
55.987	0.418		55.987	0.517		55.987	0.5						55.486	5.1e-05		55.418	3e-05		55.336	3.01231e-05
56.128	0.431		56.128	0.494		56.128	0.479						55.62	4.9e-05		55.552	2.7e-05		55.47	2.7101e-05
56.262	0.417		56.262	0.505		56.262	0.44						55.756	5e-05		55.688	2.9e-05		55.739	2.89819e-05
56.41	0.395		56.41	0.479		56.41	0.405						55.889	5.5e-05		55.821	4e-05		55.885	3.98042e-05
56.544	0.373		56.544	0.456		56.544	0.396						56.028	5.3e-05		56.1	4.1e-05		56.018	4.11212e-05
56.69	0.362		56.69	0.443		56.69	0.364						56.164	5.5e-05		56.234	4.2e-05		56.152	4.20955e-05
56.958	0.363		56.958	0.381		56.958	0.486						56.297	5.7e-05		56.379	4.6e-05		56.285	4.60282e-05
57.094	0.371		57.094	0.498		57.094	0.394						56.436	6e-05		56.52	4.5e-05		56.421	4.52118e-05
57.228	0.372		57.228	0.434		57.228	0.478						56.71	6.4e-05		56.654	3.9e-05		56.567	3.88636e-05
57.362	0.371		57.362	0.431		57.362	0.406						56.846	7.3e-05		56.801	3.7e-05		56.7	3.72325e-05
57.496	0.366		57.496	0.502		57.496	0.386						56.984	8.3e-05		56.935	3.6e-05		56.834	3.62677e-05
57.63	0.361		57.63	0.442		57.63	0.474						57.125	7.9e-05		57.08	3.7e-05		56.979	3.69777e-05
57.771	0.369		57.771	0.422		57.771	0.418						57.258	6.2e-05		57.214	4.1e-05		57.115	4.11407e-05
57.905	0.366		57.905	0.483		57.905	0.483						57.392	5e-05		57.347	4e-05		57.249	3.99984e-05
58.039	0.373		58.039	0.519		58.039	0.404						57.528	5.2e-05		57.481	4.3e-05		57.394	4.30462e-05
58.176	0.372		58.176	0.387		58.176	0.397						57.666	6.2e-05		57.615	4.6e-05		57.528	4.63091e-05
58.321	0.383		58.321	0.44		58.321	0.456						57.807	7.1e-05		57.748	4.4e-05		57.662	4.40362e-05
58.455	0.389		58.455	0.438		58.455	0.462						57.941	7.4e-05		57.889	4.3e-05		57.929	4.32208e-05
58.596	0.388		58.596	0.43		58.596	0.52						58.074	7.5e-05		58.023	4.2e-05		58.074	4.18938e-05
58.871	0.383		58.871	0.434		58.871	0.437						58.21	7.1e-05		58.159	4.2e-05		58.21	4.21398e-05
59.005	0.385		59.005	0.521		59.005	0.459						58.356	7.2e-05		58.292	3.4e-05		58.349	3.41681e-05
59.144	0.388		59.144	0.493		59.144	0.497						58.494	7.3e-05		58.571	2.8e-05		58.489	2.80541e-05
59.278	0.401		59.278	0.452		59.278	0.409						58.63	7e-05		58.712	2.9e-05		58.623	2.88139e-05
59.419	0.391		59.419	0.495		59.419	0.483						58.904	6.8e-05		58.846	3.3e-05		58.756	3.31866e-05
59.553	0.376		59.553	0.454		59.553	0.384						59.038	7.7e-05		58.979	3.2e-05		58.897	3.21415e-05
59.69	0.371		59.69	0.412		59.69	0.454						59.176	8e-05		59.12	2.9e-05		59.038	2.91014e-05
59.824	0.373		59.824	0.497		59.824	0.429						59.312	7.7e-05		59.253	3.5e-05		59.171	3.51349e-05
59.958	0.369		59.958	0.479		59.958	0.474						59.457	6.5e-05		59.394	4.7e-05		59.305	4.73508e-05
60.092	0.372		60.092	0.382		60.092	0.508						59.591	6.1e-05		59.539	5.2e-05		59.439	5.16131e-05
60.237	0.375		60.237	0.399		60.237	0.388						59.725	5.5e-05		59.673	5.1e-05		59.584	5.12199e-05
60.374	0.371		60.374	0.408		60.374	0.488						59.858	6.4e-05		59.807	4.9e-05		59.72	4.92698e-05
60.505	0.362		60.505	0.385		60.505	0.484						60.006	7.7e-05		59.94	4.3e-05		59.854	4.27405e-05
60.642	0.38		60.642	0.462		60.642	0.399						60.14	5.8e-05		60.074	3.4e-05		59.992	3.41495e-05
60.91	0.4		60.91	0.509		60.91	0.412						60.273	5.6e-05		60.219	4.1e-05		60.137	4.11158e-05
61.044	0.403		61.044	0.495		61.044	0.538						60.407	6e-05		60.355	5.5e-05		60.285	5.51682e-05
61.178	0.399		61.178	0.417		61.178	0.408						60.541	6.4e-05		60.501	5.9e-05		60.552	5.89698e-05
61.319	0.388		61.319	0.444		61.319	0.512						60.681	6.8e-05		60.634	5.1e-05		60.686	5.11128e-05
61.453	0.37		61.453	0.439		61.453	0.475						60.815	6.8e-05		60.768	4.6e-05		60.819	4.58956e-05
61.589	0.363		61.589	0.391		61.589	0.377						61.089	6.4e-05		61.049	4.7e-05		60.955	4.72208e-05
61.723	0.367		61.723	0.471		61.723	0.522						61.23	5.7e-05		61.183	4.7e-05		61.089	4.685e-05
61.857	0.388		61.857	0.531		61.857	0.5						61.37	6.3e-05		61.317	4.4e-05		61.223	4.42432e-05
61.991	0.388		61.991	0.465		61.991	0.477						61.516	6.1e-05		61.45	4.4e-05		61.368	4.37714e-05
62.137	0.387		62.137	0.511		62.137	0.398						61.649	5.8e-05		61.584	4.3e-05		61.502	4.29748e-05
62.271	0.385		62.271	0.448		62.271	0.447						61.783	5.6e-05		61.731	3.6e-05		61.635	3.5966e-05
62.405	0.389		62.405	0.475		62.405	0.486						61.917	5.3e-05		61.865	3.1e-05		61.771	3.11947e-05
62.539	0.389		62.539	0.442		62.539	0.491						62.05	5.7e-05		61.999	3e-05		61.917	2.97849e-05
62.687	0.386		62.687	0.524		62.687	0.419						62.184	6.1e-05		62.132	2.9e-05		62.05	2.8842e-05
62.955	0.389		62.955	0.394		62.955	0.524						62.325	5.6e-05		62.266	2.8e-05		62.184	2.81833e-05
63.089	0.388		63.089	0.434		63.089	0.472						62.458	6.1e-05		62.414	2.4e-05		62.318	2.41176e-05
63.235	0.389		63.235	0.498		63.235	0.446						62.594	6.9e-05		62.559	2.1e-05		62.592	2.0941e-05
63.369	0.387		63.369	0.412		63.369	0.488						62.733	6.9e-05		62.693	2.3e-05		62.725	2.30209e-05
63.503	0.385		63.503	0.511		63.503	0.539						62.878	6.9e-05		62.826	2.9e-05		62.861	2.9212e-05
63.637	0.386		63.637	0.524		63.637	0.536						63.026	7e-05		62.96	3.5e-05		63.007	3.47797e-05
63.773	0.385		63.773	0.493		63.773	0.526						63.159	7.5e-05		63.227	4e-05		63.14	4.02748e-05
63.907	0.389		63.907	0.524		63.907	0.46						63.293	7e-05		63.363	4.6e-05		63.274	4.6109e-05
64.041	0.387		64.041	0.485		64.041	0.462						63.56	5.9e-05		63.497	4.9e-05		63.408	4.86594e-05
64.187	0.387		64.187	0.456		64.187	0.415						63.708	5.3e-05		63.637	4.5e-05		63.553	4.52289e-05
64.321	0.388		64.321	0.492		64.321	0.48						63.841	5.4e-05		63.771	3.6e-05		63.687	3.57957e-05
64.455	0.385		64.455	0.407		64.455	0.481						63.975	5.5e-05		63.905	2.8e-05		63.823	2.78556e-05
64.591	0.384		64.591	0.519		64.591	0.435						64.109	5.6e-05		64.045	3.5e-05		63.961	3.49786e-05
64.725	0.383		64.725	0.527		64.725	0.531						64.242	5.6e-05		64.184	5.9e-05		64.109	5.86313e-05
64.871	0.384		64.871	0.451		64.871	0.405						64.376	6e-05		64.317	6.5e-05		64.242	6.52359e-05
65.139	0.385		65.139	0.53		65.139	0.429						64.512	5.5e-05		64.451	5.9e-05		64.388	5.86929e-05
65.273	0.384		65.273	0.491		65.273	0.464						64.657	4.5e-05		64.585	5.6e-05		64.521	5.58443e-05
65.414	0.384		65.414	0.449		65.414	0.48						64.791	5e-05		64.725	5e-05		64.655	4.97735e-05
65.548	0.384		65.548	0.42		65.548	0.454						64.936	6.3e-05		64.866	3.6e-05		64.922	3.5942e-05
65.682	0.388		65.682	0.386		65.682	0.452						65.07	6.9e-05		65	2.9e-05		65.058	2.89018e-05
65.816	0.386		65.816	0.441		65.816	0.407						65.215	7.1e-05		65.267	2.5e-05		65.192	2.49063e-05
65.964	0.387		65.964	0.536		65.964	0.512						65.351	5.1e-05		65.403	2.3e-05		65.332	2.29251e-05
66.098	0.383		66.098	0.412		66.098	0.533						65.489	4e-05		65.536	2.4e-05		65.466	2.39283e-05
66.232	0.383		66.232	0.477		66.232	0.513						65.63	4.3e-05		65.682	2.3e-05		65.6	2.30524e-05
66.366	0.385		66.366	0.437		66.366	0.461						65.764	5.6e-05		65.822	2.3e-05		65.733	2.29333e-05
66.512	0.386		66.512	0.447		66.512	0.403						66.038	5.7e-05		65.961	2.5e-05		65.867	2.49006e-05
66.648	0.387		66.648	0.515		66.648	0.419						66.172	6.1e-05		66.097	4.1e-05		66.003	4.10958e-05
66.782	0.382		66.782	0.39		66.782	0.42						66.317	6.4e-05		66.23	5.1e-05		66.137	5.08962e-05
66.916	0.382		66.916	0.485		66.916	0.396						66.451	6.3e-05		66.364	5e-05		66.28	5.00715e-05
67.184	0.382		67.184	0.537		67.184	0.483						66.584	5.3e-05		66.509	4.9e-05		66.416	4.93344e-05
67.318	0.385		67.318	0.438		67.318	0.485						66.72	5.4e-05		66.643	5.9e-05		66.549	5.91391e-05
67.452	0.386		67.452	0.417		67.452	0.466						66.859	6e-05		66.777	5.6e-05		66.694	5.61124e-05
67.598	0.382		67.598	0.528		67.598	0.506						66.999	5.6e-05		66.91	4.4e-05		66.962	4.36845e-05
67.734	0.387		67.734	0.484		67.734	0.447						67.133	5.9e-05		67.046	3.6e-05		67.109	3.62649e-05
67.868	0.386		67.868	0.396		67.868	0.434						67.267	5.7e-05		67.18	2.6e-05		67.248	2.59062e-05
68.002	0.382		68.002	0.454		68.002	0.431						67.414	6.7e-05		67.459	1.7e-05		67.381	1.70775e-05
68.136	0.387		68.136	0.526		68.136	0.514						67.548	7e-05		67.592	1.2e-05		67.522	1.20428e-05
68.27	0.384		68.27	0.527		68.27	0.403						67.681	7.7e-05		67.726	1.6e-05		67.663	1.59613e-05
68.412	0.384		68.412	0.491		68.412	0.525						67.815	7.9e-05		67.862	2.4e-05		67.796	2.3889e-05
68.546	0.382		68.546	0.486		68.546	0.461						67.96	8.3e-05		67.996	2.8e-05		67.93	2.80928e-05
68.68	0.383		68.68	0.479		68.68	0.442						68.096	8.2e-05		68.129	3e-05		68.064	3.01334e-05
68.814	0.384		68.814	0.442		68.814	0.386						68.364	7.8e-05		68.27	3.3e-05		68.204	3.32105e-05
69.082	0.383		69.082	0.392		69.082	0.496						68.509	5.1e-05		68.404	3.6e-05		68.338	3.59564e-05
69.216	0.386		69.216	0.532		69.216	0.427						68.643	6.2e-05		68.537	3.5e-05		68.472	3.51312e-05
69.352	0.385		69.352	0.477		69.352	0.452						68.776	5.9e-05		68.671	3.5e-05		68.605	3.51589e-05
69.486	0.385		69.486	0.44		69.486	0.426						68.912	6.1e-05		68.807	4e-05		68.741	4.01854e-05
69.625	0.385		69.625	0.386		69.625	0.412						69.051	6.2e-05		68.952	4e-05		68.886	4.02438e-05
69.761	0.382		69.761	0.482		69.761	0.509						69.187	6.1e-05		69.09	3.2e-05		69.02	3.20307e-05
69.895	0.384		69.895	0.491		69.895	0.511						69.32	6.8e-05		69.226	2.5e-05		69.299	2.49782e-05
70.036	0.384		70.036	0.405		70.036	0.455						69.454	6.4e-05		69.498	2.2e-05		69.44	2.19222e-05
70.175	0.385		70.175	0.476		70.175	0.419						69.594	6.5e-05		69.634	2.4e-05		69.585	2.408e-05
70.309	0.381		70.309	0.452		70.309	0.498						69.74	7.2e-05		69.773	2.8e-05		69.719	2.81872e-05
70.443	0.386		70.443	0.409		70.443	0.533						69.873	7.7e-05		69.909	3.2e-05		69.852	3.18613e-05
70.584	0.383		70.584	0.437		70.584	0.44						70.007	5.7e-05		70.054	3.3e-05		70	3.3144e-05
70.722	0.386		70.722	0.443		70.722	0.449						70.141	4e-05		70.188	2.9e-05		70.138	2.88675e-05
70.864	0.384		70.864	0.521		70.864	0.402						70.415	4.6e-05		70.321	2.2e-05		70.272	2.18903e-05
71.134	0.381		71.134	0.444		71.134	0.419						70.551	5.9e-05		70.455	2e-05		70.413	2.0112e-05
71.268	0.385		71.268	0.445		71.268	0.456						70.682	6.4e-05		70.603	3.3e-05		70.546	3.31968e-05
71.407	0.381		71.407	0.428		71.407	0.495						70.816	6.7e-05		70.736	3.6e-05		70.68	3.62571e-05
71.548	0.381		71.548	0.479		71.548	0.416						70.952	7.5e-05		70.87	3.1e-05		70.821	3.09978e-05
71.682	0.383		71.682	0.531		71.682	0.401						71.086	7.9e-05		71.003	2.9e-05		70.966	2.87837e-05
71.816	0.384		71.816	0.399		71.816	0.482						71.219	8.1e-05		71.144	4.1e-05		71.1	4.12456e-05
71.961	0.382		71.961	0.494		71.961	0.526						71.353	8.1e-05		71.285	6.5e-05		71.236	6.45223e-05
72.098	0.381		72.098	0.44		72.098	0.485						71.498	8.5e-05		71.418	8.7e-05		71.369	8.71015e-05
72.232	0.385		72.232	0.418		72.232	0.461						71.634	8.4e-05		71.552	8e-05		71.51	7.96579e-05
72.378	0.384		72.378	0.414		72.378	0.395						71.779	8.5e-05		71.826	5.8e-05		71.643	5.7738e-05
72.512	0.383		72.512	0.536		72.512	0.505						71.913	8.9e-05		71.96	4.4e-05		71.911	4.37537e-05
72.646	0.385		72.646	0.49		72.646	0.509						72.047	9.5e-05		72.094	3.2e-05		72.044	3.19456e-05
72.782	0.383		72.782	0.439		72.782	0.527						72.18	8.7e-05		72.234	1.9e-05		72.178	1.89133e-05
72.916	0.382		72.916	0.502		72.916	0.412						72.45	7.4e-05		72.375	1.3e-05		72.312	1.29407e-05
73.062	0.382		73.062	0.484		73.062	0.402						72.588	7.3e-05		72.509	1.2e-05		72.448	1.1965e-05
73.196	0.382		73.196	0.486		73.196	0.4						72.722	7.9e-05		72.642	9e-06		72.581	8.93823e-06
73.464	0.385		73.464	0.503		73.464	0.387						72.863	8.5e-05		72.776	6e-06		72.722	5.99762e-06
73.612	0.381		73.612	0.432		73.612	0.491						72.996	8.9e-05		72.909	3e-06		72.856	3.00483e-06
73.746	0.381		73.746	0.387		73.746	0.519						73.137	8.9e-05		73.043	8e-06		72.989	7.98216e-06
73.88	0.383		73.88	0.461		73.88	0.43						73.27	8.3e-05		73.179	1.6e-05		73.123	1.58818e-05
74.014	0.38		74.014	0.497		74.014	0.417						73.411	8e-05		73.313	2e-05		73.268	1.9942e-05
74.16	0.379		74.16	0.474		74.16	0.506						73.545	7.9e-05		73.458	1.5e-05		73.404	1.49283e-05
74.294	0.381		74.294	0.438		74.294	0.526						73.685	7e-05		73.603	1.3e-05		73.538	1.30745e-05
74.439	0.382		74.439	0.434		74.439	0.426						73.819	7.3e-05		73.744	1.5e-05		73.805	1.49711e-05
74.576	0.384		74.576	0.459		74.576	0.434						73.953	7.4e-05		74.018	1.7e-05		73.939	1.69241e-05
74.71	0.38		74.71	0.507		74.71	0.428						74.086	6.5e-05		74.157	1.6e-05		74.075	1.59964e-05
74.844	0.384		74.844	0.489		74.844	0.514						74.227	5.4e-05		74.302	1.5e-05		74.22	1.50993e-05
74.989	0.38		74.989	0.402		74.989	0.5						74.368	4e-05		74.436	1.7e-05		74.354	1.71052e-05
75.123	0.381		75.123	0.385		75.123	0.434						74.642	3.8e-05		74.569	1.7e-05		74.487	1.70716e-05
75.257	0.382		75.257	0.404		75.257	0.408						74.776	3.4e-05		74.717	1.5e-05		74.621	1.50234e-05
75.394	0.383		75.394	0.438		75.394	0.393						74.916	3.5e-05		74.851	1.5e-05		74.754	1.50349e-05
75.54	0.384		75.54	0.391		75.54	0.419						75.055	4e-05		74.984	1.7e-05		74.89	1.68775e-05
75.808	0.384		75.808	0.424		75.808	0.51						75.2	5.1e-05		75.13	2e-05		75.024	2.00046e-05
75.942	0.381		75.942	0.482		75.942	0.474						75.336	6.5e-05		75.263	1.9e-05		75.169	1.89939e-05
76.09	0.382		76.09	0.425		76.09	0.41						75.469	7.8e-05		75.399	1.9e-05		75.303	1.89699e-05
76.224	0.384		76.224	0.395		76.224	0.484						75.603	8.8e-05		75.533	2.6e-05		75.437	2.61646e-05
76.358	0.378		76.358	0.426		76.358	0.395						75.737	9.2e-05		75.666	2.6e-05		75.711	2.58777e-05
76.503	0.381		76.503	0.418		76.503	0.502						75.882	9e-05		75.8	2.5e-05		75.852	2.4832e-05
76.637	0.381		76.637	0.488		76.637	0.522						76.03	9.5e-05		75.934	3e-05		75.985	3.01563e-05
76.771	0.382		76.771	0.413		76.771	0.478						76.163	9.7e-05		76.07	4.3e-05		76.119	4.29607e-05
76.912	0.381		76.912	0.488		76.912	0.44						76.297	9.8e-05		76.349	5.4e-05		76.26	5.40186e-05
77.054	0.383		77.054	0.396		77.054	0.507						76.431	0.000104		76.494	4.3e-05		76.393	4.32377e-05
77.188	0.38		77.188	0.446		77.188	0.51						76.564	0.000111		76.635	2.3e-05		76.534	2.28815e-05
77.322	0.383		77.322	0.459		77.322	0.43						76.712	0.000105		76.775	1.1e-05		76.679	1.09594e-05
77.456	0.383		77.456	0.449		77.456	0.526						76.85	0.000102		76.909	1.1e-05		76.813	1.10679e-05
77.601	0.38		77.601	0.43		77.601	0.48						76.984	0.000113		77.043	1.1e-05		76.946	1.10484e-05
77.735	0.38		77.735	0.473		77.735	0.389						77.258	0.00012		77.176	1e-06		77.082	1.00007e-06
77.869	0.383		77.869	0.441		77.869	0.525						77.394	0.000121		77.31	-4e-06		77.228	-3.97937e-06
78.151	0.381		78.151	0.5		78.151	0.43						77.528	0.000101		77.446	0		77.361	0
78.29	0.381		78.29	0.525		78.29	0.47						77.661	9.4e-05		77.579	2.2e-05		77.507	2.18631e-05
78.426	0.377		78.426	0.387		78.426	0.421						77.795	9.4e-05		77.725	3.8e-05		77.64	3.82508e-05
78.56	0.382		78.56	0.418		78.56	0.416						77.929	9.8e-05		77.858	3.7e-05		77.774	3.72329e-05
78.694	0.38		78.694	0.462		78.694	0.462						78.074	9.6e-05		78.004	2.8e-05		77.922	2.81318e-05
78.84	0.379		78.84	0.503		78.84	0.528						78.219	9.6e-05		78.144	2e-05		78.055	1.99145e-05
78.986	0.381		78.986	0.383		78.986	0.447						78.36	9.4e-05		78.278	1.6e-05		78.323	1.59792e-05
79.12	0.38		79.12	0.516		79.12	0.49						78.494	9.7e-05		78.412	1.4e-05		78.456	1.40587e-05
79.254	0.381		79.254	0.479		79.254	0.4						78.641	9.8e-05		78.552	1.1e-05		78.592	1.10132e-05
79.388	0.38		79.388	0.532		79.388	0.454						78.775	9.8e-05		78.827	8e-06		78.726	7.96906e-06
79.524	0.377		79.524	0.496		79.524	0.462						78.909	9.6e-05		78.96	6e-06		78.859	6.01319e-06
79.658	0.378		79.658	0.418		79.658	0.477						79.042	9e-05		79.106	9e-06		78.993	8.97604e-06
79.792	0.38		79.792	0.468		79.792	0.535						79.176	9.5e-05		79.239	7e-06		79.138	6.97265e-06
79.933	0.378		79.933	0.51		79.933	0.462						79.45	9.8e-05		79.385	1e-05		79.272	9.94002e-06
80.072	0.381		80.072	0.45		80.072	0.414						79.584	9.4e-05		79.521	1.1e-05		79.408	1.09584e-05
80.206	0.378		80.206	0.422		80.206	0.515						79.725	9.8e-05		79.654	1.1e-05		79.542	1.10772e-05
80.481	0.377		80.481	0.46		80.481	0.383						79.87	0.0001		79.788	1.4e-05		79.682	1.40966e-05
80.622	0.381		80.622	0.453		80.622	0.428						80.004	0.000102		79.921	8e-06		79.816	7.94507e-06
80.756	0.379		80.756	0.438		80.756	0.479						80.137	9.5e-05		80.055	8e-06		79.95	7.95734e-06
80.89	0.381		80.89	0.4		80.89	0.444						80.285	9.5e-05		80.196	2.3e-05		80.217	2.28559e-05
81.038	0.377		81.038	0.507		81.038	0.486						80.43	9.7e-05		80.336	3.1e-05		80.365	3.11277e-05
81.172	0.38		81.172	0.51		81.172	0.391						80.564	0.000111		80.47	2.8e-05		80.498	2.78416e-05
81.318	0.38		81.318	0.427		81.318	0.528						80.697	0.000119		80.604	3.1e-05		80.632	3.10076e-05
81.452	0.377		81.452	0.487		81.452	0.403						80.838	0.000104		80.744	4.6e-05		80.765	4.61433e-05
81.598	0.377		81.598	0.44		81.598	0.487						80.976	8.1e-05		80.878	5.2e-05		80.899	5.17404e-05
81.732	0.38		81.732	0.515		81.732	0.413						81.11	7.5e-05		81.145	4.7e-05		81.035	4.71517e-05
81.873	0.376		81.873	0.48		81.873	0.399						81.251	8e-05		81.279	5.6e-05		81.169	5.6255e-05
82.007	0.376		82.007	0.503		82.007	0.414						81.384	9e-05		81.415	5.9e-05		81.302	5.90839e-05
82.148	0.38		82.148	0.513		82.148	0.41						81.525	9.8e-05		81.56	4.6e-05		81.441	4.62799e-05
82.282	0.376		82.282	0.482		82.282	0.452						81.659	0.000106		81.701	3.2e-05		81.577	3.19757e-05
82.416	0.379		82.416	0.47		82.416	0.433						81.792	0.00011		81.834	1.6e-05		81.71	1.59928e-05
82.55	0.377		82.55	0.431		82.55	0.457						82.067	0.000114		81.973	7e-06		81.851	6.97092e-06
82.82	0.377		82.82	0.518		82.82	0.447						82.207	0.000117		82.109	-1e-06		82.123	-1.00486e-06
82.954	0.379		82.954	0.389		82.954	0.495						82.346	0.000111		82.242	-3e-06		82.263	-3.00104e-06
83.088	0.378		83.088	0.455		83.088	0.413						82.491	0.00012		82.383	-9e-06		82.409	-8.94633e-06
83.222	0.379		83.222	0.462		83.222	0.445						82.639	0.000124		82.528	-1.5e-05		82.542	-1.49004e-05
83.363	0.376		83.363	0.442		83.363	0.392						82.772	0.000123		82.674	-1.1e-05		82.678	-1.10312e-05
83.497	0.379		83.497	0.431		83.497	0.439						82.906	0.000116		82.807	-4e-06		82.824	-4.01065e-06
83.631	0.379		83.631	0.459		83.631	0.508						83.039	0.000118		82.948	-2e-06		82.957	-2.00522e-06
83.765	0.379		83.765	0.487		83.765	0.452						83.173	0.000115		83.086	2e-06		83.091	1.99222e-06
83.902	0.379		83.902	0.439		83.902	0.431						83.321	0.000108		83.22	7e-06		83.225	6.97963e-06
84.036	0.38		84.036	0.4		84.036	0.415						83.454	0.000103		83.356	1.2e-05		83.358	1.20676e-05
84.17	0.375		84.17	0.43		84.17	0.45						83.593	9.9e-05		83.623	1e-05		83.506	1.00265e-05
84.304	0.376		84.304	0.423		84.304	0.472						83.74	9.4e-05		83.757	7e-06		83.651	6.95735e-06
84.579	0.378		84.579	0.403		84.579	0.513						83.874	9.6e-05		83.89	4e-06		83.79	4.02782e-06
84.713	0.38		84.713	0.389		84.713	0.457						84.008	0.000103		84.038	6e-06		83.926	5.9567e-06
84.854	0.375		84.854	0.41		84.854	0.451						84.141	0.000112		84.172	2e-06		84.059	2.01338e-06
84.988	0.379		84.988	0.529		84.988	0.526						84.282	0.000117		84.305	-4e-06		84.193	-4.00922e-06
85.134	0.377		85.134	0.441		85.134	0.395						84.416	0.000121		84.439	-6e-06		84.331	-6.03573e-06
85.27	0.38		85.27	0.413		85.27	0.448						84.69	0.000115		84.573	1e-06		84.467	9.97862e-07
85.416	0.38		85.416	0.484		85.416	0.458						84.824	0.000117		84.706	2e-06		84.734	2.00471e-06
85.55	0.376		85.55	0.443		85.55	0.508						84.964	0.000121		84.847	4e-06		84.88	3.99521e-06
85.684	0.377		85.684	0.389		85.684	0.515						85.098	0.000115		84.981	6e-06		85.013	5.9854e-06
85.83	0.376		85.83	0.452		85.83	0.471						85.231	0.000112		85.114	7e-06		85.149	7.00301e-06
85.964	0.374		85.964	0.473		85.964	0.493						85.365	0.00011		85.248	1.4e-05		85.283	1.40555e-05
86.1	0.376		86.1	0.513		86.1	0.387						85.513	0.000105		85.529	2.6e-05		85.417	2.58287e-05
86.234	0.379		86.234	0.487		86.234	0.471						85.651	0.0001		85.668	1.5e-05		85.55	1.51035e-05
86.368	0.379		86.368	0.508		86.368	0.5						85.787	0.000105		85.803	5e-06		85.684	5.00744e-06
86.502	0.379		86.502	0.454		86.502	0.457						85.921	0.000123		85.942	-2e-06		85.82	-2.00506e-06
86.636	0.375		86.636	0.446		86.636	0.522						86.059	0.000141		86.078	-1e-06		85.965	-9.9303e-07
86.911	0.376		86.911	0.521		86.911	0.451						86.195	0.000138		86.211	-1e-06		86.111	-9.93437e-07
87.052	0.375		87.052	0.398		87.052	0.413						86.333	0.00013		86.345	3e-06		86.244	2.9777e-06
87.186	0.379		87.186	0.487		87.186	0.504						86.469	0.000132		86.479	1.1e-05		86.378	1.09872e-05
87.32	0.378		87.32	0.467		87.32	0.496						86.615	0.00013		86.612	9e-06		86.523	8.94214e-06
87.454	0.379		87.454	0.427		87.454	0.403						86.748	0.000127		86.746	9e-06		86.664	9.01308e-06
87.6	0.378		87.6	0.415		87.6	0.48						87.016	0.000119		86.882	4e-06		86.809	4.00144e-06
87.736	0.378		87.736	0.47		87.736	0.475						87.161	0.000107		87.027	7e-06		86.943	6.95526e-06
87.87	0.374		87.87	0.397		87.87	0.389						87.297	0.000104		87.161	1.5e-05		87.212	1.49333e-05
88.004	0.378		88.004	0.41		88.004	0.429						87.43	0.000111		87.295	2e-05		87.346	2.01036e-05
88.145	0.377		88.145	0.437		88.145	0.511						87.564	0.000113		87.576	2.6e-05		87.491	2.58831e-05
88.279	0.378		88.279	0.389		88.279	0.481						87.705	0.000112		87.707	2.2e-05		87.625	2.18849e-05
88.42	0.378		88.42	0.516		88.42	0.41						87.843	0.000123		87.843	8e-06		87.759	7.9791e-06
88.566	0.378		88.566	0.495		88.566	0.453						87.979	0.00013		87.988	-4e-06		87.892	-3.98751e-06
88.7	0.373		88.7	0.443		88.7	0.397						88.113	0.00011		88.129	-7e-06		88.026	-6.95292e-06
88.834	0.377		88.834	0.494		88.834	0.493						88.253	0.000111		88.267	-4e-06		88.162	-3.9855e-06
89.104	0.373		89.104	0.454		89.104	0.424						88.387	0.000132		88.401	-3e-06		88.3	-3.01151e-06
89.243	0.377		89.243	0.394		89.243	0.396						88.521	0.00012		88.542	-1e-06		88.441	-1.00245e-06
89.377	0.374		89.377	0.432		89.377	0.477						88.654	0.000101		88.687	-3e-06		88.575	-3.0167e-06
89.511	0.377		89.511	0.489		89.511	0.516						88.795	0.000114		88.821	2e-06		88.708	1.9878e-06
89.652	0.378		89.652	0.419		89.652	0.394						89.069	0.000128		88.957	5e-06		88.849	5.01758e-06
89.793	0.378		89.793	0.406		89.793	0.525						89.208	0.000117		89.09	5e-06		88.982	4.9703e-06
89.927	0.376		89.927	0.395		89.927	0.512						89.343	0.000115		89.224	4e-06		89.252	4.00795e-06
90.061	0.378		90.061	0.408		90.061	0.419						89.482	0.000122		89.365	0		89.386	0
90.202	0.373		90.202	0.392		90.202	0.387						89.618	0.000117		89.498	1.1e-05		89.531	1.10472e-05
90.336	0.377		90.336	0.391		90.336	0.44						89.751	0.000129		89.637	2.6e-05		89.665	2.58506e-05
90.477	0.376		90.477	0.528		90.477	0.439						89.89	0.000131		89.773	2.6e-05		89.798	2.61824e-05
90.611	0.377		90.611	0.45		90.611	0.411						90.037	0.000108		90.051	1.1e-05		89.944	1.09856e-05
90.745	0.373		90.745	0.518		90.745	0.412						90.183	0.0001		90.197	-1e-06		90.08	-1.00037e-06
90.879	0.373		90.879	0.515		90.879	0.378						90.316	0.0001		90.33	2e-06		90.213	1.99287e-06
91.15	0.376		91.15	0.502		91.15	0.466						90.457	0.0001		90.466	1.7e-05		90.347	1.69863e-05
91.295	0.375		91.295	0.466		91.295	0.445						90.595	0.000118		90.6	2.9e-05		90.488	2.90623e-05
91.429	0.376		91.429	0.461		91.429	0.42						90.731	0.000121		90.734	2.7e-05		90.626	2.69221e-05
91.563	0.375		91.563	0.458		91.563	0.484						90.865	0.000115		90.867	2.5e-05		90.762	2.49527e-05
91.697	0.373		91.697	0.491		91.697	0.405						90.999	0.000114		91.001	3e-05		90.895	2.99827e-05
91.843	0.376		91.843	0.499		91.843	0.405						91.132	0.000109		91.146	3.9e-05		91.029	3.89729e-05
91.984	0.375		91.984	0.52		91.984	0.479						91.266	9.9e-05		91.28	4.2e-05		91.296	4.20733e-05
92.123	0.376		92.123	0.53		92.123	0.49						91.535	0.000101		91.428	2.7e-05		91.444	2.71604e-05
92.259	0.372		92.259	0.447		92.259	0.408						91.669	0.000109		91.561	1.1e-05		91.582	1.0946e-05
92.393	0.376		92.393	0.498		92.393	0.459						91.81	0.000111		91.695	7e-06		91.723	7.02724e-06
92.527	0.374		92.527	0.464		92.527	0.46						91.943	0.000107		91.829	3e-06		91.857	3.0148e-06
92.661	0.376		92.661	0.463		92.661	0.504						92.077	0.000103		91.974	1e-06		91.99	9.92887e-07
92.807	0.371		92.807	0.403		92.807	0.497						92.211	0.000104		92.11	5e-06		92.124	5.03309e-06
92.943	0.372		92.943	0.47		92.943	0.44						92.356	0.0001		92.243	5e-06		92.272	4.96255e-06
93.077	0.372		93.077	0.39		93.077	0.428						92.49	8.7e-05		92.511	0		92.405	0
93.211	0.375		93.211	0.481		93.211	0.472						92.623	0.000104		92.656	5e-06		92.544	4.96299e-06
93.357	0.375		93.357	0.511		93.357	0.487						92.759	0.000118		92.792	6e-06		92.68	5.97906e-06
93.632	0.376		93.632	0.419		93.632	0.456						92.893	0.000118		92.926	5e-06		92.818	5.01397e-06
93.766	0.373		93.766	0.4		93.766	0.468						93.038	0.000102		93.059	1.1e-05		92.954	1.10656e-05
93.907	0.374		93.907	0.47		93.907	0.478						93.179	9.2e-05		93.193	1e-05		93.092	1.00363e-05
94.041	0.375		94.041	0.388		94.041	0.466						93.324	9.6e-05		93.334	1.3e-05		93.226	1.30919e-05
94.182	0.374		94.182	0.406		94.182	0.515						93.458	0.000105		93.467	1.9e-05		93.362	1.90578e-05
94.316	0.374		94.316	0.525		94.316	0.464						93.737	0.000109		93.606	2.2e-05		93.5	2.19225e-05
94.455	0.376		94.455	0.513		94.455	0.492						93.885	0.000117		93.742	2.2e-05		93.77	2.18507e-05
94.589	0.374		94.589	0.436		94.589	0.427						94.018	0.00012		93.875	1.9e-05		93.903	1.89676e-05
94.73	0.373		94.73	0.416		94.73	0.425						94.152	0.000121		94.021	2e-05		94.037	1.99214e-05
94.864	0.372		94.864	0.474		94.864	0.474						94.285	0.000119		94.154	1.9e-05		94.182	1.89178e-05
95.005	0.374		95.005	0.391		95.005	0.415						94.419	0.000118		94.288	1.7e-05		94.316	1.71192e-05
95.139	0.374		95.139	0.499		95.139	0.487						94.564	0.000118		94.562	2e-05		94.452	1.99959e-05
95.273	0.376		95.273	0.403		95.273	0.434						94.7	0.000116		94.703	2e-05		94.586	2.01196e-05
95.41	0.374		95.41	0.399		95.41	0.479						94.834	0.000115		94.836	2.2e-05		94.731	2.18738e-05
95.678	0.374		95.678	0.447		95.678	0.527						94.968	0.000114		94.97	2.2e-05		94.864	2.19355e-05
95.812	0.375		95.812	0.456		95.812	0.382						95.101	0.000115		95.115	2.2e-05		94.998	2.21064e-05
95.946	0.376		95.946	0.453		95.946	0.518						95.237	0.000112		95.249	2.3e-05		95.134	2.30089e-05
96.091	0.374		96.091	0.473		96.091	0.476						95.371	0.000112		95.385	2e-05		95.268	2.01359e-05
96.228	0.374		96.228	0.515		96.228	0.4						95.505	0.000115		95.519	1.6e-05		95.401	1.59672e-05
96.362	0.371		96.362	0.407		96.362	0.501						95.638	0.000115		95.657	2e-05		95.669	2.01331e-05
96.507	0.374		96.507	0.41		96.507	0.481						95.917	0.000119		95.793	3.7e-05		95.809	3.68869e-05
96.641	0.374		96.641	0.391		96.641	0.42						96.053	0.000125		95.926	5.4e-05		95.943	5.40561e-05
96.775	0.375		96.775	0.496		96.775	0.411						96.198	0.000139		96.06	4.8e-05		96.079	4.80865e-05
96.909	0.371		96.909	0.478		96.909	0.448						96.344	0.000147		96.194	3.3e-05		96.213	3.30769e-05
97.044	0.374		97.044	0.497		97.044	0.417						96.477	0.000146		96.339	1.6e-05		96.346	1.61043e-05
97.178	0.37		97.178	0.42		97.178	0.478						96.611	0.000149		96.473	8e-06		96.48	8.00488e-06
97.314	0.375		97.314	0.525		97.314	0.402						96.747	0.000151		96.754	1e-06		96.613	1.00085e-06
97.453	0.372		97.453	0.42		97.453	0.463						96.881	0.000154		96.888	3e-06		96.749	3.01225e-06
97.594	0.371		97.594	0.431		97.594	0.391						97.026	0.000159		97.021	5e-06		96.883	4.9677e-06
97.739	0.37		97.739	0.432		97.739	0.482						97.16	0.000163		97.162	4e-06		97.021	3.98093e-06
98.019	0.372		98.019	0.504		98.019	0.456						97.293	0.000166		97.307	5e-06		97.157	4.97346e-06
98.153	0.372		98.153	0.453		98.153	0.473						97.441	0.000166		97.441	1e-05		97.291	9.95885e-06
98.289	0.374		98.289	0.529		98.289	0.422						97.575	0.000165		97.575	1.4e-05		97.57	1.40923e-05
98.423	0.373		98.423	0.421		98.423	0.43						97.708	0.000173		97.711	8e-06		97.704	7.98952e-06
98.569	0.37		98.569	0.398		98.569	0.484						97.842	0.000183		97.844	1e-06		97.84	9.99354e-07
98.703	0.371		98.703	0.453		98.703	0.444						97.975	0.000176		97.985	2e-06		97.973	2.00028e-06
98.837	0.373		98.837	0.424		98.837	0.516						98.245	0.000175		98.118	1e-06		98.107	9.96741e-07
98.971	0.374		98.971	0.485		98.971	0.418						98.379	0.000186		98.257	3e-06		98.24	3.008e-06
99.119	0.372		99.119	0.51		99.119	0.48						98.512	0.000194		98.393	0		98.374	0
99.253	0.37		99.253	0.518		99.253	0.423						98.658	0.000198		98.531	2e-06		98.508	2.00061e-06
99.394	0.371		99.394	0.377		99.394	0.453						98.794	0.000191		98.667	3e-06		98.641	3.02197e-06
99.528	0.369		99.528	0.479		99.528	0.399						98.939	0.000191		98.801	2e-06		98.782	1.98993e-06
99.667	0.37		99.667	0.427		99.667	0.523						99.073	0.000184		99.068	1e-06		98.916	1.00606e-06
99.801	0.37		99.801	0.509		99.801	0.497						99.206	0.000172		99.202	1e-06		99.049	9.95148e-07
99.938	0.372		99.938	0.519		99.938	0.484						99.34	0.000167		99.347	3e-06		99.185	3.00492e-06
100	0.37		100	0.422		100	0.484						99.488	0.000168		99.483	2e-06		99.452	2.00283e-06
													99.621	0.000163		99.628	8e-06		99.598	8.01246e-06
													99.755	0.000174		99.767	8e-06		99.738	8.05589e-06
													99.9	0.000175		99.9	6e-06		99.884	6.03293e-06
													100	0.00017		100	7e-06		100	6.95189e-06

## Sheet: Lacrt C-depl tears+N-64C31 G,H
Lacritin C-terminal depleted normal tears + N-64C31: Compression then expansion Isocycling
Area	Pressure		Area	Pressure		Area	Pressure
100	1.8e-05		100	0.000195		100	5.4e-05
99.949	2.2e-05		99.947	0.000192		99.954	5.5e-05
99.813	3.2e-05		99.813	0.00019		99.687	6.1e-05
99.675	3.2e-05		99.68	0.00019		99.551	7.5e-05
99.539	2.1e-05		99.534	0.000188		99.417	8.2e-05
99.401	3.1e-05		99.387	0.00018		99.272	5.2e-05
99.127	2.9e-05		99.253	0.000182		99.138	2.7e-05
98.986	4e-05		99.12	0.000189		98.993	3e-05
98.852	4.3e-05		98.986	0.000181		98.857	4.6e-05
98.719	3.3e-05		98.852	0.000189		98.723	5.3e-05
98.573	3.3e-05		98.719	0.000181		98.59	5.5e-05
98.426	3.2e-05		98.583	0.000177		98.456	6.8e-05
98.292	2.7e-05		98.437	0.000177		98.311	7.3e-05
98.158	2.1e-05		98.304	0.000171		98.177	8.7e-05
98.025	2.7e-05		98.17	0.000159		98.043	8.1e-05
97.891	2.9e-05		97.903	0.000158		97.91	7.3e-05
97.757	3.1e-05		97.757	0.000172		97.64	6.5e-05
97.624	3.3e-05		97.621	0.000195		97.507	3e-05
97.49	4.1e-05		97.488	0.000187		97.361	1.1e-05
97.35	5.2e-05		97.354	0.000176		97.216	1.2e-05
97.216	5.6e-05		97.214	0.000178		97.08	1.2e-05
96.942	5.6e-05		97.08	0.000177		96.946	1.6e-05
96.796	5.8e-05		96.946	0.000171		96.813	1.8e-05
96.66	6.6e-05		96.813	0.000176		96.679	1.9e-05
96.515	7.1e-05		96.677	0.00017		96.534	1.5e-05
96.381	6.2e-05		96.543	0.000141		96.4	1.4e-05
96.248	5.2e-05		96.409	0.00014		96.259	1.2e-05
96.102	4.5e-05		96.276	0.000155		96.119	9e-06
95.969	4.4e-05		96.002	0.000157		95.985	1e-06
95.833	5.2e-05		95.868	0.00015		95.851	0
95.699	6.8e-05		95.734	0.000142		95.718	1e-06
95.554	7.9e-05		95.601	0.00014		95.584	1e-06
95.413	8.7e-05		95.465	0.00014		95.315	2e-06
95.279	8.7e-05		95.331	0.000146		95.169	1e-06
95.134	8.9e-05		95.197	0.000151		95.029	0
95	9.5e-05		95.064	0.000152		94.89	6e-06
94.867	0.000102		94.93	0.00015		94.757	6e-06
94.733	0.000104		94.789	0.000152		94.621	6e-06
94.586	0.000106		94.656	0.000149		94.487	6e-06
94.318	0.000111		94.522	0.000146		94.342	2e-06
94.185	0.000111		94.382	0.000153		94.201	6e-06
94.044	0.000107		94.236	0.000157		94.067	9e-06
93.906	0.00011		93.967	0.00016		93.934	5e-06
93.77	0.000113		93.821	0.000167		93.793	1.2e-05
93.636	0.000107		93.688	0.000172		93.659	2.1e-05
93.498	0.000112		93.554	0.000174		93.526	1.8e-05
93.362	0.000116		93.42	0.000175		93.392	2.3e-05
93.223	0.000122		93.287	0.000183		93.123	2.7e-05
93.078	0.000125		93.153	0.00019		92.977	2.6e-05
92.944	0.000123		93.012	0.00019		92.844	2.5e-05
92.808	0.000113		92.872	0.000202		92.71	2.9e-05
92.663	0.00011		92.726	0.000203		92.565	3e-05
92.525	0.000103		92.593	0.000197		92.431	3.9e-05
92.384	9.3e-05		92.459	0.0002		92.297	4.6e-05
92.243	9.6e-05		92.326	0.000204		92.15	5.4e-05
92.098	9.1e-05		92.19	0.000197		92.011	6e-05
91.965	9.1e-05		92.044	0.0002		91.878	6e-05
91.819	8.3e-05		91.777	0.000217		91.742	5.9e-05
91.55	8.1e-05		91.643	0.000225		91.608	5.2e-05
91.411	7.8e-05		91.507	0.000215		91.467	4.7e-05
91.271	7.6e-05		91.362	0.000202		91.334	4.6e-05
91.137	8e-05		91.217	0.000209		91.2	5.1e-05
91.001	7.3e-05		91.083	0.000227		91.06	6.2e-05
90.863	6.7e-05		90.949	0.000225		90.785	6.7e-05
90.722	5.9e-05		90.813	0.000206		90.647	6e-05
90.588	4.6e-05		90.68	0.0002		90.502	6.1e-05
90.448	4e-05		90.546	0.000202		90.368	6.7e-05
90.314	4.8e-05		90.413	0.000203		90.232	6.4e-05
90.173	5.8e-05		90.279	0.000211		90.098	6.4e-05
90.04	5.6e-05		90.138	0.000226		89.965	7.1e-05
89.899	5.1e-05		89.998	0.000243		89.824	8e-05
89.765	4.5e-05		89.864	0.000255		89.69	8.7e-05
89.627	3.9e-05		89.59	0.000257		89.557	9.4e-05
89.491	3.5e-05		89.456	0.000264		89.423	9.5e-05
89.217	3.1e-05		89.322	0.00027		89.29	8.9e-05
89.072	3e-05		89.189	0.000274		89.142	8.1e-05
88.926	3e-05		89.053	0.000272		89.008	7.4e-05
88.786	2.8e-05		88.919	0.000265		88.875	7.4e-05
88.64	2.9e-05		88.786	0.000269		88.596	7.5e-05
88.495	2.6e-05		88.652	0.000277		88.455	7.4e-05
88.361	2.7e-05		88.518	0.00028		88.321	7.5e-05
88.221	2.5e-05		88.378	0.000271		88.188	7.9e-05
88.082	1.8e-05		88.244	0.000267		88.042	8.9e-05
87.949	2.1e-05		88.11	0.000272		87.906	8e-05
87.813	2e-05		87.841	0.000273		87.773	7.2e-05
87.674	1.5e-05		87.695	0.000275		87.627	8e-05
87.534	1.8e-05		87.562	0.000284		87.482	9e-05
87.4	1.6e-05		87.428	0.000288		87.348	9.1e-05
87.266	1.6e-05		87.295	0.000289		87.208	8.4e-05
87.133	2.1e-05		87.159	0.000285		87.067	8.1e-05
86.999	1.9e-05		87.013	0.000286		86.933	8.4e-05
86.863	1.6e-05		86.88	0.000283		86.8	9.1e-05
86.596	1.8e-05		86.746	0.000265		86.659	9.1e-05
86.451	2.2e-05		86.612	0.000258		86.526	8.3e-05
86.317	2e-05		86.476	0.000278		86.385	8.5e-05
86.181	2e-05		86.331	0.00029		86.251	8.3e-05
86.036	2.2e-05		86.193	0.000289		85.977	7.9e-05
85.902	2.3e-05		86.052	0.000292		85.839	7.8e-05
85.768	2.4e-05		85.918	0.000294		85.705	7e-05
85.635	2.5e-05		85.782	0.00029		85.571	6.7e-05
85.501	3e-05		85.515	0.000281		85.435	7e-05
85.356	3e-05		85.382	0.000279		85.29	7.4e-05
85.22	3e-05		85.236	0.000285		85.149	7.5e-05
85.074	2.7e-05		85.103	0.000288		85.016	7.9e-05
84.941	3.2e-05		84.969	0.000298		84.882	8.1e-05
84.8	3.4e-05		84.824	0.0003		84.741	7.4e-05
84.655	3.3e-05		84.683	0.000288		84.608	7.9e-05
84.521	3.4e-05		84.549	0.000287		84.474	7.7e-05
84.387	3.2e-05		84.416	0.000297		84.341	7.1e-05
84.113	3.2e-05		84.275	0.0003		84.207	6.9e-05
83.973	2.3e-05		84.141	0.000296		84.073	6.8e-05
83.839	2.4e-05		84.001	0.000301		83.804	7e-05
83.705	2.9e-05		83.855	0.000304		83.658	6.7e-05
83.565	3e-05		83.722	0.000299		83.513	6.7e-05
83.431	2.4e-05		83.586	0.000299		83.372	6.6e-05
83.29	2.6e-05		83.452	0.000304		83.239	6.5e-05
83.145	3.2e-05		83.178	0.000301		83.105	6.6e-05
83.011	3.1e-05		83.044	0.000301		82.964	6.5e-05
82.878	2.5e-05		82.911	0.000301		82.831	6.2e-05
82.744	2.1e-05		82.777	0.000305		82.697	6.3e-05
82.608	2.6e-05		82.641	0.000305		82.557	6.2e-05
82.474	3.9e-05		82.507	0.000298		82.418	5.7e-05
82.336	5.4e-05		82.374	0.000298		82.278	5.8e-05
82.2	5.1e-05		82.24	0.0003		82.144	5.6e-05
81.926	4.4e-05		82.095	0.000302		82.008	5.9e-05
81.788	3.4e-05		81.959	0.000304		81.87	6.2e-05
81.654	2.5e-05		81.825	0.000299		81.736	6.7e-05
81.52	1.6e-05		81.68	0.000295		81.595	6.9e-05
81.384	1.4e-05		81.546	0.000298		81.328	7.5e-05
81.251	2.8e-05		81.412	0.0003		81.187	7.5e-05
81.117	3.9e-05		81.143	0.000301		81.054	7.6e-05
80.983	3.2e-05		80.998	0.000315		80.92	7.9e-05
80.85	2.8e-05		80.852	0.000322		80.784	8.3e-05
80.702	2.6e-05		80.719	0.000301		80.651	7.9e-05
80.569	2.2e-05		80.585	0.000282		80.517	7.8e-05
80.435	2.1e-05		80.451	0.000282		80.383	7.6e-05
80.29	2.6e-05		80.315	0.000299		80.25	7e-05
80.149	3.2e-05		80.182	0.000308		80.116	6.8e-05
80.004	3.9e-05		80.048	0.00031		79.975	7.1e-05
79.87	3.7e-05		79.903	0.000309		79.842	7.9e-05
79.589	3.8e-05		79.769	0.000309		79.574	8.6e-05
79.443	4.1e-05		79.633	0.000314		79.439	8.4e-05
79.31	4.5e-05		79.499	0.000313		79.305	8e-05
79.176	4.5e-05		79.366	0.00031		79.171	6.6e-05
79.042	4.4e-05		79.22	0.000314		79.038	4.5e-05
78.906	4.6e-05		79.075	0.000314		78.904	3e-05
78.773	4.6e-05		78.808	0.000311		78.756	2.2e-05
78.639	4.2e-05		78.667	0.000309		78.611	1.8e-05
78.505	3.8e-05		78.527	0.000308		78.477	2.1e-05
78.365	3.7e-05		78.393	0.000296		78.344	3.8e-05
78.231	3.5e-05		78.259	0.000295		78.21	5.2e-05
78.098	3.4e-05		78.126	0.000306		78.074	6.5e-05
77.962	4.7e-05		77.992	0.000313		77.929	7.9e-05
77.828	5.8e-05		77.858	0.00031		77.795	8.8e-05
77.561	6e-05		77.722	0.000308		77.661	8.6e-05
77.427	5.5e-05		77.589	0.000305		77.394	8.3e-05
77.293	4.4e-05		77.443	0.000305		77.249	7.9e-05
77.153	3.5e-05		77.31	0.000307		77.101	7.4e-05
77.019	3.3e-05		77.176	0.000296		76.968	6.7e-05
76.885	3e-05		77.04	0.000293		76.834	6.2e-05
76.75	3.1e-05		76.768	0.000296		76.7	6.6e-05
76.611	3.2e-05		76.632	0.000296		76.567	6.7e-05
76.471	3.1e-05		76.499	0.000297		76.433	6.8e-05
76.337	3.4e-05		76.365	0.000301		76.297	6e-05
76.203	2.8e-05		76.231	0.000308		76.163	6.2e-05
76.067	2.4e-05		76.098	0.000321		76.018	6.3e-05
75.934	2.6e-05		75.95	0.000325		75.884	6e-05
75.666	2.1e-05		75.812	0.000331		75.751	6e-05
75.533	1.6e-05		75.676	0.000332		75.615	6.4e-05
75.397	1.3e-05		75.537	0.000323		75.469	5.1e-05
75.258	1.1e-05		75.404	0.00032		75.202	4.6e-05
75.125	1.2e-05		75.268	0.000317		75.057	5.2e-05
74.989	1.8e-05		75.13	0.000313		74.916	4.7e-05
74.851	2e-05		74.989	0.00032		74.778	3.3e-05
74.71	2.4e-05		74.855	0.000317		74.637	3.1e-05
74.576	3.1e-05		74.586	0.000307		74.504	3.6e-05
74.443	4.1e-05		74.44	0.000304		74.358	3.9e-05
74.309	4.5e-05		74.302	0.000308		74.222	4.1e-05
74.173	4.6e-05		74.166	0.000294		74.089	4.3e-05
74.039	4.9e-05		74.032	0.000289		73.955	3.9e-05
73.772	4.6e-05		73.887	0.000291		73.81	3.3e-05
73.639	4.6e-05		73.753	0.000287		73.676	2.7e-05
73.498	3.7e-05		73.62	0.000286		73.54	3.3e-05
73.364	1.7e-05		73.486	0.000292		73.406	4.7e-05
73.231	1.1e-05		73.338	0.000293		73.273	6.3e-05
73.09	1.4e-05		73.205	0.000296		73.127	7.4e-05
72.949	1.6e-05		73.059	0.000297		72.994	7.6e-05
72.816	1.5e-05		72.926	0.000294		72.846	6.2e-05
72.675	3.3e-05		72.792	0.000291		72.701	5.7e-05
72.541	4.9e-05		72.656	0.000298		72.434	4.9e-05
72.403	4.1e-05		72.523	0.000306		72.3	5.1e-05
72.269	2.7e-05		72.255	0.000303		72.164	4.9e-05
72.133	2e-05		72.11	0.000297		72.03	4.5e-05
72	2.4e-05		71.962	0.000299		71.897	3.5e-05
71.733	3.3e-05		71.829	0.000302		71.763	2.5e-05
71.599	4.2e-05		71.695	0.000308		71.618	2.1e-05
71.451	4.5e-05		71.561	0.000295		71.482	2.4e-05
71.318	4.1e-05		71.428	0.000275		71.348	2.8e-05
71.184	4.5e-05		71.282	0.000258		71.214	2.7e-05
71.05	4.7e-05		71.149	0.000263		71.069	1.8e-05
70.917	5.2e-05		71.013	0.000276		70.935	1.4e-05
70.771	5.2e-05		70.879	0.000286		70.799	1.8e-05
70.638	4.3e-05		70.746	0.000287		70.666	3.7e-05
70.502	4.2e-05		70.612	0.000285		70.399	5.5e-05
70.356	3.8e-05		70.471	0.00029		70.258	6.8e-05
70.223	3.4e-05		70.338	0.000292		70.124	7.8e-05
70.089	3.3e-05		70.068	0.000288		69.986	8.4e-05
69.944	3.5e-05		69.934	0.000285		69.85	9.1e-05
69.808	2.8e-05		69.801	0.000284		69.712	8.8e-05
69.674	2e-05		69.667	0.000295		69.576	7.9e-05
69.407	1.5e-05		69.522	0.000302		69.437	6.1e-05
69.273	2.1e-05		69.386	0.000309		69.304	4.3e-05
69.137	3.8e-05		69.252	0.000311		69.168	5e-05
69.004	5.6e-05		69.119	0.000302		69.022	6.7e-05
68.863	6.8e-05		68.985	0.000288		68.889	7.4e-05
68.725	6.5e-05		68.851	0.000282		68.755	7.1e-05
68.591	5.2e-05		68.718	0.000278		68.622	5.2e-05
68.455	3.8e-05		68.577	0.000274		68.34	2.8e-05
68.317	2.9e-05		68.443	0.000285		68.207	1.4e-05
68.181	2.6e-05		68.176	0.000299		68.073	1.9e-05
68.047	2.4e-05		68.04	0.000299		67.932	2.1e-05
67.914	2.7e-05		67.907	0.0003		67.799	2.2e-05
67.78	4.7e-05		67.761	0.000301		67.665	2.5e-05
67.501	6.3e-05		67.628	0.000299		67.524	3.4e-05
67.367	7.1e-05		67.494	0.0003		67.384	3.2e-05
67.231	7e-05		67.358	0.000299		67.25	2.4e-05
67.086	7.1e-05		67.224	0.000296		67.116	1.4e-05
66.952	7.4e-05		67.091	0.000302		66.983	1.7e-05
66.819	7.3e-05		66.957	0.000299		66.849	2.5e-05
66.678	7.1e-05		66.816	0.000292		66.713	3e-05
66.537	6.7e-05		66.683	0.000295		66.58	3.4e-05
66.404	7.2e-05		66.549	0.000294		66.312	4.5e-05
66.27	6.9e-05		66.27	0.000298		66.167	5.5e-05
66.137	7.2e-05		66.134	0.0003		66.031	6.3e-05
66.003	7.9e-05		66.003	0.000303		65.886	6.7e-05
65.869	7.6e-05		65.867	0.000305		65.752	6.9e-05
65.736	6.8e-05		65.733	0.000302		65.618	5.8e-05
65.457	6e-05		65.588	0.000296		65.485	4e-05
65.309	5.6e-05		65.454	0.000286		65.349	2.4e-05
65.171	5.6e-05		65.321	0.000269		65.215	2.2e-05
65.037	5.4e-05		65.185	0.000258		65.07	3e-05
64.903	4.7e-05		65.051	0.000267		64.924	4.4e-05
64.763	4.4e-05		64.917	0.00029		64.784	5.5e-05
64.629	4.6e-05		64.784	0.000313		64.65	6.5e-05
64.488	5.2e-05		64.65	0.000318		64.51	6.3e-05
64.355	6.1e-05		64.376	0.000307		64.376	3.5e-05
64.214	5.7e-05		64.242	0.000302		64.242	1.8e-05
64.081	4.9e-05		64.106	0.000312		64.109	1.8e-05
63.947	4.5e-05		63.973	0.000318		63.839	3e-05
63.806	3.9e-05		63.839	0.000318		63.694	4.5e-05
63.661	3.4e-05		63.705	0.00031		63.56	5.6e-05
63.527	3.5e-05		63.56	0.000299		63.415	6.4e-05
63.394	4.3e-05		63.424	0.000286		63.274	6.3e-05
63.258	4.2e-05		63.29	0.000283		63.14	5.8e-05
62.986	3.7e-05		63.157	0.00028		63.007	4.5e-05
62.85	3.5e-05		63.023	0.000288		62.873	4e-05
62.716	2.9e-05		62.878	0.000294		62.733	5e-05
62.582	2.8e-05		62.733	0.000296		62.599	5.4e-05
62.449	3.3e-05		62.597	0.000301		62.465	5.9e-05
62.315	3.4e-05		62.463	0.000308		62.332	6.2e-05
62.182	3.2e-05		62.322	0.000292		62.196	4.7e-05
62.048	3.4e-05		62.05	0.000287		62.062	2.8e-05
61.9	4.1e-05		61.914	0.000295		61.795	2.5e-05
61.767	5e-05		61.776	0.000301		61.661	3.8e-05
61.633	4.5e-05		61.64	0.000303		61.513	4.9e-05
61.488	3.5e-05		61.502	0.000304		61.38	4.9e-05
61.342	3.4e-05		61.368	0.000315		61.246	5.1e-05
61.209	3.3e-05		61.227	0.000326		61.113	5.9e-05
61.073	4e-05		61.094	0.000327		60.972	5.8e-05
60.805	5.6e-05		60.953	0.000319		60.838	5e-05
60.672	5.8e-05		60.819	0.000306		60.705	5.3e-05
60.538	5.3e-05		60.686	0.000288		60.571	5.9e-05
60.39	4.6e-05		60.552	0.000269		60.423	5.9e-05
60.257	4.1e-05		60.416	0.000269		60.29	5.4e-05
60.123	4.3e-05		60.283	0.000288		60.149	5.7e-05
59.99	4.4e-05		60.015	0.000309		60.004	6.5e-05
59.856	4.3e-05		59.882	0.00032		59.87	6.4e-05
59.72	4.4e-05		59.741	0.00032		59.736	6.2e-05
59.582	4.6e-05		59.607	0.000314		59.469	5.3e-05
59.446	4.5e-05		59.467	0.000317		59.336	3e-05
59.312	4.6e-05		59.333	0.000302		59.195	1e-05
59.178	4.5e-05		59.193	0.000278		59.061	1e-06
58.911	4.8e-05		59.059	0.00027		58.928	-4e-06
58.778	4.1e-05		58.925	0.000287		58.792	-4e-06
58.644	3.7e-05		58.792	0.000299		58.658	6e-06
58.51	3.9e-05		58.658	0.000307		58.524	2e-05
58.37	4.7e-05		58.522	0.000311		58.391	3.9e-05
58.236	5.3e-05		58.388	0.000314		58.245	5.9e-05
58.1	4.9e-05		58.121	0.000309		58.109	7.1e-05
57.966	4.3e-05		57.98	0.000302		57.978	7.3e-05
57.821	4.2e-05		57.847	0.000303		57.842	7e-05
57.687	4.1e-05		57.713	0.000302		57.575	7.2e-05
57.554	4.5e-05		57.58	0.000298		57.434	7.3e-05
57.42	5.4e-05		57.446	0.0003		57.301	6.7e-05
57.287	5.8e-05		57.31	0.000304		57.162	6.4e-05
57.139	5.8e-05		57.165	0.000306		57.026	6.6e-05
57.001	6.1e-05		57.024	0.000311		56.888	7.5e-05
56.731	6.4e-05		56.89	0.000317		56.754	7.7e-05
56.586	7e-05		56.752	0.000322		56.614	7.5e-05
56.452	7.4e-05		56.616	0.000329		56.48	7.4e-05
56.318	7.7e-05		56.482	0.000336		56.339	6.9e-05
56.182	7.4e-05		56.344	0.000323		56.206	6.3e-05
56.037	7.4e-05		56.196	0.000298		56.072	6.2e-05
55.903	7.2e-05		55.929	0.0003		55.936	6.1e-05
55.77	6.9e-05		55.795	0.000311		55.803	5.8e-05
55.636	6.5e-05		55.655	0.000315		55.524	5.6e-05
55.495	6.6e-05		55.517	0.000312		55.39	6.3e-05
55.362	6.9e-05		55.381	0.00031		55.254	7e-05
55.228	6.7e-05		55.247	0.00031		55.12	6.2e-05
55.095	7.7e-05		55.109	0.000314		54.975	5.3e-05
54.959	9.3e-05		54.975	0.000313		54.841	4.6e-05
54.691	9.3e-05		54.834	0.000314		54.701	4.1e-05
54.558	8.2e-05		54.689	0.000313		54.562	3.4e-05
54.424	7.1e-05		54.553	0.000317		54.426	2.2e-05
54.283	6.9e-05		54.419	0.000315		54.293	1.4e-05
54.143	7.1e-05		54.274	0.000311		54.159	8e-06
53.997	7.5e-05		54.14	0.000311		54.026	8e-06
53.852	7.6e-05		54.007	0.000322		53.88	1.8e-05
53.718	8e-05		53.871	0.000328		53.739	2.8e-05
53.585	8.1e-05		53.604	0.000327		53.606	3e-05
53.444	7.8e-05		53.47	0.000327		53.465	3.7e-05
53.299	7.3e-05		53.329	0.000328		53.198	4.1e-05
53.163	6.9e-05		53.196	0.000331		53.064	4.3e-05
53.029	7e-05		53.055	0.00033		52.931	4e-05
52.896	6.6e-05		52.921	0.000324		52.795	5.3e-05
52.762	6.1e-05		52.781	0.000315		52.661	6.2e-05
52.621	8.3e-05		52.642	0.000315		52.527	5.6e-05
52.347	8.6e-05		52.509	0.000316		52.394	5.7e-05
52.213	6.9e-05		52.375	0.000318		52.248	7.1e-05
52.073	5.6e-05		52.234	0.000317		52.101	7.6e-05
51.939	6e-05		52.101	0.000315		51.967	5.2e-05
51.805	7.5e-05		51.96	0.000315		51.834	3.4e-05
51.667	8.8e-05		51.826	0.000314		51.7	3.9e-05
51.526	9.2e-05		51.545	0.000319		51.566	5.1e-05
51.393	9.3e-05		51.412	0.000322		51.419	5.4e-05
51.257	9.6e-05		51.278	0.000321		51.28	5.6e-05
51.123	9.4e-05		51.144	0.000322		51.006	6.2e-05
50.99	9.1e-05		51.004	0.00032		50.872	6.9e-05
50.856	9.2e-05		50.865	0.00032		50.739	6.9e-05
50.711	9.9e-05		50.732	0.000315		50.593	6.3e-05
50.577	0.000102		50.596	0.000323		50.453	6.3e-05
50.443	0.0001		50.45	0.000334		50.319	6.6e-05
50.174	9.7e-05		50.305	0.00034		50.185	6.5e-05
50.04	0.000101		50.164	0.000334		50.045	5.9e-05
49.906	0.000104		50.026	0.000329		49.911	4.9e-05
49.766	0.000106		49.89	0.000331		49.77	3.5e-05
49.632	0.0001		49.756	0.000333		49.637	1.2e-05
49.499	9.7e-05		49.623	0.000338		49.491	-3e-06
49.363	9.5e-05		49.482	0.000324		49.358	-6e-06
49.229	8.9e-05		49.344	0.000317		49.213	5e-06
49.095	8.7e-05		49.208	0.000328		49.072	3.4e-05
48.95	9.2e-05		48.941	0.000328		48.931	4.8e-05
48.816	0.0001		48.807	0.000334		48.798	3.7e-05
48.68	0.000105		48.673	0.000336		48.657	4.1e-05
48.535	0.000104		48.528	0.000344		48.512	4.5e-05
48.401	0.000105		48.392	0.00034		48.244	5.5e-05
48.134	0.000102		48.258	0.000327		48.099	6.1e-05
48	0.0001		48.113	0.000325		47.958	5.9e-05
47.867	9.4e-05		47.972	0.00033		47.818	5.3e-05
47.733	0.000102		47.839	0.000337		47.684	5.4e-05
47.597	0.000119		47.7	0.000327		47.55	4.3e-05
47.464	0.000117		47.564	0.000314		47.417	3.9e-05
47.325	0.000102		47.431	0.000303		47.283	3e-05
47.189	9.6e-05		47.297	0.000297		47.149	2.2e-05
47.056	9.7e-05		47.164	0.000305		47.013	2.1e-05
46.922	0.000102		46.896	0.00032		46.88	2.2e-05
46.777	0.000121		46.76	0.000329		46.746	3e-05
46.636	0.000125		46.627	0.00033		46.606	4.2e-05
46.502	0.00012		46.488	0.000334		46.472	5.1e-05
46.223	0.000122		46.355	0.000338		46.198	4.9e-05
46.087	0.000122		46.219	0.000344		46.059	5e-05
45.954	0.000123		46.085	0.000351		45.923	4.7e-05
45.808	0.000125		45.951	0.000356		45.79	4.5e-05
45.675	0.000121		45.818	0.000346		45.651	4.1e-05
45.541	0.000115		45.684	0.000336		45.511	4.5e-05
45.405	0.000107		45.551	0.000319		45.377	5.2e-05
45.272	0.000109		45.415	0.000299		45.243	4.7e-05
45.138	0.000112		45.14	0.000289		45.108	4.4e-05
44.997	0.000119		45.007	0.000292		44.974	5.3e-05
44.864	0.00013		44.873	0.000296		44.84	5.5e-05
44.73	0.000142		44.739	0.000295		44.707	4.7e-05
44.596	0.000142		44.606	0.000298		44.573	4e-05
44.463	0.000138		44.47	0.000312		44.437	4.5e-05
44.193	0.000134		44.327	0.000327		44.292	4.8e-05
44.048	0.00013		44.191	0.000336		44.024	4.6e-05
43.914	0.000146		44.057	0.000337		43.891	4.7e-05
43.781	0.000166		43.924	0.000331		43.757	3.8e-05
43.633	0.000162		43.79	0.000336		43.616	3.6e-05
43.499	0.000148		43.656	0.000339		43.483	3.9e-05
43.366	0.000141		43.52	0.000333		43.349	3.6e-05
43.232	0.000141		43.246	0.000338		43.213	3.3e-05
43.098	0.000136		43.112	0.000347		43.08	3.6e-05
42.951	0.000135		42.979	0.000352		42.946	3.6e-05
42.817	0.000136		42.833	0.000352		42.801	3e-05
42.683	0.000137		42.7	0.000358		42.66	3.1e-05
42.538	0.000135		42.566	0.000357		42.519	2.9e-05
42.404	0.000137		42.43	0.000345		42.386	2.3e-05
42.268	0.00014		42.297	0.000335		42.252	2.2e-05
42.135	0.000143		42.163	0.000337		41.985	2.5e-05
41.856	0.000144		42.029	0.000342		41.851	2.3e-05
41.722	0.00014		41.896	0.000345		41.718	2.2e-05
41.577	0.000141		41.76	0.000347		41.582	2e-05
41.443	0.000152		41.614	0.000347		41.436	2.4e-05
41.303	0.00016		41.481	0.000349		41.303	2.8e-05
41.169	0.000165		41.202	0.000346		41.169	1.9e-05
41.028	0.00017		41.056	0.000346		41.024	-1e-06
40.895	0.000172		40.923	0.000344		40.89	-1.9e-05
40.761	0.000169		40.787	0.000345		40.756	-1.2e-05
40.625	0.000164		40.653	0.000355		40.623	7e-06
40.491	0.000169		40.52	0.000356		40.489	1.8e-05
40.358	0.000179		40.374	0.000349		40.353	2.3e-05
40.224	0.000181		40.241	0.000346		40.079	3.1e-05
40.091	0.000182		40.105	0.000344		39.941	3.8e-05
39.816	0.00018		39.971	0.000346		39.807	2.9e-05
39.683	0.00018		39.837	0.000342		39.662	1.2e-05
39.549	0.00018		39.704	0.000342		39.526	2e-06
39.413	0.000181		39.57	0.000344		39.392	4e-06
39.268	0.000184		39.425	0.000347		39.258	-2e-06
39.134	0.000188		39.291	0.000342		39.125	0
39	0.000192		39.155	0.000338		38.984	-3e-06
38.867	0.000196		39.01	0.000333		38.85	-2e-06
38.731	0.000208		38.743	0.000331		38.717	-8e-06
38.597	0.000213		38.597	0.000335		38.583	-1.6e-05
38.464	0.000218		38.461	0.000339		38.447	-1.8e-05
38.33	0.000222		38.328	0.000336		38.314	-1.2e-05
38.196	0.000221		38.194	0.000331		38.168	-2e-06
38.049	0.000223		38.06	0.000324		38.027	5e-06
37.781	0.000221		37.927	0.000321		37.882	1.1e-05
37.648	0.000218		37.793	0.000316		37.615	1.1e-05
37.507	0.000218		37.657	0.000314		37.479	7e-06
37.373	0.000218		37.519	0.000311		37.345	5e-06
37.24	0.000219		37.378	0.000312		37.2	8e-06
37.106	0.000222		37.233	0.000314		37.066	1.5e-05
36.97	0.00023		37.087	0.000319		36.933	1.3e-05
36.837	0.00023		36.951	0.000318		36.799	1.4e-05
36.703	0.000226		36.82	0.000316		36.658	2.6e-05
36.569	0.000239		36.551	0.000317		36.518	1.9e-05
36.436	0.000257		36.417	0.000315		36.384	9e-06
36.295	0.000263		36.283	0.000301		36.25	4e-06
36.161	0.00026		36.15	0.000284		36.11	0
35.892	0.000247		36.016	0.000282		35.976	-8e-06
35.753	0.000243		35.868	0.000286		35.843	3e-06
35.613	0.000252		35.735	0.000286		35.573	1.1e-05
35.479	0.000262		35.601	0.000299		35.439	2e-05
35.346	0.000265		35.467	0.000305		35.306	3e-05
35.212	0.000274		35.327	0.000306		35.172	4.5e-05
35.078	0.000278		35.193	0.000299		35.038	5.9e-05
34.942	0.000277		35.06	0.000286		34.898	6.1e-05
34.809	0.000278		34.926	0.000279		34.759	4.9e-05
34.675	0.000279		34.656	0.000283		34.612	3.9e-05
34.541	0.000292		34.523	0.00029		34.478	2.6e-05
34.401	0.0003		34.389	0.000296		34.344	1e-05
34.267	0.000305		34.255	0.0003		34.211	3e-06
33.993	0.000306		34.115	0.000295		34.077	4e-06
33.852	0.00031		33.981	0.000299		33.941	1.1e-05
33.719	0.000317		33.847	0.000301		33.667	1.7e-05
33.585	0.000326		33.712	0.000309		33.533	1.9e-05
33.451	0.000338		33.578	0.000316		33.4	3e-05
33.315	0.000353		33.444	0.000316		33.266	3.5e-05
33.182	0.000366		33.311	0.000313		33.121	3.7e-05
33.048	0.000372		33.177	0.000314		32.98	3.4e-05
32.914	0.000378		33.029	0.000319		32.846	3.5e-05
32.781	0.000382		32.764	0.000306		32.713	3.8e-05
32.64	0.000381		32.628	0.000283		32.572	3.6e-05
32.506	0.000389		32.495	0.000263		32.439	3.8e-05
32.373	0.000393		32.361	0.000262		32.303	4.9e-05
32.092	0.000401		32.22	0.000272		32.169	6e-05
31.958	0.000412		32.087	0.000282		32.035	6.2e-05
31.817	0.000418		31.953	0.000279		31.902	6e-05
31.672	0.000422		31.82	0.000277		31.632	5.9e-05
31.538	0.000428		31.686	0.000268		31.501	5.9e-05
31.405	0.000437		31.552	0.000254		31.36	5.7e-05
31.271	0.000446		31.416	0.000253		31.219	5.6e-05
31.135	0.000452		31.283	0.000263		31.086	5.4e-05
30.99	0.000464		31.008	0.000259		30.952	5.9e-05
30.844	0.000475		30.875	0.000259		30.812	6.6e-05
30.711	0.000485		30.741	0.000262		30.678	7.4e-05
30.577	0.000497		30.608	0.000262		30.544	7.6e-05
30.441	0.000506		30.472	0.000259		30.404	8.1e-05
30.307	0.000513		30.338	0.000267		30.27	8.6e-05
30.174	0.000523		30.193	0.000276		30.125	9.1e-05
30.04	0.000538		30.054	0.00027		29.977	9.3e-05
29.766	0.000548		29.914	0.000263		29.839	8.9e-05
29.632	0.000557		29.78	0.000255		29.698	8.8e-05
29.499	0.000577		29.644	0.000248		29.564	9.2e-05
29.365	0.000603		29.513	0.000245		29.424	9.5e-05
29.229	0.000628		29.377	0.000246		29.278	0.000104
29.095	0.000649		29.243	0.00025		29.011	0.000117
28.962	0.000656		28.976	0.000238		28.877	0.000119
28.828	0.000666		28.831	0.000224		28.741	0.000122
28.695	0.000678		28.683	0.000225		28.603	0.000125
28.554	0.000691		28.545	0.000222		28.469	0.000133
28.42	0.000705		28.409	0.000203		28.336	0.000135
28.284	0.00072		28.277	0.000183		28.2	0.000146
28.017	0.000731		28.13	0.000186		28.066	0.000156
27.883	0.000753		27.984	0.000188		27.933	0.000153
27.75	0.000781		27.851	0.000186		27.787	0.00016
27.614	0.00081		27.717	0.000185		27.654	0.000184
27.48	0.000827		27.583	0.000182		27.518	0.000201
27.342	0.000838		27.45	0.000174		27.384	0.000202
27.208	0.000856		27.302	0.000162		27.105	0.000198
27.075	0.000884		27.164	0.000152		26.971	0.000201
26.939	0.000906		27.023	0.000142		26.835	0.000211
26.805	0.000929		26.889	0.000132		26.69	0.00022
26.66	0.000959		26.749	0.00012		26.556	0.000233
26.519	0.000987		26.615	0.000112		26.423	0.000251
26.385	1.009		26.477	0.000107		26.289	0.000268
26.245	1.039		26.207	0.000105		26.153	0.000266
25.977	1.071		26.067	0.000102		26.008	0.000257
25.844	1.102		25.928	9.1e-05		25.874	0.000257
25.71	1.138		25.795	8.1e-05		25.729	0.000261
25.577	1.176		25.661	5.9e-05		25.595	0.000267
25.443	1.215		25.525	4e-05		25.455	0.000284
25.295	1.248		25.391	3.1e-05		25.309	0.000303
25.162	1.277		25.258	2.2e-05		25.176	0.000321
25.028	1.312		25.124	1.2e-05		25.042	0.000336
24.894	1.345		24.99	7e-06		24.906	0.00035
24.761	1.383		24.854	2.5e-05		24.639	0.000366
24.625	1.415		24.716	4.1e-05		24.5	0.000387
24.491	1.45		24.583	5.4e-05		24.364	0.000411
24.35	1.495		24.308	6.6e-05		24.231	0.000429
24.083	1.541		24.161	8.1e-05		24.097	0.000443
23.95	1.592		24.015	9.6e-05		23.964	0.000448
23.816	1.638		23.882	0.000109		23.83	0.000453
23.68	1.689		23.748	0.000125		23.694	0.000466
23.546	1.736		23.603	0.000147		23.549	0.000483
23.413	1.785		23.469	0.000182		23.415	0.000501
23.279	1.83		23.333	0.000219		23.281	0.000522
23.138	1.884		23.199	0.000255		23.148	0.000554
23	1.935		23.066	0.000292		23.014	0.000585
22.864	1.993		22.932	0.000324		22.74	0.000627
22.73	2.061		22.798	0.000355		22.606	0.000663
22.592	2.134		22.665	0.00039		22.466	0.00071
22.456	2.193		22.529	0.000432		22.332	0.000746
22.318	2.251		22.383	0.000478		22.191	0.000774
22.172	2.309		22.25	0.000528		22.058	0.000808
21.903	2.373		21.971	0.000571		21.917	0.000853
21.769	2.45		21.823	0.000611		21.772	0.000904
21.636	2.521		21.692	0.000651		21.638	0.000948
21.49	2.586		21.558	0.000702		21.504	0.000991
21.354	2.652		21.422	0.000754		21.359	1.038
21.221	2.728		21.289	0.000814		21.223	1.088
21.087	2.8		21.143	0.000879		21.089	1.143
20.953	2.869		21.005	0.000929		20.956	1.194
20.813	2.964		20.869	0.00099		20.822	1.256
20.679	3.059		20.731	1.068		20.689	1.326
20.538	3.139		20.595	1.154		20.407	1.397
20.405	3.216		20.461	1.234		20.274	1.47
20.267	3.295		20.327	1.317		20.14	1.548
20.126	3.385		20.194	1.392		20.006	1.629
19.856	3.471		20.06	1.47		19.866	1.711
19.718	3.541		19.924	1.552		19.727	1.797
19.584	3.615		19.779	1.633		19.594	1.885
19.444	3.695		19.512	1.726		19.446	1.973
19.298	3.765		19.366	1.821		19.312	2.066
19.153	3.843		19.233	1.924		19.174	2.155
19.017	3.92		19.099	2.031		19.045	2.248
18.883	3.988		18.954	2.158		18.911	2.349
18.75	4.059		18.813	2.283		18.771	2.459
18.616	4.13		18.679	2.391		18.637	2.566
18.471	4.2		18.546	2.512		18.497	2.678
18.337	4.269		18.405	2.639		18.351	2.8
18.201	4.346		18.271	2.768		18.072	2.922
18.056	4.421		18.138	2.892		17.932	3.041
17.917	4.495		18.002	3.01		17.786	3.17
17.77	4.575		17.868	3.133		17.653	3.307
17.636	4.651		17.735	3.275		17.519	3.447
17.503	4.737		17.467	3.422		17.385	3.588
17.357	4.834		17.32	3.571		17.24	3.74
17.216	4.941		17.186	3.726		17.104	3.899
16.942	5.055		17.052	3.885		16.97	4.05
16.809	5.166		16.919	4.043		16.837	4.2
16.675	5.276		16.778	4.198		16.703	4.354
16.541	5.393		16.64	4.376		16.569	4.518
16.405	5.509		16.494	4.569		16.429	4.68
16.26	5.627		16.358	4.746		16.295	4.84
16.126	5.744		16.225	4.913		16.159	5.007
15.993	5.876		16.091	5.081		16.026	5.182
15.859	6.007		15.958	5.256		15.88	5.362
15.725	6.145		15.824	5.44		15.613	5.537
15.58	6.279		15.688	5.635		15.479	5.716
15.444	6.417		15.55	5.824		15.346	5.904
15.311	6.563		15.28	6.014		15.212	6.09
15.177	6.703		15.146	6.199		15.076	6.276
14.91	6.845		15.013	6.372		14.942	6.462
14.774	6.998		14.879	6.55		14.797	6.66
14.628	7.153		14.743	6.734		14.663	6.842
14.495	7.297		14.61	6.917		14.53	7.024
14.361	7.432		14.464	7.094		14.396	7.195
14.216	7.572		14.331	7.277		14.249	7.37
14.082	7.727		14.197	7.454		14.115	7.538
13.946	7.881		14.052	7.624		13.97	7.701
13.812	8.009		13.916	7.787		13.836	7.863
13.679	8.139		13.782	7.948		13.566	8.025
13.538	8.273		13.648	8.124		13.433	8.185
13.405	8.39		13.515	8.298		13.299	8.353
13.271	8.481		13.245	8.466		13.165	8.516
13.137	8.569		13.107	8.62		13.032	8.678
12.87	8.666		12.971	8.774		12.886	8.838
12.736	8.758		12.833	8.935		12.753	9
12.6	8.833		12.699	9.102		12.605	9.153
12.467	8.893		12.558	9.264		12.471	9.306
12.326	8.956		12.418	9.425		12.338	9.468
12.188	9.022		12.272	9.584		12.204	9.636
12.054	9.08		12.139	9.751		12.059	9.809
11.918	9.142		12.005	9.91		11.925	9.974
11.785	9.207		11.869	10.084		11.789	10.148
11.644	9.288		11.735	10.274		11.644	10.328
11.51	9.38		11.59	10.47		11.51	10.507
11.377	9.489		11.456	10.676		11.231	10.704
11.243	9.616		11.323	10.906		11.095	10.925
10.976	9.77		11.053	11.15		10.962	11.167
10.84	9.946		10.91	11.412		10.828	11.406
10.706	10.142		10.762	11.677		10.694	11.652
10.573	10.364		10.629	11.948		10.549	11.915
10.432	10.605		10.495	12.223		10.415	12.179
10.298	10.852		10.362	12.502		10.282	12.453
10.165	11.108		10.228	12.778		10.146	12.747
10.031	11.369		10.094	13.063		10.012	13.042
9.886	11.639		9.961	13.353		9.867	13.349
9.745	11.922		9.825	13.648		9.733	13.66
9.6	12.207		9.686	13.947		9.6	13.954
9.466	12.513		9.553	14.248		9.464	14.256
9.33	12.825		9.417	14.552		9.196	14.582
9.196	13.132		9.283	14.855		9.063	14.905
8.929	13.44		9.016	15.153		8.917	15.216
8.788	13.753		8.882	15.457		8.784	15.542
8.655	14.07		8.746	15.78		8.648	15.873
8.521	14.385		8.613	16.107		8.514	16.193
8.381	14.702		8.474	16.435		8.376	16.516
8.242	15.028		8.338	16.761		8.235	16.849
8.109	15.353		8.2	17.086		8.09	17.185
8.024	15.685		8.055	17.417		8.024	17.522
8.024	15.926		8.024	17.743		8.024	17.808
8.024	15.896		8.024	18.028		8.024	17.779
8.09	15.861		8.024	17.992		8.092	17.749
8.238	15.836		8.045	17.954		8.226	17.727
8.369	15.763		8.179	17.906		8.366	17.627
8.505	15.528		8.446	17.735		8.505	17.375
8.65	15.175		8.587	17.421		8.638	17.021
8.796	14.777		8.72	17.039		8.774	16.634
8.929	14.375		8.854	16.645		8.913	16.241
9.07	13.969		8.988	16.277		9.049	15.839
9.203	13.568		9.124	15.893		9.182	15.43
9.344	13.169		9.257	15.493		9.316	15.017
9.478	12.784		9.391	15.095		9.457	14.607
9.618	12.404		9.525	14.716		9.595	14.235
9.752	12.047		9.658	14.328		9.731	13.855
9.893	11.682		9.799	13.957		9.865	13.474
10.026	11.328		9.933	13.608		10.132	13.103
10.16	11.012		10.202	13.248		10.265	12.743
10.427	10.685		10.336	12.887		10.401	12.387
10.563	10.38		10.469	12.526		10.535	12.038
10.709	10.086		10.603	12.176		10.68	11.707
10.842	9.784		10.748	11.852		10.814	11.383
10.987	9.502		10.884	11.536		10.948	11.068
11.128	9.247		11.018	11.232		11.093	10.774
11.262	9.018		11.163	10.929		11.229	10.496
11.407	8.814		11.304	10.642		11.363	10.236
11.541	8.626		11.438	10.367		11.496	9.985
11.674	8.433		11.576	10.096		11.63	9.746
11.81	8.261		11.712	9.83		11.775	9.513
11.944	8.097		11.846	9.588		11.911	9.278
12.089	7.919		11.986	9.356		12.178	9.048
12.223	7.743		12.132	9.127		12.312	8.819
12.357	7.569		12.265	8.901		12.457	8.6
12.493	7.392		12.532	8.683		12.603	8.392
12.765	7.218		12.673	8.482		12.739	8.187
12.898	7.045		12.814	8.292		12.872	7.977
13.034	6.879		12.959	8.091		13.006	7.767
13.172	6.722		13.093	7.88		13.14	7.56
13.318	6.554		13.226	7.669		13.273	7.344
13.454	6.388		13.36	7.444		13.409	7.124
13.587	6.228		13.494	7.204		13.543	6.906
13.721	6.071		13.641	6.975		13.681	6.695
13.862	5.921		13.775	6.76		13.815	6.488
13.995	5.77		13.92	6.544		13.951	6.284
14.129	5.614		14.054	6.321		14.218	6.077
14.263	5.469		14.195	6.108		14.363	5.874
14.399	5.331		14.34	5.895		14.497	5.674
14.53	5.205		14.474	5.686		14.631	5.472
14.799	5.082		14.607	5.471		14.764	5.268
14.933	4.969		14.741	5.269		14.898	5.07
15.074	4.859		15.022	5.073		15.043	4.877
15.207	4.749		15.156	4.882		15.179	4.682
15.341	4.644		15.289	4.69		15.313	4.499
15.475	4.565		15.423	4.501		15.446	4.334
15.622	4.474		15.564	4.317		15.58	4.164
15.756	4.375		15.697	4.132		15.714	3.989
15.89	4.276		15.831	3.953		15.85	3.822
16.03	4.173		15.972	3.792		15.988	3.656
16.164	4.071		16.112	3.637		16.258	3.5
16.305	3.962		16.246	3.486		16.391	3.352
16.438	3.854		16.38	3.333		16.525	3.208
16.572	3.761		16.513	3.179		16.659	3.063
16.839	3.666		16.661	3.033		16.806	2.925
16.975	3.564		16.795	2.9		16.94	2.794
17.109	3.465		16.935	2.767		17.073	2.666
17.254	3.375		17.069	2.627		17.207	2.54
17.388	3.276		17.343	2.494		17.341	2.419
17.521	3.176		17.481	2.356		17.486	2.297
17.655	3.083		17.617	2.231		17.627	2.18
17.789	2.992		17.751	2.109		17.767	2.067
17.924	2.903		17.889	1.976		17.901	1.958
18.063	2.821		18.025	1.846		18.035	1.853
18.199	2.744		18.159	1.725		18.168	1.747
18.332	2.662		18.3	1.606		18.45	1.647
18.464	2.579		18.438	1.494		18.583	1.548
18.733	2.507		18.572	1.392		18.724	1.46
18.867	2.444		18.705	1.298		18.862	1.365
19.001	2.371		18.846	1.209		18.998	1.277
19.134	2.296		18.991	1.12		19.137	1.205
19.282	2.229		19.125	1.037		19.273	1.137
19.427	2.158		19.261	0.000954		19.406	1.066
19.561	2.098		19.533	0.000876		19.544	0.000996
19.694	2.039		19.669	0.000803		19.68	0.000933
19.84	1.974		19.802	0.000743		19.814	0.000876
19.976	1.906		19.936	0.000693		19.948	0.000824
20.109	1.844		20.07	0.000632		20.081	0.000774
20.25	1.783		20.206	0.000558		20.227	0.000728
20.388	1.729		20.337	0.000489		20.363	0.000679
20.522	1.681		20.473	0.000427		20.63	0.000627
20.658	1.637		20.606	0.000369		20.764	0.000573
20.792	1.59		20.747	0.000315		20.897	0.000523
21.071	1.546		20.881	0.000267		21.031	0.000477
21.204	1.501		21.014	0.000225		21.176	0.000434
21.34	1.458		21.148	0.000188		21.312	0.000394
21.474	1.417		21.415	0.000152		21.446	0.000368
21.619	1.385		21.561	0.000124		21.579	0.000334
21.753	1.334		21.694	8.4e-05		21.713	0.0003
21.894	1.29		21.835	4.7e-05		21.854	0.000274
22.034	1.262		21.976	1.5e-05		21.987	0.00025
22.172	1.237		22.109	1e-05		22.121	0.000231
22.318	1.205		22.243	3.7e-05		22.262	0.000219
22.451	1.173		22.383	6.4e-05		22.407	0.000206
22.587	1.136		22.524	9.4e-05		22.541	0.000186
22.733	1.103		22.658	0.000114		22.808	0.000167
22.871	1.067		22.796	0.000134		22.948	0.000149
23.007	1.031		22.93	0.000156		23.089	0.000132
23.145	1		23.07	0.000181		23.223	0.00011
23.281	0.000972		23.204	0.000189		23.356	0.000102
23.415	0.000947		23.338	0.000196		23.49	9.7e-05
23.694	0.000913		23.607	0.000214		23.631	7.9e-05
23.828	0.000887		23.741	0.000226		23.771	6.6e-05
23.964	0.000864		23.875	0.000235		23.917	5.8e-05
24.097	0.000837		24.02	0.000245		24.05	4.6e-05
24.243	0.000813		24.153	0.000263		24.184	2.9e-05
24.376	0.000794		24.287	0.000291		24.329	1.3e-05
24.51	0.000774		24.435	0.000309		24.47	7e-06
24.643	0.000753		24.568	0.00032		24.611	2e-06
24.779	0.000737		24.702	0.000321		24.751	4e-06
24.913	0.000725		24.836	0.000334		24.883	2e-06
25.047	0.000716		24.969	0.00034		25.019	1e-06
25.192	0.000703		25.105	0.000341		25.293	2e-05
25.326	0.000681		25.239	0.000346		25.426	4e-05
25.462	0.000669		25.384	0.000353		25.56	4.3e-05
25.741	0.000666		25.53	0.000357		25.694	3.4e-05
25.874	0.000638		25.663	0.000357		25.827	1.7e-05
26.008	0.000605		25.942	0.000362		25.961	1.2e-05
26.144	0.000584		26.083	0.000373		26.109	1.7e-05
26.277	0.000573		26.217	0.000385		26.242	2.5e-05
26.411	0.000565		26.35	0.00039		26.376	4e-05
26.545	0.000559		26.491	0.000395		26.51	4.7e-05
26.683	0.000548		26.624	0.000399		26.643	5.9e-05
26.819	0.00054		26.758	0.000396		26.779	6.8e-05
26.953	0.000535		26.894	0.000388		26.913	7.2e-05
27.086	0.000529		27.039	0.000384		27.058	7.1e-05
27.22	0.000521		27.173	0.000386		27.325	8.2e-05
27.354	0.000512		27.307	0.000389		27.471	8.7e-05
27.623	0.000508		27.44	0.000394		27.607	9.1e-05
27.757	0.000496		27.576	0.000402		27.74	8.9e-05
27.895	0.000486		27.71	0.000415		27.874	9e-05
28.031	0.000474		27.977	0.000434		28.008	9.2e-05
28.165	0.000462		28.123	0.000448		28.153	9.5e-05
28.298	0.000457		28.258	0.000451		28.301	9.1e-05
28.444	0.000449		28.392	0.000454		28.439	7.9e-05
28.584	0.000443		28.526	0.000456		28.575	7.8e-05
28.73	0.000435		28.671	0.00045		28.713	7.8e-05
28.863	0.000428		28.805	0.000442		28.847	7.6e-05
28.999	0.000418		28.941	0.000442		28.983	8.1e-05
29.133	0.000412		29.074	0.000442		29.121	8.7e-05
29.267	0.000409		29.208	0.000442		29.262	9.8e-05
29.412	0.000408		29.342	0.000435		29.396	0.000103
29.546	0.000404		29.482	0.000429		29.665	0.000107
29.682	0.000399		29.616	0.000433		29.799	0.000109
29.949	0.000393		29.757	0.000438		29.932	0.000109
30.094	0.000386		29.89	0.000446		30.066	0.000112
30.228	0.000381		30.164	0.000462		30.2	0.000112
30.364	0.000377		30.298	0.000466		30.333	0.00011
30.497	0.000378		30.432	0.000467		30.474	0.000115
30.643	0.000369		30.565	0.000463		30.608	0.00011
30.776	0.000358		30.699	0.000469		30.741	0.000109
30.922	0.000356		30.847	0.000472		30.877	0.000108
31.055	0.00036		30.985	0.000471		31.011	0.000107
31.189	0.000363		31.119	0.000472		31.144	0.000108
31.325	0.000368		31.259	0.000468		31.423	0.000107
31.459	0.000382		31.4	0.000472		31.571	0.000107
31.604	0.000392		31.545	0.00048		31.705	0.000108
31.749	0.000391		31.691	0.000479		31.838	0.000112
31.883	0.000374		31.824	0.000474		31.972	0.000116
32.019	0.000359		31.96	0.000473		32.106	0.000112
32.286	0.00035		32.094	0.000475		32.242	0.000109
32.431	0.000343		32.228	0.000477		32.375	0.00011
32.565	0.000334		32.495	0.000476		32.509	0.000116
32.699	0.000329		32.631	0.000483		32.642	0.000123
32.839	0.000326		32.774	0.00049		32.783	0.000123
32.98	0.000326		32.91	0.000495		32.917	0.000118
33.114	0.000323		33.043	0.00049		33.05	0.000122
33.247	0.000322		33.177	0.000481		33.184	0.000126
33.381	0.000321		33.311	0.000475		33.325	0.000132
33.515	0.000317		33.451	0.000472		33.47	0.000129
33.651	0.000319		33.585	0.000472		33.74	0.00012
33.796	0.000318		33.719	0.000475		33.873	0.000121
33.937	0.000328		33.859	0.000477		34.014	0.000123
34.075	0.000328		34.005	0.000476		34.148	0.000123
34.216	0.000314		34.138	0.000472		34.281	0.000124
34.349	0.000301		34.272	0.000473		34.415	0.000127
34.623	0.000298		34.405	0.000466		34.548	0.000127
34.764	0.000297		34.68	0.000453		34.696	0.000128
34.898	0.000291		34.813	0.000449		34.834	0.00013
35.031	0.000287		34.954	0.000447		34.98	0.000139
35.165	0.000289		35.088	0.000444		35.113	0.000144
35.31	0.000296		35.228	0.000446		35.249	0.000139
35.446	0.000295		35.362	0.000457		35.395	0.000132
35.58	0.000296		35.496	0.000466		35.528	0.000128
35.714	0.000294		35.632	0.00046		35.662	0.000129
35.859	0.00029		35.765	0.000444		35.932	0.000134
35.993	0.000283		35.899	0.000445		36.065	0.000133
36.129	0.000271		36.044	0.000464		36.199	0.000133
36.274	0.000268		36.178	0.000487		36.34	0.000135
36.408	0.000271		36.314	0.000495		36.473	0.000131
36.541	0.000276		36.447	0.000501		36.614	0.000133
36.675	0.000285		36.593	0.000506		36.747	0.000143
36.956	0.000288		36.86	0.000512		36.886	0.000156
37.09	0.000278		36.996	0.000512		37.026	0.00016
37.223	0.000278		37.13	0.00051		37.172	0.000157
37.357	0.000274		37.263	0.000503		37.308	0.000152
37.498	0.000262		37.409	0.000501		37.441	0.000152
37.638	0.000252		37.542	0.000508		37.575	0.000155
37.784	0.000249		37.688	0.00051		37.709	0.000153
37.917	0.000251		37.821	0.000507		37.854	0.000147
38.051	0.000259		37.957	0.000507		37.999	0.00014
38.199	0.00026		38.091	0.000505		38.135	0.000138
38.332	0.00025		38.224	0.000501		38.403	0.00014
38.466	0.00024		38.358	0.000476		38.536	0.000148
38.6	0.000241		38.492	0.000455		38.67	0.000157
38.733	0.000242		38.766	0.00045		38.806	0.000151
38.869	0.000228		38.907	0.000469		38.939	0.000143
39.148	0.00023		39.04	0.000503		39.073	0.000137
39.293	0.000241		39.174	0.000525		39.218	0.000147
39.427	0.000238		39.315	0.00053		39.352	0.000149
39.561	0.000223		39.448	0.000523		39.486	0.000153
39.694	0.000225		39.582	0.000514		39.633	0.000159
39.83	0.00023		39.718	0.00051		39.767	0.000156
39.976	0.000224		39.851	0.000508		39.901	0.000154
40.109	0.000222		39.985	0.000509		40.046	0.000157
40.255	0.000222		40.119	0.000512		40.191	0.000159
40.388	0.000224		40.252	0.000513		40.327	0.000161
40.524	0.000227		40.388	0.000519		40.466	0.000161
40.658	0.000226		40.66	0.000519		40.747	0.00016
40.799	0.000227		40.796	0.000516		40.892	0.000154
40.937	0.000225		40.93	0.000511		41.026	0.000156
41.07	0.000225		41.063	0.000512		41.16	0.000158
41.206	0.000225		41.197	0.000518		41.305	0.000157
41.34	0.000238		41.331	0.000524		41.439	0.000154
41.607	0.000241		41.464	0.000527		41.575	0.000157
41.741	0.000236		41.598	0.000537		41.708	0.000175
41.889	0.00023		41.743	0.000538		41.842	0.00018
42.022	0.000218		41.877	0.000532		41.975	0.000181
42.156	0.000213		42.013	0.000531		42.109	0.000183
42.29	0.000209		42.147	0.000535		42.245	0.000182
42.435	0.000209		42.287	0.000534		42.379	0.00017
42.571	0.000209		42.421	0.000533		42.524	0.000171
42.705	0.000205		42.688	0.000536		42.658	0.000174
42.838	0.000201		42.829	0.000536		42.927	0.000178
42.972	0.0002		42.967	0.000536		43.066	0.000183
43.105	0.000202		43.101	0.000535		43.206	0.000186
43.246	0.000202		43.234	0.000534		43.34	0.000184
43.38	0.000198		43.37	0.000532		43.473	0.000184
43.654	0.000198		43.504	0.000536		43.612	0.000184
43.795	0.000194		43.638	0.000528		43.748	0.000181
43.928	0.000195		43.771	0.000505		43.881	0.000176
44.062	0.000202		43.917	0.00049		44.015	0.000174
44.196	0.000199		44.062	0.000501		44.149	0.000175
44.329	0.000193		44.198	0.000515		44.282	0.000175
44.463	0.000194		44.332	0.000525		44.418	0.000181
44.608	0.000192		44.47	0.000528		44.552	0.000185
44.749	0.000188		44.611	0.000528		44.819	0.000189
44.882	0.000196		44.751	0.000529		44.965	0.000185
45.023	0.000197		45.03	0.00053		45.1	0.000181
45.164	0.000188		45.164	0.00053		45.234	0.000179
45.309	0.000184		45.3	0.000533		45.368	0.000182
45.454	0.000186		45.433	0.000534		45.508	0.000186
45.588	0.000197		45.567	0.00053		45.642	0.00019
45.722	0.000199		45.708	0.000529		45.776	0.000195
45.862	0.000199		45.846	0.000533		45.909	0.000196
46.008	0.000196		45.982	0.00054		46.045	0.000196
46.287	0.000191		46.116	0.00055		46.179	0.000197
46.42	0.000199		46.249	0.00056		46.313	0.000202
46.556	0.000204		46.39	0.000564		46.446	0.000204
46.69	0.000197		46.524	0.000551		46.727	0.000204
46.835	0.000181		46.657	0.000545		46.861	0.000203
46.969	0.000179		46.791	0.000549		46.995	0.000194
47.103	0.000184		47.072	0.000554		47.128	0.00019
47.239	0.000176		47.206	0.000556		47.269	0.000197
47.372	0.000174		47.339	0.000558		47.403	0.000199
47.506	0.000178		47.485	0.000559		47.536	0.000198
47.651	0.000178		47.618	0.000554		47.677	0.000204
47.785	0.000173		47.754	0.000547		47.818	0.000202
47.918	0.000169		47.888	0.000532		47.951	0.000195
48.054	0.000182		48.033	0.000526		48.09	0.000201
48.188	0.000191		48.167	0.000529		48.237	0.00021
48.462	0.000192		48.301	0.000528		48.371	0.000211
48.596	0.000189		48.437	0.000526		48.505	0.000208
48.73	0.000181		48.57	0.000538		48.638	0.000212
48.863	0.000172		48.704	0.000558		48.772	0.000212
48.997	0.000168		48.837	0.000564		49.046	0.000206
49.13	0.00017		49.119	0.000564		49.18	0.000192
49.276	0.000186		49.25	0.000561		49.316	0.000195
49.412	0.000205		49.386	0.000559		49.449	0.000194
49.557	0.000213		49.52	0.000559		49.583	0.000198
49.691	0.0002		49.653	0.000547		49.717	0.000201
49.829	0.000184		49.787	0.000543		49.85	0.0002
49.965	0.000175		49.928	0.000551		49.986	0.000208
50.103	0.000168		50.061	0.000555		50.12	0.000209
50.237	0.000163		50.195	0.000553		50.258	0.000207
50.371	0.000161		50.331	0.000548		50.394	0.000204
50.657	0.00016		50.464	0.000552		50.528	0.000197
50.79	0.000162		50.598	0.000564		50.795	0.000188
50.938	0.000164		50.732	0.000572		50.929	0.00018
51.072	0.000167		51.001	0.000573		51.076	0.000187
51.217	0.000178		51.14	0.000575		51.21	0.000203
51.358	0.000189		51.273	0.000579		51.344	0.000216
51.491	0.000176		51.409	0.000579		51.489	0.000225
51.632	0.000172		51.547	0.000575		51.623	0.000221
51.766	0.000173		51.688	0.000573		51.758	0.000208
51.899	0.000172		51.822	0.000568		51.892	0.00021
52.037	0.00017		51.955	0.000564		52.026	0.000206
52.178	0.000159		52.089	0.000556		52.159	0.000203
52.312	0.000171		52.234	0.000551		52.293	0.000208
52.452	0.000174		52.37	0.000545		52.441	0.000209
52.586	0.000172		52.504	0.000539		52.584	0.00021
52.72	0.000179		52.638	0.000535		52.72	0.000212
52.865	0.000178		52.771	0.000538		52.853	0.000218
53.001	0.000173		53.041	0.000541		53.121	0.000221
53.28	0.00017		53.184	0.000547		53.266	0.000216
53.414	0.000159		53.32	0.000554		53.402	0.000207
53.547	0.000151		53.453	0.000565		53.536	0.000208
53.681	0.000155		53.587	0.000563		53.669	0.000217
53.815	0.000159		53.721	0.000556		53.803	0.000222
53.955	0.000162		53.854	0.000562		53.948	0.000223
54.089	0.000165		53.99	0.00057		54.082	0.000226
54.229	0.000174		54.129	0.000583		54.215	0.00022
54.375	0.000174		54.269	0.000589		54.351	0.000215
54.508	0.000177		54.403	0.000585		54.485	0.000219
54.642	0.000178		54.537	0.000578		54.619	0.000219
54.778	0.000177		54.677	0.000577		54.752	0.000225
54.912	0.000171		54.811	0.000581		54.898	0.000231
55.057	0.000172		55.085	0.000579		55.167	0.000238
55.191	0.000168		55.223	0.000578		55.313	0.000239
55.336	0.000162		55.359	0.00056		55.446	0.000239
55.47	0.000158		55.493	0.000546		55.58	0.000243
55.739	0.000158		55.627	0.000544		55.713	0.000244
55.885	0.000165		55.76	0.000554		55.847	0.000234
56.018	0.000165		55.906	0.000565		55.988	0.000218
56.152	0.000162		56.039	0.000573		56.121	0.000207
56.285	0.000153		56.173	0.000571		56.262	0.000208
56.421	0.00015		56.307	0.000576		56.396	0.000221
56.567	0.000151		56.452	0.000579		56.529	0.000238
56.7	0.000155		56.588	0.000584		56.67	0.000254
56.834	0.000159		56.722	0.000579		56.804	0.000248
56.979	0.000162		56.855	0.000559		56.944	0.000231
57.115	0.000163		56.989	0.000538		57.09	0.000226
57.249	0.000174		57.258	0.000545		57.235	0.000243
57.394	0.000172		57.392	0.000558		57.369	0.000241
57.528	0.000158		57.537	0.000568		57.65	0.000244
57.662	0.000154		57.671	0.000577		57.788	0.000249
57.929	0.000151		57.805	0.000584		57.924	0.000251
58.074	0.000158		57.941	0.000586		58.058	0.000251
58.21	0.00016		58.086	0.000582		58.196	0.000248
58.349	0.000154		58.22	0.000578		58.332	0.000247
58.489	0.00015		58.353	0.000575		58.466	0.000248
58.623	0.000147		58.487	0.000577		58.599	0.000248
58.756	0.000145		58.62	0.000579		58.733	0.000254
58.897	0.000154		58.761	0.000584		58.867	0.000253
59.038	0.000164		58.895	0.000585		59	0.000247
59.171	0.000164		59.028	0.000587		59.136	0.000243
59.305	0.000147		59.31	0.000579		59.27	0.000245
59.439	0.000149		59.443	0.000563		59.549	0.000244
59.584	0.000153		59.577	0.000555		59.682	0.000228
59.72	0.000141		59.711	0.000553		59.818	0.000231
59.854	0.000145		59.847	0.000552		59.964	0.000241
59.992	0.000158		59.98	0.000548		60.097	0.000249
60.137	0.000164		60.114	0.000543		60.231	0.000249
60.285	0.000158		60.247	0.000543		60.376	0.000244
60.552	0.000159		60.381	0.000537		60.51	0.000242
60.686	0.000162		60.522	0.000535		60.644	0.000238
60.819	0.000158		60.655	0.000536		60.78	0.000238
60.955	0.000158		60.791	0.000536		60.913	0.000245
61.089	0.000158		60.925	0.000534		61.047	0.000246
61.223	0.000154		61.192	0.000531		61.188	0.000242
61.368	0.00015		61.326	0.000528		61.321	0.000245
61.502	0.000144		61.462	0.000528		61.455	0.00024
61.635	0.000147		61.607	0.000526		61.724	0.000229
61.771	0.000143		61.741	0.000539		61.858	0.000231
61.917	0.000137		61.874	0.00056		61.992	0.000243
62.05	0.000128		62.008	0.000572		62.137	0.000243
62.184	0.000153		62.142	0.000567		62.271	0.000236
62.318	0.000149		62.287	0.00055		62.404	0.000236
62.592	0.000139		62.423	0.000538		62.54	0.000239
62.725	0.000141		62.557	0.00053		62.674	0.000236
62.861	0.00015		62.69	0.000532		62.819	0.000233
63.007	0.000152		62.824	0.000539		62.953	0.000232
63.14	0.000148		63.098	0.000546		63.098	0.000237
63.274	0.000153		63.239	0.000559		63.232	0.000232
63.408	0.000162		63.373	0.000572		63.368	0.00023
63.553	0.000176		63.513	0.000578		63.501	0.000231
63.687	0.000176		63.647	0.000562		63.647	0.000228
63.823	0.000163		63.78	0.000538		63.78	0.000222
63.961	0.000161		63.914	0.000536		64.048	0.000222
64.109	0.000153		64.05	0.000538		64.184	0.000218
64.242	0.000143		64.181	0.000541		64.329	0.000217
64.388	0.000137		64.327	0.000544		64.463	0.000217
64.521	0.000135		64.463	0.000544		64.596	0.000225
64.655	0.000137		64.608	0.000554		64.73	0.000227
64.922	0.000139		64.746	0.000559		64.864	0.000228
65.058	0.000139		64.882	0.000566		65	0.000229
65.192	0.000136		65.016	0.000566		65.133	0.000233
65.332	0.000148		65.15	0.000561		65.271	0.000231
65.466	0.000151		65.429	0.00056		65.405	0.000233
65.6	0.000145		65.562	0.000556		65.541	0.000235
65.733	0.000151		65.71	0.000552		65.675	0.000235
65.867	0.000158		65.843	0.00054		65.942	0.000235
66.003	0.000156		65.989	0.00054		66.076	0.00023
66.137	0.000156		66.13	0.000544		66.212	0.000232
66.28	0.000154		66.268	0.000556		66.345	0.000233
66.416	0.000158		66.404	0.000565		66.479	0.000235
66.549	0.000164		66.537	0.000573		66.619	0.000234
66.694	0.00016		66.671	0.000571		66.753	0.000238
66.962	0.000149		66.805	0.000574		66.887	0.000236
67.109	0.000152		66.938	0.000578		67.02	0.000222
67.248	0.00015		67.074	0.000583		67.154	0.00021
67.381	0.000141		67.208	0.000583		67.288	0.000207
67.522	0.000133		67.342	0.000569		67.424	0.000205
67.663	0.000117		67.621	0.000556		67.703	0.000203
67.796	0.00012		67.757	0.000552		67.836	0.000205
67.93	0.000117		67.89	0.000561		67.97	0.000204
68.064	0.000119		68.024	0.000575		68.103	0.000198
68.204	0.000125		68.164	0.000584		68.251	0.000201
68.338	0.000123		68.298	0.000579		68.385	0.000212
68.472	0.000135		68.432	0.000562		68.53	0.000221
68.605	0.000133		68.565	0.000561		68.671	0.000232
68.741	0.000138		68.699	0.000571		68.809	0.000225
68.886	0.000129		68.833	0.000584		68.943	0.00022
69.02	0.000127		68.978	0.000595		69.076	0.000227
69.299	0.000136		69.112	0.000604		69.212	0.000231
69.44	0.000144		69.257	0.00061		69.346	0.000226
69.585	0.000139		69.398	0.000609		69.48	0.000221
69.719	0.000137		69.531	0.000605		69.613	0.000213
69.852	0.000133		69.667	0.000603		69.883	0.000222
70	0.000128		69.939	0.000603		70.016	0.000225
70.138	0.000137		70.075	0.000598		70.157	0.000229
70.272	0.000144		70.209	0.000593		70.291	0.000241
70.413	0.000125		70.342	0.00059		70.424	0.000245
70.546	0.000134		70.476	0.000588		70.558	0.000237
70.68	0.000142		70.61	0.000582		70.692	0.000233
70.821	0.000144		70.743	0.000573		70.828	0.000232
70.966	0.000145		70.879	0.000565		70.973	0.000241
71.1	0.000143		71.018	0.000553		71.107	0.000241
71.236	0.000151		71.151	0.00055		71.24	0.000243
71.369	0.000153		71.285	0.000547		71.374	0.000253
71.51	0.000146		71.421	0.000552		71.507	0.00026
71.643	0.000147		71.7	0.000547		71.777	0.000264
71.911	0.000142		71.84	0.000542		71.922	0.000266
72.044	0.000142		71.974	0.000543		72.056	0.000266
72.178	0.000139		72.108	0.000552		72.19	0.000265
72.312	0.00013		72.248	0.000568		72.323	0.000257
72.448	0.000132		72.382	0.00058		72.464	0.000257
72.581	0.000132		72.523	0.000588		72.605	0.000262
72.722	0.000144		72.656	0.000592		72.75	0.000263
72.856	0.000158		72.797	0.000599		72.884	0.000266
72.989	0.000161		72.931	0.000602		73.017	0.000263
73.123	0.000156		73.064	0.000609		73.153	0.000259
73.268	0.000151		73.198	0.000614		73.287	0.000265
73.404	0.000149		73.331	0.000616		73.421	0.000249
73.538	0.000158		73.467	0.000609		73.559	0.000227
73.805	0.000165		73.601	0.000601		73.692	0.000221
73.939	0.000158		73.88	0.0006		73.962	0.000227
74.075	0.000146		74.014	0.000596		74.096	0.000242
74.22	0.000129		74.147	0.000594		74.229	0.000252
74.354	0.000117		74.283	0.000595		74.363	0.000266
74.487	0.000118		74.429	0.000594		74.499	0.000274
74.621	0.000125		74.562	0.000594		74.633	0.000277
74.754	0.000139		74.696	0.000588		74.766	0.000279
74.89	0.000161		74.829	0.000573		74.907	0.000281
75.024	0.00017		74.965	0.000555		75.045	0.000287
75.169	0.000146		75.104	0.000549		75.179	0.000292
75.303	0.000131		75.24	0.000558		75.315	0.00029
75.437	0.000128		75.373	0.000578		75.453	0.000283
75.711	0.000134		75.512	0.000584		75.587	0.000274
75.852	0.000127		75.648	0.000586		75.856	0.000259
75.985	0.000137		75.793	0.000595		76.002	0.000258
76.119	0.000155		75.938	0.00061		76.14	0.00027
76.26	0.000161		76.206	0.000617		76.276	0.000281
76.393	0.000147		76.353	0.000623		76.41	0.000287
76.534	0.000135		76.492	0.000632		76.55	0.000282
76.679	0.000139		76.625	0.000638		76.684	0.000278
76.813	0.000153		76.766	0.000636		76.818	0.000271
76.946	0.000157		76.9	0.000635		76.951	0.000268
77.082	0.000162		77.036	0.000629		77.096	0.000269
77.228	0.000167		77.169	0.000618		77.23	0.000278
77.361	0.000164		77.303	0.000602		77.364	0.000282
77.507	0.000159		77.448	0.000581		77.504	0.000284
77.64	0.000155		77.582	0.000567		77.65	0.000286
77.774	0.000146		77.715	0.000568		77.783	0.000278
77.922	0.000137		77.856	0.000567		77.917	0.000271
78.055	0.00013		78.001	0.000562		78.187	0.000266
78.323	0.000124		78.135	0.000567		78.325	0.000271
78.456	0.000125		78.283	0.000569		78.459	0.000278
78.592	0.000121		78.416	0.000581		78.592	0.000279
78.726	0.000112		78.562	0.000594		78.726	0.000286
78.859	0.000108		78.702	0.000607		78.862	0.000292
78.993	0.000113		78.974	0.000612		78.995	0.000291
79.138	0.000129		79.115	0.000611		79.129	0.000283
79.272	0.000153		79.249	0.000607		79.263	0.000285
79.408	0.00016		79.382	0.000615		79.408	0.000278
79.542	0.000145		79.518	0.000614		79.542	0.000277
79.682	0.000135		79.664	0.000614		79.678	0.000279
79.816	0.000124		79.797	0.00062		79.823	0.000282
79.95	0.000124		79.931	0.000619		79.957	0.000285
80.217	0.000123		80.064	0.000603		80.224	0.00029
80.365	0.000132		80.205	0.000582		80.36	0.000292
80.498	0.000131		80.339	0.000574		80.493	0.000289
80.632	0.000129		80.472	0.000575		80.632	0.000285
80.765	0.000128		80.606	0.000586		80.772	0.00027
80.899	0.00013		80.754	0.0006		80.906	0.000257
81.035	0.000129		80.887	0.000611		81.042	0.000256
81.169	0.000124		81.155	0.000623		81.176	0.000267
81.302	0.000131		81.288	0.00063		81.314	0.000276
81.441	0.00016		81.434	0.00063		81.45	0.000281
81.577	0.000173		81.57	0.000623		81.584	0.000289
81.71	0.000165		81.703	0.000617		81.717	0.000288
81.851	0.000145		81.837	0.000616		81.851	0.000283
82.123	0.000134		81.97	0.000613		81.996	0.000282
82.263	0.000127		82.104	0.000608		82.266	0.000276
82.409	0.00012		82.24	0.000609		82.399	0.000274
82.542	0.000121		82.374	0.000615		82.533	0.000275
82.678	0.000126		82.514	0.000616		82.678	0.000282
82.824	0.000132		82.648	0.000616		82.812	0.00029
82.957	0.000132		82.782	0.000612		82.946	0.00029
83.091	0.00013		83.049	0.000602		83.091	0.00029
83.225	0.000132		83.194	0.000582		83.225	0.000288
83.358	0.000133		83.33	0.00058		83.361	0.000276
83.506	0.000131		83.468	0.00059		83.494	0.000271
83.651	0.000121		83.602	0.000609		83.628	0.000281
83.79	0.000115		83.743	0.000619		83.762	0.000295
83.926	0.000111		83.876	0.000612		83.895	0.000298
84.059	0.00011		84.01	0.000601		84.041	0.000299
84.193	0.00012		84.144	0.000606		84.188	0.0003
84.331	0.000137		84.291	0.000615		84.322	0.000295
84.467	0.00015		84.425	0.000619		84.589	0.000289
84.734	0.000148		84.566	0.000627		84.723	0.000291
84.88	0.000133		84.699	0.000641		84.859	0.000293
85.013	0.00012		84.838	0.000652		84.992	0.000291
85.149	0.000115		84.974	0.000654		85.126	0.000287
85.283	0.000111		85.241	0.000657		85.26	0.000287
85.417	0.000115		85.374	0.000656		85.4	0.000285
85.55	0.000128		85.508	0.000656		85.534	0.000276
85.684	0.000134		85.642	0.000655		85.668	0.000275
85.82	0.00013		85.778	0.000653		85.801	0.000291
85.965	0.000126		85.923	0.000643		85.949	0.000303
86.111	0.000132		86.057	0.000622		86.082	0.000305
86.244	0.00014		86.19	0.0006		86.216	0.000302
86.378	0.000139		86.324	0.000594		86.483	0.000299
86.523	0.00014		86.46	0.000595		86.617	0.000294
86.664	0.000137		86.605	0.000598		86.753	0.00029
86.809	0.00015		86.739	0.000615		86.887	0.000296
86.943	0.000159		86.873	0.00063		87.02	0.000295
87.212	0.000155		87.006	0.000639		87.161	0.000294
87.346	0.000144		87.28	0.00064		87.295	0.000294
87.491	0.000133		87.414	0.000639		87.428	0.00029
87.625	0.000127		87.555	0.000632		87.562	0.000282
87.759	0.000135		87.688	0.000607		87.695	0.000287
87.892	0.000157		87.829	0.000582		87.829	0.000281
88.026	0.000176		87.963	0.000577		87.965	0.000276
88.162	0.00018		88.096	0.00059		88.232	0.000276
88.3	0.000164		88.23	0.0006		88.371	0.000273
88.441	0.000145		88.364	0.000619		88.511	0.000266
88.575	0.00013		88.509	0.000628		88.657	0.000259
88.708	0.000122		88.645	0.000625		88.793	0.000259
88.849	0.000123		88.779	0.00062		88.926	0.000255
88.982	0.000124		88.924	0.000611		89.06	0.000253
89.252	0.000127		89.057	0.000595		89.193	0.000248
89.386	0.000132		89.191	0.000591		89.327	0.000236
89.531	0.000132		89.465	0.000583		89.463	0.000242
89.665	0.000126		89.606	0.000573		89.601	0.000258
89.798	0.000125		89.74	0.000561		89.735	0.000258
89.944	0.000127		89.873	0.000554		89.871	0.000243
90.08	0.000122		90.007	0.000554		90.005	0.000232
90.213	0.000129		90.143	0.000556		90.284	0.000227
90.347	0.000138		90.277	0.000566		90.417	0.000223
90.488	0.000141		90.41	0.000577		90.551	0.000224
90.626	0.000138		90.544	0.00058		90.687	0.000231
90.762	0.000137		90.677	0.000579		90.832	0.00023
90.895	0.000145		90.818	0.000572		90.966	0.000236
91.029	0.000159		90.952	0.000554		91.099	0.000227
91.296	0.00017		91.088	0.00055		91.233	0.000219
91.444	0.000162		91.355	0.000554		91.369	0.000223
91.582	0.000151		91.489	0.000557		91.503	0.000217
91.723	0.000144		91.622	0.000557		91.636	0.000221
91.857	0.000139		91.758	0.000558		91.77	0.000217
91.99	0.000136		91.892	0.000556		91.911	0.000196
92.124	0.000139		92.03	0.000557		92.044	0.000187
92.272	0.000145		92.166	0.000559		92.311	0.000183
92.405	0.00015		92.3	0.000553		92.447	0.000186
92.544	0.000147		92.438	0.000546		92.593	0.000188
92.68	0.000141		92.579	0.000543		92.731	0.000182
92.818	0.000137		92.712	0.000541		92.867	0.000181
92.954	0.000137		92.846	0.000531		93.005	0.000171
93.092	0.00014		92.987	0.000525		93.141	0.000157
93.226	0.000142		93.266	0.000527		93.275	0.000152
93.362	0.00014		93.413	0.000524		93.409	0.000149
93.5	0.000138		93.547	0.000523		93.542	0.000139
93.77	0.000148		93.681	0.000522		93.676	0.000136
93.903	0.000157		93.814	0.000527		93.81	0.00013
94.037	0.000158		93.948	0.000519		93.946	0.000115
94.182	0.000155		94.093	0.000499		94.213	0.000105
94.316	0.000148		94.229	0.000487		94.353	9.6e-05
94.452	0.000145		94.375	0.00048		94.487	9.8e-05
94.586	0.000156		94.508	0.000475		94.621	9.8e-05
94.731	0.000167		94.649	0.000479		94.754	8.4e-05
94.864	0.000178		94.787	0.000473		94.888	8e-05
94.998	0.000184		94.921	0.000467		95.033	7.3e-05
95.134	0.000178		95.057	0.000462		95.169	7.4e-05
95.268	0.000166		95.19	0.000473		95.303	6.6e-05
95.401	0.000154		95.324	0.000476		95.448	6e-05
95.669	0.00015		95.458	0.000456		95.582	6.2e-05
95.809	0.000143		95.603	0.000442		95.715	5.1e-05
95.943	0.000143		95.873	0.00044		95.856	5e-05
96.079	0.000142		96.006	0.000446		96.002	5.3e-05
96.213	0.000138		96.14	0.000456		96.135	5.8e-05
96.346	0.000137		96.273	0.000463		96.269	6.3e-05
96.48	0.000138		96.409	0.00048		96.543	6.1e-05
96.613	0.000138		96.548	0.000484		96.677	6.6e-05
96.749	0.000136		96.684	0.000484		96.81	7.1e-05
96.883	0.000135		96.815	0.00049		96.946	6.8e-05
97.021	0.000131		96.951	0.000492		97.08	7.1e-05
97.157	0.000128		97.085	0.000489		97.214	7.5e-05
97.291	0.000122		97.218	0.000486		97.347	7.9e-05
97.57	0.000133		97.352	0.00048		97.481	8.3e-05
97.704	0.00015		97.621	0.000469		97.614	8.8e-05
97.84	0.000151		97.76	0.000464		97.748	8.6e-05
97.973	0.000142		97.896	0.000476		97.889	8.7e-05
98.107	0.00013		98.029	0.000489		98.022	8.8e-05
98.24	0.000129		98.163	0.000496		98.292	9e-05
98.374	0.000133		98.297	0.000496		98.426	9.5e-05
98.508	0.000132		98.442	0.000502		98.559	0.000103
98.641	0.00013		98.576	0.000511		98.693	0.000103
98.782	0.000133		98.712	0.000514		98.838	0.00011
98.916	0.00013		98.845	0.000516		98.972	0.000122
99.049	0.000126		98.979	0.000519		99.105	0.000123
99.185	0.000128		99.112	0.00052		99.251	0.000129
99.452	0.000136		99.246	0.00052		99.387	0.000132
99.598	0.000137		99.527	0.00053		99.52	0.000125
99.738	0.000136		99.661	0.000534		99.654	0.000114
99.884	0.000127		99.806	0.000526		99.788	0.000112
100	0.000121		99.947	0.000523		99.933	0.00011
			100	0.000525		100	0.000106

## Sheet: Lacrt C-depl tears+C-95 G,H
Lacritin C-terminal depleted normal tears + C-95: Compression then expansion isocycling
Area	Pressure		Area	Pressure		Area	Pressure
100	9.3e-05		100	0.000146		100.092	0.080406
99.945	8.9e-05		99.956	0.000141		99.952	0.080396
99.799	8.3e-05		99.823	0.000133		99.818	0.080389
99.532	6.8e-05		99.689	0.000133		99.551	0.080369
99.399	6.4e-05		99.556	0.000137		99.417	0.08036
99.265	8.5e-05		99.415	0.000141		99.284	0.080341
99.129	0.000115		99.274	0.000154		99.136	0.080333
98.995	0.000119		99.129	0.000166		99.002	0.080336
98.862	0.000102		98.995	0.000171		98.869	0.080331
98.716	8.7e-05		98.862	0.000172		98.735	0.08033
98.571	7.7e-05		98.728	0.000202		98.601	0.080327
98.435	7.6e-05		98.58	0.000221		98.465	0.080337
98.301	8.2e-05		98.447	0.000218		98.332	0.080333
98.168	0.000107		98.301	0.000224		98.194	0.080352
98.034	0.000127		98.163	0.000232		98.058	0.080373
97.9	0.000132		98.027	0.000232		97.924	0.080385
97.764	0.000141		97.893	0.000234		97.657	0.080383
97.497	0.000143		97.619	0.000234		97.523	0.080374
97.357	0.000125		97.481	0.00024		97.387	0.080374
97.223	0.000148		97.345	0.000244		97.253	0.080374
97.089	0.000152		97.207	0.000246		97.12	0.08037
96.949	0.000136		97.066	0.000247		96.979	0.080374
96.808	0.000134		96.932	0.00024		96.845	0.0804
96.674	0.000142		96.799	0.000229		96.712	0.080406
96.536	0.000128		96.658	0.000219		96.578	0.080399
96.4	0.000116		96.524	0.000209		96.442	0.080405
96.262	0.000122		96.391	0.000209		96.309	0.080409
96.126	0.000134		96.257	0.000213		96.175	0.080421
95.992	0.000144		96.109	0.000207		95.896	0.080413
95.859	0.00015		95.971	0.000208		95.76	0.080403
95.725	0.000159		95.835	0.000222		95.626	0.080402
95.455	0.000157		95.701	0.000263		95.481	0.080398
95.322	0.000145		95.427	0.000292		95.347	0.080392
95.188	0.000146		95.294	0.000296		95.214	0.080386
95.047	0.00015		95.16	0.000284		95.078	0.080378
94.914	0.000153		95.026	0.000274		94.944	0.080374
94.78	0.000155		94.893	0.000266		94.799	0.080399
94.646	0.000165		94.757	0.000261		94.653	0.080422
94.513	0.000169		94.623	0.000262		94.513	0.08042
94.377	0.000176		94.489	0.00028		94.379	0.08041
94.243	0.000172		94.349	0.000294		94.246	0.080399
94.11	0.00016		94.21	0.000291		94.105	0.0804
93.976	0.000157		94.074	0.000294		93.971	0.080415
93.702	0.00016		93.941	0.000293		93.831	0.080436
93.568	0.000164		93.795	0.000281		93.685	0.080432
93.434	0.000171		93.662	0.000284		93.552	0.080415
93.301	0.000208		93.392	0.000291		93.282	0.080405
93.165	0.000214		93.259	0.00028		93.148	0.080396
93.031	0.000201		93.118	0.000265		93.01	0.080384
92.898	0.00018		92.984	0.000258		92.874	0.080379
92.764	0.000159		92.851	0.000262		92.74	0.080377
92.623	0.000161		92.717	0.000261		92.607	0.080376
92.49	0.000175		92.583	0.000259		92.466	0.080378
92.356	0.000173		92.447	0.000252		92.328	0.080376
92.222	0.000152		92.314	0.000245		92.192	0.080375
91.955	0.000138		92.18	0.000238		92.054	0.08036
91.819	0.000133		92.047	0.000238		91.92	0.080346
91.686	0.000134		91.906	0.000236		91.779	0.080361
91.552	0.000134		91.765	0.000222		91.639	0.080378
91.411	0.000128		91.62	0.00021		91.505	0.080374
91.278	0.000139		91.475	0.000205		91.371	0.080362
91.144	0.000154		91.207	0.000195		91.097	0.080347
91.003	0.00015		91.074	0.0002		90.963	0.080359
90.858	0.000135		90.938	0.0002		90.83	0.080378
90.724	0.000119		90.804	0.000189		90.684	0.080387
90.591	0.000111		90.67	0.000181		90.549	0.080382
90.455	0.000115		90.525	0.000183		90.415	0.080378
90.321	0.000123		90.391	0.000191		90.281	0.080375
90.183	0.000118		90.258	0.000198		90.148	0.08037
89.908	0.000109		90.122	0.000191		90.014	0.080361
89.775	0.0001		89.988	0.000171		89.878	0.080364
89.634	0.000101		89.855	0.000149		89.744	0.080363
89.494	0.000108		89.716	0.000136		89.611	0.08036
89.348	0.000102		89.58	0.000129		89.47	0.080357
89.203	9.5e-05		89.306	0.000128		89.203	0.080361
89.062	8.9e-05		89.175	0.000137		89.069	0.080353
88.929	9.1e-05		89.034	0.000146		88.936	0.080351
88.795	0.00011		88.9	0.000157		88.802	0.080365
88.654	0.000111		88.76	0.000168		88.668	0.080384
88.521	0.000109		88.626	0.000171		88.535	0.080394
88.387	0.000114		88.485	0.000174		88.399	0.080383
88.253	0.000109		88.352	0.000175		88.26	0.080367
88.12	0.000105		88.211	0.000165		88.12	0.080353
87.984	9.9e-05		88.066	0.000153		87.986	0.080349
87.838	9.6e-05		87.932	0.000147		87.852	0.080365
87.7	8.9e-05		87.799	0.00014		87.712	0.080374
87.555	0.000107		87.663	0.000137		87.578	0.080386
87.419	0.000119		87.529	0.000132		87.438	0.080402
87.151	0.000108		87.384	0.000129		87.17	0.08041
87.018	9.7e-05		87.238	0.000138		87.03	0.080409
86.877	9.1e-05		87.098	0.000147		86.896	0.080411
86.737	9.2e-05		86.952	0.000157		86.762	0.080419
86.591	8.6e-05		86.807	0.000151		86.622	0.080411
86.458	8.4e-05		86.666	0.000147		86.481	0.080395
86.312	8.8e-05		86.392	0.000145		86.347	0.080375
86.179	9.8e-05		86.261	0.000146		86.214	0.080372
86.045	0.000103		86.125	0.000169		86.08	0.080375
85.911	9.5e-05		85.986	0.000173		85.946	0.080382
85.775	8.9e-05		85.846	0.000164		85.811	0.080403
85.642	8.8e-05		85.712	0.000161		85.677	0.080422
85.508	8.7e-05		85.578	0.000164		85.532	0.080426
85.374	8.6e-05		85.442	0.000161		85.398	0.080413
85.1	9e-05		85.297	0.000153		85.119	0.080398
84.967	9e-05		85.156	0.000144		84.978	0.080379
84.831	8.2e-05		85.023	0.000148		84.838	0.080388
84.697	7.4e-05		84.889	0.000157		84.704	0.080406
84.563	5.8e-05		84.749	0.000159		84.563	0.080421
84.43	5.2e-05		84.61	0.000164		84.43	0.080427
84.284	6.1e-05		84.477	0.000173		84.291	0.080417
84.148	6.9e-05		84.341	0.000173		84.155	0.080403
84.015	7.2e-05		84.066	0.000177		84.022	0.080403
83.881	7.4e-05		83.933	0.000182		83.888	0.080387
83.747	8.4e-05		83.799	0.000191		83.755	0.080379
83.614	8.9e-05		83.665	0.000202		83.621	0.080389
83.48	8.3e-05		83.532	0.000205		83.485	0.080399
83.333	7.8e-05		83.396	0.000205		83.34	0.080405
83.065	7.6e-05		83.262	0.000205		83.206	0.080411
82.932	7.8e-05		83.129	0.000202		82.939	0.080416
82.791	8.1e-05		82.983	0.000192		82.803	0.080414
82.657	8.5e-05		82.85	0.000179		82.657	0.080407
82.517	9.2e-05		82.714	0.000168		82.524	0.080409
82.383	9.4e-05		82.568	0.000167		82.39	0.080411
82.238	8.9e-05		82.423	0.000165		82.256	0.080415
82.104	8.3e-05		82.289	0.000156		82.12	0.080416
81.97	7.8e-05		82.156	0.000163		81.975	0.080419
81.837	8.4e-05		81.888	0.000181		81.841	0.080428
81.696	9.2e-05		81.752	0.000189		81.708	0.080428
81.555	9.3e-05		81.619	0.00018		81.574	0.080421
81.41	9e-05		81.485	0.000155		81.438	0.080406
81.265	9.5e-05		81.352	0.000146		81.3	0.08038
81.124	9.4e-05		81.211	0.000159		81.166	0.080357
80.99	8.8e-05		81.077	0.000168		80.899	0.080343
80.857	8.4e-05		80.944	0.000164		80.751	0.080334
80.583	8.2e-05		80.808	0.000153		80.613	0.080342
80.449	8.5e-05		80.662	0.000152		80.479	0.080354
80.313	7.9e-05		80.529	0.00016		80.343	0.08037
80.179	7e-05		80.388	0.000176		80.205	0.080385
80.046	6.9e-05		80.243	0.000192		80.069	0.080395
79.912	7e-05		80.109	0.000198		79.936	0.080387
79.778	6.7e-05		79.842	0.000197		79.802	0.080364
79.642	6.6e-05		79.694	0.000187		79.668	0.080359
79.509	6.1e-05		79.549	0.000178		79.535	0.080361
79.371	5.6e-05		79.415	0.000171		79.389	0.080361
79.235	5.8e-05		79.281	0.000164		79.256	0.080358
79.101	7.6e-05		79.148	0.00016		79.12	0.080361
78.967	9.5e-05		79.012	0.00016		78.986	0.080382
78.7	0.000114		78.866	0.000164		78.719	0.080383
78.566	0.000113		78.733	0.000177		78.585	0.080379
78.43	9.2e-05		78.599	0.000178		78.44	0.080393
78.297	8.2e-05		78.466	0.000182		78.304	0.080405
78.158	7.8e-05		78.33	0.000185		78.17	0.080404
78.023	7.2e-05		78.196	0.000189		78.025	0.080395
77.889	6.5e-05		78.062	0.000207		77.88	0.08039
77.748	5.9e-05		77.929	0.000224		77.746	0.080383
77.61	5.5e-05		77.647	0.000234		77.61	0.080381
77.476	5.3e-05		77.514	0.000227		77.476	0.080379
77.34	5.1e-05		77.38	0.000217		77.343	0.08038
77.207	5.2e-05		77.239	0.000206		77.209	0.080381
77.073	5.1e-05		77.106	0.000208		77.075	0.080387
76.806	5.7e-05		76.972	0.000221		76.939	0.080389
76.67	6e-05		76.839	0.000225		76.667	0.08039
76.524	5.9e-05		76.705	0.000215		76.531	0.08039
76.379	6.3e-05		76.569	0.000197		76.398	0.080393
76.245	6.6e-05		76.424	0.000177		76.264	0.080401
76.112	5.8e-05		76.285	0.000172		76.119	0.080407
75.976	7.4e-05		76.149	0.00017		75.985	0.080419
75.842	9.8e-05		76.011	0.000161		75.849	0.08043
75.697	0.000114		75.875	0.000158		75.711	0.080432
75.563	0.00011		75.741	0.00015		75.575	0.080417
75.43	0.00011		75.462	0.000145		75.437	0.080393
75.296	0.000103		75.329	0.000149		75.303	0.080376
75.162	9e-05		75.193	0.000153		75.167	0.080377
75.015	8.1e-05		75.059	0.000155		75.033	0.080377
74.881	8.4e-05		74.926	0.000163		74.9	0.080375
74.614	8.3e-05		74.792	0.00017		74.633	0.080376
74.48	7.4e-05		74.647	0.000171		74.497	0.080382
74.347	7.8e-05		74.513	0.000157		74.363	0.080378
74.213	8.7e-05		74.377	0.000146		74.218	0.080371
74.072	8.5e-05		74.243	0.000148		74.072	0.080375
73.939	7.5e-05		74.11	0.000174		73.939	0.080378
73.805	7.8e-05		73.976	0.000199		73.803	0.080377
73.669	8.1e-05		73.842	0.00021		73.669	0.080374
73.535	8.5e-05		73.568	0.000211		73.535	0.080372
73.402	0.000101		73.435	0.000209		73.402	0.080379
73.256	0.00011		73.301	0.000205		73.256	0.080391
73.123	9.3e-05		73.165	0.000201		73.12	0.080408
72.989	7.8e-05		73.031	0.000199		72.987	0.080403
72.72	7.7e-05		72.898	0.000208		72.853	0.08039
72.574	7.6e-05		72.764	0.000216		72.708	0.080384
72.429	7.3e-05		72.63	0.000212		72.574	0.080383
72.295	7.7e-05		72.49	0.000205		72.305	0.080381
72.159	8.6e-05		72.349	0.000199		72.171	0.080378
72.026	8e-05		72.215	0.000191		72.026	0.080377
71.892	7e-05		72.082	0.000179		71.892	0.080379
71.747	6.6e-05		71.948	0.000163		71.758	0.080382
71.613	8.3e-05		71.808	0.000155		71.613	0.080379
71.479	0.000103		71.54	0.000178		71.479	0.080371
71.346	0.000107		71.4	0.000198		71.332	0.080375
71.21	0.0001		71.254	0.000196		71.198	0.080396
71.076	8.9e-05		71.121	0.000187		71.064	0.08042
70.943	9.2e-05		70.987	0.000178		70.931	0.080435
70.809	9.5e-05		70.851	0.00017		70.797	0.080444
70.535	9.9e-05		70.713	0.000165		70.661	0.080445
70.401	9.1e-05		70.572	0.000163		70.516	0.080443
70.265	8e-05		70.438	0.00017		70.382	0.080431
70.131	7.5e-05		70.305	0.000178		70.115	0.080416
69.998	7.1e-05		70.164	0.000184		69.981	0.080405
69.864	7.2e-05		70.031	0.000174		69.834	0.080403
69.73	6.5e-05		69.89	0.00017		69.7	0.080401
69.594	6.4e-05		69.756	0.000174		69.566	0.080401
69.449	8.1e-05		69.618	0.000174		69.433	0.080402
69.316	0.000103		69.348	0.000167		69.299	0.080404
69.182	0.00012		69.215	0.000155		69.154	0.080417
69.048	0.000128		69.081	0.000149		69.006	0.080435
68.908	0.000122		68.947	0.000143		68.872	0.080439
68.64	0.000109		68.811	0.000143		68.739	0.080417
68.507	9.8e-05		68.678	0.000155		68.605	0.080395
68.371	8.9e-05		68.544	0.000159		68.472	0.080378
68.225	7.9e-05		68.406	0.000154		68.336	0.080379
68.087	7.6e-05		68.272	0.000158		68.202	0.080393
67.951	7.6e-05		68.136	0.000165		67.928	0.080408
67.817	7.7e-05		68.003	0.000173		67.789	0.080412
67.677	8.4e-05		67.869	0.000179		67.653	0.08042
67.543	8.3e-05		67.59	0.000191		67.508	0.080441
67.405	8.1e-05		67.454	0.000194		67.374	0.080459
67.269	8.1e-05		67.32	0.000204		67.241	0.080465
67.124	8.9e-05		67.175	0.000221		67.107	0.080456
66.99	0.000105		67.041	0.000225		66.971	0.080429
66.845	0.000115		66.908	0.000229		66.833	0.080399
66.711	0.000108		66.772	0.000217		66.699	0.080398
66.575	0.000101		66.638	0.000201		66.566	0.080415
66.308	0.000103		66.505	0.000202		66.43	0.080418
66.174	0.000105		66.371	0.000223		66.296	0.080413
66.033	9.8e-05		66.226	0.000234		66.162	0.080414
65.893	8.4e-05		66.09	0.000227		65.895	0.080413
65.759	8.1e-05		65.956	0.000213		65.761	0.08041
65.625	7.8e-05		65.822	0.000206		65.621	0.080404
65.492	8.8e-05		65.689	0.000222		65.487	0.0804
65.351	9.3e-05		65.543	0.00022		65.351	0.080396
65.218	8.2e-05		65.274	0.000209		65.213	0.080393
65.077	8e-05		65.14	0.000194		65.072	0.080392
64.943	8.2e-05		65.007	0.000182		64.939	0.08039
64.803	7.9e-05		64.866	0.00017		64.798	0.080405
64.669	7.6e-05		64.732	0.000165		64.664	0.080411
64.535	7.5e-05		64.599	0.000199		64.519	0.080412
64.256	8.4e-05		64.465	0.000224		64.374	0.080409
64.12	0.000105		64.331	0.000226		64.233	0.0804
63.987	0.000106		64.195	0.00021		64.099	0.080394
63.846	0.000103		64.062	0.000203		63.959	0.080395
63.701	9.7e-05		63.928	0.000209		63.825	0.080401
63.567	9.5e-05		63.783	0.000218		63.558	0.080402
63.433	9.8e-05		63.649	0.000221		63.424	0.080407
63.3	0.000103		63.38	0.000223		63.288	0.080408
63.159	0.000107		63.246	0.000226		63.154	0.080406
63.021	0.000104		63.105	0.000215		63.009	0.080409
62.885	0.000103		62.972	0.000211		62.864	0.080408
62.751	0.000111		62.838	0.00021		62.73	0.080408
62.611	0.00011		62.704	0.000212		62.594	0.080407
62.477	0.000108		62.571	0.000208		62.461	0.080408
62.339	0.000113		62.437	0.000198		62.327	0.08041
62.205	0.000131		62.303	0.000188		62.193	0.080414
61.931	0.000145		62.168	0.000175		62.06	0.080424
61.797	0.000141		62.022	0.000181		61.924	0.080423
61.663	0.000144		61.889	0.000204		61.79	0.080411
61.527	0.000141		61.755	0.000205		61.645	0.080399
61.394	0.000127		61.485	0.00019		61.377	0.080403
61.26	0.000122		61.34	0.000174		61.244	0.080403
61.115	0.000128		61.206	0.000181		61.103	0.080392
60.981	0.000134		61.073	0.000203		60.97	0.080397
60.848	0.000125		60.939	0.000207		60.836	0.080402
60.712	9.7e-05		60.803	0.000195		60.7	0.080402
60.578	8e-05		60.658	0.000192		60.566	0.080396
60.444	8.2e-05		60.512	0.000187		60.433	0.0804
60.311	8.4e-05		60.379	0.000187		60.299	0.080409
60.165	8.7e-05		60.245	0.000189		60.165	0.080406
59.886	9.4e-05		60.111	0.000183		60.029	0.0804
59.75	0.000103		59.978	0.000183		59.891	0.080408
59.617	0.000107		59.844	0.000183		59.622	0.080429
59.483	0.000115		59.708	0.00019		59.488	0.080448
59.35	0.000105		59.563	0.000197		59.354	0.08046
59.216	0.000102		59.296	0.000194		59.221	0.080462
59.075	0.000115		59.15	0.000194		59.085	0.080463
58.942	0.000114		59.003	0.000197		58.951	0.080457
58.806	0.000106		58.869	0.000206		58.817	0.080463
58.672	0.000109		58.735	0.000213		58.677	0.080466
58.527	0.000105		58.602	0.000218		58.543	0.080451
58.393	0.000102		58.468	0.000221		58.409	0.080429
58.259	0.000107		58.334	0.000217		58.269	0.080416
58.123	0.000113		58.201	0.000205		58.123	0.080412
57.844	0.000111		58.053	0.000195		57.978	0.080413
57.711	0.000105		57.92	0.000183		57.844	0.080413
57.577	0.000107		57.786	0.000175		57.711	0.080409
57.441	0.000103		57.652	0.000168		57.441	0.080411
57.308	0.000122		57.519	0.000166		57.308	0.080419
57.162	0.000126		57.383	0.000182		57.162	0.080435
57.022	0.000117		57.108	0.000207		57.029	0.080446
56.888	0.000109		56.975	0.000222		56.895	0.080457
56.747	0.000114		56.841	0.000228		56.759	0.080464
56.614	0.000124		56.707	0.000223		56.625	0.080465
56.48	0.000116		56.574	0.000212		56.492	0.080464
56.339	0.000113		56.44	0.000196		56.353	0.080456
56.201	0.000118		56.307	0.000185		56.217	0.080443
56.067	0.000131		56.171	0.000188		56.084	0.080429
55.934	0.000129		56.025	0.000195		55.95	0.08042
55.798	0.00013		55.892	0.000201		55.817	0.080408
55.531	0.000129		55.758	0.000206		55.549	0.080416
55.397	0.000126		55.624	0.000223		55.413	0.080449
55.263	0.000127		55.484	0.000244		55.28	0.080452
55.118	0.00012		55.214	0.000246		55.141	0.08043
54.97	0.00012		55.08	0.000231		55.005	0.080409
54.832	0.000141		54.947	0.000214		54.872	0.080403
54.698	0.000143		54.813	0.000204		54.731	0.080413
54.562	0.000141		54.68	0.000202		54.593	0.080422
54.417	0.000134		54.546	0.000205		54.459	0.080434
54.283	0.000132		54.41	0.000196		54.323	0.080436
54.15	0.000131		54.272	0.000189		54.19	0.080428
54.004	0.000133		54.138	0.00019		54.056	0.080429
53.857	0.000125		54.002	0.000196		53.922	0.080429
53.723	0.000124		53.868	0.000198		53.655	0.080435
53.589	0.000125		53.735	0.000201		53.519	0.080437
53.456	0.000139		53.468	0.000205		53.381	0.08044
53.322	0.000151		53.334	0.0002		53.24	0.080447
53.053	0.00016		53.186	0.000199		53.095	0.080454
52.919	0.000153		53.041	0.000198		52.961	0.080459
52.781	0.000126		52.903	0.000203		52.828	0.080455
52.645	0.000112		52.767	0.000209		52.694	0.080453
52.511	0.000119		52.633	0.000219		52.56	0.080452
52.377	0.000127		52.495	0.000238		52.424	0.08045
52.244	0.00013		52.361	0.000252		52.291	0.080445
52.11	0.00013		52.225	0.000246		52.15	0.080451
51.974	0.000123		52.091	0.000251		52.016	0.080448
51.841	0.000119		51.946	0.000249		51.878	0.080449
51.707	0.000116		51.812	0.000232		51.733	0.080446
51.562	0.000112		51.679	0.000229		51.463	0.080446
51.428	0.000119		51.543	0.000235		51.329	0.080451
51.147	0.000125		51.409	0.000251		51.196	0.080464
51.013	0.000123		51.142	0.000244		51.055	0.080485
50.879	0.000121		50.997	0.000228		50.922	0.080492
50.734	0.000116		50.863	0.000224		50.788	0.080484
50.593	0.000107		50.727	0.000241		50.654	0.080473
50.455	0.000111		50.593	0.000251		50.518	0.080485
50.319	0.000111		50.46	0.000232		50.385	0.080501
50.185	0.000117		50.326	0.000204		50.251	0.080505
50.052	0.000126		50.185	0.000198		50.117	0.080504
49.918	0.000123		50.052	0.000205		49.984	0.080492
49.785	0.000115		49.918	0.000216		49.702	0.080483
49.651	0.000116		49.785	0.000245		49.569	0.080483
49.503	0.000125		49.651	0.000236		49.435	0.080492
49.37	0.000132		49.515	0.000218		49.295	0.080504
49.224	0.000141		49.248	0.000206		49.161	0.080511
49.084	0.000162		49.114	0.000208		49.027	0.080511
48.938	0.000182		48.973	0.000217		48.894	0.080501
48.793	0.000186		48.84	0.000227		48.76	0.080485
48.659	0.000181		48.699	0.000234		48.626	0.080469
48.385	0.000167		48.565	0.000224		48.493	0.080454
48.244	0.000155		48.425	0.000213		48.357	0.080454
48.111	0.000148		48.291	0.000225		48.211	0.08046
47.972	0.000145		48.158	0.000245		48.066	0.080466
47.827	0.00014		48.017	0.000247		47.925	0.080466
47.679	0.000127		47.879	0.00024		47.792	0.080468
47.541	0.000113		47.745	0.000226		47.658	0.080475
47.407	0.000102		47.609	0.000215		47.384	0.080478
47.267	0.000104		47.475	0.000216		47.25	0.080477
47.133	0.000112		47.208	0.000226		47.117	0.080484
46.997	0.000112		47.063	0.000228		46.981	0.080487
46.859	0.000107		46.922	0.000218		46.847	0.080489
46.718	0.000111		46.777	0.000217		46.713	0.080493
46.584	0.00014		46.643	0.000252		46.58	0.080493
46.451	0.000157		46.509	0.000264		46.446	0.080492
46.315	0.000162		46.362	0.000258		46.305	0.0805
46.181	0.000161		46.228	0.000253		46.172	0.080504
45.914	0.000159		46.094	0.000245		46.038	0.080507
45.78	0.000157		45.961	0.000243		45.902	0.080507
45.644	0.000154		45.827	0.000233		45.623	0.08051
45.511	0.000154		45.691	0.00023		45.49	0.080511
45.365	0.000154		45.553	0.000238		45.356	0.080504
45.232	0.000151		45.419	0.000264		45.22	0.080502
45.086	0.000149		45.286	0.000267		45.086	0.080507
44.953	0.000152		45.016	0.000268		44.953	0.080509
44.805	0.000169		44.871	0.000259		44.819	0.080507
44.667	0.000185		44.73	0.000255		44.686	0.080509
44.519	0.000195		44.596	0.000254		44.545	0.080516
44.385	0.000191		44.456	0.000258		44.411	0.080518
44.24	0.000192		44.322	0.000249		44.278	0.080542
44.106	0.000184		44.189	0.000255		44.144	0.080556
43.973	0.000181		44.055	0.000268		44.008	0.080542
43.839	0.000185		43.921	0.00027		43.741	0.080516
43.694	0.000182		43.785	0.000255		43.607	0.080501
43.558	0.000165		43.652	0.000237		43.471	0.080499
43.291	0.000154		43.518	0.000247		43.326	0.0805
43.157	0.000153		43.384	0.00028		43.18	0.080493
43.012	0.00015		43.239	0.00029		43.04	0.080494
42.871	0.000143		43.091	0.000272		42.894	0.080506
42.73	0.000145		42.958	0.000256		42.749	0.080504
42.592	0.000151		42.69	0.000255		42.608	0.080498
42.456	0.000156		42.557	0.000256		42.475	0.080502
42.322	0.000162		42.411	0.000253		42.336	0.080511
42.182	0.000165		42.278	0.00025		42.203	0.080513
42.048	0.000172		42.142	0.000268		42.067	0.080517
41.914	0.000177		42.008	0.000293		41.929	0.080522
41.781	0.00017		41.875	0.000314		41.783	0.080533
41.647	0.00016		41.741	0.000329		41.635	0.080548
41.514	0.000155		41.607	0.000321		41.502	0.080549
41.246	0.000156		41.467	0.000304		41.368	0.080549
41.11	0.000161		41.333	0.000286		41.235	0.080553
40.972	0.000163		41.197	0.000289		41.101	0.080553
40.836	0.000162		41.063	0.000284		40.831	0.080554
40.702	0.000167		40.796	0.000282		40.698	0.080548
40.569	0.000173		40.663	0.00029		40.557	0.080541
40.423	0.000174		40.527	0.000302		40.423	0.08055
40.29	0.000171		40.393	0.000297		40.29	0.080554
40.154	0.000173		40.255	0.000283		40.156	0.080545
40.02	0.000182		40.114	0.000276		40.023	0.080543
39.887	0.000196		39.969	0.000276		39.887	0.080552
39.753	0.000207		39.828	0.000269		39.753	0.080562
39.619	0.000217		39.687	0.000268		39.619	0.080574
39.352	0.00022		39.554	0.000269		39.486	0.080584
39.207	0.000217		39.42	0.000271		39.34	0.080594
39.071	0.000204		39.286	0.000281		39.204	0.080596
38.937	0.000185		39.153	0.000297		38.937	0.080592
38.803	0.000179		39.019	0.000298		38.796	0.080583
38.67	0.000191		38.75	0.00029		38.663	0.080572
38.529	0.000209		38.604	0.000314		38.529	0.080559
38.396	0.000216		38.459	0.000331		38.396	0.080543
38.262	0.000212		38.325	0.000316		38.262	0.080533
38.126	0.000195		38.192	0.000298		38.126	0.080531
37.981	0.000184		38.056	0.000293		37.992	0.080536
37.847	0.000186		37.922	0.000291		37.859	0.080542
37.713	0.000195		37.777	0.000288		37.725	0.080543
37.58	0.000206		37.643	0.000292		37.58	0.080548
37.31	0.000206		37.509	0.000293		37.446	0.08055
37.176	0.000201		37.373	0.000295		37.31	0.08057
37.043	0.000198		37.24	0.000296		37.038	0.08058
36.909	0.000198		37.106	0.000315		36.905	0.080568
36.769	0.000196		36.973	0.000341		36.771	0.08056
36.635	0.000195		36.832	0.000363		36.635	0.080555
36.501	0.000194		36.558	0.000366		36.501	0.080553
36.368	0.000194		36.424	0.000352		36.368	0.080555
36.232	0.000201		36.283	0.000336		36.234	0.080564
36.098	0.000203		36.15	0.000323		36.1	0.08057
35.964	0.000198		36.016	0.000316		35.964	0.080571
35.831	0.000203		35.882	0.000313		35.831	0.080574
35.557	0.000215		35.749	0.000309		35.693	0.080576
35.423	0.000221		35.613	0.000313		35.557	0.080577
35.282	0.000224		35.479	0.000307		35.282	0.080571
35.149	0.000225		35.346	0.000314		35.137	0.080569
35.008	0.000222		35.212	0.000333		35.003	0.080565
34.874	0.000216		35.067	0.000336		34.87	0.080566
34.741	0.000215		34.919	0.000324		34.736	0.080564
34.607	0.000213		34.785	0.000321		34.595	0.080569
34.462	0.000208		34.652	0.000317		34.455	0.080568
34.328	0.000211		34.384	0.000313		34.309	0.08057
34.187	0.000233		34.248	0.000316		34.176	0.080573
34.054	0.000264		34.115	0.000318		34.042	0.080576
33.913	0.000269		33.981	0.000323		33.908	0.080582
33.779	0.000265		33.843	0.000332		33.775	0.080593
33.646	0.000249		33.707	0.000335		33.627	0.080597
33.372	0.000232		33.573	0.000335		33.493	0.0806
33.226	0.000227		33.44	0.000347		33.36	0.080606
33.093	0.000227		33.306	0.000354		33.226	0.080613
32.959	0.000218		33.172	0.000355		32.947	0.080624
32.825	0.000221		33.039	0.00035		32.811	0.080631
32.685	0.000227		32.891	0.000352		32.678	0.080636
32.551	0.00023		32.748	0.000358		32.544	0.080636
32.417	0.000233		32.607	0.000379		32.403	0.080637
32.277	0.00024		32.338	0.000396		32.27	0.080633
32.131	0.000253		32.192	0.000392		32.136	0.080632
31.986	0.000279		32.047	0.000403		31.995	0.080637
31.852	0.000298		31.913	0.000401		31.862	0.080642
31.716	0.000313		31.78	0.000384		31.721	0.080651
31.583	0.000322		31.644	0.000375		31.583	0.080666
31.449	0.000318		31.51	0.000371		31.449	0.080664
31.316	0.000321		31.377	0.000383		31.316	0.080647
31.041	0.000324		31.243	0.000387		31.175	0.080634
30.908	0.000323		31.109	0.000388		31.041	0.080634
30.774	0.000315		30.969	0.000383		30.772	0.080642
30.638	0.000298		30.835	0.00038		30.638	0.080646
30.504	0.000277		30.701	0.000386		30.504	0.080648
30.371	0.00026		30.565	0.000393		30.371	0.080652
30.225	0.000258		30.298	0.000399		30.235	0.08068
30.085	0.000272		30.164	0.000409		30.101	0.080701
29.951	0.000294		30.031	0.000418		29.963	0.080721
29.81	0.000327		29.895	0.00043		29.829	0.080734
29.677	0.000345		29.757	0.000445		29.693	0.080733
29.543	0.000321		29.621	0.000471		29.56	0.080723
29.41	0.000293		29.482	0.000485		29.426	0.080723
29.276	0.000296		29.337	0.000474		29.281	0.08073
29.128	0.000315		29.203	0.000464		29.147	0.08074
28.861	0.000312		29.067	0.000462		28.877	0.080739
28.716	0.000311		28.922	0.000473		28.744	0.080737
28.582	0.000323		28.788	0.000489		28.61	0.080732
28.448	0.000318		28.655	0.000497		28.477	0.08072
28.312	0.000324		28.521	0.000497		28.343	0.080715
28.179	0.000324		28.385	0.000488		28.202	0.080719
28.045	0.000318		28.113	0.000482		28.069	0.080727
27.912	0.000328		27.972	0.000483		27.935	0.08074
27.778	0.000332		27.827	0.000493		27.799	0.080754
27.644	0.000325		27.693	0.00051		27.665	0.080752
27.497	0.000319		27.558	0.000535		27.52	0.080753
27.351	0.000325		27.424	0.000554		27.386	0.080754
27.218	0.000342		27.29	0.000563		27.253	0.080753
27.084	0.000359		27.145	0.000567		26.985	0.080757
26.95	0.00037		27	0.00057		26.84	0.080758
26.681	0.000374		26.859	0.000574		26.704	0.08077
26.547	0.000382		26.725	0.00058		26.571	0.080788
26.409	0.000384		26.592	0.000589		26.437	0.0808
26.273	0.000393		26.446	0.000596		26.303	0.080803
26.134	0.000397		26.31	0.000604		26.167	0.080805
25.987	0.000418		26.177	0.000607		26.034	0.08081
25.841	0.000437		26.031	0.000608		25.9	0.080806
25.708	0.000447		25.886	0.000616		25.759	0.080802
25.574	0.000456		25.745	0.000623		25.626	0.080806
25.441	0.000453		25.6	0.000631		25.492	0.080812
25.307	0.000448		25.466	0.000639		25.358	0.08082
25.171	0.000444		25.197	0.000646		25.08	0.080835
25.037	0.000457		25.063	0.00065		24.944	0.080854
24.904	0.000475		24.929	0.000654		24.812	0.080868
24.625	0.000486		24.791	0.000672		24.676	0.080879
24.477	0.000495		24.65	0.000678		24.543	0.080889
24.343	0.000508		24.517	0.000668		24.409	0.080893
24.21	0.000527		24.381	0.000666		24.275	0.080901
24.076	0.000551		24.236	0.000668		24.142	0.080908
23.942	0.000574		24.102	0.000687		24.001	0.080918
23.807	0.000577		23.968	0.000715		23.867	0.080929
23.673	0.000571		23.835	0.000735		23.732	0.08094
23.535	0.000571		23.694	0.000747		23.598	0.080952
23.401	0.000576		23.553	0.000747		23.464	0.080971
23.265	0.000586		23.42	0.000741		23.197	0.080985
23.131	0.000602		23.286	0.000749		23.063	1.081
22.998	0.000616		23.012	0.000762		22.93	1.102
22.864	0.000628		22.878	0.000775		22.784	1.123
22.719	0.000648		22.745	0.000791		22.637	1.143
22.449	0.000676		22.611	0.000806		22.503	1.161
22.316	0.000698		22.463	0.000821		22.369	1.172
22.182	0.000713		22.33	0.000838		22.236	1.181
22.048	0.000721		22.196	0.000857		22.102	1.186
21.903	0.000719		22.062	0.000883		21.966	1.203
21.769	0.000729		21.917	0.000908		21.833	1.228
21.633	0.00075		21.781	0.000925		21.699	1.256
21.502	0.000765		21.647	0.000951		21.558	1.283
21.366	0.000779		21.514	0.000979		21.42	1.309
21.232	0.000795		21.368	0.000999		21.284	1.338
21.087	0.000816		21.235	1.017		21.01	1.368
20.953	0.000842		21.099	1.035		20.876	1.396
20.82	0.000865		20.82	1.059		20.742	1.432
20.686	0.000887		20.686	1.083		20.609	1.477
20.412	0.000914		20.553	1.11		20.475	1.518
20.276	0.000939		20.419	1.134		20.339	1.551
20.142	0.000975		20.283	1.165		20.194	1.581
19.997	1.017		20.149	1.212		20.06	1.618
19.863	1.045		20.016	1.252		19.927	1.659
19.723	1.08		19.882	1.296		19.793	1.704
19.589	1.12		19.748	1.35		19.659	1.755
19.448	1.156		19.608	1.404		19.526	1.8
19.315	1.184		19.474	1.435		19.392	1.841
19.181	1.222		19.338	1.451		19.118	1.88
19.047	1.265		19.205	1.474		18.977	1.925
18.914	1.303		18.937	1.503		18.843	1.974
18.78	1.348		18.804	1.536		18.703	2.021
18.644	1.402		18.668	1.584		18.562	2.06
18.499	1.475		18.534	1.634		18.429	2.102
18.22	1.54		18.396	1.688		18.295	2.157
18.079	1.588		18.262	1.768		18.154	2.232
17.946	1.636		18.126	1.846		18.021	2.305
17.8	1.681		17.992	1.912		17.887	2.373
17.667	1.743		17.859	1.969		17.753	2.435
17.533	1.82		17.725	2.031		17.62	2.518
17.397	1.905		17.592	2.096		17.486	2.609
17.263	1.978		17.456	2.158		17.352	2.694
17.125	2.049		17.181	2.228		17.083	2.781
16.989	2.117		17.05	2.307		16.945	2.866
16.855	2.185		16.914	2.386		16.804	2.933
16.722	2.255		16.78	2.45		16.67	3.01
16.576	2.331		16.647	2.538		16.534	3.101
16.438	2.408		16.513	2.629		16.401	3.204
16.29	2.48		16.38	2.714		16.262	3.315
16.145	2.565		16.244	2.802		16.126	3.423
16.011	2.672		16.11	2.898		15.993	3.53
15.878	2.794		15.969	2.996		15.859	3.635
15.611	2.909		15.831	3.091		15.725	3.747
15.475	3.011		15.686	3.184		15.592	3.859
15.341	3.119		15.545	3.281		15.456	3.974
15.207	3.228		15.404	3.388		15.189	4.101
15.074	3.332		15.271	3.504		15.048	4.241
14.928	3.447		15.003	3.627		14.914	4.368
14.783	3.574		14.87	3.763		14.781	4.478
14.642	3.701		14.734	3.894		14.647	4.6
14.509	3.832		14.588	4.027		14.513	4.729
14.368	3.959		14.455	4.168		14.377	4.867
14.234	4.091		14.321	4.31		14.232	5.006
14.101	4.227		14.188	4.447		14.098	5.153
13.967	4.366		14.054	4.581		13.965	5.302
13.831	4.503		13.918	4.718		13.831	5.448
13.686	4.642		13.784	4.854		13.698	5.593
13.414	4.788		13.639	5.004		13.562	5.744
13.273	4.94		13.505	5.148		13.287	5.897
13.14	5.086		13.372	5.306		13.154	6.047
13.004	5.239		13.097	5.457		13.02	6.209
12.87	5.393		12.957	5.623		12.886	6.385
12.736	5.551		12.811	5.794		12.753	6.558
12.591	5.706		12.678	5.966		12.619	6.722
12.457	5.869		12.544	6.131		12.483	6.89
12.321	6.029		12.411	6.299		12.35	7.078
12.188	6.182		12.277	6.473		12.216	7.264
12.054	6.315		12.141	6.655		12.075	7.43
11.909	6.447		12.003	6.82		11.937	7.586
11.775	6.598		11.869	6.974		11.801	7.751
11.642	6.756		11.733	7.134		11.667	7.917
11.506	6.91		11.599	7.303		11.393	8.076
11.227	7.065		11.466	7.473		11.259	8.24
11.093	7.215		11.332	7.647		11.126	8.4
10.948	7.365		11.065	7.801		10.992	8.557
10.812	7.518		10.929	7.943		10.859	8.712
10.678	7.682		10.791	8.094		10.711	8.865
10.544	7.838		10.657	8.258		10.573	9.015
10.411	7.99		10.516	8.416		10.439	9.17
10.277	8.15		10.383	8.577		10.298	9.324
10.144	8.3		10.247	8.737		10.165	9.471
10.01	8.452		10.108	8.884		10.029	9.612
9.876	8.595		9.975	9.033		9.895	9.759
9.736	8.742		9.839	9.18		9.761	9.897
9.602	8.873		9.705	9.321		9.628	10.031
9.468	8.99		9.571	9.451		9.358	10.169
9.187	9.124		9.438	9.582		9.213	10.319
9.056	9.231		9.168	9.71		9.079	10.459
8.92	9.34		9.035	9.833		8.946	10.583
8.786	9.461		8.894	9.944		8.812	10.712
8.652	9.591		8.76	10.07		8.667	10.851
8.519	9.708		8.627	10.201		8.533	10.994
8.385	9.823		8.493	10.333		8.397	11.136
8.249	9.94		8.359	10.481		8.263	11.271
8.116	10.069		8.212	10.636		8.13	11.413
8.024	10.205		8.078	10.801		8.024	11.562
8.024	10.258		8.024	10.974		8.024	11.621
8.024	10.239		8.024	11.046		8.024	11.609
8.228	10.224		8.024	11.028		8.095	11.595
8.374	10.187		8.092	11.008		8.228	11.566
8.512	10.056		8.228	10.993		8.362	11.446
8.66	9.853		8.362	10.901		8.498	11.23
8.793	9.623		8.495	10.708		8.763	10.981
8.927	9.395		8.77	10.477		8.899	10.732
9.06	9.177		8.91	10.239		9.037	10.505
9.201	8.965		9.056	10.008		9.171	10.29
9.335	8.756		9.189	9.786		9.304	10.075
9.468	8.558		9.323	9.553		9.44	9.858
9.602	8.372		9.457	9.333		9.574	9.646
9.736	8.193		9.59	9.119		9.707	9.434
9.872	8		9.736	8.903		9.853	9.221
10.005	7.805		9.869	8.693		9.986	9.012
10.272	7.608		10.005	8.503		10.12	8.8
10.413	7.411		10.139	8.328		10.268	8.587
10.547	7.197		10.272	8.142		10.401	8.361
10.68	6.99		10.413	7.948		10.535	8.135
10.816	6.796		10.547	7.747		10.802	7.921
10.962	6.607		10.68	7.542		10.95	7.711
11.095	6.423		10.959	7.325		11.084	7.496
11.229	6.253		11.1	7.119		11.217	7.289
11.363	6.076		11.234	6.928		11.351	7.102
11.499	5.899		11.37	6.747		11.485	6.93
11.632	5.726		11.508	6.572		11.618	6.756
11.766	5.56		11.642	6.392		11.754	6.568
11.899	5.405		11.775	6.2		11.892	6.387
12.181	5.236		11.911	6.013		12.026	6.204
12.314	5.059		12.049	5.847		12.167	6.024
12.448	4.893		12.19	5.679		12.312	5.846
12.582	4.733		12.324	5.501		12.457	5.674
12.715	4.583		12.457	5.328		12.593	5.504
12.863	4.439		12.593	5.162		12.727	5.339
12.997	4.292		12.727	5.007		12.861	5.164
13.13	4.149		12.861	4.861		13.128	5.004
13.264	4.015		13.128	4.717		13.264	4.861
13.405	3.88		13.262	4.571		13.398	4.71
13.543	3.745		13.402	4.417		13.531	4.566
13.691	3.613		13.541	4.258		13.672	4.429
13.824	3.49		13.688	4.112		13.805	4.284
13.958	3.361		13.822	3.979		13.939	4.14
14.091	3.232		13.955	3.848		14.073	3.989
14.225	3.121		14.089	3.717		14.22	3.841
14.373	3.029		14.223	3.589		14.354	3.719
14.652	2.934		14.368	3.465		14.488	3.627
14.785	2.818		14.504	3.344		14.621	3.524
14.919	2.704		14.638	3.227		14.755	3.413
15.053	2.602		14.771	3.118		15.025	3.307
15.189	2.509		14.905	3.011		15.158	3.199
15.322	2.419		15.05	2.907		15.292	3.092
15.456	2.337		15.198	2.802		15.432	2.999
15.597	2.265		15.336	2.7		15.566	2.917
15.735	2.191		15.611	2.597		15.7	2.829
15.871	2.114		15.744	2.495		15.833	2.727
16.004	2.035		15.878	2.402		15.967	2.632
16.138	1.956		16.011	2.323		16.103	2.549
16.279	1.883		16.147	2.255		16.237	2.471
16.417	1.825		16.293	2.183		16.37	2.391
16.687	1.767		16.426	2.099		16.504	2.312
16.825	1.705		16.56	2.02		16.778	2.233
16.961	1.639		16.694	1.95		16.912	2.164
17.095	1.57		16.83	1.881		17.045	2.109
17.228	1.505		16.963	1.807		17.179	2.049
17.374	1.46		17.097	1.74		17.315	1.992
17.507	1.423		17.242	1.677		17.449	1.925
17.643	1.379		17.376	1.615		17.582	1.861
17.777	1.33		17.646	1.559		17.716	1.825
17.91	1.294		17.779	1.507		17.861	1.789
18.044	1.26		17.924	1.46		17.997	1.728
18.178	1.214		18.058	1.411		18.131	1.668
18.323	1.157		18.206	1.374		18.264	1.614
18.459	1.117		18.339	1.334		18.405	1.562
18.726	1.087		18.485	1.295		18.672	1.518
18.86	1.057		18.618	1.251		18.806	1.48
19.005	1.022		18.752	1.207		18.942	1.451
19.141	0.000986		18.886	1.174		19.076	1.412
19.287	0.000952		19.022	1.156		19.209	1.374
19.42	0.000908		19.153	1.13		19.355	1.34
19.554	0.000867		19.289	1.1		19.495	1.309
19.687	0.000835		19.423	1.07		19.634	1.282
19.823	0.000807		19.697	1.04		19.77	1.263
19.957	0.00078		19.83	1.008		19.903	1.252
20.091	0.000754		19.964	0.000977		20.037	1.239
20.224	0.000729		20.098	0.000935		20.182	1.226
20.37	0.000708		20.231	0.000895		20.323	1.21
20.503	0.000687		20.367	0.000878		20.456	1.177
20.639	0.000669		20.513	0.000863		20.59	1.129
20.914	0.000655		20.651	0.000832		20.864	1.092
21.052	0.000643		20.792	0.000807		20.998	0.080991
21.197	0.000641		20.925	0.000794		21.132	0.080975
21.343	0.000642		21.059	0.000773		21.277	0.080966
21.483	0.000644		21.195	0.000755		21.418	0.080965
21.617	0.00065		21.329	0.000733		21.551	0.080942
21.751	0.000645		21.462	0.000716		21.685	0.08091
21.891	0.000634		21.732	0.000702		21.826	0.080885
22.025	0.00062		21.877	0.000716		21.959	0.080889
22.158	0.0006		22.022	0.000723		22.095	0.080894
22.292	0.000581		22.163	0.000717		22.229	0.080888
22.428	0.00056		22.294	0.000692		22.362	0.080881
22.562	0.000549		22.435	0.000655		22.496	0.080875
22.707	0.000547		22.569	0.000633		22.63	0.080861
22.848	0.00054		22.705	0.000623		22.899	0.080859
22.993	0.000528		22.838	0.000603		23.038	0.080852
23.127	0.000515		22.972	0.000595		23.174	0.080829
23.26	0.000496		23.106	0.000607		23.307	0.080801
23.528	0.000478		23.239	0.000607		23.441	0.080783
23.668	0.000461		23.387	0.000598		23.574	0.080768
23.802	0.000451		23.525	0.000574		23.72	0.080756
23.938	0.000456		23.666	0.000551		23.853	0.080751
24.071	0.000457		23.799	0.000545		23.989	0.080748
24.205	0.000451		23.933	0.000548		24.128	0.080742
24.339	0.00045		24.214	0.000546		24.273	0.080736
24.472	0.000454		24.348	0.00054		24.409	0.080732
24.608	0.000453		24.482	0.000533		24.543	0.080714
24.742	0.00043		24.615	0.000518		24.676	0.08069
24.88	0.000397		24.751	0.000501		24.817	0.08068
25.014	0.000373		24.897	0.000493		25.084	0.080685
25.283	0.000356		25.03	0.000494		25.218	0.0807
25.417	0.00036		25.164	0.000489		25.351	0.080709
25.551	0.000368		25.298	0.000487		25.485	0.080714
25.684	0.000361		25.431	0.000481		25.621	0.080699
25.82	0.000346		25.567	0.00047		25.755	0.080676
25.954	0.000335		25.701	0.000472		25.888	0.080676
26.095	0.000332		25.834	0.000487		26.029	0.08068
26.228	0.000329		26.113	0.000468		26.163	0.080681
26.367	0.000331		26.249	0.000449		26.296	0.080672
26.503	0.000326		26.383	0.000432		26.43	0.080659
26.641	0.000325		26.524	0.000426		26.566	0.080652
26.775	0.000318		26.657	0.000427		26.833	0.080648
26.91	0.000319		26.791	0.000431		26.967	0.080647
27.049	0.000316		26.925	0.000432		27.1	0.08064
27.196	0.000314		27.058	0.000437		27.241	0.080637
27.342	0.000314		27.192	0.000428		27.375	0.080639
27.609	0.000315		27.328	0.000426		27.508	0.080649
27.743	0.000312		27.461	0.000434		27.649	0.080656
27.879	0.000307		27.595	0.000423		27.794	0.080652
28.012	0.000305		27.736	0.000409		27.928	0.080643
28.146	0.000305		27.869	0.000413		28.062	0.080638
28.28	0.000305		28.144	0.000427		28.198	0.080633
28.42	0.000297		28.289	0.000445		28.336	0.080633
28.561	0.000292		28.423	0.00045		28.477	0.080632
28.695	0.000291		28.556	0.000444		28.61	0.080624
28.828	0.000305		28.69	0.000432		28.744	0.080613
28.974	0.000325		28.826	0.000421		28.891	0.080608
29.107	0.00032		28.964	0.00041		29.159	0.080603
29.241	0.000313		29.1	0.000398		29.292	0.080612
29.515	0.0003		29.234	0.00039		29.426	0.080643
29.649	0.000289		29.367	0.000384		29.567	0.080663
29.782	0.000286		29.501	0.000378		29.7	0.080671
29.918	0.000289		29.635	0.000375		29.834	0.080671
30.052	0.000296		29.782	0.000377		29.968	0.080658
30.186	0.000302		29.921	0.000394		30.104	0.080629
30.319	0.000307		30.066	0.000415		30.237	0.080598
30.465	0.000309		30.202	0.000422		30.382	0.080586
30.598	0.000287		30.481	0.000414		30.523	0.080584
30.732	0.000267		30.615	0.000398		30.669	0.0806
30.868	0.000275		30.748	0.000368		30.814	0.080612
31.001	0.000285		30.894	0.000362		30.947	0.080613
31.135	0.000278		31.039	0.000369		31.081	0.080612
31.409	0.000256		31.18	0.000365		31.351	0.080619
31.543	0.000248		31.325	0.000346		31.484	0.08062
31.677	0.00026		31.459	0.00035		31.618	0.08061
31.824	0.000269		31.592	0.000376		31.759	0.080599
31.958	0.000259		31.726	0.000396		31.892	0.080587
32.092	0.000236		31.862	0.000388		32.026	0.080561
32.225	0.000228		32.007	0.000364		32.16	0.080547
32.359	0.000224		32.152	0.000341		32.296	0.080557
32.495	0.000224		32.286	0.000326		32.429	0.080577
32.628	0.000227		32.42	0.000325		32.574	0.08058
32.762	0.00023		32.553	0.00032		32.708	0.080581
32.896	0.000228		32.689	0.000317		32.842	0.080586
33.036	0.000232		32.835	0.000325		32.989	0.080595
33.17	0.000234		32.968	0.000336		33.123	0.080594
33.437	0.000232		33.236	0.000344		33.397	0.080583
33.573	0.000231		33.372	0.00035		33.536	0.080572
33.707	0.000233		33.505	0.000352		33.669	0.080567
33.84	0.000233		33.639	0.000351		33.803	0.080567
33.974	0.000233		33.772	0.000349		33.939	0.080565
34.108	0.000237		33.906	0.000345		34.073	0.080561
34.248	0.000237		34.051	0.000341		34.206	0.080562
34.382	0.000232		34.185	0.000349		34.34	0.080561
34.523	0.000232		34.319	0.000354		34.473	0.080559
34.668	0.000233		34.455	0.000354		34.621	0.080557
34.802	0.000227		34.593	0.000343		34.766	0.080558
34.935	0.000214		34.734	0.000336		34.905	0.080564
35.069	0.000203		34.867	0.000327		35.05	0.080572
35.35	0.000201		35.142	0.000318		35.198	0.080592
35.484	0.000224		35.275	0.000329		35.336	0.080598
35.617	0.000239		35.416	0.000353		35.47	0.08059
35.751	0.000238		35.549	0.000371		35.606	0.080581
35.885	0.00023		35.688	0.000364		35.744	0.080574
36.032	0.000224		35.824	0.000345		36.018	0.080573
36.178	0.000223		35.957	0.000328		36.164	0.08057
36.311	0.000223		36.098	0.000324		36.309	0.080561
36.445	0.000221		36.236	0.000316		36.445	0.080559
36.579	0.000224		36.37	0.000315		36.579	0.080565
36.715	0.00023		36.506	0.000326		36.712	0.080566
36.86	0.000232		36.64	0.000327		36.846	0.080559
36.998	0.000227		36.778	0.000327		36.98	0.080551
37.146	0.000226		36.919	0.000324		37.116	0.080549
37.28	0.000218		37.052	0.000325		37.249	0.080541
37.413	0.000212		37.322	0.00032		37.383	0.080532
37.559	0.000208		37.455	0.000329		37.523	0.080535
37.692	0.000227		37.589	0.000344		37.657	0.080559
37.962	0.000255		37.723	0.000351		37.791	0.080576
38.095	0.000261		37.859	0.000342		37.924	0.080573
38.236	0.000249		38.004	0.000348		38.206	0.080554
38.37	0.000229		38.138	0.00036		38.339	0.080541
38.503	0.000209		38.271	0.000371		38.473	0.080539
38.637	0.000201		38.417	0.000371		38.607	0.080535
38.771	0.0002		38.553	0.000365		38.74	0.080535
38.904	0.000202		38.686	0.000361		38.874	0.080543
39.052	0.000208		38.832	0.000358		39.022	0.080569
39.19	0.000213		38.972	0.000341		39.167	0.080575
39.338	0.000216		39.118	0.000322		39.3	0.080566
39.483	0.000215		39.263	0.000314		39.434	0.080561
39.617	0.000208		39.397	0.000312		39.575	0.080559
39.751	0.000203		39.53	0.000315		39.72	0.080551
39.884	0.000204		39.8	0.000314		39.865	0.08054
40.02	0.00021		39.933	0.00031		39.999	0.080533
40.166	0.000221		40.067	0.00031		40.135	0.080528
40.452	0.000227		40.201	0.000316		40.269	0.080522
40.585	0.000241		40.341	0.000331		40.402	0.080513
40.719	0.000255		40.475	0.000344		40.67	0.080508
40.852	0.000255		40.609	0.000356		40.806	0.080506
40.993	0.000248		40.742	0.000361		40.944	0.080507
41.131	0.000245		40.878	0.000356		41.078	0.080507
41.265	0.000239		41.012	0.000343		41.213	0.080518
41.401	0.000217		41.146	0.000333		41.347	0.080513
41.539	0.000199		41.279	0.000326		41.481	0.08051
41.675	0.000192		41.56	0.00032		41.614	0.080503
41.809	0.000194		41.706	0.000319		41.748	0.080501
41.943	0.000212		41.839	0.000316		41.882	0.080508
42.076	0.000221		41.973	0.000312		42.018	0.08052
42.21	0.000209		42.107	0.000309		42.163	0.080527
42.479	0.000194		42.24	0.0003		42.308	0.080542
42.611	0.000187		42.388	0.000297		42.442	0.080553
42.751	0.000182		42.533	0.000294		42.712	0.08055
42.885	0.00018		42.667	0.000286		42.845	0.080531
43.026	0.000175		42.801	0.000273		42.979	0.080502
43.159	0.00017		42.934	0.000268		43.112	0.080501
43.305	0.000183		43.068	0.000258		43.258	0.080511
43.441	0.00021		43.204	0.000254		43.394	0.080525
43.574	0.00023		43.338	0.000266		43.527	0.080525
43.708	0.000229		43.471	0.000284		43.661	0.080519
43.842	0.000212		43.605	0.000278		43.802	0.080505
43.982	0.000197		43.879	0.000265		43.935	0.080494
44.116	0.0002		44.013	0.000252		44.069	0.080491
44.249	0.00021		44.146	0.00026		44.21	0.080491
44.519	0.000217		44.287	0.000294		44.348	0.080487
44.653	0.000207		44.425	0.000313		44.482	0.080488
44.786	0.000189		44.561	0.000308		44.751	0.08049
44.932	0.000172		44.695	0.000303		44.885	0.080492
45.065	0.000159		44.829	0.000311		45.018	0.08049
45.199	0.000153		44.962	0.000315		45.152	0.080491
45.333	0.000158		45.096	0.000312		45.288	0.080494
45.478	0.000168		45.243	0.000305		45.422	0.080495
45.626	0.000175		45.377	0.000309		45.555	0.080498
45.764	0.000172		45.511	0.000313		45.701	0.080498
45.898	0.000167		45.656	0.000312		45.834	0.080495
46.034	0.00017		45.797	0.00031		45.968	0.080496
46.167	0.000172		46.071	0.000304		46.104	0.0805
46.308	0.000174		46.205	0.000299		46.242	0.080514
46.446	0.000176		46.338	0.000288		46.376	0.080525
46.58	0.000168		46.472	0.00027		46.645	0.080527
46.854	0.000162		46.608	0.00026		46.779	0.080535
46.988	0.000154		46.742	0.00026		46.913	0.080547
47.128	0.000155		46.875	0.000261		47.046	0.08054
47.262	0.000158		47.009	0.000261		47.194	0.080536
47.407	0.000163		47.142	0.000262		47.339	0.080534
47.553	0.000164		47.283	0.000265		47.478	0.080519
47.693	0.000174		47.417	0.000266		47.614	0.080498
47.834	0.000187		47.555	0.000259		47.747	0.080492
47.968	0.000187		47.691	0.000255		47.888	0.080492
48.101	0.000169		47.965	0.000264		48.022	0.08048
48.242	0.00016		48.099	0.000279		48.155	0.080467
48.387	0.00016		48.237	0.000293		48.289	0.080475
48.521	0.000166		48.378	0.000298		48.422	0.080498
48.655	0.000165		48.512	0.000304		48.704	0.080507
48.791	0.000158		48.645	0.000311		48.842	0.080515
48.924	0.000156		48.781	0.000311		48.978	0.080522
49.069	0.000152		48.915	0.000306		49.116	0.080524
49.203	0.000154		49.048	0.000307		49.252	0.080533
49.47	0.000154		49.182	0.000308		49.386	0.080532
49.611	0.000161		49.316	0.000307		49.52	0.080531
49.752	0.000169		49.452	0.00031		49.653	0.08053
49.885	0.000172		49.585	0.000304		49.787	0.080527
50.019	0.000161		49.724	0.000301		49.921	0.080524
50.16	0.000159		49.998	0.000293		50.054	0.080512
50.293	0.000163		50.131	0.000293		50.188	0.080503
50.427	0.000164		50.272	0.000294		50.328	0.080505
50.561	0.000156		50.406	0.000296		50.462	0.080505
50.696	0.000148		50.546	0.000303		50.603	0.080505
50.83	0.000166		50.68	0.000304		50.748	0.08051
50.975	0.000182		50.825	0.000291		51.018	0.080521
51.116	0.000175		50.961	0.000264		51.151	0.080527
51.254	0.00016		51.095	0.000249		51.285	0.08053
51.388	0.000152		51.229	0.000262		51.43	0.08053
51.658	0.000146		51.369	0.00028		51.564	0.080528
51.791	0.000148		51.503	0.000267		51.7	0.080529
51.925	0.000153		51.637	0.000247		51.834	0.08053
52.07	0.000168		51.77	0.000241		51.972	0.080521
52.211	0.000181		52.052	0.000239		52.112	0.080511
52.345	0.000179		52.19	0.000232		52.246	0.0805
52.485	0.000169		52.323	0.000232		52.382	0.080488
52.624	0.000182		52.459	0.000226		52.52	0.08049
52.771	0.000198		52.598	0.000224		52.654	0.080501
52.917	0.000193		52.731	0.000229		52.795	0.080511
53.05	0.000169		52.872	0.000234		53.064	0.080506
53.191	0.000157		53.006	0.000233		53.203	0.080492
53.325	0.000176		53.146	0.000239		53.336	0.080494
53.465	0.000189		53.28	0.000254		53.477	0.080496
53.599	0.000167		53.414	0.000267		53.611	0.080501
53.737	0.000143		53.547	0.00027		53.749	0.080502
53.885	0.000139		53.683	0.000262		53.885	0.080502
54.018	0.000137		53.817	0.000252		54.018	0.0805
54.152	0.000129		53.95	0.000238		54.159	0.080497
54.419	0.000136		54.218	0.000226		54.304	0.080493
54.553	0.000155		54.365	0.00022		54.45	0.080484
54.694	0.000165		54.511	0.000221		54.583	0.080485
54.827	0.000162		54.644	0.000227		54.717	0.080482
54.963	0.000159		54.79	0.000241		54.851	0.080476
55.097	0.000157		54.93	0.000263		54.984	0.080474
55.231	0.000156		55.064	0.000283		55.13	0.080476
55.376	0.000161		55.198	0.000296		55.266	0.080478
55.509	0.000174		55.336	0.000297		55.533	0.080474
55.643	0.000188		55.472	0.000296		55.667	0.08047
55.788	0.000173		55.606	0.000295		55.8	0.08047
55.924	0.000141		55.739	0.00029		55.941	0.080472
56.058	0.000114		55.873	0.000271		56.074	0.08049
56.192	0.000106		56.007	0.000252		56.208	0.080508
56.459	0.000121		56.142	0.000236		56.342	0.080517
56.595	0.000142		56.288	0.000233		56.478	0.080525
56.74	0.000163		56.426	0.000248		56.611	0.080531
56.874	0.000169		56.574	0.000254		56.745	0.080538
57.008	0.000155		56.719	0.00026		56.879	0.08053
57.153	0.000145		57.003	0.000258		57.012	0.08052
57.294	0.000145		57.139	0.00025		57.287	0.080508
57.427	0.000159		57.272	0.00024		57.427	0.080501
57.568	0.000183		57.406	0.000235		57.573	0.080499
57.701	0.000182		57.547	0.000244		57.718	0.08051
57.835	0.000164		57.68	0.00026		57.852	0.080529
57.976	0.000147		57.814	0.000261		57.985	0.080536
58.116	0.000135		57.948	0.000262		58.121	0.080524
58.25	0.000132		58.084	0.000266		58.255	0.080498
58.384	0.00014		58.217	0.000251		58.4	0.080484
58.663	0.000153		58.351	0.000237		58.534	0.080473
58.796	0.000162		58.485	0.000233		58.667	0.080463
58.932	0.000162		58.618	0.000229		58.801	0.080469
59.066	0.000148		58.892	0.000232		58.935	0.080475
59.2	0.000141		59.026	0.000238		59.071	0.080472
59.333	0.000152		59.16	0.000242		59.204	0.080476
59.467	0.000166		59.3	0.000236		59.35	0.080475
59.6	0.000174		59.441	0.000228		59.617	0.080467
59.734	0.000176		59.575	0.000232		59.75	0.080459
59.875	0.00018		59.713	0.000249		59.886	0.080456
60.008	0.00019		59.849	0.000253		60.025	0.080453
60.142	0.000195		59.987	0.000252		60.158	0.080457
60.278	0.000197		60.128	0.000257		60.299	0.080467
60.423	0.000199		60.262	0.000258		60.444	0.08047
60.564	0.000206		60.395	0.000255		60.592	0.080471
60.831	0.000199		60.543	0.000259		60.73	0.080463
60.972	0.000173		60.676	0.000265		60.864	0.08046
61.106	0.000148		60.81	0.000265		61	0.080459
61.239	0.000143		60.955	0.000269		61.138	0.08046
61.373	0.000138		61.101	0.000271		61.272	0.080454
61.506	0.000141		61.237	0.000267		61.408	0.080463
61.642	0.000145		61.504	0.000258		61.542	0.080493
61.788	0.00015		61.638	0.000247		61.675	0.080514
61.921	0.000149		61.771	0.000259		61.942	0.080507
62.055	0.000148		61.907	0.000275		62.076	0.080479
62.189	0.000149		62.053	0.000261		62.212	0.080464
62.334	0.000148		62.186	0.000238		62.35	0.080471
62.475	0.000146		62.32	0.000256		62.486	0.080478
62.608	0.000149		62.465	0.000277		62.62	0.080476
62.754	0.000148		62.606	0.000286		62.754	0.080473
63.023	0.000143		62.751	0.000285		62.887	0.080477
63.157	0.000139		62.885	0.000289		63.033	0.080481
63.295	0.000146		63.021	0.000282		63.173	0.080483
63.431	0.000156		63.154	0.000277		63.307	0.080483
63.565	0.000155		63.293	0.000297		63.448	0.080488
63.698	0.000149		63.429	0.000311		63.581	0.080495
63.832	0.000141		63.696	0.000296		63.715	0.080489
63.977	0.000144		63.83	0.000267		64.001	0.080469
64.111	0.000156		63.963	0.000268		64.134	0.080468
64.247	0.000155		64.099	0.000271		64.268	0.080502
64.381	0.000147		64.245	0.00027		64.402	0.080505
64.514	0.000141		64.378	0.000273		64.538	0.080484
64.66	0.000143		64.512	0.000296		64.676	0.080478
64.793	0.000144		64.657	0.000313		64.81	0.080482
65.063	0.000147		64.791	0.000323		64.946	0.08048
65.196	0.000155		64.936	0.000324		65.079	0.080477
65.342	0.000175		65.072	0.000326		65.213	0.080484
65.482	0.00019		65.206	0.000324		65.346	0.080484
65.623	0.000186		65.339	0.000325		65.48	0.080477
65.757	0.00017		65.48	0.000321		65.616	0.080497
65.89	0.00016		65.625	0.000325		65.888	0.080517
66.024	0.000147		65.771	0.000325		66.024	0.080524
66.169	0.000136		65.911	0.000323		66.158	0.080527
66.31	0.000156		66.052	0.000325		66.296	0.080525
66.444	0.000176		66.319	0.000331		66.437	0.080527
66.577	0.000174		66.453	0.000342		66.57	0.080528
66.725	0.000164		66.587	0.000357		66.704	0.08052
66.87	0.000151		66.72	0.000368		66.84	0.080504
67.004	0.000144		66.854	0.000376		66.973	0.080474
67.149	0.000134		66.99	0.00038		67.107	0.080464
67.283	0.000129		67.135	0.000385		67.241	0.080474
67.417	0.000123		67.269	0.000384		67.374	0.08049
67.686	0.000116		67.403	0.000392		67.522	0.080497
67.82	0.000115		67.536	0.000385		67.656	0.080494
67.953	0.000118		67.672	0.000362		67.923	0.080486
68.087	0.000127		67.81	0.000349		68.057	0.080477
68.221	0.000139		67.946	0.000338		68.204	0.08046
68.361	0.00015		68.211	0.000333		68.35	0.080451
68.495	0.000152		68.352	0.000322		68.483	0.080439
68.629	0.000148		68.493	0.000323		68.617	0.080434
68.765	0.000147		68.626	0.000321		68.751	0.080438
68.898	0.000144		68.76	0.000306		68.884	0.080455
69.032	0.000135		68.894	0.000301		69.02	0.080478
69.165	0.000129		69.041	0.000307		69.154	0.080492
69.311	0.00013		69.175	0.000325		69.294	0.080489
69.578	0.000132		69.308	0.000344		69.428	0.080485
69.726	0.000133		69.442	0.000334		69.566	0.080479
69.864	0.00017		69.587	0.000307		69.702	0.080459
70	0.000177		69.721	0.000322		69.836	0.080449
70.138	0.00016		69.857	0.000338		70.11	0.080451
70.272	0.000148		69.991	0.000312		70.249	0.080465
70.408	0.000137		70.124	0.000297		70.396	0.080479
70.546	0.000134		70.403	0.000295		70.542	0.080487
70.687	0.000139		70.544	0.000299		70.675	0.080491
70.821	0.00014		70.689	0.000304		70.809	0.080491
70.961	0.000132		70.823	0.000305		70.943	0.080488
71.095	0.000132		70.959	0.00032		71.078	0.080482
71.236	0.000133		71.093	0.000326		71.212	0.080478
71.369	0.000134		71.238	0.000323		71.346	0.080469
71.503	0.000142		71.372	0.000312		71.491	0.080439
71.643	0.000147		71.505	0.000311		71.625	0.08042
71.918	0.000147		71.641	0.00031		71.761	0.080417
72.049	0.000158		71.775	0.000313		71.906	0.080423
72.185	0.000157		71.913	0.000316		72.04	0.080439
72.319	0.000144		72.049	0.000315		72.173	0.08045
72.452	0.000133		72.183	0.000315		72.443	0.080453
72.598	0.000139		72.323	0.000319		72.577	0.080451
72.731	0.000143		72.462	0.000316		72.71	0.080444
72.867	0.00016		72.736	0.000309		72.856	0.080436
73.001	0.000187		72.881	0.000303		72.989	0.080436
73.146	0.000193		73.027	0.000303		73.123	0.080439
73.28	0.00018		73.16	0.000311		73.259	0.080454
73.413	0.000171		73.294	0.000314		73.397	0.080464
73.549	0.000163		73.43	0.000307		73.531	0.080461
73.695	0.000163		73.564	0.000302		73.667	0.080446
73.828	0.000167		73.709	0.0003		73.805	0.080432
74.107	0.000162		73.842	0.000297		73.946	0.080419
74.248	0.000167		73.976	0.000299		74.079	0.080421
74.393	0.000158		74.11	0.000299		74.213	0.08044
74.534	0.000155		74.246	0.000301		74.483	0.080462
74.675	0.000141		74.379	0.000317		74.616	0.080477
74.808	0.000129		74.513	0.000336		74.761	0.080484
74.942	0.000126		74.658	0.00034		74.895	0.080488
75.076	0.000123		74.792	0.000333		75.029	0.080489
75.221	0.000119		75.071	0.000317		75.162	0.080482
75.355	0.000124		75.207	0.000313		75.296	0.080473
75.488	0.000153		75.341	0.000308		75.432	0.080457
75.624	0.000173		75.474	0.000316		75.566	0.080442
75.758	0.00018		75.608	0.000325		75.706	0.080437
75.903	0.000158		75.753	0.000324		75.84	0.080446
76.037	0.000141		75.899	0.000314		75.974	0.080458
76.177	0.000137		76.034	0.000312		76.107	0.080454
76.316	0.00015		76.168	0.000317		76.253	0.080443
76.449	0.000166		76.302	0.000317		76.522	0.080427
76.719	0.000174		76.435	0.000307		76.656	0.080412
76.853	0.000183		76.569	0.00031		76.789	0.080402
76.986	0.000179		76.714	0.000343		76.923	0.080399
77.12	0.000178		76.848	0.000346		77.057	0.0804
77.265	0.000156		76.984	0.00033		77.193	0.080409
77.399	0.000131		77.118	0.000319		77.326	0.080434
77.544	0.000112		77.263	0.000323		77.465	0.080461
77.68	0.000106		77.53	0.00032		77.601	0.080474
77.814	0.000115		77.666	0.00032		77.739	0.080471
77.947	0.000145		77.8	0.000317		77.872	0.080462
78.093	0.000176		77.933	0.000325		78.006	0.080446
78.226	0.000182		78.074	0.000334		78.154	0.080447
78.36	0.000175		78.208	0.000329		78.287	0.080452
78.496	0.000177		78.341	0.000322		78.555	0.080452
78.63	0.000182		78.475	0.000317		78.693	0.080462
78.775	0.000173		78.609	0.000316		78.829	0.080472
79.061	0.000163		78.742	0.000314		78.963	0.080474
79.195	0.000158		78.876	0.000318		79.096	0.080464
79.328	0.000147		79.021	0.000335		79.23	0.080457
79.474	0.00013		79.157	0.000361		79.375	0.080454
79.607	0.000113		79.424	0.00038		79.516	0.080448
79.743	0.0001		79.558	0.000388		79.661	0.080424
79.877	9.3e-05		79.692	0.000388		79.795	0.0804
80.011	0.000102		79.825	0.000385		79.928	0.08039
80.144	0.000113		79.964	0.000373		80.064	0.080392
80.285	0.000116		80.1	0.000345		80.198	0.080389
80.425	0.000119		80.233	0.000331		80.339	0.080412
80.559	0.000113		80.367	0.000321		80.472	0.08045
80.693	0.000113		80.512	0.000321		80.74	0.080471
80.826	0.000118		80.653	0.000327		80.873	0.080471
80.967	0.000125		80.787	0.000344		81.009	0.080476
81.105	0.000123		80.92	0.00036		81.143	0.080475
81.251	0.000119		81.061	0.000353		81.277	0.080459
81.52	0.00012		81.194	0.000333		81.41	0.080449
81.654	0.000124		81.464	0.000317		81.544	0.08045
81.788	0.000131		81.609	0.000325		81.684	0.080445
81.933	0.000155		81.75	0.000352		81.818	0.080442
82.069	0.000174		81.895	0.000357		81.952	0.08044
82.214	0.000178		82.029	0.000341		82.085	0.080435
82.348	0.000173		82.174	0.000341		82.221	0.080435
82.482	0.000158		82.308	0.000352		82.489	0.080451
82.615	0.000161		82.442	0.000351		82.622	0.080466
82.763	0.000164		82.578	0.000334		82.756	0.080461
82.896	0.000156		82.711	0.000314		82.896	0.080446
83.03	0.000154		82.845	0.000299		83.03	0.080425
83.164	0.000156		82.979	0.000286		83.164	0.080399
83.309	0.000146		83.112	0.00028		83.297	0.080388
83.443	0.000136		83.246	0.000283		83.433	0.080424
83.71	0.000135		83.386	0.000294		83.579	0.080445
83.844	0.00014		83.656	0.000305		83.712	0.080441
83.98	0.000147		83.79	0.000313		83.846	0.080429
84.125	0.000152		83.923	0.00031		83.991	0.08043
84.259	0.000146		84.057	0.000312		84.125	0.080424
84.392	0.000133		84.191	0.000306		84.261	0.080419
84.526	0.000127		84.324	0.0003		84.545	0.080413
84.659	0.000122		84.47	0.000302		84.681	0.080415
84.805	0.000118		84.606	0.000325		84.814	0.08042
84.941	0.000125		84.739	0.000352		84.948	0.080425
85.074	0.000128		84.873	0.000365		85.086	0.080441
85.208	0.000132		85.018	0.000353		85.222	0.080443
85.342	0.000134		85.152	0.000333		85.356	0.080438
85.482	0.000138		85.288	0.000322		85.496	0.080451
85.75	0.00014		85.433	0.000316		85.63	0.080465
85.883	0.000142		85.567	0.000311		85.768	0.080468
86.029	0.00014		85.834	0.000318		85.909	0.08047
86.169	0.000138		85.968	0.000325		86.054	0.080471
86.303	0.000141		86.104	0.000334		86.188	0.080473
86.436	0.000145		86.242	0.000338		86.322	0.080469
86.577	0.000142		86.383	0.000345		86.458	0.080473
86.711	0.000133		86.528	0.000342		86.591	0.080476
86.851	0.000134		86.662	0.000332		86.737	0.080474
86.985	0.000146		86.798	0.00034		87.004	0.080478
87.119	0.000154		86.931	0.00036		87.14	0.080476
87.259	0.000149		87.065	0.000376		87.273	0.080473
87.393	0.000141		87.21	0.000382		87.419	0.080471
87.531	0.000135		87.344	0.000385		87.564	0.080474
87.667	0.000131		87.477	0.000382		87.698	0.080472
87.806	0.000147		87.613	0.000377		87.831	0.080477
88.075	0.000174		87.881	0.00037		87.967	0.080478
88.214	0.000194		88.021	0.000365		88.101	0.080476
88.354	0.000201		88.155	0.000363		88.246	0.08048
88.488	0.000194		88.289	0.000362		88.38	0.08048
88.621	0.000179		88.422	0.000363		88.514	0.080471
88.757	0.000173		88.556	0.000367		88.647	0.080475
88.903	0.000163		88.692	0.000369		88.781	0.080482
89.041	0.000154		88.825	0.000364		88.929	0.080481
89.189	0.000153		88.971	0.000358		89.074	0.080471
89.334	0.00015		89.116	0.000353		89.215	0.080465
89.472	0.000146		89.25	0.000347		89.36	0.08046
89.608	0.000141		89.383	0.000343		89.639	0.080454
89.742	0.000145		89.519	0.000335		89.773	0.080443
89.876	0.000145		89.653	0.000326		89.906	0.080447
90.016	0.000148		89.92	0.000326		90.042	0.080454
90.155	0.000174		90.056	0.00033		90.187	0.080466
90.291	0.000194		90.19	0.000329		90.321	0.080474
90.436	0.00018		90.328	0.000331		90.455	0.080479
90.703	0.000175		90.464	0.000344		90.588	0.08048
90.837	0.000196		90.598	0.000345		90.724	0.080477
90.973	0.000194		90.731	0.000334		90.87	0.080473
91.111	0.000194		90.865	0.00033		91.003	0.080473
91.245	0.000201		90.999	0.000328		91.137	0.080473
91.381	0.000201		91.132	0.000319		91.271	0.080459
91.514	0.000199		91.268	0.000311		91.404	0.080449
91.648	0.000192		91.414	0.000316		91.674	0.080464
91.793	0.000176		91.559	0.000329		91.807	0.080483
91.927	0.000167		91.693	0.000338		91.948	0.08049
92.061	0.00016		91.96	0.000339		92.086	0.080481
92.197	0.000153		92.096	0.000341		92.234	0.080449
92.33	0.000157		92.241	0.000348		92.365	0.080417
92.597	0.000174		92.375	0.000368		92.499	0.08042
92.743	0.00018		92.508	0.00038		92.635	0.080438
92.888	0.00017		92.642	0.000381		92.769	0.080445
93.022	0.000166		92.776	0.000375		92.914	0.080444
93.155	0.000171		92.923	0.000367		93.048	0.080449
93.291	0.000193		93.062	0.000369		93.181	0.080448
93.425	0.000201		93.202	0.000376		93.329	0.080443
93.57	0.000184		93.336	0.000379		93.463	0.080449
93.709	0.000167		93.47	0.000372		93.596	0.080452
93.856	0.000169		93.61	0.000357		93.742	0.080452
93.99	0.000172		93.751	0.000346		93.882	0.080457
94.124	0.000169		93.885	0.000347		94.028	0.080469
94.257	0.00016		94.018	0.000352		94.173	0.080468
94.391	0.000156		94.285	0.000355		94.443	0.080475
94.532	0.000167		94.431	0.000346		94.576	0.080481
94.665	0.000183		94.567	0.000349		94.71	0.080483
94.806	0.000201		94.7	0.000356		94.843	0.080484
95.08	0.000201		94.834	0.00036		94.977	0.080494
95.218	0.000199		94.968	0.00037		95.113	0.080499
95.354	0.000198		95.101	0.000373		95.251	0.0805
95.488	0.000204		95.237	0.000352		95.392	0.080505
95.626	0.000194		95.371	0.000334		95.537	0.080505
95.762	0.000193		95.512	0.00032		95.671	0.080499
95.901	0.000196		95.65	0.000321		95.805	0.080494
96.037	0.000182		95.795	0.000323		95.941	0.080503
96.18	0.000171		95.936	0.000317		96.074	0.080506
96.316	0.000179		96.081	0.000307		96.22	0.080497
96.449	0.000189		96.215	0.000304		96.365	0.080491
96.583	0.000202		96.348	0.000309		96.499	0.080483
96.717	0.000207		96.623	0.000313		96.768	0.080474
96.857	0.000211		96.759	0.00031		96.902	0.080475
96.991	0.000214		96.892	0.000308		97.035	0.080479
97.258	0.000212		97.026	0.000313		97.169	0.080463
97.392	0.000214		97.16	0.000311		97.303	0.08044
97.537	0.000219		97.293	0.000311		97.436	0.080429
97.673	0.000199		97.427	0.000312		97.577	0.08043
97.811	0.000188		97.561	0.000313		97.711	0.080429
97.952	0.000187		97.696	0.000318		97.844	0.080427
98.093	0.000183		97.835	0.000323		97.978	0.080424
98.226	0.000173		97.975	0.000323		98.114	0.080417
98.36	0.000158		98.109	0.000323		98.247	0.0804
98.501	0.000143		98.243	0.000326		98.515	0.080385
98.634	0.00014		98.524	0.000329		98.66	0.080382
98.775	0.000145		98.669	0.00033		98.805	0.080377
98.909	0.000147		98.803	0.000337		98.941	0.080382
99.054	0.000142		98.937	0.000356		99.075	0.080407
99.188	0.00012		99.07	0.00037		99.209	0.080406
99.321	0.000109		99.206	0.000359		99.342	0.080397
99.466	0.000137		99.34	0.000347		99.488	0.080396
99.748	0.000169		99.474	0.000346		99.628	0.080397
99.886	0.000181		99.612	0.000347		99.774	0.080391
100.034	0.000184		99.748	0.000346		99.919	0.080386
100.179	0.000188		99.881	0.000338		100	0.080385
100.294	0.000187		100	0.000331

## Sheet: Lacrt C-depl tears+N-94 G,H
Lacritin C-terminal depleted normal tears + N-94: Compression then expansion isocycling
Area	Pressure		Area	Pressure		Area	Pressure
100	0.037		100	0.085		100	0.024
99.963	0.058		99.963	0.097		99.963	0.015
99.829	0.073		99.829	0.145		99.829	0.01
99.695	0.064		99.695	0.138		99.695	0.01
99.561	0.056		99.561	0.107		99.561	0.035
99.427	0.054		99.427	0.135		99.427	0.019
99.293	0.05		99.293	0.063		99.293	0.002
[truncated: 1,257 more rows]

## Sheet: Lacrt C-depl tears+N94C6 G,H
Lacritin C-terminal depleted normal tears + N-94/C-6: Compression then expansion isocycling
[truncated: 1,264 more rows]

[truncated: 4 more sheets: Dry eye tears I,H, Dry eye tears+N94 I,H, Dry eye tears+N94C6 I,H, Normal vs dry eye tears J]
