# Supplementary material for: Lacritin proteoforms prevent tear film collapse and maintain epithelial homeostasis
Source: J Biol Chem. 2020 Nov 21;296:100070. doi: 10.1074/jbc.RA120.015833 (PMC7948570; doi:10.1074/jbc.RA120.015833)
Supplement: Data files Figure S2 [file mmc2.xlsx]

## Sheet: Normal tears A,C,F
Normal tears: Time-dependent relaxation of surface tension															Normal tears: Fourier tranform
															v	log v	Ereal	Eim	tan Phi
Time	delta Pi		Time	delta Pi		Time	delta Pi								1e-05	-5	13.86	1.38718	0.100085
0	1.762		0	1.704		0	1.721								2e-05	-4.69897	13.9715	1.94204	0.139
0.23	1.764		0.23	1.755		0.23	1.641								3e-05	-4.52288	14.1313	2.66543	0.188619
0.46	1.772		0.46	1.721		0.46	1.688								4e-05	-4.39794	14.3479	3.41349	0.237908
0.69	1.765		0.69	1.763		0.69	1.653								5e-05	-4.30103	14.6192	4.15261	0.284052
1.16	1.708		1.16	1.712		1.16	1.719								6e-05	-4.22185	14.9411	4.86823	0.325829
1.39	1.753		1.39	1.73		1.39	1.605								7e-05	-4.1549	15.3086	5.5519	0.362666
1.62	1.679		1.62	1.679		1.62	1.733								8e-05	-4.09691	15.7164	6.19803	0.394366
1.85	1.724		1.85	1.759		1.85	1.587								9e-05	-4.04576	16.1589	6.80281	0.420994
2.08	1.659		2.08	1.736		2.08	1.633								0.0001	-4	16.6304	7.3638	0.442793
2.31	1.731		2.31	1.683		2.31	1.587								0.0002	-3.69897	21.8564	10.6124	0.485551
2.54	1.691		2.54	1.694		2.54	1.628								0.0003	-3.52288	26.1342	10.9514	0.419044
2.79	1.707		2.79	1.672		2.79	1.604								0.0004	-3.39794	28.9667	10.2404	0.353522
3.02	1.643		3.02	1.624		3.02	1.686								0.0005	-3.30103	30.782	9.33008	0.303101
3.27	1.627		3.27	1.707		3.27	1.628								0.0006	-3.22185	31.9747	8.48938	0.265503
3.5	1.71		3.5	1.64		3.5	1.58								0.0007	-3.1549	32.7911	7.77851	0.237214
3.73	1.664		3.73	1.698		3.73	1.564								0.0008	-3.09691	33.3747	7.19428	0.215561
3.96	1.65		3.96	1.648		3.96	1.589								0.0009	-3.04576	33.8098	6.71772	0.198691
4.21	1.635		4.21	1.699		4.21	1.571								0.001	-3	34.1472	6.32872	0.185336
4.44	1.694		4.44	1.609		4.44	1.57								0.002	-2.69897	35.7761	4.71371	0.131756
4.68	1.665		4.68	1.625		4.68	1.588								0.003	-2.52288	36.7438	4.30405	0.117137
5.15	1.662		5.15	1.579		5.15	1.553								0.004	-2.39794	37.5388	4.03485	0.107485
5.38	1.668		5.38	1.601		5.38	1.597								0.005	-2.30103	38.1777	3.76196	0.0985383
5.61	1.642		5.61	1.694		5.61	1.545								0.006	-2.22185	38.6777	3.48464	0.0900941
5.84	1.618		5.84	1.626		5.84	1.65								0.007	-2.1549	39.0666	3.21789	0.0823692
6.07	1.664		6.07	1.651		6.07	1.529								0.008	-2.09691	39.3713	2.97121	0.0754664
6.3	1.625		6.3	1.59		6.3	1.635								0.009	-2.04576	39.6137	2.74816	0.0693741
6.53	1.635		6.53	1.609		6.53	1.613								0.01	-2	39.8102	2.54876	0.0640229
6.76	1.681		6.76	1.663		6.76	1.513								0.02	-1.69897	40.7954	1.41763	0.0347497
6.99	1.675		6.99	1.675		6.99	1.484								0.03	-1.52288	41.3238	0.965857	0.0233729
7.23	1.596		7.23	1.621		7.23	1.623								0.04	-1.39794	41.7201	0.730048	0.0174987
7.46	1.572		7.46	1.571		7.46	1.645								0.05	-1.30103	42.0187	0.586162	0.01395
7.69	1.655		7.69	1.571		7.69	1.571								0.06	-1.22185	42.2409	0.489436	0.0115868
8.15	1.638		8.15	1.582		8.15	1.555								0.07	-1.1549	42.406	0.420019	0.00990471
8.4	1.637		8.4	1.598		8.4	1.532								0.08	-1.09691	42.5298	0.367802	0.00864812
8.63	1.637		8.63	1.618		8.63	1.506								0.09	-1.04576	42.6239	0.32711	0.00767434
8.87	1.617		8.87	1.62		8.87	1.503								0.1	-1	42.6965	0.294512	0.00689779
9.1	1.642		9.1	1.641		9.1	1.472								0.2	-0.69897	42.9646	0.147436	0.00343157
9.34	1.642		9.34	1.64		9.34	1.455								0.3	-0.522879	43.0214	0.0983129	0.00228521
9.57	1.636		9.57	1.56		9.57	1.541								0.4	-0.39794	43.0419	0.0737405	0.00171323
9.8	1.642		9.8	1.613		9.8	1.48								0.5	-0.30103	43.0515	0.0589946	0.00137033
10.03	1.592		10.03	1.557		10.03	1.582								0.6	-0.221849	43.0567	0.0491631	0.00114182
10.26	1.597		10.26	1.632		10.26	1.484								0.7	-0.154902	43.0599	0.0421403	0.000978645
10.49	1.606		10.49	1.638		10.49	1.472								0.8	-0.09691	43.0619	0.0368731	0.00085628
10.72	1.547		10.72	1.596		10.72	1.558								0.9	-0.0457575	43.0633	0.0327763	0.000761117
10.95	1.559		10.95	1.558		10.95	1.575								1	-4.33947e-16	43.0644	0.0294987	0.000684992
11.18	1.561		11.18	1.577		11.18	1.554
11.65	1.602		11.65	1.634		11.65	1.462
11.88	1.602		11.88	1.596		11.88	1.503
12.11	1.543		12.11	1.637		12.11	1.521
12.36	1.56		12.36	1.61		12.36	1.536
12.6	1.546		12.6	1.562		12.6	1.587
12.83	1.541		12.83	1.565		12.83	1.58
13.06	1.564		13.06	1.585		13.06	1.528
13.29	1.573		13.29	1.613		13.29	1.488
13.53	1.582		13.53	1.535		13.53	1.56
13.76	1.585		13.76	1.553		13.76	1.533
13.99	1.565		13.99	1.543		13.99	1.566
14.22	1.561		14.22	1.54		14.22	1.552
14.47	1.618		14.47	1.577		14.47	1.454
14.7	1.549		14.7	1.549		14.7	1.543
14.93	1.526		14.93	1.573		14.93	1.524
15.39	1.53		15.39	1.52		15.39	1.57
15.64	1.602		15.64	1.541		15.64	1.483
15.87	1.555		15.87	1.596		15.87	1.469
16.1	1.581		16.1	1.609		16.1	1.439
16.33	1.598		16.33	1.603		16.33	1.41
16.56	1.565		16.56	1.566		16.56	1.477
16.79	1.592		16.79	1.51		16.79	1.495
17.02	1.53		17.02	1.512		17.02	1.551
17.27	1.549		17.27	1.52		17.27	1.521
17.5	1.568		17.5	1.598		17.5	1.432
17.73	1.594		17.73	1.525		17.73	1.483
17.96	1.556		17.96	1.598		17.96	1.439
18.19	1.585		18.19	1.539		18.19	1.456
18.67	1.578		18.67	1.522		18.67	1.463
18.9	1.579		18.9	1.584		18.9	1.391
19.13	1.537		19.13	1.566		19.13	1.439
19.36	1.503		19.36	1.565		19.36	1.467
19.61	1.48		19.61	1.52		19.61	1.527
19.84	1.501		19.84	1.562		19.84	1.464
20.07	1.505		20.07	1.51		20.07	1.503
20.32	1.561		20.32	1.558		20.32	1.405
20.55	1.564		20.55	1.491		20.55	1.463
20.78	1.573		20.78	1.547		20.78	1.389
21.01	1.545		21.01	1.506		21.01	1.461
21.24	1.553		21.24	1.552		21.24	1.401
21.47	1.502		21.47	1.476		21.47	1.525
21.71	1.563		21.71	1.511		21.71	1.426
21.94	1.542		21.94	1.472		21.94	1.485
22.41	1.474		22.41	1.541		22.41	1.485
22.65	1.511		22.65	1.555		22.65	1.431
22.89	1.531		22.89	1.519		22.89	1.441
23.12	1.478		23.12	1.516		23.12	1.503
23.35	1.539		23.35	1.55		23.35	1.393
23.59	1.521		23.59	1.466		23.59	1.498
23.82	1.524		23.82	1.56		23.82	1.404
24.05	1.537		24.05	1.482		24.05	1.484
24.28	1.552		24.28	1.556		24.28	1.407
24.51	1.522		24.51	1.538		24.51	1.449
24.76	1.493		24.76	1.473		24.76	1.525
24.99	1.474		24.99	1.501		24.99	1.502
25.23	1.462		25.23	1.526		25.23	1.473
25.46	1.539		25.46	1.515		25.46	1.395
25.71	1.522		25.71	1.466		25.71	1.452
25.96	1.492		25.96	1.488		25.96	1.451
26.2	1.455		26.2	1.452		26.2	1.515
26.43	1.489		26.43	1.532		26.43	1.397
26.68	1.513		26.68	1.525		26.68	1.381
27.16	1.517		27.16	1.52		27.16	1.391
27.39	1.49		27.39	1.502		27.39	1.454
27.64	1.527		27.64	1.491		27.64	1.443
27.87	1.492		27.87	1.46		27.87	1.506
28.1	1.509		28.1	1.481		28.1	1.465
28.33	1.459		28.33	1.461		28.33	1.53
28.56	1.474		28.56	1.545		28.56	1.415
28.79	1.488		28.79	1.474		28.79	1.457
29.02	1.484		29.02	1.472		29.02	1.445
29.25	1.444		29.25	1.498		29.25	1.451
29.49	1.517		29.49	1.522		29.49	1.35
29.72	1.507		29.72	1.497		29.72	1.379
29.95	1.498		29.95	1.491		29.95	1.391
30.18	1.434		30.18	1.485		30.18	1.458
30.64	1.493		30.64	1.435		30.64	1.449
30.87	1.494		30.87	1.46		30.87	1.414
31.1	1.453		31.1	1.488		31.1	1.426
31.33	1.491		31.33	1.444		31.33	1.439
31.56	1.464		31.56	1.496		31.56	1.417
31.81	1.457		31.81	1.512		31.81	1.405
32.04	1.505		32.04	1.459		32.04	1.4
32.27	1.471		32.27	1.515		32.27	1.373
32.5	1.501		32.5	1.518		32.5	1.349
32.74	1.489		32.74	1.424		32.74	1.446
32.97	1.456		32.97	1.481		32.97	1.412
33.21	1.437		33.21	1.451		33.21	1.468
33.44	1.513		33.44	1.474		33.44	1.375
33.91	1.491		33.91	1.452		33.91	1.443
34.15	1.495		34.15	1.524		34.15	1.373
34.38	1.524		34.38	1.464		34.38	1.413
34.63	1.517		34.63	1.487		34.63	1.397
34.88	1.508		34.88	1.449		34.88	1.441
35.12	1.454		35.12	1.455		35.12	1.486
35.35	1.442		35.35	1.47		35.35	1.468
35.59	1.464		35.59	1.495		35.59	1.4
35.83	1.483		35.83	1.433		35.83	1.432
36.06	1.486		36.06	1.489		36.06	1.36
36.31	1.439		36.31	1.445		36.31	1.439
36.56	1.456		36.56	1.414		36.56	1.444
36.79	1.427		36.79	1.508		36.79	1.388
37.02	1.419		37.02	1.496		37.02	1.408
37.25	1.431		37.25	1.447		37.25	1.448
37.48	1.434		37.48	1.497		37.48	1.397
37.71	1.443		37.71	1.461		37.71	1.419
37.94	1.435		37.94	1.502		37.94	1.386
38.42	1.473		38.42	1.455		38.42	1.392
38.65	1.504		38.65	1.488		38.65	1.322
38.88	1.483		38.88	1.46		38.88	1.377
39.11	1.41		39.11	1.475		39.11	1.429
39.34	1.417		39.34	1.506		39.34	1.391
39.58	1.492		39.58	1.41		39.58	1.41
39.81	1.434		39.81	1.426		39.81	1.45
40.04	1.476		40.04	1.499		40.04	1.336
40.27	1.484		40.27	1.494		40.27	1.333
40.5	1.464		40.5	1.462		40.5	1.384
40.73	1.497		40.73	1.464		40.73	1.341
40.96	1.435		40.96	1.408		40.96	1.456
41.19	1.417		41.19	1.495		41.19	1.378
41.67	1.424		41.67	1.408		41.67	1.44
41.92	1.394		41.92	1.431		41.92	1.432
42.15	1.477		42.15	1.484		42.15	1.287
42.38	1.462		42.38	1.43		42.38	1.363
42.61	1.399		42.61	1.442		42.61	1.424
42.84	1.429		42.84	1.474		42.84	1.38
43.07	1.43		43.07	1.495		43.07	1.374
43.3	1.5		43.3	1.451		43.3	1.364
43.53	1.423		43.53	1.467		43.53	1.427
43.77	1.466		43.77	1.5		43.77	1.345
44	1.467		44	1.448		44	1.396
44.23	1.47		44.23	1.42		44.23	1.406
44.46	1.401		44.46	1.403		44.46	1.48
44.69	1.484		44.69	1.425		44.69	1.366
45.15	1.396		45.15	1.437		45.15	1.433
45.38	1.435		45.38	1.467		45.38	1.364
45.61	1.468		45.61	1.428		45.61	1.366
45.84	1.439		45.84	1.48		45.84	1.341
46.08	1.447		46.08	1.467		46.08	1.34
46.31	1.416		46.31	1.434		46.31	1.401
46.54	1.482		46.54	1.414		46.54	1.349
46.78	1.452		46.78	1.466		46.78	1.327
47.02	1.398		47.02	1.411		47.02	1.424
47.26	1.42		47.26	1.4		47.26	1.41
47.49	1.45		47.49	1.455		47.49	1.316
47.72	1.447		47.72	1.465		47.72	1.312
47.96	1.41		47.96	1.417		47.96	1.402
48.2	1.468		48.2	1.461		48.2	1.31
48.43	1.458		48.43	1.425		48.43	1.381
48.89	1.477		48.89	1.399		48.89	1.394
49.14	1.452		49.14	1.492		49.14	1.338
49.37	1.418		49.37	1.446		49.37	1.41
49.6	1.418		49.6	1.445		49.6	1.418
49.83	1.422		49.83	1.479		49.83	1.371
50.07	1.493		50.07	1.395		50.07	1.387
50.3	1.396		50.3	1.471		50.3	1.405
50.53	1.408		50.53	1.446		50.53	1.409
50.76	1.478		50.76	1.409		50.76	1.359
50.99	1.423		50.99	1.445		50.99	1.368
51.22	1.424		51.22	1.45		51.22	1.347
51.45	1.399		51.45	1.475		51.45	1.354
51.68	1.457		51.68	1.468		51.68	1.299
52.15	1.465		52.15	1.38		52.15	1.379
52.39	1.456		52.39	1.46		52.39	1.311
52.62	1.431		52.62	1.454		52.62	1.339
52.87	1.409		52.87	1.466		52.87	1.355
53.1	1.382		53.1	1.42		53.1	1.416
53.33	1.439		53.33	1.469		53.33	1.313
53.56	1.43		53.56	1.431		53.56	1.354
53.81	1.417		53.81	1.426		53.81	1.366
54.04	1.392		54.04	1.448		54.04	1.366
54.29	1.449		54.29	1.434		54.29	1.32
54.52	1.429		54.52	1.458		54.52	1.304
54.76	1.423		54.76	1.447		54.76	1.319
55	1.401		55	1.391		55	1.396
55.24	1.419		55.24	1.428		55.24	1.331
55.47	1.462		55.47	1.433		55.47	1.284
55.7	1.437		55.7	1.425		55.7	1.311
55.93	1.454		55.93	1.382		55.93	1.331
56.4	1.451		56.4	1.447		56.4	1.272
56.63	1.408		56.63	1.37		56.63	1.39
56.86	1.394		56.86	1.4		56.86	1.364
57.09	1.406		57.09	1.453		57.09	1.303
57.32	1.453		57.32	1.431		57.32	1.274
57.55	1.41		57.55	1.45		57.55	1.286
57.78	1.374		57.78	1.451		57.78	1.319
58.01	1.424		58.01	1.442		58.01	1.28
58.25	1.421		58.25	1.39		58.25	1.329
58.49	1.362		58.49	1.392		58.49	1.386
58.74	1.367		58.74	1.441		58.74	1.332
58.98	1.423		58.98	1.429		58.98	1.285
59.22	1.367		59.22	1.405		59.22	1.359
59.45	1.35		59.45	1.409		59.45	1.375
59.68	1.349		59.68	1.383		59.68	1.402
60.14	1.384		60.14	1.387		60.14	1.367
60.37	1.447		60.37	1.412		60.37	1.279
60.6	1.4		60.6	1.401		60.6	1.351
60.85	1.431		60.85	1.455		60.85	1.272
61.08	1.392		61.08	1.37		61.08	1.405
61.31	1.385		61.31	1.455		61.31	1.342
61.54	1.378		61.54	1.369		61.54	1.431
61.77	1.43		61.77	1.37		61.77	1.373
62	1.407		62	1.446		62	1.308
62.24	1.403		62.24	1.358		62.24	1.388
62.47	1.425		62.47	1.384		62.47	1.331
62.7	1.392		62.7	1.428		62.7	1.311
62.93	1.447		62.93	1.423		62.93	1.264
63.41	1.392		63.41	1.403		63.41	1.348
63.65	1.438		63.65	1.36		63.65	1.354
63.88	1.418		63.88	1.402		63.88	1.351
64.11	1.366		64.11	1.426		64.11	1.384
64.35	1.457		64.35	1.388		64.35	1.34
64.59	1.38		64.59	1.445		64.59	1.351
64.82	1.382		64.82	1.387		64.82	1.403
65.05	1.376		65.05	1.393		65.05	1.404
65.29	1.364		65.29	1.455		65.29	1.348
65.52	1.39		65.52	1.396		65.52	1.369
65.75	1.419		65.75	1.403		65.75	1.33
65.99	1.409		65.99	1.365		65.99	1.375
66.23	1.393		66.23	1.384		66.23	1.372
66.46	1.419		66.46	1.426		66.46	1.289
66.69	1.416		66.69	1.347		66.69	1.36
67.15	1.365		67.15	1.422		67.15	1.329
67.4	1.384		67.4	1.381		67.4	1.344
67.63	1.435		67.63	1.341		67.63	1.334
67.86	1.388		67.86	1.354		67.86	1.362
68.1	1.378		68.1	1.341		68.1	1.369
68.35	1.347		68.35	1.333		68.35	1.4
68.58	1.351		68.58	1.39		68.58	1.333
68.83	1.37		68.83	1.354		68.83	1.35
69.07	1.353		69.07	1.358		69.07	1.36
69.31	1.337		69.31	1.424		69.31	1.304
69.55	1.352		69.55	1.339		69.55	1.374
69.78	1.373		69.78	1.423		69.78	1.266
70.01	1.361		70.01	1.349		70.01	1.343
70.25	1.327		70.25	1.407		70.25	1.318
70.48	1.357		70.48	1.41		70.48	1.28
70.71	1.352		70.71	1.414		70.71	1.29
70.94	1.335		70.94	1.334		70.94	1.384
71.19	1.333		71.19	1.374		71.19	1.34
71.43	1.35		71.43	1.367		71.43	1.333
71.91	1.338		71.91	1.395		71.91	1.323
72.14	1.426		72.14	1.335		72.14	1.313
72.37	1.359		72.37	1.356		72.37	1.359
72.6	1.396		72.6	1.418		72.6	1.266
72.83	1.387		72.83	1.387		72.83	1.315
73.06	1.366		73.06	1.424		73.06	1.293
73.3	1.364		73.3	1.428		73.3	1.294
73.53	1.357		73.53	1.355		73.53	1.38
73.76	1.427		73.76	1.425		73.76	1.233
74	1.371		74	1.385		74	1.329
74.24	1.422		74.24	1.402		74.24	1.262
74.48	1.358		74.48	1.343		74.48	1.381
74.71	1.415		74.71	1.341		74.71	1.315
74.96	1.373		74.96	1.368		74.96	1.328
75.19	1.358		75.19	1.418		75.19	1.285
75.65	1.375		75.65	1.405		75.65	1.267
75.88	1.408		75.88	1.354		75.88	1.284
76.11	1.399		76.11	1.334		76.11	1.305
76.35	1.401		76.35	1.38		76.35	1.239
76.58	1.347		76.58	1.374		76.58	1.296
76.81	1.39		76.81	1.349		76.81	1.271
77.04	1.344		77.04	1.371		77.04	1.29
77.29	1.329		77.29	1.344		77.29	1.337
77.53	1.356		77.53	1.314		77.53	1.341
77.76	1.406		77.76	1.407		77.76	1.201
77.99	1.334		77.99	1.329		77.99	1.351
78.23	1.358		78.23	1.395		78.23	1.261
78.46	1.384		78.46	1.397		78.46	1.236
78.7	1.335		78.7	1.343		78.7	1.334
78.93	1.377		78.93	1.324		78.93	1.304
79.18	1.387		79.18	1.351		79.18	1.266
79.64	1.354		79.64	1.371		79.64	1.272
79.87	1.307		79.87	1.352		79.87	1.335
80.12	1.355		80.12	1.338		80.12	1.294
80.35	1.302		80.35	1.347		80.35	1.338
80.58	1.295		80.58	1.336		80.58	1.344
80.81	1.32		80.81	1.362		80.81	1.29
81.06	1.366		81.06	1.384		81.06	1.219
81.29	1.294		81.29	1.345		81.29	1.324
81.54	1.319		81.54	1.307		81.54	1.335
81.77	1.382		81.77	1.365		81.77	1.207
82.01	1.309		82.01	1.323		82.01	1.319
82.25	1.341		82.25	1.337		82.25	1.273
82.48	1.315		82.48	1.326		82.48	1.307
82.72	1.344		82.72	1.346		82.72	1.252
82.95	1.368		82.95	1.304		82.95	1.261
83.19	1.363		83.19	1.311		83.19	1.255
83.43	1.378		83.43	1.367		83.43	1.188
83.89	1.291		83.89	1.328		83.89	1.317
84.14	1.298		84.14	1.343		84.14	1.298
84.39	1.331		84.39	1.379		84.39	1.231
84.62	1.349		84.62	1.311		84.62	1.279
84.85	1.319		84.85	1.348		84.85	1.26
85.08	1.357		85.08	1.311		85.08	1.256
85.31	1.3		85.31	1.303		85.31	1.312
85.54	1.315		85.54	1.292		85.54	1.306
85.77	1.293		85.77	1.323		85.77	1.293
86	1.296		86	1.358		86	1.258
86.24	1.317		86.24	1.361		86.24	1.237
86.47	1.281		86.47	1.293		86.47	1.349
86.7	1.342		86.7	1.311		86.7	1.283
86.93	1.352		86.93	1.318		86.93	1.281
87.39	1.36		87.39	1.292		87.39	1.305
87.62	1.359		87.62	1.29		87.62	1.302
87.85	1.294		87.85	1.301		87.85	1.365
88.08	1.351		88.08	1.336		88.08	1.261
88.32	1.339		88.32	1.374		88.32	1.229
88.55	1.306		88.55	1.308		88.55	1.332
88.78	1.333		88.78	1.286		88.78	1.32
89.01	1.336		89.01	1.3		89.01	1.3
89.24	1.334		89.24	1.329		89.24	1.264
89.49	1.302		89.49	1.298		89.49	1.321
89.72	1.372		89.72	1.29		89.72	1.256
89.96	1.346		89.96	1.365		89.96	1.207
90.19	1.32		90.19	1.365		90.19	1.236
90.44	1.328		90.44	1.368		90.44	1.229
90.92	1.372		90.92	1.336		90.92	1.226
91.15	1.286		91.15	1.366		91.15	1.287
91.38	1.371		91.38	1.348		91.38	1.216
91.61	1.286		91.61	1.352		91.61	1.295
91.84	1.343		91.84	1.364		91.84	1.214
92.07	1.286		92.07	1.366		92.07	1.257
92.31	1.324		92.31	1.288		92.31	1.3
92.54	1.288		92.54	1.284		92.54	1.348
92.77	1.296		92.77	1.296		92.77	1.344
93	1.293		93	1.373		93	1.285
93.24	1.364		93.24	1.347		93.24	1.24
93.49	1.317		93.49	1.318		93.49	1.313
93.72	1.344		93.72	1.333		93.72	1.263
93.95	1.314		93.95	1.329		93.95	1.287
94.18	1.379		94.18	1.344		94.18	1.205
94.65	1.318		94.65	1.363		94.65	1.237
94.88	1.282		94.88	1.369		94.88	1.274
95.11	1.297		95.11	1.337		95.11	1.29
95.36	1.373		95.36	1.365		95.36	1.183
95.59	1.33		95.59	1.289		95.59	1.296
95.82	1.287		95.82	1.3		95.82	1.325
96.05	1.349		96.05	1.327		96.05	1.233
96.28	1.345		96.28	1.299		96.28	1.253
96.51	1.315		96.51	1.346		96.51	1.23
96.74	1.287		96.74	1.323		96.74	1.275
96.97	1.262		96.97	1.349		96.97	1.263
97.2	1.34		97.2	1.344		97.2	1.183
97.44	1.319		97.44	1.351		97.44	1.195
97.9	1.288		97.9	1.305		97.9	1.28
98.13	1.303		98.13	1.269		98.13	1.313
98.37	1.298		98.37	1.271		98.37	1.319
98.61	1.35		98.61	1.28		98.61	1.265
98.85	1.314		98.85	1.282		98.85	1.289
99.08	1.348		99.08	1.291		99.08	1.24
99.33	1.275		99.33	1.32		99.33	1.275
99.56	1.357		99.56	1.272		99.56	1.238
99.79	1.309		99.79	1.325		99.79	1.236
100.02	1.281		100.02	1.313		100.02	1.273
100.25	1.296		100.25	1.331		100.25	1.24
100.49	1.35		100.49	1.335		100.49	1.188
100.72	1.283		100.72	1.351		100.72	1.248
100.95	1.283		100.95	1.309		100.95	1.284
101.19	1.321		101.19	1.319		101.19	1.238
101.44	1.336		101.44	1.311		101.44	1.229
101.69	1.293		101.69	1.277		101.69	1.309
102.16	1.278		102.16	1.321		102.16	1.269
102.4	1.327		102.4	1.307		102.4	1.225
102.63	1.339		102.63	1.329		102.63	1.187
102.87	1.321		102.87	1.259		102.87	1.275
103.1	1.334		103.1	1.346		103.1	1.181
103.35	1.29		103.35	1.259		103.35	1.317
103.6	1.287		103.6	1.295		103.6	1.306
103.84	1.323		103.84	1.323		103.84	1.266
104.07	1.309		104.07	1.365		104.07	1.268
104.31	1.306		104.31	1.333		104.31	1.319
104.55	1.367		104.55	1.304		104.55	1.285
104.78	1.329		104.78	1.38		104.78	1.245
105.03	1.351		105.03	1.297		105.03	1.29
105.26	1.279		105.26	1.345		105.26	1.3
105.51	1.358		105.51	1.295		105.51	1.244
105.74	1.337		105.74	1.306		105.74	1.236
105.97	1.272		105.97	1.347		105.97	1.248
106.2	1.274		106.2	1.319		106.2	1.268
106.43	1.336		106.43	1.311		106.43	1.22
106.89	1.331		106.89	1.361		106.89	1.199
107.14	1.346		107.14	1.335		107.14	1.228
107.37	1.337		107.37	1.306		107.37	1.287
107.6	1.29		107.6	1.31		107.6	1.341
107.85	1.288		107.85	1.361		107.85	1.299
108.08	1.298		108.08	1.29		108.08	1.354
108.31	1.348		108.31	1.322		108.31	1.251
108.54	1.3		108.54	1.341		108.54	1.262
108.77	1.315		108.77	1.352		108.77	1.221
109	1.362		109	1.297		109	1.22
109.25	1.317		109.25	1.33		109.25	1.224
109.48	1.326		109.48	1.299		109.48	1.239
109.71	1.315		109.71	1.291		109.71	1.246
109.94	1.345		109.94	1.317		109.94	1.19
110.41	1.256		110.41	1.351		110.41	1.24
110.64	1.264		110.64	1.346		110.64	1.236
110.87	1.312		110.87	1.306		110.87	1.228
111.1	1.327		111.1	1.303		111.1	1.219
111.33	1.279		111.33	1.311		111.33	1.257
111.56	1.31		111.56	1.283		111.56	1.257
111.79	1.266		111.79	1.295		111.79	1.294
112.02	1.35		112.02	1.326		112.02	1.178
112.25	1.316		112.25	1.32		112.25	1.222
112.5	1.334		112.5	1.288		112.5	1.233
112.73	1.268		112.73	1.327		112.73	1.257
112.98	1.33		112.98	1.316		112.98	1.209
113.21	1.282		113.21	1.352		113.21	1.215
113.46	1.28		113.46	1.347		113.46	1.219
113.69	1.31		113.69	1.334		113.69	1.199
114.15	1.325		114.15	1.321		114.15	1.187
114.38	1.324		114.38	1.27		114.38	1.249
114.61	1.336		114.61	1.268		114.61	1.239
114.86	1.298		114.86	1.307		114.86	1.262
115.1	1.326		115.1	1.323		115.1	1.224
115.35	1.317		115.35	1.3		115.35	1.247
115.58	1.341		115.58	1.282		115.58	1.232
115.83	1.316		115.83	1.329		115.83	1.186
116.06	1.284		116.06	1.278		116.06	1.266
116.29	1.31		116.29	1.328		116.29	1.177
116.52	1.292		116.52	1.32		116.52	1.203
116.75	1.31		116.75	1.25		116.75	1.253
116.98	1.31		116.98	1.33		116.98	1.176
117.21	1.253		117.21	1.266		117.21	1.3
117.45	1.278		117.45	1.344		117.45	1.204
117.69	1.29		117.69	1.305		117.69	1.224
118.15	1.306		118.15	1.268		118.15	1.245
118.39	1.292		118.39	1.312		118.39	1.218
118.63	1.334		118.63	1.278		118.63	1.207
118.86	1.306		118.86	1.324		118.86	1.177
119.09	1.312		119.09	1.238		119.09	1.251
119.34	1.254		119.34	1.337		119.34	1.21
119.57	1.333		119.57	1.259		119.57	1.2
119.8	1.305		119.8	1.265		119.8	1.225
120.03	1.288		120.03	1.28		120.03	1.223
120.26	1.325		120.26	1.265		120.26	1.187
120.5	1.325		120.5	1.237		120.5	1.212
120.73	1.315		120.73	1.296		120.73	1.154
120.96	1.262		120.96	1.275		120.96	1.222
121.19	1.315		121.19	1.272		121.19	1.169
121.67	1.226		121.67	1.289		121.67	1.247
121.91	1.278		121.91	1.259		121.91	1.242
122.14	1.27		122.14	1.322		122.14	1.213
122.38	1.339		122.38	1.29		122.38	1.19
122.61	1.35		122.61	1.267		122.61	1.226
122.84	1.286		122.84	1.293		122.84	1.267
123.07	1.334		123.07	1.288		123.07	1.245
123.3	1.358		123.3	1.342		123.3	1.173
123.53	1.332		123.53	1.286		123.53	1.263
123.78	1.322		123.78	1.358		123.78	1.209
124.01	1.324		124.01	1.322		124.01	1.245
124.25	1.348		124.25	1.329		124.25	1.208
124.49	1.317		124.49	1.303		124.49	1.255
124.73	1.262		124.73	1.268		124.73	1.34
124.96	1.308		124.96	1.276		124.96	1.28
125.21	1.279		125.21	1.315		125.21	1.259
125.46	1.322		125.46	1.297		125.46	1.226
125.7	1.305		125.7	1.274		125.7	1.255
125.95	1.295		125.95	1.291		125.95	1.238
126.18	1.25		126.18	1.257		126.18	1.312
126.64	1.294		126.64	1.312		126.64	1.201
126.87	1.258		126.87	1.314		126.87	1.226
127.12	1.26		127.12	1.236		127.12	1.297
127.35	1.312		127.35	1.318		127.35	1.16
127.6	1.298		127.6	1.246		127.6	1.246
127.83	1.323		127.83	1.298		127.83	1.171
128.06	1.283		128.06	1.239		128.06	1.282
128.29	1.265		128.29	1.309		128.29	1.234
128.52	1.328		128.52	1.252		128.52	1.226
128.75	1.315		128.75	1.271		128.75	1.218
128.98	1.286		128.98	1.241		128.98	1.276
129.21	1.248		129.21	1.252		129.21	1.313
129.45	1.313		129.45	1.336		129.45	1.155
129.68	1.301		129.68	1.282		129.68	1.224
130.14	1.234		130.14	1.242		130.14	1.313
130.37	1.332		130.37	1.258		130.37	1.196
130.6	1.315		130.6	1.304		130.6	1.154
130.83	1.313		130.83	1.244		130.83	1.197
131.06	1.25		131.06	1.264		131.06	1.236
131.29	1.278		131.29	1.313		131.29	1.146
131.53	1.281		131.53	1.312		131.53	1.146
131.76	1.252		131.76	1.288		131.76	1.204
132	1.287		132	1.295		132	1.162
132.25	1.227		132.25	1.264		132.25	1.252
132.48	1.315		132.48	1.253		132.48	1.173
132.73	1.27		132.73	1.299		132.73	1.181
132.96	1.323		132.96	1.227		132.96	1.209
133.2	1.282		133.2	1.233		133.2	1.241
133.45	1.309		133.45	1.284		133.45	1.166
133.68	1.296		133.68	1.241		133.68	1.221
133.93	1.256		133.93	1.234		133.93	1.272
134.39	1.252		134.39	1.314		134.39	1.196
134.62	1.264		134.62	1.281		134.62	1.214
134.85	1.275		134.85	1.296		134.85	1.188
135.1	1.313		135.1	1.296		135.1	1.144
135.33	1.28		135.33	1.307		135.33	1.16
135.58	1.309		135.58	1.278		135.58	1.154
135.81	1.242		135.81	1.223		135.81	1.274
136.04	1.311		136.04	1.233		136.04	1.192
136.27	1.311		136.27	1.232		136.27	1.192
136.5	1.31		136.5	1.221		136.5	1.205
136.73	1.252		136.73	1.297		136.73	1.192
136.96	1.294		136.96	1.299		136.96	1.142
137.19	1.257		137.19	1.267		137.19	1.22
137.66	1.271		137.66	1.278		137.66	1.192
137.89	1.283		137.89	1.297		137.89	1.164
138.13	1.246		138.13	1.264		138.13	1.246
138.38	1.269		138.38	1.3		138.38	1.182
138.61	1.289		138.61	1.275		138.61	1.183
138.84	1.275		138.84	1.22		138.84	1.243
139.09	1.29		139.09	1.314		139.09	1.135
139.32	1.255		139.32	1.226		139.32	1.251
139.55	1.31		139.55	1.283		139.55	1.142
139.78	1.294		139.78	1.288		139.78	1.153
140.01	1.275		140.01	1.221		140.01	1.244
140.24	1.244		140.24	1.272		140.24	1.234
140.48	1.238		140.48	1.221		140.48	1.288
140.71	1.246		140.71	1.303		140.71	1.192
140.94	1.227		140.94	1.308		140.94	1.198
141.4	1.229		141.4	1.232		141.4	1.262
141.63	1.23		141.63	1.243		141.63	1.235
141.86	1.23		141.86	1.216		141.86	1.262
142.09	1.236		142.09	1.21		142.09	1.271
142.34	1.239		142.34	1.308		142.34	1.182
142.59	1.227		142.59	1.269		142.59	1.241
142.82	1.255		142.82	1.298		142.82	1.188
143.06	1.242		143.06	1.293		143.06	1.206
143.31	1.217		143.31	1.301		143.31	1.22
143.54	1.282		143.54	1.245		143.54	1.2
143.79	1.238		143.79	1.236		143.79	1.255
144.02	1.281		144.02	1.288		144.02	1.154
144.25	1.29		144.25	1.238		144.25	1.191
144.48	1.293		144.48	1.26		144.48	1.166
144.71	1.303		144.71	1.266		144.71	1.142
144.94	1.251		144.94	1.215		144.94	1.254
145.41	1.262		145.41	1.288		145.41	1.162
145.64	1.22		145.64	1.296		145.64	1.201
145.87	1.231		145.87	1.223		145.87	1.263
146.1	1.214		146.1	1.242		146.1	1.264
146.33	1.219		146.33	1.286		146.33	1.206
146.56	1.258		146.56	1.274		146.56	1.178
146.79	1.248		146.79	1.24		146.79	1.223
147.02	1.25		147.02	1.295		147.02	1.163
147.25	1.229		147.25	1.253		147.25	1.223
147.48	1.229		147.48	1.262		147.48	1.212
147.73	1.28		147.73	1.265		147.73	1.16
147.96	1.3		147.96	1.219		147.96	1.199
148.19	1.263		148.19	1.272		148.19	1.188
148.67	1.226		148.67	1.249		148.67	1.242
148.9	1.209		148.9	1.287		148.9	1.214
149.13	1.26		149.13	1.218		149.13	1.221
149.36	1.221		149.36	1.218		149.36	1.254
149.61	1.227		149.61	1.234		149.61	1.223
149.86	1.237		149.86	1.293		149.86	1.157
150.1	1.25		150.1	1.278		150.1	1.168
150.33	1.21		150.33	1.242		150.33	1.262
150.57	1.238		150.57	1.308		150.57	1.18
150.8	1.305		150.8	1.281		150.8	1.143
151.03	1.26		151.03	1.267		151.03	1.211
151.26	1.234		151.26	1.245		151.26	1.265
151.49	1.295		151.49	1.261		151.49	1.186
151.72	1.242		151.72	1.239		151.72	1.263
151.95	1.242		151.95	1.272		151.95	1.233
152.18	1.302		152.18	1.23		152.18	1.206
152.65	1.301		152.65	1.298		152.65	1.14
152.89	1.227		152.89	1.286		152.89	1.228
153.12	1.254		153.12	1.264		153.12	1.22
153.37	1.244		153.37	1.266		153.37	1.231
153.6	1.274		153.6	1.27		153.6	1.185
153.83	1.286		153.83	1.293		153.83	1.154
154.06	1.302		154.06	1.233		154.06	1.193
154.31	1.271		154.31	1.256		154.31	1.201
154.54	1.286		154.54	1.281		154.54	1.159
154.77	1.287		154.77	1.28		154.77	1.162
155	1.279		155	1.263		155	1.178
155.23	1.273		155.23	1.304		155.23	1.149
155.46	1.23		155.46	1.298		155.46	1.199
155.71	1.216		155.71	1.235		155.71	1.273
155.94	1.229		155.94	1.29		155.94	1.204
156.4	1.23		156.4	1.215		156.4	1.269
156.64	1.291		156.64	1.294		156.64	1.127
156.87	1.296		156.87	1.304		156.87	1.108
157.1	1.218		157.1	1.256		157.1	1.225
157.33	1.249		157.33	1.27		157.33	1.174
157.56	1.21		157.56	1.202		157.56	1.279
157.79	1.257		157.79	1.292		157.79	1.144
158.02	1.269		158.02	1.295		158.02	1.126
158.25	1.259		158.25	1.208		158.25	1.232
158.5	1.262		158.5	1.211		158.5	1.229
158.73	1.237		158.73	1.248		158.73	1.222
158.96	1.286		158.96	1.257		158.96	1.159
159.19	1.227		159.19	1.272		159.19	1.216
159.67	1.208		159.67	1.292		159.67	1.211
159.9	1.261		159.9	1.233		159.9	1.22
160.13	1.237		160.13	1.287		160.13	1.181
160.38	1.22		160.38	1.282		160.38	1.196
160.61	1.289		160.61	1.25		160.61	1.151
160.84	1.255		160.84	1.213		160.84	1.222
161.07	1.257		161.07	1.218		161.07	1.212
161.32	1.266		161.32	1.248		161.32	1.158
161.55	1.266		161.55	1.281		161.55	1.128
161.78	1.233		161.78	1.198		161.78	1.237
162.01	1.208		162.01	1.241		162.01	1.217
162.24	1.224		162.24	1.277		162.24	1.159
162.47	1.267		162.47	1.202		162.47	1.188
162.72	1.206		162.72	1.195		162.72	1.263
162.97	1.211		162.97	1.262		162.97	1.185
163.2	1.223		163.2	1.267		163.2	1.167
163.44	1.219		163.44	1.202		163.44	1.232
163.91	1.191		163.91	1.218		163.91	1.248
164.14	1.207		164.14	1.252		164.14	1.201
164.37	1.262		164.37	1.217		164.37	1.172
164.6	1.228		164.6	1.199		164.6	1.227
164.83	1.234		164.83	1.22		164.83	1.197
165.06	1.259		165.06	1.197		165.06	1.183
165.29	1.212		165.29	1.192		165.29	1.232
165.52	1.228		165.52	1.221		165.52	1.184
165.75	1.204		165.75	1.221		165.75	1.211
166	1.208		166	1.242		166	1.195
166.25	1.22		166.25	1.248		166.25	1.186
166.48	1.223		166.48	1.245		166.48	1.192
166.73	1.205		166.73	1.202		166.73	1.256
166.96	1.259		166.96	1.242		166.96	1.162
167.19	1.239		167.19	1.258		167.19	1.166
167.65	1.204		167.65	1.287		167.65	1.163
167.9	1.225		167.9	1.285		167.9	1.148
168.13	1.198		168.13	1.224		168.13	1.229
168.36	1.201		168.36	1.271		168.36	1.201
168.59	1.288		168.59	1.23		168.59	1.169
168.84	1.21		168.84	1.302		168.84	1.193
169.08	1.253		169.08	1.258		169.08	1.201
169.31	1.226		169.31	1.232		169.31	1.238
169.54	1.198		169.54	1.199		169.54	1.284
169.78	1.223		169.78	1.27		169.78	1.158
170.01	1.261		170.01	1.26		170.01	1.115
170.24	1.233		170.24	1.277		170.24	1.126
170.47	1.276		170.47	1.284		170.47	1.082
170.7	1.283		170.7	1.277		170.7	1.091
170.93	1.247		170.93	1.215		170.93	1.18
171.18	1.281		171.18	1.246		171.18	1.118
171.64	1.184		171.64	1.199		171.64	1.255
171.89	1.242		171.89	1.214		171.89	1.18
172.12	1.198		172.12	1.269		172.12	1.16
172.35	1.229		172.35	1.207		172.35	1.194
172.58	1.205		172.58	1.245		172.58	1.168
172.81	1.233		172.81	1.245		172.81	1.138
173.04	1.179		173.04	1.198		173.04	1.232
173.27	1.21		173.27	1.224		173.27	1.172
173.52	1.218		173.52	1.24		173.52	1.14
173.75	1.254		173.75	1.23		173.75	1.123
173.98	1.238		173.98	1.221		173.98	1.165
174.21	1.188		174.21	1.278		174.21	1.17
174.44	1.229		174.44	1.246		174.44	1.175
174.91	1.194		174.91	1.21		174.91	1.255
175.14	1.219		175.14	1.242		175.14	1.187
175.38	1.191		175.38	1.221		175.38	1.239
175.61	1.247		175.61	1.203		175.61	1.198
175.84	1.183		175.84	1.226		175.84	1.224
176.08	1.251		176.08	1.244		176.08	1.138
176.32	1.271		176.32	1.219		176.32	1.146
176.57	1.2		176.57	1.265		176.57	1.168
176.82	1.271		176.82	1.271		176.82	1.091
177.05	1.262		177.05	1.205		177.05	1.164
177.29	1.254		177.29	1.253		177.29	1.124
177.52	1.277		177.52	1.25		177.52	1.102
177.76	1.197		177.76	1.197		177.76	1.245
177.99	1.252		177.99	1.262		177.99	1.137
178.23	1.288		178.23	1.191		178.23	1.178
178.46	1.257		178.46	1.286		178.46	1.12
178.71	1.19		178.71	1.247		178.71	1.222
178.94	1.201		178.94	1.228		178.94	1.227
179.19	1.272		179.19	1.26		179.19	1.124
179.43	1.232		179.43	1.246		179.43	1.176
179.9	1.2		179.9	1.223		179.9	1.234
180.13	1.228		180.13	1.227		180.13	1.193
180.36	1.219		180.36	1.198		180.36	1.234
180.59	1.198		180.59	1.247		180.59	1.206
180.82	1.224		180.82	1.206		180.82	1.209
181.05	1.227		181.05	1.251		181.05	1.164
181.28	1.197		181.28	1.188		181.28	1.257
181.53	1.189		181.53	1.28		181.53	1.173
181.78	1.209		181.78	1.242		181.78	1.182
182.02	1.241		182.02	1.241		182.02	1.142
182.25	1.213		182.25	1.233		182.25	1.172
182.5	1.203		182.5	1.242		182.5	1.164
182.73	1.188		182.73	1.247		182.73	1.165
182.96	1.216		182.96	1.263		182.96	1.112
183.19	1.254		183.19	1.215		183.19	1.118
183.44	1.224		183.44	1.17		183.44	1.194
183.92	1.21		183.92	1.173		183.92	1.211
184.15	1.227		184.15	1.212		184.15	1.164
184.38	1.267		184.38	1.247		184.38	1.099
184.61	1.216		184.61	1.189		184.61	1.216
184.86	1.255		184.86	1.262		184.86	1.103
185.09	1.248		185.09	1.217		185.09	1.154
185.32	1.211		185.32	1.231		185.32	1.174
185.55	1.179		185.55	1.205		185.55	1.228
185.8	1.175		185.8	1.196		185.8	1.229
186.03	1.191		186.03	1.229		186.03	1.18
186.27	1.193		186.27	1.212		186.27	1.186
186.51	1.177		186.51	1.218		186.51	1.184
186.74	1.207		186.74	1.185		186.74	1.187
186.97	1.236		186.97	1.201		186.97	1.142
187.21	1.187		187.21	1.195		187.21	1.195
187.44	1.224		187.44	1.23		187.44	1.119
187.91	1.187		187.91	1.19		187.91	1.196
188.15	1.193		188.15	1.164		188.15	1.222
188.38	1.193		188.38	1.2		188.38	1.183
188.63	1.19		188.63	1.201		188.63	1.188
188.86	1.215		188.86	1.26		188.86	1.101
189.09	1.177		189.09	1.239		189.09	1.17
189.32	1.185		189.32	1.255		189.32	1.142
189.57	1.255		189.57	1.205		189.57	1.123
189.8	1.227		189.8	1.222		189.8	1.127
190.03	1.247		190.03	1.228		190.03	1.107
190.28	1.223		190.28	1.213		190.28	1.149
190.53	1.179		190.53	1.197		190.53	1.209
190.76	1.208		190.76	1.205		190.76	1.175
190.99	1.211		190.99	1.252		190.99	1.14
191.22	1.243		191.22	1.205		191.22	1.154
191.45	1.235		191.45	1.219		191.45	1.152
191.68	1.192		191.68	1.213		191.68	1.19
192.14	1.2		192.14	1.178		192.14	1.212
192.37	1.216		192.37	1.262		192.37	1.105
192.62	1.193		192.62	1.224		192.62	1.154
192.85	1.196		192.85	1.159		192.85	1.194
193.08	1.171		193.08	1.168		193.08	1.201
193.31	1.18		193.31	1.182		193.31	1.181
193.56	1.248		193.56	1.254		193.56	1.053
193.79	1.208		193.79	1.181		193.79	1.181
194.02	1.247		194.02	1.184		194.02	1.154
194.25	1.212		194.25	1.191		194.25	1.194
194.48	1.191		194.48	1.2		194.48	1.2
194.73	1.215		194.73	1.194		194.73	1.17
194.96	1.214		194.96	1.228		194.96	1.125
195.19	1.197		195.19	1.159		195.19	1.202
195.66	1.157		195.66	1.243		195.66	1.146
195.89	1.181		195.89	1.195		195.89	1.158
196.12	1.226		196.12	1.209		196.12	1.102
196.35	1.195		196.35	1.186		196.35	1.15
196.6	1.172		196.6	1.206		196.6	1.163
196.83	1.248		196.83	1.167		196.83	1.135
197.06	1.24		197.06	1.247		197.06	1.056
197.29	1.168		197.29	1.195		197.29	1.186
197.53	1.172		197.53	1.182		197.53	1.193
197.77	1.188		197.77	1.213		197.77	1.145
198	1.242		198	1.173		198	1.13
198.23	1.162		198.23	1.253		198.23	1.137
198.46	1.22		198.46	1.233		198.46	1.108
198.69	1.164		198.69	1.178		198.69	1.219
199.15	1.249		199.15	1.166		199.15	1.158
199.38	1.177		199.38	1.261		199.38	1.135
199.61	1.247		199.61	1.217		199.61	1.1
199.85	1.161		199.85	1.233		199.85	1.173
200.09	1.161		200.09	1.215		200.09	1.179
200.34	1.223		200.34	1.218		200.34	1.099
200.57	1.183		200.57	1.239		200.57	1.118
200.82	1.182		200.82	1.18		200.82	1.178
201.05	1.221		201.05	1.222		201.05	1.094
201.28	1.238		201.28	1.241		201.28	1.061
201.52	1.155		201.52	1.204		201.52	1.184
201.76	1.246		201.76	1.158		201.76	1.148
201.99	1.19		201.99	1.206		201.99	1.155
202.23	1.163		202.23	1.177		202.23	1.218
202.48	1.238		202.48	1.151		202.48	1.151
202.73	1.224		202.73	1.162		202.73	1.154
202.96	1.17		202.96	1.168		202.96	1.21
203.19	1.165		203.19	1.178		203.19	1.198
203.65	1.168		203.65	1.196		203.65	1.173
203.9	1.227		203.9	1.196		203.9	1.108
204.13	1.194		204.13	1.231		204.13	1.109
204.36	1.212		204.36	1.219		204.36	1.1
204.61	1.18		204.61	1.198		204.61	1.151
204.85	1.242		204.85	1.156		204.85	1.129
205.08	1.218		205.08	1.149		205.08	1.163
205.31	1.195		205.31	1.169		205.31	1.17
205.55	1.16		205.55	1.193		205.55	1.186
205.78	1.168		205.78	1.163		205.78	1.212
206.01	1.232		206.01	1.202		206.01	1.12
206.24	1.228		206.24	1.184		206.24	1.154
206.47	1.171		206.47	1.169		206.47	1.236
206.7	1.241		206.7	1.18		206.7	1.161
206.93	1.237		206.93	1.232		206.93	1.119
207.18	1.195		207.18	1.167		207.18	1.226
207.66	1.235		207.66	1.194		207.66	1.162
207.89	1.256		207.89	1.198		207.89	1.125
208.12	1.241		208.12	1.195		208.12	1.143
208.35	1.202		208.35	1.194		208.35	1.175
208.58	1.231		208.58	1.209		208.58	1.109
208.81	1.164		208.81	1.183		208.81	1.205
209.06	1.218		209.06	1.186		209.06	1.13
209.29	1.193		209.29	1.182		209.29	1.15
209.52	1.237		209.52	1.143		209.52	1.134
209.75	1.184		209.75	1.209		209.75	1.114
210	1.224		210	1.182		210	1.107
210.24	1.174		210.24	1.231		210.24	1.109
210.49	1.148		210.49	1.201		210.49	1.167
210.72	1.175		210.72	1.22		210.72	1.118
210.95	1.215		210.95	1.236		210.95	1.072
211.18	1.217		211.18	1.222		211.18	1.082
211.65	1.22		211.65	1.199		211.65	1.109
211.88	1.235		211.88	1.243		211.88	1.044
212.12	1.172		212.12	1.242		212.12	1.114
212.35	1.216		212.35	1.185		212.35	1.121
212.59	1.184		212.59	1.227		212.59	1.105
212.82	1.142		212.82	1.142		212.82	1.227
213.05	1.16		213.05	1.237		213.05	1.11
213.28	1.222		213.28	1.144		213.28	1.139
213.53	1.201		213.53	1.162		213.53	1.147
213.77	1.146		213.77	1.219		213.77	1.133
214.02	1.16		214.02	1.184		214.02	1.151
214.26	1.139		214.26	1.141		214.26	1.215
214.5	1.179		214.5	1.178		214.5	1.132
214.73	1.172		214.73	1.148		214.73	1.169
214.97	1.137		214.97	1.213		214.97	1.136
215.2	1.153		215.2	1.175		215.2	1.155
215.45	1.2		215.45	1.17		215.45	1.107
215.68	1.207		215.68	1.218		215.68	1.058
216.14	1.196		216.14	1.208		216.14	1.071
216.37	1.134		216.37	1.135		216.37	1.205
216.61	1.176		216.61	1.214		216.61	1.085
216.84	1.131		216.84	1.162		216.84	1.184
217.07	1.136		217.07	1.167		217.07	1.177
217.3	1.171		217.3	1.222		217.3	1.092
217.53	1.167		217.53	1.227		217.53	1.092
217.76	1.164		217.76	1.171		217.76	1.163
217.99	1.142		217.99	1.21		217.99	1.14
218.24	1.137		218.24	1.156		218.24	1.198
218.47	1.15		218.47	1.216		218.47	1.12
218.72	1.2		218.72	1.152		218.72	1.128
218.95	1.228		218.95	1.171		218.95	1.075
219.18	1.229		219.18	1.176		219.18	1.075
219.64	1.135		219.64	1.136		219.64	1.212
219.87	1.165		219.87	1.141		219.87	1.174
220.12	1.146		220.12	1.193		220.12	1.139
220.35	1.173		220.35	1.215		220.35	1.089
220.58	1.13		220.58	1.195		220.58	1.152
220.81	1.214		220.81	1.192		220.81	1.071
221.06	1.188		221.06	1.217		221.06	1.066
221.29	1.138		221.29	1.137		221.29	1.193
221.52	1.137		221.52	1.167		221.52	1.155
221.75	1.158		221.75	1.141		221.75	1.157
221.98	1.176		221.98	1.183		221.98	1.092
222.21	1.201		222.21	1.191		222.21	1.048
222.46	1.195		222.46	1.193		222.46	1.047
222.71	1.196		222.71	1.152		222.71	1.081
222.95	1.137		222.95	1.207		222.95	1.081
223.18	1.179		223.18	1.132		223.18	1.142
223.43	1.162		223.43	1.183		223.43	1.132
223.89	1.177		223.89	1.134		223.89	1.178
224.12	1.147		224.12	1.193		224.12	1.164
224.37	1.199		224.37	1.149		224.37	1.15
224.6	1.181		224.6	1.194		224.6	1.126
224.83	1.164		224.83	1.155		224.83	1.176
225.06	1.229		225.06	1.211		225.06	1.049
225.29	1.213		225.29	1.153		225.29	1.126
225.53	1.231		225.53	1.211		225.53	1.043
225.76	1.151		225.76	1.229		225.76	1.11
225.99	1.155		225.99	1.173		225.99	1.164
226.22	1.175		226.22	1.197		226.22	1.117
226.45	1.212		226.45	1.181		226.45	1.087
226.68	1.218		226.68	1.213		226.68	1.043
227.14	1.176		227.14	1.196		227.14	1.102
227.39	1.19		227.39	1.172		227.39	1.106
227.62	1.125		227.62	1.161		227.62	1.176
227.85	1.189		227.85	1.15		227.85	1.12
228.1	1.157		228.1	1.128		228.1	1.177
228.33	1.148		228.33	1.176		228.33	1.127
228.56	1.135		228.56	1.185		228.56	1.133
228.79	1.122		228.79	1.145		228.79	1.174
229.04	1.185		229.04	1.151		229.04	1.114
229.27	1.184		229.27	1.128		229.27	1.129
229.52	1.157		229.52	1.19		229.52	1.097
229.76	1.144		229.76	1.212		229.76	1.089
229.99	1.151		229.99	1.146		229.99	1.144
230.22	1.124		230.22	1.2		230.22	1.123
230.45	1.18		230.45	1.191		230.45	1.07
230.7	1.185		230.7	1.136		230.7	1.135
230.93	1.177		230.93	1.199		230.93	1.077
231.41	1.125		231.41	1.167		231.41	1.156
231.64	1.209		231.64	1.154		231.64	1.092
231.89	1.202		231.89	1.215		231.89	1.039
232.12	1.205		232.12	1.21		232.12	1.035
232.35	1.212		232.35	1.141		232.35	1.094
232.58	1.191		232.58	1.181		232.58	1.075
232.83	1.207		232.83	1.215		232.83	1.019
233.06	1.212		233.06	1.167		233.06	1.053
233.29	1.164		233.29	1.12		233.29	1.127
233.52	1.198		233.52	1.145		233.52	1.066
233.75	1.169		233.75	1.127		233.75	1.087
234	1.114		234	1.094		234	1.164
234.23	1.187		234.23	1.144		234.23	1.05
234.46	1.117		234.46	1.181		234.46	1.091
234.69	1.123		234.69	1.186		234.69	1.084
235.17	1.13		235.17	1.19		235.17	1.076
235.4	1.191		235.4	1.105		235.4	1.109
235.63	1.12		235.63	1.128		235.63	1.163
235.86	1.134		235.86	1.168		235.86	1.109
236.09	1.197		236.09	1.18		236.09	1.038
236.32	1.133		236.32	1.203		236.32	1.081
236.56	1.15		236.56	1.174		236.56	1.09
236.79	1.128		236.79	1.108		236.79	1.178
237.02	1.15		237.02	1.115		237.02	1.157
237.25	1.135		237.25	1.16		237.25	1.126
237.48	1.112		237.48	1.136		237.48	1.163
237.71	1.118		237.71	1.165		237.71	1.127
237.94	1.198		237.94	1.191		237.94	1.016
238.4	1.106		238.4	1.142		238.4	1.151
238.63	1.192		238.63	1.192		238.63	1.015
238.88	1.184		238.88	1.135		238.88	1.074
239.11	1.185		239.11	1.157		239.11	1.054
239.34	1.172		239.34	1.158		239.34	1.065
239.57	1.19		239.57	1.156		239.57	1.048
239.82	1.136		239.82	1.158		239.82	1.102
240.05	1.117		240.05	1.169		240.05	1.113
240.28	1.184		240.28	1.13		240.28	1.082
240.51	1.19		240.51	1.109		240.51	1.106
240.75	1.123		240.75	1.188		240.75	1.09
240.98	1.193		240.98	1.109		240.98	1.097
241.21	1.118		241.21	1.131		241.21	1.15
241.44	1.112		241.44	1.105		241.44	1.176
241.9	1.106		241.9	1.17		241.9	1.105
242.13	1.173		242.13	1.106		242.13	1.1
242.36	1.177		242.36	1.121		242.36	1.089
242.61	1.199		242.61	1.129		242.61	1.077
242.84	1.138		242.84	1.155		242.84	1.112
243.09	1.125		243.09	1.205		243.09	1.078
243.32	1.127		243.32	1.138		243.32	1.14
243.55	1.201		243.55	1.151		243.55	1.056
243.78	1.165		243.78	1.151		243.78	1.089
244.01	1.156		244.01	1.171		244.01	1.084
244.24	1.143		244.24	1.145		244.24	1.122
244.47	1.149		244.47	1.16		244.47	1.105
244.7	1.111		244.7	1.169		244.7	1.134
244.94	1.124		244.94	1.116		244.94	1.183
245.4	1.147		245.4	1.149		245.4	1.115
245.63	1.199		245.63	1.124		245.63	1.085
245.86	1.197		245.86	1.201		245.86	1.008
246.09	1.131		246.09	1.122		246.09	1.146
246.32	1.123		246.32	1.139		246.32	1.128
246.57	1.112		246.57	1.104		246.57	1.175
246.81	1.188		246.81	1.144		246.81	1.062
247.05	1.165		247.05	1.15		247.05	1.069
247.28	1.18		247.28	1.188		247.28	1.01
247.52	1.129		247.52	1.153		247.52	1.099
247.75	1.103		247.75	1.191		247.75	1.082
247.99	1.126		247.99	1.191		247.99	1.055
248.22	1.156		248.22	1.143		248.22	1.069
248.45	1.132		248.45	1.156		248.45	1.09
248.69	1.194		248.69	1.139		248.69	1.045
249.16	1.127		249.16	1.186		249.16	1.064
249.4	1.179		249.4	1.166		249.4	1.03
249.65	1.147		249.65	1.129		249.65	1.089
249.88	1.169		249.88	1.164		249.88	1.04
250.11	1.098		250.11	1.177		250.11	1.092
250.34	1.152		250.34	1.138		250.34	1.079
250.57	1.133		250.57	1.112		250.57	1.121
250.8	1.191		250.8	1.113		250.8	1.071
251.04	1.144		251.04	1.165		251.04	1.069
251.27	1.169		251.27	1.158		251.27	1.051
251.5	1.118		251.5	1.132		251.5	1.122
251.73	1.123		251.73	1.195		251.73	1.06
251.96	1.181		251.96	1.194		251.96	1.006
252.19	1.165		252.19	1.16		252.19	1.056
252.65	1.099		252.65	1.145		252.65	1.135
252.88	1.192		252.88	1.11		252.88	1.07
253.12	1.113		253.12	1.179		253.12	1.076
253.35	1.117		253.35	1.163		253.35	1.089
253.58	1.124		253.58	1.193		253.58	1.057
253.82	1.101		253.82	1.124		253.82	1.15
254.05	1.15		254.05	1.15		254.05	1.078
254.3	1.101		254.3	1.151		254.3	1.124
254.53	1.168		254.53	1.185		254.53	1.019
254.76	1.133		254.76	1.107		254.76	1.132
254.99	1.114		254.99	1.104		254.99	1.16
255.24	1.18		255.24	1.183		255.24	1.024
255.47	1.105		255.47	1.136		255.47	1.146
255.7	1.17		255.7	1.177		255.7	1.05
255.93	1.118		255.93	1.147		255.93	1.131
256.4	1.151		256.4	1.135		256.4	1.101
256.64	1.185		256.64	1.161		256.64	1.028
256.87	1.12		256.87	1.124		256.87	1.125
257.1	1.107		257.1	1.098		257.1	1.155
257.34	1.152		257.34	1.101		257.34	1.114
257.57	1.135		257.57	1.152		257.57	1.091
257.8	1.191		257.8	1.136		257.8	1.051
258.03	1.103		258.03	1.123		258.03	1.149
258.26	1.133		258.26	1.107		258.26	1.131
258.51	1.114		258.51	1.182		258.51	1.073
258.74	1.115		258.74	1.187		258.74	1.063
258.97	1.172		258.97	1.123		258.97	1.071
259.2	1.132		259.2	1.128		259.2	1.106
259.45	1.176		259.45	1.178		259.45	1.012
259.68	1.18		259.68	1.183		259.68	0.998
260.16	1.114		260.16	1.102		260.16	1.141
260.4	1.175		260.4	1.134		260.4	1.048
260.63	1.104		260.63	1.149		260.63	1.107
260.88	1.134		260.88	1.146		260.88	1.092
261.11	1.137		261.11	1.107		261.11	1.131
261.34	1.157		261.34	1.157		261.34	1.066
261.57	1.152		261.57	1.15		261.57	1.079
261.82	1.192		261.82	1.146		261.82	1.046
262.05	1.14		262.05	1.167		262.05	1.074
262.3	1.102		262.3	1.141		262.3	1.141
262.53	1.168		262.53	1.116		262.53	1.1
262.76	1.178		262.76	1.118		262.76	1.076
262.99	1.178		262.99	1.094		262.99	1.1
263.22	1.154		263.22	1.107		263.22	1.105
263.45	1.102		263.45	1.129		263.45	1.126
263.68	1.099		263.68	1.124		263.68	1.129
264.14	1.097		264.14	1.157		264.14	1.082
264.38	1.182		264.38	1.116		264.38	1.051
264.61	1.093		264.61	1.144		264.61	1.131
264.84	1.124		264.84	1.194		264.84	1.062
265.07	1.178		265.07	1.156		265.07	1.05
265.3	1.11		265.3	1.104		265.3	1.163
265.53	1.121		265.53	1.181		265.53	1.076
265.76	1.145		265.76	1.165		265.76	1.07
266.01	1.17		266.01	1.137		266.01	1.087
266.24	1.122		266.24	1.17		266.24	1.11
266.49	1.135		266.49	1.182		266.49	1.088
266.72	1.107		266.72	1.153		266.72	1.142
266.95	1.187		266.95	1.106		266.95	1.109
267.18	1.129		267.18	1.145		267.18	1.122
267.64	1.159		267.64	1.19		267.64	1.029
267.87	1.151		267.87	1.118		267.87	1.1
268.12	1.178		268.12	1.163		268.12	1.019
268.35	1.12		268.35	1.102		268.35	1.138
268.58	1.151		268.58	1.169		268.58	1.022
268.83	1.178		268.83	1.164		268.83	1.006
269.07	1.115		269.07	1.116		269.07	1.111
269.31	1.138		269.31	1.086		269.31	1.118
269.55	1.181		269.55	1.123		269.55	1.035
269.78	1.089		269.78	1.117		269.78	1.133
270.01	1.152		270.01	1.086		270.01	1.101
270.24	1.098		270.24	1.089		270.24	1.152
270.48	1.116		270.48	1.088		270.48	1.128
270.72	1.149		270.72	1.117		270.72	1.073
270.97	1.12		270.97	1.178		270.97	1.035
271.2	1.161		271.2	1.163		271.2	1.015
271.43	1.103		271.43	1.152		271.43	1.093
271.68	1.131		271.68	1.149		271.68	1.066
272.16	1.096		272.16	1.161		272.16	1.091
272.39	1.155		272.39	1.091		272.39	1.112
272.62	1.16		272.62	1.111		272.62	1.081
272.85	1.098		272.85	1.116		272.85	1.139
273.08	1.147		273.08	1.088		273.08	1.116
273.31	1.161		273.31	1.11		273.31	1.079
273.54	1.124		273.54	1.143		273.54	1.093
273.77	1.116		273.77	1.165		273.77	1.076
274	1.097		274	1.126		274	1.131
274.23	1.188		274.23	1.132		274.23	1.037
274.47	1.112		274.47	1.151		274.47	1.094
274.7	1.1		274.7	1.137		274.7	1.117
274.93	1.101		274.93	1.183		274.93	1.074
275.39	1.124		275.39	1.142		275.39	1.082
275.62	1.159		275.62	1.157		275.62	1.029
275.85	1.132		275.85	1.157		275.85	1.054
276.08	1.146		276.08	1.1		276.08	1.096
276.31	1.164		276.31	1.133		276.31	1.03
276.55	1.127		276.55	1.132		276.55	1.056
276.79	1.142		276.79	1.123		276.79	1.042
277.02	1.089		277.02	1.146		277.02	1.062
277.25	1.099		277.25	1.117		277.25	1.067
277.49	1.118		277.49	1.081		277.49	1.08
277.72	1.1		277.72	1.118		277.72	1.086
277.95	1.105		277.95	1.14		277.95	1.082
278.18	1.157		278.18	1.16		278.18	1.025
278.64	1.165		278.64	1.104		278.64	1.091
278.89	1.114		278.89	1.117		278.89	1.135
279.12	1.177		279.12	1.138		279.12	1.046
279.36	1.148		279.36	1.168		279.36	1.041
279.6	1.137		279.6	1.125		279.6	1.082
279.83	1.17		279.83	1.145		279.83	1.021
280.06	1.131		280.06	1.143		280.06	1.065
280.29	1.153		280.29	1.154		280.29	1.028
280.52	1.176		280.52	1.137		280.52	1.018
280.75	1.093		280.75	1.164		280.75	1.064
280.98	1.126		280.98	1.15		280.98	1.039
281.21	1.125		281.21	1.09		281.21	1.1
281.44	1.111		281.44	1.09		281.44	1.105
281.91	1.144		281.91	1.086		281.91	1.072
282.14	1.161		282.14	1.115		282.14	1.017
282.37	1.093		282.37	1.081		282.37	1.126
282.6	1.115		282.6	1.125		282.6	1.057
282.83	1.082		282.83	1.13		282.83	1.085
283.08	1.102		283.08	1.105		283.08	1.096
283.31	1.095		283.31	1.161		283.31	1.047
283.54	1.097		283.54	1.167		283.54	1.039
283.79	1.097		283.79	1.078		283.79	1.122
284.02	1.074		284.02	1.109		284.02	1.108
284.25	1.143		284.25	1.107		284.25	1.038
284.49	1.136		284.49	1.147		284.49	1.002
284.73	1.142		284.73	1.113		284.73	1.033
284.96	1.133		284.96	1.133		284.96	1.024
285.19	1.068		285.19	1.147		285.19	1.067
285.43	1.122		285.43	1.103		285.43	1.063
285.9	1.143		285.9	1.068		285.9	1.071
286.13	1.161		286.13	1.113		286.13	1.008
286.36	1.093		286.36	1.167		286.36	1.033
286.59	1.14		286.59	1.169		286.59	1.003
286.82	1.123		286.82	1.169		286.82	1.025
287.05	1.164		287.05	1.146		287.05	1.005
287.28	1.113		287.28	1.129		287.28	1.067
287.51	1.157		287.51	1.168		287.51	0.978
287.74	1.143		287.74	1.12		287.74	1.031
287.99	1.117		287.99	1.089		287.99	1.076
288.22	1.119		288.22	1.076		288.22	1.078
288.47	1.078		288.47	1.144		288.47	1.045
288.7	1.152		288.7	1.066		288.7	1.046
288.93	1.12		288.93	1.094		288.93	1.047
289.39	1.136		289.39	1.104		289.39	1.021
289.62	1.079		289.62	1.08		289.62	1.105
289.86	1.062		289.86	1.149		289.86	1.049
290.1	1.143		290.1	1.065		290.1	1.062
290.33	1.072		290.33	1.147		290.33	1.055
290.56	1.157		290.56	1.115		290.56	1.01
290.79	1.13		290.79	1.091		290.79	1.058
291.03	1.154		291.03	1.078		291.03	1.044
291.26	1.103		291.26	1.129		291.26	1.041
291.49	1.125		291.49	1.161		291.49	0.999
291.72	1.142		291.72	1.116		291.72	1.026
291.95	1.086		291.95	1.135		291.95	1.059
292.2	1.111		292.2	1.092		292.2	1.076
292.44	1.07		292.44	1.104		292.44	1.105
292.91	1.124		292.91	1.149		292.91	1.006
293.14	1.128		293.14	1.074		293.14	1.074
293.37	1.097		293.37	1.068		293.37	1.111
293.6	1.149		293.6	1.078		293.6	1.05
293.83	1.094		293.83	1.081		293.83	1.099
294.08	1.142		294.08	1.096		294.08	1.031
294.31	1.154		294.31	1.082		294.31	1.034
294.55	1.084		294.55	1.082		294.55	1.096
294.78	1.131		294.78	1.113		294.78	1.023
295.02	1.115		295.02	1.08		295.02	1.064
295.25	1.126		295.25	1.06		295.25	1.069
295.48	1.081		295.48	1.129		295.48	1.037
295.71	1.137		295.71	1.073		295.71	1.033
295.94	1.076		295.94	1.14		295.94	1.021
296.4	1.147		296.4	1.137		296.4	0.947
296.63	1.092		296.63	1.057		296.63	1.09
296.88	1.06		296.88	1.111		296.88	1.06
297.11	1.082		297.11	1.05		297.11	1.099
297.36	1.12		297.36	1.138		297.36	0.978
297.59	1.146		297.59	1.061		297.59	1.024
297.82	1.045		297.82	1.139		297.82	1.038
298.05	1.063		298.05	1.065		298.05	1.091
298.28	1.129		298.28	1.077		298.28	1.007
298.53	1.051		298.53	1.104		298.53	1.048
298.76	1.081		298.76	1.092		298.76	1.037
299.01	1.126		299.01	1.064		299.01	1.023
299.24	1.096		299.24	1.075		299.24	1.054
299.47	1.091		299.47	1.106		299.47	1.052
299.71	1.148		299.71	1.135		299.71	0.969
299.95	1.062		299.95	1.111		299.95	1.091
300.18	1.124		300.18	1.147		300.18	1.002
300.64	1.108		300.64	1.138		300.64	1.033
300.87	1.084		300.87	1.119		300.87	1.064
301.1	1.065		301.1	1.114		301.1	1.085
301.33	1.108		301.33	1.073		301.33	1.08
301.56	1.155		301.56	1.07		301.56	1.031
301.79	1.15		301.79	1.094		301.79	1.023
302.02	1.131		302.02	1.111		302.02	1.047
302.26	1.076		302.26	1.101		302.26	1.126
302.49	1.098		302.49	1.093		302.49	1.124
302.72	1.159		302.72	1.112		302.72	1.047
302.95	1.122		302.95	1.101		302.95	1.095
303.2	1.111		303.2	1.168		303.2	1.025
303.43	1.083		303.43	1.102		303.43	1.097
303.89	1.124		303.89	1.076		303.89	1.07
304.12	1.126		304.12	1.112		304.12	1.02
304.35	1.142		304.35	1.137		304.35	0.961
304.58	1.05		304.58	1.084		304.58	1.1
304.81	1.131		304.81	1.144		304.81	0.957
305.04	1.066		305.04	1.139		305.04	1.023
305.28	1.068		305.28	1.106		305.28	1.051
305.51	1.07		305.51	1.049		305.51	1.106
305.74	1.141		305.74	1.113		305.74	0.971
305.97	1.064		305.97	1.139		305.97	1.016
306.2	1.142		306.2	1.07		306.2	1.007
306.43	1.124		306.43	1.071		306.43	1.024
306.89	1.1		306.89	1.058		306.89	1.061
307.12	1.137		307.12	1.121		307.12	0.973
307.35	1.053		307.35	1.12		307.35	1.076
307.59	1.132		307.59	1.082		307.59	1.037
307.82	1.136		307.82	1.072		307.82	1.044
308.05	1.072		308.05	1.062		308.05	1.112
308.28	1.099		308.28	1.076		308.28	1.072
308.51	1.112		308.51	1.119		308.51	1.003
308.74	1.133		308.74	1.11		308.74	0.989
308.97	1.066		308.97	1.083		308.97	1.081
309.2	1.068		309.2	1.107		309.2	1.054
309.43	1.087		309.43	1.121		309.43	1.016
309.9	1.061		309.9	1.129		309.9	1.047
310.13	1.08		310.13	1.061		310.13	1.105
310.36	1.128		310.36	1.137		310.36	0.993
310.61	1.156		310.61	1.137		310.61	0.966
310.84	1.154		310.84	1.119		310.84	0.982
311.07	1.089		311.07	1.102		311.07	1.07
311.3	1.071		311.3	1.135		311.3	1.046
311.53	1.105		311.53	1.114		311.53	1.027
311.76	1.079		311.76	1.143		311.76	1.009
311.99	1.12		311.99	1.08		311.99	1.022
312.22	1.055		312.22	1.113		312.22	1.049
312.45	1.065		312.45	1.123		312.45	1.028
312.68	1.055		312.68	1.047		312.68	1.108
313.16	1.079		313.16	1.086		313.16	1.042
313.39	1.061		313.39	1.053		313.39	1.097
313.62	1.048		313.62	1.082		313.62	1.077
313.87	1.057		313.87	1.124		313.87	1.011
314.12	1.124		314.12	1.046		314.12	1.012
314.35	1.112		314.35	1.042		314.35	1.025
314.58	1.118		314.58	1.118		314.58	0.937
314.81	1.039		314.81	1.073		314.81	1.061
315.04	1.105		315.04	1.081		315.04	0.988
315.27	1.075		315.27	1.109		315.27	0.999
315.5	1.04		315.5	1.127		315.5	1.028
315.74	1.115		315.74	1.105		315.74	0.969
315.97	1.035		315.97	1.102		315.97	1.049
316.2	1.102		316.2	1.124		316.2	0.969
316.43	1.043		316.43	1.101		316.43	1.049
316.91	1.083		316.91	1.044		316.91	1.065
317.14	1.07		317.14	1.056		317.14	1.063
317.37	1.06		317.37	1.116		317.37	1.013
317.6	1.084		317.6	1.099		317.6	1
317.85	1.128		317.85	1.074		317.85	0.981
318.08	1.115		318.08	1.066		318.08	1.002
318.31	1.112		318.31	1.088		318.31	0.999
318.54	1.039		318.54	1.083		318.54	1.085
318.79	1.065		318.79	1.093		318.79	1.067
319.02	1.093		319.02	1.115		319.02	1.044
319.25	1.15		319.25	1.108		319.25	0.999
319.48	1.098		319.48	1.142		319.48	1.013
319.71	1.093		319.71	1.123		319.71	1.027
319.94	1.05		319.94	1.135		319.94	1.049
320.42	1.068		320.42	1.111		320.42	1.043
320.65	1.13		320.65	1.063		320.65	1.02
320.9	1.048		320.9	1.118		320.9	1.044
321.14	1.04		321.14	1.086		321.14	1.078
321.37	1.044		321.37	1.056		321.37	1.098
321.6	1.047		321.6	1.084		321.6	1.055
321.84	1.125		321.84	1.054		321.84	1.004
322.07	1.08		322.07	1.046		322.07	1.057
322.3	1.111		322.3	1.038		322.3	1.044
322.53	1.04		322.53	1.089		322.53	1.064
322.77	1.087		322.77	1.111		322.77	0.997
323.01	1.093		323.01	1.035		323.01	1.064
323.24	1.039		323.24	1.066		323.24	1.084
323.47	1.055		323.47	1.053		323.47	1.081
323.7	1.127		323.7	1.129		323.7	0.921
323.95	1.092		323.95	1.052		323.95	1.021
324.18	1.098		324.18	1.079		324.18	0.982
324.64	1.118		324.64	1.052		324.64	0.993
324.87	1.079		324.87	1.107		324.87	0.986
325.1	1.131		325.1	1.131		325.1	0.924
325.33	1.053		325.33	1.088		325.33	1.063
325.58	1.091		325.58	1.05		325.58	1.06
325.81	1.075		325.81	1.048		325.81	1.075
326.04	1.043		326.04	1.134		326.04	1.015
326.29	1.098		326.29	1.125		326.29	0.954
326.52	1.065		326.52	1.126		326.52	0.983
326.75	1.101		326.75	1.063		326.75	1.004
326.98	1.041		326.98	1.029		326.98	1.103
327.21	1.071		327.21	1.038		327.21	1.072
327.44	1.111		327.44	1.042		327.44	1.024
327.69	1.109		327.69	1.04		327.69	1.026
328.17	1.098		328.17	1.082		328.17	1
328.4	1.127		328.4	1.078		328.4	0.972
328.63	1.087		328.63	1.092		328.63	1.001
328.86	1.037		328.86	1.085		328.86	1.053
329.09	1.123		329.09	1.053		329.09	1.001
329.32	1.062		329.32	1.116		329.32	0.989
329.55	1.087		329.55	1.056		329.55	1.025
329.8	1.085		329.8	1.122		329.8	0.961
330.05	1.095		330.05	1.11		330.05	0.957
330.28	1.064		330.28	1.096		330.28	1.001
330.52	1.094		330.52	1.114		330.52	0.961
330.75	1.094		330.75	1.041		330.75	1.036
330.99	1.1		330.99	1.116		330.99	0.967
331.22	1.035		331.22	1.121		331.22	1.022
331.45	1.057		331.45	1.099		331.45	1.027
331.68	1.114		331.68	1.059		331.68	1.008
332.14	1.054		332.14	1.112		332.14	1.011
332.39	1.056		332.39	1.104		332.39	1.023
332.63	1.038		332.63	1.043		332.63	1.105
332.87	1.077		332.87	1.039		332.87	1.063
333.1	1.112		333.1	1.057		333.1	1.011
333.33	1.06		333.33	1.054		333.33	1.063
333.57	1.075		333.57	1.079		333.57	1.026
333.82	1.059		333.82	1.075		333.82	1.031
334.05	1.05		334.05	1.082		334.05	1.034
334.3	1.087		334.3	1.086		334.3	1.004
334.53	1.041		334.53	1.1		334.53	1.03
334.76	1.081		334.76	1.103		334.76	0.984
334.99	1.122		334.99	1.086		334.99	0.957
335.22	1.082		335.22	1.055		335.22	1.028
335.47	1.101		335.47	1.056		335.47	1.011
335.7	1.049		335.7	1.071		335.7	1.051
335.93	1.047		335.93	1.094		335.93	1.033
336.39	1.114		336.39	1.077		336.39	0.993
336.64	1.109		336.64	1.097		336.64	0.973
336.87	1.08		336.87	1.05		336.87	1.052
337.1	1.066		337.1	1.035		337.1	1.079
337.33	1.121		337.33	1.094		337.33	0.956
337.56	1.103		337.56	1.111		337.56	0.963
337.81	1.101		337.81	1.08		337.81	0.993
338.06	1.085		338.06	1.058		338.06	1.031
338.29	1.072		338.29	1.115		338.29	0.981
338.52	1.123		338.52	1.123		338.52	0.928
338.75	1.075		338.75	1.072		338.75	1.021
338.98	1.075		338.98	1.1		338.98	0.993
339.21	1.092		339.21	1.076		339.21	1.006
339.46	1.077		339.46	1.05		339.46	1.051
339.69	1.048		339.69	1.108		339.69	1.021
339.94	1.068		339.94	1.063		339.94	1.037
340.18	1.074		340.18	1.041		340.18	1.05
340.64	1.105		340.64	1.113		340.64	0.941
340.89	1.065		340.89	1.087		340.89	1.015
341.12	1.041		341.12	1.061		341.12	1.063
341.37	1.034		341.37	1.067		341.37	1.077
341.6	1.122		341.6	1.113		341.6	0.944
341.85	1.037		341.85	1.111		341.85	1.011
342.08	1.113		342.08	1.102		342.08	0.944
342.32	1.065		342.32	1.109		342.32	0.987
342.55	1.025		342.55	1.098		342.55	1.042
342.79	1.06		342.79	1.07		342.79	1.037
343.02	1.101		343.02	1.036		343.02	1.028
343.26	1.109		343.26	1.063		343.26	0.985
343.49	1.056		343.49	1.031		343.49	1.063
343.74	1.068		343.74	1.031		343.74	1.057
343.99	1.048		343.99	1.094		343.99	1.02
344.22	1.056		344.22	1.107		344.22	1.015
344.46	1.067		344.46	1.073		344.46	1.04
344.7	1.061		344.7	1.039		344.7	1.074
344.94	1.071		344.94	1.079		344.94	1.024
345.19	1.112		345.19	1.096		345.19	0.963
345.44	1.056		345.44	1.035		345.44	1.083
345.68	1.098		345.68	1.067		345.68	1.009
346.16	1.107		346.16	1.085		346.16	0.985
346.39	1.085		346.39	1.109		346.39	0.983
346.62	1.111		346.62	1.075		346.62	0.991
346.85	1.048		346.85	1.069		346.85	1.054
347.08	1.029		347.08	1.102		347.08	1.041
347.31	1.067		347.31	1.039		347.31	1.062
347.55	1.109		347.55	1.071		347.55	0.989
347.78	1.046		347.78	1.037		347.78	1.085
348.02	1.116		348.02	1.036		348.02	1.025
348.27	1.079		348.27	1.121		348.27	0.977
348.52	1.111		348.52	1.051		348.52	1.014
348.75	1.102		348.75	1.115		348.75	0.963
348.98	1.031		348.98	1.051		348.98	1.095
349.21	1.051		349.21	1.081		349.21	1.04
349.46	1.11		349.46	1.041		349.46	1.023
349.69	1.033		349.69	1.09		349.69	1.06
349.93	1.121		349.93	1.041		349.93	1.027
350.4	1.086		350.4	1.067		350.4	1.042
350.63	1.095		350.63	1.106		350.63	0.979
350.86	1.066		350.86	1.063		350.86	1.045
351.09	1.041		351.09	1.068		351.09	1.062
351.32	1.039		351.32	1.121		351.32	0.999
351.55	1.049		351.55	1.067		351.55	1.04
351.78	1.029		351.78	1.085		351.78	1.039
352.01	1.071		352.01	1.116		352.01	0.966
352.24	1.12		352.24	1.076		352.24	0.954
352.48	1.08		352.48	1.105		352.48	0.962
352.72	1.047		352.72	1.093		352.72	1.013
352.95	1.07		352.95	1.092		352.95	0.987
353.18	1.071		353.18	1.052		353.18	1.029
353.66	1.056		353.66	1.062		353.66	1.043
353.89	1.068		353.89	1.048		353.89	1.045
354.14	1.112		354.14	1.03		354.14	1.011
354.37	1.061		354.37	1.021		354.37	1.065
354.6	1.111		354.6	1.112		354.6	0.931
354.83	1.073		354.83	1.095		354.83	0.979
355.08	1.11		355.08	1.027		355.08	1.004
355.31	1.074		355.31	1.062		355.31	1.011
355.56	1.079		355.56	1.021		355.56	1.045
355.79	1.109		355.79	1.025		355.79	1.012
356.03	1.11		356.03	1.052		356.03	0.988
356.28	1.102		356.28	1.047		356.28	0.998
356.51	1.038		356.51	1.062		356.51	1.047
356.74	1.085		356.74	1.021		356.74	1.032
356.97	1.039		356.97	1.111		356.97	0.973
357.2	1.093		357.2	1.055		357.2	0.975
357.44	1.045		357.44	1.013		357.44	1.066
357.91	1.042		357.91	1.089		357.91	0.983
358.14	1.072		358.14	1.025		358.14	1.014
358.38	1.038		358.38	1.101		358.38	0.975
358.61	1.032		358.61	1.089		358.61	1
358.84	1.068		358.84	1.083		358.84	0.966
359.08	1.101		359.08	1.083		359.08	0.931
359.31	1.023		359.31	1.087		359.31	0.992
359.55	1.005		359.55	1.039		359.55	1.041
359.78	1.019		359.78	1.016		359.78	1.042
360.01	1.043		360.01	1.022		360.01	1.013
360.25	1.043		360.25	1.077		360.25	0.961
360.49	1.01		360.49	1.07		360.49	1.004
360.72	1.077		360.72	1.059		360.72	0.95
360.96	1.053		360.96	1.03		360.96	1.01
361.19	1.04		361.19	1.086		361.19	0.965
361.66	1.035		361.66	1.008		361.66	1.047
361.89	1.064		361.89	1.089		361.89	0.934
362.13	1.012		362.13	1.029		362.13	1.045
362.37	1.01		362.37	1.022		362.37	1.064
362.6	1.083		362.6	1.093		362.6	0.924
362.83	1.065		362.83	1.022		362.83	1.019
363.06	1.012		363.06	1.104		363.06	0.998
363.29	1.074		363.29	1.097		363.29	0.943
363.54	1.056		363.54	1.09		363.54	0.971
363.77	1.04		363.77	1.105		363.77	0.979
364.01	1.069		364.01	1.044		364.01	1.011
364.24	1.08		364.24	1.023		364.24	1.032
364.49	1.083		364.49	1.105		364.49	0.938
364.72	1.03		364.72	1.039		364.72	1.044
364.95	1.043		364.95	1.015		364.95	1.054
365.18	1.05		365.18	1.025		365.18	1.02
365.65	1.08		365.65	1.011		365.65	0.992
365.89	0.996		365.89	0.994		365.89	1.076
366.12	1.059		366.12	1.033		366.12	0.962
366.35	1.027		366.35	0.997		366.35	1.036
366.59	1.073		366.59	1.053		366.59	0.948
366.82	1.048		366.82	1.011		366.82	1.037
367.05	1.104		367.05	1.076		367.05	0.933
367.29	1.028		367.29	1.072		367.29	1.032
367.53	1.028		367.53	1.046		367.53	1.076
367.76	1.036		367.76	1.106		367.76	1.017
368	1.056		368	1.068		368	1.035
368.23	1.12		368.23	1.122		368.23	0.915
368.47	1.098		368.47	1.045		368.47	0.995
368.7	1.099		368.7	1.025		368.7	1.005
368.93	1.104		368.93	1.046		368.93	0.973
369.39	1.032		369.39	1.087		369.39	0.991
369.62	1.034		369.62	1.046		369.62	1.028
369.87	1.047		369.87	1.059		369.87	0.99
370.1	1.067		370.1	1.059		370.1	0.979
370.34	1.076		370.34	1.012		370.34	1.011
370.58	1.043		370.58	1.017		370.58	1.042
370.81	1.053		370.81	1.004		370.81	1.036
371.05	1.017		371.05	1.074		371.05	1.017
371.28	1.09		371.28	1.053		371.28	0.941
371.52	1.101		371.52	1.03		371.52	0.97
371.75	1.058		371.75	1.075		371.75	0.939
371.99	1.043		371.99	1.054		371.99	0.976
372.22	1.022		372.22	1.086		372.22	0.97
372.46	1.078		372.46	0.997		372.46	0.997
372.69	1.058		372.69	1.01		372.69	1.04
373.15	0.985		373.15	0.981		373.15	1.062
373.38	1.038		373.38	1.069		373.38	0.929
373.61	1.053		373.61	0.991		373.61	1.001
373.84	1.004		373.84	1.01		373.84	1.019
374.07	1.092		374.07	1.035		374.07	1.001
374.32	1.036		374.32	1.051		374.32	0.961
374.55	1.008		374.55	1.021		374.55	0.984
374.78	1.021		374.78	1.07		374.78	0.918
375.01	1.076		375.01	0.996		375.01	0.957
375.26	1.072		375.26	1.066		375.26	0.896
375.49	1.081		375.49	1.096		375.49	0.921
375.72	1.087		375.72	1.045		375.72	0.96
375.95	1.034		375.95	1.092		375.95	0.964

## Sheet: Lacrt C-term depl tears A,D,F
C-term lacritin depleted normal tears: time dependent relaxation of surface tension															C-term lacritin depleted normal tears: Fourier transform
Time	delta Pi		Time	delta Pi		Time	delta Pi								v	log v	Ereal	Eim	tan Phi
0	0.572		0	0.589		0	0.599								1e-05	-5	0.838657	0.071217	0.084918
0.23	0.589		0.23	0.576		0.23	0.584								2e-05	-4.69897	0.839816	0.0924029	0.110028
0.69	0.586		0.69	0.593		0.69	0.571								3e-05	-4.52288	0.840273	0.124686	0.148387
0.92	0.59		0.92	0.588		0.92	0.553								4e-05	-4.39794	0.840719	0.159749	0.190014
1.15	0.568		1.15	0.596		1.15	0.58								5e-05	-4.30103	0.841239	0.195922	0.232897
1.38	0.548		1.38	0.553		1.38	0.559								6e-05	-4.22185	0.841854	0.23265	0.276354
1.61	0.596		1.61	0.587		1.61	0.548								7e-05	-4.1549	0.842572	0.269692	0.320082
1.84	0.583		1.84	0.567		1.84	0.556								8e-05	-4.09691	0.843396	0.306929	0.36392
2.08	0.562		2.08	0.577		2.08	0.566								9e-05	-4.04576	0.844326	0.344294	0.407773
2.31	0.57		2.31	0.545		2.31	0.549								0.0001	-4	0.845364	0.381746	0.451576
2.54	0.571		2.54	0.54		2.54	0.585								0.0002	-3.69897	0.861695	0.757894	0.879539
2.77	0.573		2.77	0.535		2.77	0.565								0.0003	-3.52288	0.888839	1.13399	1.27581
3	0.552		3	0.548		3	0.545								0.0004	-3.39794	0.92671	1.50862	1.62793
3.23	0.578		3.23	0.549		3.23	0.57								0.0005	-3.30103	0.975184	1.88105	1.92892
3.69	0.575		3.69	0.556		3.69	0.57								0.0006	-3.22185	1.0341	2.25067	2.17645
3.92	0.568		3.92	0.554		3.92	0.56								0.0007	-3.1549	1.10326	2.61691	2.37197
4.16	0.553		4.16	0.532		4.16	0.534								0.0008	-3.09691	1.18245	2.97924	2.51955
4.39	0.558		4.39	0.565		4.39	0.538								0.0009	-3.04576	1.27141	3.33715	2.62477
4.63	0.542		4.63	0.552		4.63	0.536								0.001	-3	1.36984	3.69015	2.69384
4.88	0.517		4.88	0.523		4.88	0.562								0.002	-2.69897	2.7978	6.862	2.45264
5.11	0.547		5.11	0.535		5.11	0.512								0.003	-2.52288	4.74215	9.21523	1.94326
5.34	0.522		5.34	0.555		5.34	0.551								0.004	-2.39794	6.80581	10.7162	1.57456
5.57	0.549		5.57	0.523		5.57	0.515								0.005	-2.30103	8.71242	11.5043	1.32045
5.82	0.517		5.82	0.55		5.82	0.525								0.006	-2.22185	10.3284	11.7738	1.13994
6.05	0.539		6.05	0.546		6.05	0.532								0.007	-2.1549	11.6234	11.7012	1.0067
6.3	0.538		6.3	0.542		6.3	0.524								0.008	-2.09691	12.6225	11.4207	0.904793
6.53	0.526		6.53	0.508		6.53	0.533								0.009	-2.04576	13.3726	11.0244	0.824403
6.77	0.54		6.77	0.516		6.77	0.539								0.01	-2	13.924	10.572	0.759268
7	0.526		7	0.518		7	0.5								0.02	-1.69897	15.0667	6.6868	0.443812
7.24	0.499		7.24	0.495		7.24	0.524								0.03	-1.52288	14.7984	4.68792	0.316785
7.47	0.516		7.47	0.525		7.47	0.506								0.04	-1.39794	14.5998	3.58061	0.245251
7.93	0.521		7.93	0.516		7.93	0.495								0.05	-1.30103	14.4825	2.88908	0.199489
8.16	0.518		8.16	0.514		8.16	0.496								0.06	-1.22185	14.411	2.41885	0.167848
8.39	0.497		8.39	0.485		8.39	0.518								0.07	-1.1549	14.3651	2.07918	0.144738
8.62	0.509		8.62	0.516		8.62	0.509								0.08	-1.09691	14.3341	1.82263	0.127154
8.85	0.488		8.85	0.517		8.85	0.519								0.09	-1.04576	14.3123	1.62217	0.113341
9.08	0.517		9.08	0.509		9.08	0.515								0.1	-1	14.2964	1.46127	0.102212
9.32	0.502		9.32	0.485		9.32	0.486								0.2	-0.69897	14.2441	0.732758	0.0514431
9.55	0.502		9.55	0.479		9.55	0.483								0.3	-0.522879	14.2341	0.488768	0.0343379
9.78	0.509		9.78	0.482		9.78	0.474								0.4	-0.39794	14.2306	0.366645	0.0257646
10.01	0.475		10.01	0.473		10.01	0.484								0.5	-0.30103	14.2289	0.293342	0.0206159
10.24	0.483		10.24	0.489		10.24	0.474								0.6	-0.221849	14.2281	0.244463	0.0171818
10.47	0.46		10.47	0.495		10.47	0.467								0.7	-0.154902	14.2275	0.209546	0.0147282
10.93	0.488		10.93	0.5		10.93	0.479								0.8	-0.09691	14.2272	0.183356	0.0128877
11.16	0.482		11.16	0.47		11.16	0.467								0.9	-0.0457575	14.2269	0.162985	0.0114561
11.4	0.458		11.4	0.453		11.4	0.477								1	-4.33947e-16	14.2268	0.146688	0.0103107
11.63	0.464		11.63	0.474		11.63	0.472
11.86	0.469		11.86	0.451		11.86	0.481
12.09	0.471		12.09	0.476		12.09	0.477
12.32	0.456		12.32	0.474		12.32	0.477
12.55	0.454		12.55	0.457		12.55	0.454
12.78	0.48		12.78	0.455		12.78	0.467
13.01	0.454		13.01	0.445		13.01	0.438
13.24	0.449		13.24	0.464		13.24	0.446
13.48	0.462		13.48	0.467		13.48	0.451
13.94	0.446		13.94	0.46		13.94	0.455
14.17	0.44		14.17	0.461		14.17	0.453
14.4	0.443		14.4	0.432		14.4	0.429
14.65	0.443		14.65	0.453		14.65	0.452
14.88	0.423		14.88	0.423		14.88	0.424
15.11	0.454		15.11	0.425		15.11	0.454
15.34	0.447		15.34	0.453		15.34	0.431
15.57	0.426		15.57	0.427		15.57	0.429
15.8	0.436		15.8	0.439		15.8	0.42
16.03	0.411		16.03	0.417		16.03	0.429
16.26	0.447		16.26	0.42		16.26	0.415
16.49	0.41		16.49	0.405		16.49	0.412
16.73	0.419		16.73	0.419		16.73	0.435
17.19	0.41		17.19	0.42		17.19	0.437
17.42	0.411		17.42	0.429		17.42	0.411
17.65	0.41		17.65	0.424		17.65	0.421
17.88	0.399		17.88	0.402		17.88	0.404
18.11	0.415		18.11	0.403		18.11	0.391
18.34	0.403		18.34	0.395		18.34	0.396
18.57	0.405		18.57	0.423		18.57	0.412
18.82	0.386		18.82	0.408		18.82	0.401
19.05	0.419		19.05	0.407		19.05	0.384
19.28	0.387		19.28	0.397		19.28	0.387
19.51	0.397		19.51	0.394		19.51	0.404
19.74	0.388		19.74	0.398		19.74	0.382
19.99	0.407		19.99	0.408		19.99	0.38
20.22	0.39		20.22	0.391		20.22	0.407
20.68	0.381		20.68	0.37		20.68	0.395
20.92	0.376		20.92	0.38		20.92	0.367
21.16	0.383		21.16	0.379		21.16	0.373
21.39	0.365		21.39	0.385		21.39	0.391
21.62	0.377		21.62	0.367		21.62	0.38
21.86	0.375		21.86	0.386		21.86	0.383
22.09	0.369		22.09	0.356		22.09	0.356
22.33	0.359		22.33	0.354		22.33	0.383
22.56	0.366		22.56	0.351		22.56	0.356
22.8	0.354		22.8	0.348		22.8	0.378
23.03	0.361		23.03	0.378		23.03	0.362
23.26	0.348		23.26	0.375		23.26	0.357
23.49	0.343		23.49	0.362		23.49	0.358
23.72	0.346		23.72	0.363		23.72	0.358
24.18	0.359		24.18	0.339		24.18	0.338
24.41	0.361		24.41	0.357		24.41	0.351
24.64	0.347		24.64	0.347		24.64	0.332
24.87	0.352		24.87	0.339		24.87	0.344
25.11	0.336		25.11	0.35		25.11	0.342
25.34	0.337		25.34	0.34		25.34	0.334
25.57	0.33		25.57	0.332		25.57	0.335
25.8	0.346		25.8	0.345		25.8	0.348
26.03	0.34		26.03	0.322		26.03	0.333
26.26	0.337		26.26	0.344		26.26	0.315
26.49	0.312		26.49	0.312		26.49	0.318
26.72	0.332		26.72	0.326		26.72	0.333
27.19	0.308		27.19	0.317		27.19	0.31
27.42	0.313		27.42	0.309		27.42	0.329
27.65	0.324		27.65	0.328		27.65	0.303
27.88	0.326		27.88	0.3		27.88	0.311
28.11	0.297		28.11	0.31		28.11	0.31
28.34	0.316		28.34	0.312		28.34	0.317
28.57	0.299		28.57	0.293		28.57	0.295
28.8	0.308		28.8	0.29		28.8	0.302
29.03	0.309		29.03	0.315		29.03	0.298
29.27	0.309		29.27	0.287		29.27	0.293
29.5	0.295		29.5	0.286		29.5	0.308
29.73	0.304		29.73	0.304		29.73	0.294
30.19	0.283		30.19	0.279		30.19	0.285
30.42	0.288		30.42	0.279		30.42	0.288
30.65	0.286		30.65	0.291		30.65	0.283
30.88	0.292		30.88	0.269		30.88	0.288
31.11	0.289		31.11	0.28		31.11	0.289
31.34	0.287		31.34	0.286		31.34	0.268
31.58	0.285		31.58	0.288		31.58	0.282
31.81	0.283		31.81	0.289		31.81	0.274
32.04	0.289		32.04	0.268		32.04	0.263
32.27	0.288		32.27	0.263		32.27	0.286
32.52	0.273		32.52	0.277		32.52	0.284
32.75	0.273		32.75	0.26		32.75	0.262
32.98	0.273		32.98	0.267		32.98	0.277
33.44	0.263		33.44	0.257		33.44	0.261
33.67	0.272		33.67	0.253		33.67	0.266
33.92	0.251		33.92	0.267		33.92	0.269
34.15	0.261		34.15	0.27		34.15	0.266
34.38	0.264		34.38	0.25		34.38	0.264
34.61	0.248		34.61	0.258		34.61	0.263
34.84	0.245		34.84	0.25		34.84	0.249
35.07	0.258		35.07	0.257		35.07	0.243
35.3	0.241		35.3	0.245		35.3	0.258
35.53	0.239		35.53	0.241		35.53	0.243
35.77	0.247		35.77	0.242		35.77	0.253
36	0.238		36	0.239		36	0.248
36.23	0.234		36.23	0.245		36.23	0.242
36.47	0.23		36.47	0.244		36.47	0.246
36.72	0.243		36.72	0.248		36.72	0.23
36.97	0.224		36.97	0.238		36.97	0.231
37.43	0.22		37.43	0.226		37.43	0.233
37.66	0.225		37.66	0.229		37.66	0.228
37.89	0.212		37.89	0.23		37.89	0.219
38.12	0.208		38.12	0.212		38.12	0.22
38.35	0.208		38.35	0.216		38.35	0.21
38.59	0.219		38.59	0.221		38.59	0.214
38.82	0.218		38.82	0.207		38.82	0.218
39.05	0.207		39.05	0.202		39.05	0.214
39.28	0.198		39.28	0.208		39.28	0.2
39.51	0.214		39.51	0.212		39.51	0.201
39.74	0.199		39.74	0.214		39.74	0.215
39.97	0.21		39.97	0.206		39.97	0.21
40.43	0.195		40.43	0.206		40.43	0.203
40.66	0.195		40.66	0.198		40.66	0.199
40.9	0.205		40.9	0.194		40.9	0.198
41.13	0.209		41.13	0.192		41.13	0.196
41.36	0.191		41.36	0.208		41.36	0.191
41.59	0.198		41.59	0.198		41.59	0.201
41.82	0.196		41.82	0.19		41.82	0.193
42.05	0.191		42.05	0.191		42.05	0.194
42.28	0.199		42.28	0.188		42.28	0.188
42.51	0.192		42.51	0.193		42.51	0.195
42.74	0.198		42.74	0.193		42.74	0.202
42.98	0.19		42.98	0.193		42.98	0.194
43.44	0.192		43.44	0.196		43.44	0.191
43.67	0.185		43.67	0.187		43.67	0.195
43.9	0.187		43.9	0.191		43.9	0.192
44.13	0.196		44.13	0.181		44.13	0.19
44.36	0.191		44.36	0.179		44.36	0.185
44.59	0.188		44.59	0.194		44.59	0.195
44.82	0.189		44.82	0.192		44.82	0.187
45.06	0.185		45.06	0.193		45.06	0.177
45.29	0.19		45.29	0.189		45.29	0.188
45.5213	0.182		45.5213	0.19		45.5213	0.182
45.7536	0.182		45.7536	0.189		45.7536	0.189
45.9859	0.187		45.9859	0.189		45.9859	0.184
46.2182	0.173		46.2182	0.175		46.2182	0.182
46.4505	0.182		46.4505	0.178		46.4505	0.171
46.6828	0.182		46.6828	0.175		46.6828	0.18
46.915	0.177		46.915	0.184		46.915	0.184
47.1473	0.171		47.1473	0.181		47.1473	0.18
47.3796	0.18		47.3796	0.175		47.3796	0.169
47.6119	0.182		47.6119	0.17		47.6119	0.17
47.8442	0.171		47.8442	0.17		47.8442	0.169
48.0765	0.18		48.0765	0.172		48.0765	0.175
48.3088	0.17		48.3088	0.173		48.3088	0.177
48.541	0.164		48.541	0.165		48.541	0.166
48.7733	0.168		48.7733	0.173		48.7733	0.175
49.0056	0.168		49.0056	0.169		49.0056	0.163
49.2379	0.168		49.2379	0.163		49.2379	0.164
49.4702	0.16		49.4702	0.161		49.4702	0.171
49.7025	0.165		49.7025	0.169		49.7025	0.174
49.9348	0.161		49.9348	0.166		49.9348	0.165
50.167	0.172		50.167	0.16		50.167	0.16
50.3993	0.161		50.3993	0.168		50.3993	0.171
50.6316	0.166		50.6316	0.164		50.6316	0.156
50.8639	0.163		50.8639	0.158		50.8639	0.165
51.0962	0.159		51.0962	0.163		51.0962	0.164
51.3285	0.158		51.3285	0.157		51.3285	0.16
51.5608	0.161		51.5608	0.157		51.5608	0.156
51.793	0.151		51.793	0.157		51.793	0.164
52.0253	0.158		52.0253	0.154		52.0253	0.157
52.2576	0.153		52.2576	0.15		52.2576	0.152
52.4899	0.157		52.4899	0.152		52.4899	0.158
52.7222	0.149		52.7222	0.151		52.7222	0.148
52.9545	0.156		52.9545	0.153		52.9545	0.146
53.1868	0.151		53.1868	0.15		53.1868	0.147
53.419	0.15		53.419	0.144		53.419	0.157
53.6513	0.147		53.6513	0.157		53.6513	0.154
53.8836	0.152		53.8836	0.144		53.8836	0.154
54.1159	0.145		54.1159	0.152		54.1159	0.145
54.3482	0.15		54.3482	0.14		54.3482	0.14
54.5805	0.14		54.5805	0.146		54.5805	0.144
54.8128	0.148		54.8128	0.143		54.8128	0.139
55.045	0.141		55.045	0.145		55.045	0.149
55.2773	0.148		55.2773	0.149		55.2773	0.139
55.5096	0.138		55.5096	0.138		55.5096	0.146
55.7419	0.147		55.7419	0.138		55.7419	0.137
55.9742	0.134		55.9742	0.147		55.9742	0.142
56.2065	0.135		56.2065	0.136		56.2065	0.143
56.4388	0.132		56.4388	0.133		56.4388	0.14
56.671	0.138		56.671	0.134		56.671	0.141
56.9033	0.139		56.9033	0.132		56.9033	0.136
57.1356	0.13		57.1356	0.132		57.1356	0.134
57.3679	0.13		57.3679	0.129		57.3679	0.129
57.6002	0.133		57.6002	0.129		57.6002	0.138
57.8325	0.137		57.8325	0.13		57.8325	0.134
58.0648	0.137		58.0648	0.13		58.0648	0.128
58.297	0.131		58.297	0.13		58.297	0.13
58.5293	0.135		58.5293	0.127		58.5293	0.128
58.7616	0.125		58.7616	0.134		58.7616	0.133
58.9939	0.131		58.9939	0.131		58.9939	0.134
59.2262	0.126		59.2262	0.129		59.2262	0.126
59.4585	0.132		59.4585	0.125		59.4585	0.123
59.6908	0.121		59.6908	0.126		59.6908	0.13
59.923	0.122		59.923	0.127		59.923	0.129
60.1553	0.127		60.1553	0.119		60.1553	0.119
60.3876	0.121		60.3876	0.12		60.3876	0.119
60.6199	0.12		60.6199	0.116		60.6199	0.121
60.8522	0.121		60.8522	0.126		60.8522	0.121
61.0845	0.116		61.0845	0.117		61.0845	0.124
61.3168	0.113		61.3168	0.123		61.3168	0.121
61.549	0.121		61.549	0.119		61.549	0.119
61.7813	0.122		61.7813	0.113		61.7813	0.114
62.0136	0.113		62.0136	0.119		62.0136	0.111
62.2459	0.111		62.2459	0.114		62.2459	0.116
62.4782	0.112		62.4782	0.115		62.4782	0.119
62.7105	0.112		62.7105	0.117		62.7105	0.109
62.9428	0.109		62.9428	0.111		62.9428	0.108
63.175	0.107		63.175	0.111		63.175	0.108
63.4073	0.111		63.4073	0.111		63.4073	0.108
63.6396	0.112		63.6396	0.112		63.6396	0.111
63.8719	0.106		63.8719	0.109		63.8719	0.104
64.1042	0.104		64.1042	0.108		64.1042	0.108
64.3365	0.102		64.3365	0.105		64.3365	0.11
64.5688	0.103		64.5688	0.105		64.5688	0.1
64.801	0.104		64.801	0.107		64.801	0.102
65.0333	0.102		65.0333	0.102		65.0333	0.105
65.2656	0.1		65.2656	0.105		65.2656	0.107
65.4979	0.1		65.4979	0.1		65.4979	0.097
65.7302	0.099		65.7302	0.1		65.7302	0.102
65.9625	0.096		65.9625	0.098		65.9625	0.095
66.1948	0.097		66.1948	0.098		66.1948	0.095
66.427	0.093		66.427	0.093		66.427	0.101
66.6593	0.096		66.6593	0.098		66.6593	0.096
66.8916	0.094		66.8916	0.098		66.8916	0.092
67.1239	0.094		67.1239	0.094		67.1239	0.098
67.3562	0.098		67.3562	0.09		67.3562	0.096
67.5885	0.095		67.5885	0.09		67.5885	0.092
67.8208	0.089		67.8208	0.09		67.8208	0.09
68.053	0.093		68.053	0.089		68.053	0.092
68.2853	0.091		68.2853	0.094		68.2853	0.091
68.5176	0.091		68.5176	0.087		68.5176	0.091
68.7499	0.089		68.7499	0.089		68.7499	0.094
68.9822	0.093		68.9822	0.092		68.9822	0.09
69.2145	0.087		69.2145	0.093		69.2145	0.093
69.4468	0.086		69.4468	0.086		69.4468	0.089
69.679	0.088		69.679	0.091		69.679	0.085
69.9113	0.086		69.9113	0.089		69.9113	0.089
70.1436	0.086		70.1436	0.086		70.1436	0.085
70.3759	0.092		70.3759	0.086		70.3759	0.089
70.6082	0.085		70.6082	0.088		70.6082	0.089
70.8405	0.084		70.8405	0.084		70.8405	0.087
71.0728	0.085		71.0728	0.09		71.0728	0.084
71.305	0.087		71.305	0.087		71.305	0.088
71.5373	0.083		71.5373	0.081		71.5373	0.082
71.7696	0.083		71.7696	0.086		71.7696	0.085
72.0019	0.086		72.0019	0.081		72.0019	0.086
72.2342	0.086		72.2342	0.086		72.2342	0.082
72.4665	0.081		72.4665	0.087		72.4665	0.082
72.6988	0.081		72.6988	0.086		72.6988	0.08
72.931	0.082		72.931	0.085		72.931	0.079
73.1633	0.081		73.1633	0.084		73.1633	0.084
73.3956	0.082		73.3956	0.083		73.3956	0.081
73.6279	0.079		73.6279	0.082		73.6279	0.082
73.8602	0.076		73.8602	0.081		73.8602	0.081
74.0925	0.076		74.0925	0.077		74.0925	0.079
74.3248	0.077		74.3248	0.076		74.3248	0.077
74.557	0.077		74.557	0.079		74.557	0.076
74.7893	0.078		74.7893	0.078		74.7893	0.076
75.0216	0.078		75.0216	0.077		75.0216	0.074
75.2539	0.074		75.2539	0.077		75.2539	0.078
75.4862	0.076		75.4862	0.076		75.4862	0.078
75.7185	0.077		75.7185	0.071		75.7185	0.077
75.9508	0.071		75.9508	0.073		75.9508	0.07
76.183	0.071		76.183	0.074		76.183	0.07
76.4153	0.073		76.4153	0.075		76.4153	0.071
76.6476	0.07		76.6476	0.072		76.6476	0.074
76.8799	0.071		76.8799	0.072		76.8799	0.074
77.1122	0.071		77.1122	0.071		77.1122	0.071
77.3445	0.07		77.3445	0.072		77.3445	0.071
77.5768	0.072		77.5768	0.07		77.5768	0.072
77.809	0.068		77.809	0.074		77.809	0.072
78.0413	0.07		78.0413	0.068		78.0413	0.068
78.2736	0.074		78.2736	0.068		78.2736	0.073
78.5059	0.072		78.5059	0.07		78.5059	0.068
78.7382	0.073		78.7382	0.073		78.7382	0.068
78.9705	0.072		78.9705	0.069		78.9705	0.07
79.2028	0.072		79.2028	0.067		79.2028	0.068
79.435	0.071		79.435	0.07		79.435	0.073
79.6673	0.068		79.6673	0.068		79.6673	0.071
79.8996	0.071		79.8996	0.072		79.8996	0.07
80.1319	0.067		80.1319	0.067		80.1319	0.068
80.3642	0.067		80.3642	0.07		80.3642	0.072
80.5965	0.068		80.5965	0.067		80.5965	0.072
80.8288	0.07		80.8288	0.072		80.8288	0.067
81.061	0.072		81.061	0.066		81.061	0.067
81.2933	0.072		81.2933	0.072		81.2933	0.071
81.5256	0.068		81.5256	0.071		81.5256	0.066
81.7579	0.07		81.7579	0.07		81.7579	0.069
81.9902	0.072		81.9902	0.067		81.9902	0.07
82.2225	0.066		82.2225	0.066		82.2225	0.072
82.4548	0.071		82.4548	0.068		82.4548	0.068
82.687	0.071		82.687	0.071		82.687	0.071
82.9193	0.07		82.9193	0.068		82.9193	0.066
83.1516	0.066		83.1516	0.067		83.1516	0.068
83.3839	0.067		83.3839	0.067		83.3839	0.069
83.6162	0.068		83.6162	0.068		83.6162	0.067
83.8485	0.071		83.8485	0.069		83.8485	0.066
84.0808	0.069		84.0808	0.065		84.0808	0.066
84.313	0.068		84.313	0.066		84.313	0.067
84.5453	0.069		84.5453	0.067		84.5453	0.066
84.7776	0.069		84.7776	0.069		84.7776	0.069
85.0099	0.064		85.0099	0.069		85.0099	0.066
85.2422	0.065		85.2422	0.068		85.2422	0.067
85.4745	0.067		85.4745	0.066		85.4745	0.068
85.7068	0.07		85.7068	0.066		85.7068	0.069
85.939	0.067		85.939	0.068		85.939	0.065
86.1713	0.066		86.1713	0.065		86.1713	0.067
86.4036	0.068		86.4036	0.07		86.4036	0.064
86.6359	0.069		86.6359	0.064		86.6359	0.069
86.8682	0.066		86.8682	0.065		86.8682	0.067
87.1005	0.069		87.1005	0.064		87.1005	0.064
87.3328	0.064		87.3328	0.065		87.3328	0.066
87.565	0.064		87.565	0.069		87.565	0.066
87.7973	0.065		87.7973	0.067		87.7973	0.066
88.0296	0.065		88.0296	0.065		88.0296	0.067
88.2619	0.064		88.2619	0.063		88.2619	0.064
88.4942	0.068		88.4942	0.066		88.4942	0.063
88.7265	0.064		88.7265	0.068		88.7265	0.065
88.9588	0.066		88.9588	0.064		88.9588	0.067
89.191	0.063		89.191	0.063		89.191	0.066
89.4233	0.066		89.4233	0.068		89.4233	0.067
89.6556	0.064		89.6556	0.066		89.6556	0.064
89.8879	0.063		89.8879	0.068		89.8879	0.063
90.1202	0.066		90.1202	0.064		90.1202	0.067
90.3525	0.066		90.3525	0.067		90.3525	0.063
90.5848	0.066		90.5848	0.067		90.5848	0.066
90.817	0.068		90.817	0.063		90.817	0.064
91.0493	0.064		91.0493	0.066		91.0493	0.065
91.2816	0.062		91.2816	0.062		91.2816	0.066
91.5139	0.063		91.5139	0.062		91.5139	0.066
91.7462	0.066		91.7462	0.061		91.7462	0.062
91.9785	0.064		91.9785	0.065		91.9785	0.067
92.2108	0.064		92.2108	0.065		92.2108	0.066
92.443	0.063		92.443	0.063		92.443	0.064
92.6753	0.066		92.6753	0.061		92.6753	0.062
92.9076	0.064		92.9076	0.065		92.9076	0.065
93.1399	0.065		93.1399	0.064		93.1399	0.061
93.3722	0.064		93.3722	0.065		93.3722	0.061
93.6045	0.064		93.6045	0.066		93.6045	0.063
93.8368	0.061		93.8368	0.063		93.8368	0.065
94.069	0.064		94.069	0.061		94.069	0.063
94.3013	0.065		94.3013	0.064		94.3013	0.062
94.5336	0.065		94.5336	0.064		94.5336	0.063
94.7659	0.062		94.7659	0.063		94.7659	0.061
94.9982	0.061		94.9982	0.061		94.9982	0.063
95.2305	0.06		95.2305	0.064		95.2305	0.064
95.4628	0.065		95.4628	0.064		95.4628	0.061
95.695	0.062		95.695	0.062		95.695	0.061
95.9273	0.06		95.9273	0.059		95.9273	0.061
96.1596	0.061		96.1596	0.06		96.1596	0.059
96.3919	0.063		96.3919	0.06		96.3919	0.064
96.6242	0.06		96.6242	0.06		96.6242	0.063
96.8565	0.064		96.8565	0.059		96.8565	0.06
97.0888	0.063		97.0888	0.061		97.0888	0.063
97.321	0.062		97.321	0.062		97.321	0.061
97.5533	0.059		97.5533	0.061		97.5533	0.059
97.7856	0.061		97.7856	0.058		97.7856	0.059
98.0179	0.063		98.0179	0.06		98.0179	0.062
98.2502	0.06		98.2502	0.062		98.2502	0.061
98.4825	0.064		98.4825	0.062		98.4825	0.06
98.7148	0.062		98.7148	0.062		98.7148	0.06
98.947	0.063		98.947	0.058		98.947	0.062
99.1793	0.059		99.1793	0.063		99.1793	0.063
99.4116	0.063		99.4116	0.061		99.4116	0.061
99.6439	0.059		99.6439	0.058		99.6439	0.06
99.8762	0.06		99.8762	0.062		99.8762	0.059
100.108	0.06		100.108	0.059		100.108	0.061
100.341	0.058		100.341	0.061		100.341	0.059
100.573	0.061		100.573	0.06		100.573	0.062

## Sheet: Lacrt C-term depl + N94 A,D,F
Lacrt C-terminal depleted normal tears + N-94:										Lacrt C-terminal depleted normal tears + N-94:
time dependent relxation of surface tension										Fourier transform
	Time	delta Pi								lg v	Ereal	Eim	tan phi
	0	1.71								-5	22.7996	1.08789	0.047715
	1.01	1.688								-4.69897	22.8344	0.815	0.035713
	2.02	1.678								-4.52288	22.8524	0.844	0.036949
	3.03	1.666								-4.39794	22.8723	0.948	0.041457
	4.04	1.654								-4.30103	22.8963	1.08148	0.047234
	5.06	1.642								-4.22185	22.9249	1.2288	0.053601
	6.08	1.635								-4.1549	22.9584	1.3835	0.060261
	7.1	1.624								-4.09691	22.9967	1.54213	0.067059
	8.12	1.616								-4.04576	23.0397	1.70271	0.073903
	9.13	1.609								-4	23.0874	1.86396	0.080735
	10.15	1.599								-3.69897	23.7961	3.39467	0.142657
	11.16	1.589								-3.52288	24.8192	4.62847	0.186487
	12.18	1.581								-3.39794	25.996	5.50346	0.211704
	13.2	1.578								-3.30103	27.1934	6.04709	0.222373
	14.21	1.567								-3.22185	28.3259	6.32456	0.223278
	15.23	1.561								-3.1549	29.3512	6.40746	0.218303
	16.24	1.559								-3.09691	30.2566	6.35783	0.210131
	17.26	1.552								-3.04576	31.0461	6.2234	0.200457
	18.27	1.546								-3	31.7318	6.03835	0.190293
	19.29	1.544								-2.69897	35.4643	4.02421	0.113472
	20.31	1.538								-2.52288	37.2134	2.85913	0.076831
	21.32	1.531								-2.39794	38.3682	2.19484	0.057205
	22.34	1.527								-2.30103	39.1821	1.77523	0.045307
	23.35	1.527								-2.22185	39.7645	1.48826	0.037427
	24.38	1.517								-2.1549	40.1869	1.2803	0.031859
	25.4	1.511								-2.09691	40.4985	1.12292	0.027727
	26.41	1.502								-2.04576	40.7326	1	0.024545
	27.43	1.498								-2	40.9116	0.901	0.022019
	28.44	1.493								-1.69897	41.5619	0.452	0.010878
	29.45	1.489								-1.52288	41.6976	0.302	0.007233
	30.46	1.486								-1.39794	41.7463	0.226	0.00542
	31.46	1.478								-1.30103	41.7692	0.181	0.004334
	32.47	1.476								-1.22185	41.7816	0.151	0.003611
	33.48	1.472								-1.1549	41.7891	0.129	0.003095
	34.49	1.472								-1.09691	41.794	0.113	0.002708
	35.49	1.467								-1.04576	41.7974	0.101	0.002407
	36.5	1.462								-1	41.7998	0.0905	0.002166
	37.51	1.458								-0.69897	41.8075	0.0453	0.001083
	38.52	1.454								-0.52288	41.8089	0.0302	0.000722
	39.53	1.452								-0.39794	41.8094	0.0226	0.000541
	40.54	1.447								-0.30103	41.8097	0.0181	0.000433
	41.55	1.445								-0.22185	41.8098	0.0151	0.000361
	42.69	1.441								-0.1549	41.8099	0.0129	0.000309
	43.7	1.437								-0.09691	41.8099	0.0113	0.000271
	44.71	1.43								-0.04576	41.81	0.0101	0.000241
	45.72	1.427								-4.3e-16	41.81	0.00905	0.000217
	46.73	1.428
	47.74	1.42
	48.75	1.414
	49.76	1.414
	50.76	1.408
	51.77	1.406
	52.78	1.401
	53.79	1.397
	54.79	1.394
	55.8	1.392
	56.81	1.387
	57.82	1.384
	58.83	1.384
	59.83	1.377
	60.84	1.372
	61.85	1.368
	62.86	1.367
	63.86	1.365
	64.87	1.363
	65.88	1.361
	66.89	1.358
	67.89	1.356
	68.9	1.355
	69.91	1.351
	70.92	1.345
	71.92	1.337
	72.93	1.333
	73.94	1.33
	74.95	1.329
	75.95	1.329
	76.96	1.327
	77.97	1.328
	78.98	1.322
	79.98	1.317
	80.99	1.315
	82	1.311
	83.01	1.304
	84.03	1.304
	85.17	1.302
	86.18	1.304
	87.18	1.301
	88.19	1.298
	89.2	1.297
	90.21	1.295
	91.22	1.292
	92.22	1.288
	93.23	1.287
	94.24	1.288
	95.25	1.284
	96.25	1.285
	97.26	1.282
	98.27	1.279
	99.28	1.273
	100.28	1.271
	101.29	1.263
	102.3	1.257
	103.31	1.254
	104.31	1.248
	105.32	1.247
	106.33	1.242
	107.34	1.241
	108.34	1.236
	109.35	1.235
	110.36	1.235
	111.37	1.232
	112.37	1.234
	113.38	1.231
	114.39	1.227
	115.4	1.226
	116.41	1.225
	117.41	1.224
	118.42	1.223
	119.43	1.222
	120.44	1.221
	121.44	1.22
	122.45	1.219
	123.46	1.218
	124.47	1.217
	125.47	1.216
	126.48	1.215
	127.49	1.214
	128.5	1.213
	129.5	1.212
	130.51	1.211
	131.52	1.21
	132.53	1.209
	133.53	1.208
	134.54	1.207
	135.55	1.206
	136.56	1.205
	137.56	1.204
	138.57	1.203
	139.58	1.202
	140.59	1.201
	141.59	1.2
	142.6	1.199
	143.61	1.198
	144.62	1.197
	145.63	1.196
	146.64	1.195
	147.65	1.194
	148.66	1.193
	149.66	1.192
	150.67	1.191
	151.68	1.19
	152.69	1.189
	153.69	1.188
	154.7	1.187
	155.71	1.186
	156.72	1.185
	157.72	1.184
	158.73	1.183
	159.74	1.182
	160.75	1.181
	161.75	1.18
	162.76	1.179
	163.77	1.178
	164.78	1.177
	165.79	1.176
	166.79	1.175
	167.8	1.174
	168.81	1.173
	169.82	1.172
	170.82	1.171
	171.83	1.17
	172.84	1.169
	173.85	1.168
	174.85	1.167
	175.86	1.166
	176.87	1.165
	177.88	1.164
	178.89	1.163
	179.9	1.162
	180.9	1.161
	181.91	1.16
	182.92	1.159
	183.92	1.158
	184.93	1.157
	185.94	1.156
	186.95	1.155
	187.95	1.154
	188.96	1.153
	189.97	1.152
	190.98	1.151
	191.98	1.15
	192.99	1.149
	194	1.148
	195.01	1.147
	196.02	1.146
	197.02	1.145
	198.03	1.144
	199.04	1.143
	200.05	1.142
	201.05	1.141
	202.06	1.14
	203.07	1.139
	204.08	1.138
	205.08	1.137
	206.09	1.136
	207.1	1.135
	208.11	1.134
	209.11	1.133
	210.12	1.132
	211.13	1.131
	212.14	1.13
	213.14	1.129
	214.15	1.128
	215.16	1.127
	216.17	1.126
	217.17	1.125
	218.18	1.124
	219.19	1.123
	220.2	1.122
	221.21	1.121
	222.21	1.12
	223.22	1.119
	224.23	1.118
	225.24	1.117
	226.24	1.116
	227.25	1.115
	228.26	1.114
	229.27	1.113
	230.28	1.112
	231.28	1.111
	232.29	1.11
	233.3	1.109
	234.31	1.108
	235.31	1.107
	236.32	1.106
	237.33	1.105
	238.34	1.104
	239.34	1.103
	240.35	1.102
	241.36	1.101
	242.37	1.1
	243.38	1.099
	244.38	1.098
	245.39	1.097
	246.4	1.096
	247.41	1.095
	248.41	1.094
	249.42	1.093
	250.43	1.092
	251.44	1.091
	252.44	1.09
	253.45	1.089
	254.46	1.088
	255.47	1.087
	256.48	1.086
	257.48	1.085
	258.49	1.084
	259.5	1.083
	260.51	1.082
	261.52	1.081
	262.53	1.08
	263.53	1.079
	264.54	1.078
	265.55	1.077
	266.56	1.076
	267.56	1.075
	268.57	1.074
	269.58	1.073
	270.59	1.072
	271.59	1.071
	272.6	1.07
	273.61	1.069
	274.62	1.068
	275.63	1.067
	276.63	1.066
	277.64	1.065
	278.65	1.064
	279.66	1.063
	280.66	1.062
	281.67	1.061
	282.68	1.06
	283.69	1.059
	284.7	1.058
	285.7	1.057
	286.71	1.056
	287.72	1.055
	288.73	1.054
	289.74	1.053
	290.75	1.052
	291.75	1.051
	292.76	1.05
	293.77	1.049
	294.78	1.048
	295.78	1.047
	296.79	1.046
	297.8	1.045
	298.81	1.044
	299.81	1.043
	300.82	1.042
	301.83	1.041
	302.84	1.04
	303.85	1.039
	304.85	1.038
	305.86	1.037
	306.87	1.03691
	307.88	1.03682
	308.88	1.03673
	309.89	1.03664
	310.9	1.03655
	311.91	1.03647
	312.91	1.03638
	313.92	1.03629
	314.93	1.0362
	315.94	1.03611
	316.94	1.03602
	317.95	1.03593
	318.96	1.03584
	319.97	1.03575
	320.97	1.03566
	321.98	1.03558
	322.99	1.03549
	324	1.0354
	325	1.03531
	326.01	1.03522
	327.02	1.03513
	328.03	1.03504
	329.04	1.03495
	330.05	1.03486
	331.06	1.03477
	332.06	1.03469
	333.07	1.0346
	334.08	1.03451
	335.09	1.03442
	336.1	1.03433
	337.11	1.03424
	338.11	1.03415
	339.12	1.03406
	340.13	1.03397
	341.14	1.03388
	342.14	1.0338
	343.15	1.03371
	344.16	1.03362
	345.17	1.03353
	346.17	1.03344
	347.18	1.03335
	348.19	1.03326
	349.2	1.03317
	350.21	1.03308
	351.22	1.03299
	352.23	1.03291
	353.24	1.03282
	354.25	1.03273
	355.26	1.03264
	356.27	1.03255
	357.28	1.03246
	358.29	1.03237
	359.3	1.03228
	360.31	1.03219
	361.32	1.0321
	362.33	1.03202
	363.34	1.03193
	364.35	1.03184
	365.36	1.03175
	366.37	1.03166
	367.38	1.03157
	368.39	1.03148
	369.4	1.03139
	370.41	1.0313
	371.42	1.03121
	372.43	1.03113
	373.44	1.03104
	374.45	1.03095
	375.46	1.03086
	376.47	1.03077
	377.48	1.03077

## Sheet: Lacrt C-term depl +N94C6 A,D,F
Lacritin C-terminal depleted normal tears + N-94/C-6: Time dependent relaxation of surface tension															Lacritin C-term depleted nml tears + N-94/C-6: Fourier transform
Time	delta Pi		Time	delta Pi		Time	delta Pi								v	log v	Ereal	Eim	tan Phi
0	1.615		0	1.694		0	1.719								1e-05	-5	28.1579	1.23607	0.0438978
0.23	1.618		0.23	1.621		0.23	1.65								2e-05	-4.69897	28.198	0.792147	0.0280924
0.46	1.621		0.46	1.662		0.46	1.717								3e-05	-4.52288	28.2152	0.720369	0.0255312
0.69	1.624		0.69	1.706		0.69	1.749								4e-05	-4.39794	28.2328	0.741264	0.0262554
1.16	1.627		1.16	1.727		1.16	1.648								5e-05	-4.30103	28.2535	0.798594	0.0282653
1.39	1.63		1.39	1.67		1.39	1.677								6e-05	-4.22185	28.278	0.873452	0.0308881
1.62	1.633		1.62	1.718		1.62	1.65								7e-05	-4.1549	28.3063	0.957612	0.0338303
1.85	1.636		1.85	1.764		1.85	1.757								8e-05	-4.09691	28.3386	1.04686	0.0369411
2.08	1.639		2.08	1.677		2.08	1.666								9e-05	-4.04576	28.3747	1.13878	0.0401335
2.31	1.642		2.31	1.746		2.31	1.766								0.0001	-4	28.4146	1.23184	0.0433525
2.54	1.645		2.54	1.722		2.54	1.682								0.0002	-3.69897	28.9834	2.09151	0.0721623
2.79	1.648		2.79	1.667		2.79	1.656								0.0003	-3.52288	29.7379	2.68827	0.0903985
3.02	1.651		3.02	1.723		3.02	1.654								0.0004	-3.39794	30.5242	3.01213	0.09868
3.27	1.654		3.27	1.7		3.27	1.732								0.0005	-3.30103	31.2521	3.13029	0.100163
3.5	1.643		3.5	1.663		3.5	1.757								0.0006	-3.22185	31.8885	3.11651	0.0977315
3.73	1.642		3.73	1.658		3.73	1.664								0.0007	-3.1549	32.433	3.02741	0.0933435
3.96	1.629		3.96	1.656		3.96	1.676								0.0008	-3.09691	32.8982	2.90022	0.0881573
4.21	1.635		4.21	1.733		4.21	1.766								0.0009	-3.04576	33.2997	2.75741	0.0828057
4.44	1.624		4.44	1.65		4.44	1.701								0.001	-3	33.6518	2.61177	0.0776117
4.68	1.626		4.68	1.72		4.68	1.686								0.002	-2.69897	36.0297	1.56916	0.0435519
5.15	1.598		5.15	1.706		5.15	1.676								0.003	-2.52288	37.7118	1.08672	0.0288164
5.38	1.622		5.38	1.642		5.38	1.697								0.004	-2.39794	38.9685	0.826264	0.0212034
5.61	1.627		5.61	1.754		5.61	1.631								0.005	-2.30103	39.869	0.665253	0.016686
5.84	1.631		5.84	1.756		5.84	1.724								0.006	-2.22185	40.5072	0.556317	0.0137338
6.07	1.615		6.07	1.733		6.07	1.629								0.007	-2.1549	40.9636	0.477851	0.0116653
6.3	1.617		6.3	1.702		6.3	1.643								0.008	-2.09691	41.2958	0.418694	0.0101389
6.53	1.619		6.53	1.684		6.53	1.672								0.009	-2.04576	41.5428	0.372524	0.00896724
6.76	1.619		6.76	1.669		6.76	1.694								0.01	-2	41.73	0.335498	0.00803973
6.99	1.611		6.99	1.668		6.99	1.691								0.02	-1.69897	42.3973	0.168112	0.00396515
7.23	1.613		7.23	1.711		7.23	1.727								0.03	-1.52288	42.534	0.112119	0.00263599
7.46	1.596		7.46	1.645		7.46	1.718								0.04	-1.39794	42.5829	0.0841013	0.001975
7.69	1.599		7.69	1.644		7.69	1.654								0.05	-1.30103	42.6057	0.0672854	0.00157926
8.15	1.592		8.15	1.691		8.15	1.709								0.06	-1.22185	42.6181	0.0560731	0.00131571
8.4	1.589		8.4	1.647		8.4	1.593								0.07	-1.1549	42.6257	0.0480637	0.00112758
8.63	1.587		8.63	1.646		8.63	1.622								0.08	-1.09691	42.6305	0.0420563	0.00098653
8.87	1.58		8.87	1.613		8.87	1.658								0.09	-1.04576	42.6339	0.0373837	0.000876855
9.1	1.585		9.1	1.626		9.1	1.632								0.1	-1	42.6363	0.0336456	0.00078913
9.34	1.579		9.34	1.64		9.34	1.685								0.2	-0.69897	42.644	0.0168232	0.000394503
9.57	1.579		9.57	1.582		9.57	1.695								0.3	-0.522879	42.6454	0.0112155	0.000262994
9.8	1.578		9.8	1.643		9.8	1.691								0.4	-0.39794	42.6459	0.00841163	0.000197243
10.03	1.577		10.03	1.587		10.03	1.591								0.5	-0.30103	42.6462	0.00672931	0.000157794
10.26	1.571		10.26	1.606		10.26	1.689								0.6	-0.221849	42.6463	0.00560776	0.000131495
10.49	1.572		10.49	1.586		10.49	1.581								0.7	-0.154902	42.6464	0.00480665	0.00011271
10.72	1.567		10.72	1.602		10.72	1.586								0.8	-0.09691	42.6464	0.00420582	9.86207e-05
10.95	1.564		10.95	1.682		10.95	1.681								0.9	-0.0457575	42.6464	0.00373851	8.76628e-05
11.18	1.564		11.18	1.652		11.18	1.664								1	-4.33947e-16	42.6465	0.00336466	7.88965e-05
11.65	1.566		11.65	1.642		11.65	1.656
11.88	1.567		11.88	1.569		11.88	1.621
12.11	1.567		12.11	1.632		12.11	1.582
12.36	1.569		12.36	1.62		12.36	1.583
12.6	1.565		12.6	1.658		12.6	1.623
12.83	1.562		12.83	1.597		12.83	1.632
13.06	1.559		13.06	1.631		13.06	1.63
13.29	1.558		13.29	1.645		13.29	1.623
13.53	1.559		13.53	1.664		13.53	1.599
13.76	1.557		13.76	1.614		13.76	1.63
13.99	1.558		13.99	1.601		13.99	1.624
14.22	1.551		14.22	1.598		14.22	1.653
14.47	1.55		14.47	1.597		14.47	1.641
14.7	1.547		14.7	1.568		14.7	1.587
14.93	1.541		14.93	1.561		14.93	1.659
15.39	1.54		15.39	1.549		15.39	1.608
15.64	1.542		15.64	1.658		15.64	1.622
15.87	1.54		15.87	1.542		15.87	1.598
16.1	1.543		16.1	1.61		16.1	1.567
16.33	1.537		16.33	1.652		16.33	1.602
16.56	1.536		16.56	1.568		16.56	1.574
16.79	1.532		16.79	1.574		16.79	1.586
17.02	1.531		17.02	1.553		17.02	1.572
17.27	1.53		17.27	1.614		17.27	1.534
17.5	1.533		17.5	1.594		17.5	1.556
17.73	1.534		17.73	1.545		17.73	1.628
17.96	1.531		17.96	1.596		17.96	1.581
18.19	1.527		18.19	1.614		18.19	1.625
18.67	1.521		18.67	1.567		18.67	1.598
18.9	1.518		18.9	1.566		18.9	1.525
19.13	1.514		19.13	1.572		19.13	1.527
19.36	1.512		19.36	1.521		19.36	1.583
19.61	1.509		19.61	1.597		19.61	1.612
19.84	1.509		19.84	1.518		19.84	1.624
20.07	1.506		20.07	1.555		20.07	1.595
20.32	1.508		20.32	1.61		20.32	1.539
20.55	1.506		20.55	1.522		20.55	1.517
20.78	1.503		20.78	1.582		20.78	1.6
21.01	1.504		21.01	1.567		21.01	1.6
21.24	1.502		21.24	1.582		21.24	1.588
21.47	1.501		21.47	1.528		21.47	1.59
21.71	1.5		21.71	1.555		21.71	1.599
21.94	1.5		21.94	1.567		21.94	1.552
22.41	1.5		22.41	1.517		22.41	1.539
22.65	1.499		22.65	1.527		22.65	1.577
22.89	1.497		22.89	1.533		22.89	1.601
23.12	1.499		23.12	1.607		23.12	1.566
23.35	1.494		23.35	1.559		23.35	1.598
23.59	1.495		23.59	1.585		23.59	1.603
23.82	1.496		23.82	1.557		23.82	1.601
24.05	1.501		24.05	1.502		24.05	1.584
24.28	1.505		24.28	1.606		24.28	1.532
24.51	1.503		24.51	1.548		24.51	1.611
24.76	1.497		24.76	1.568		24.76	1.552
24.99	1.492		24.99	1.531		24.99	1.572
25.23	1.487		25.23	1.527		25.23	1.565
25.46	1.483		25.46	1.594		25.46	1.537
25.71	1.48		25.71	1.554		25.71	1.534
25.96	1.477		25.96	1.566		25.96	1.522
26.2	1.474		26.2	1.559		26.2	1.543
26.43	1.473		26.43	1.582		26.43	1.564
26.68	1.473		26.68	1.503		26.68	1.493
27.16	1.476		27.16	1.487		27.16	1.568
27.39	1.482		27.39	1.526		27.39	1.599
27.64	1.487		27.64	1.558		27.64	1.603
27.87	1.486		27.87	1.493		27.87	1.527
28.1	1.485		28.1	1.554		28.1	1.519
28.33	1.483		28.33	1.591		28.33	1.484
28.56	1.478		28.56	1.596		28.56	1.552
28.79	1.473		28.79	1.552		28.79	1.526
29.02	1.467		29.02	1.536		29.02	1.53
29.25	1.464		29.25	1.479		29.25	1.561
29.49	1.463		29.49	1.546		29.49	1.55
29.72	1.461		29.72	1.516		29.72	1.465
29.95	1.46		29.95	1.52		29.95	1.525
30.18	1.459		30.18	1.555		30.18	1.562
30.64	1.459		30.64	1.468		30.64	1.572
30.87	1.456		30.87	1.479		30.87	1.565
31.1	1.456		31.1	1.527		31.1	1.519
31.33	1.458		31.33	1.464		31.33	1.518
31.56	1.459		31.56	1.489		31.56	1.472
31.81	1.458		31.81	1.495		31.81	1.54
32.04	1.455		32.04	1.527		32.04	1.569
32.27	1.453		32.27	1.474		32.27	1.476
32.5	1.456		32.5	1.505		32.5	1.508
32.74	1.453		32.74	1.467		32.74	1.478
32.97	1.45		32.97	1.53		32.97	1.467
33.21	1.452		33.21	1.535		33.21	1.521
33.44	1.454		33.44	1.504		33.44	1.509
33.91	1.462		33.91	1.521		33.91	1.466
34.15	1.464		34.15	1.468		34.15	1.555
34.38	1.467		34.38	1.522		34.38	1.484
34.63	1.467		34.63	1.523		34.63	1.478
34.88	1.466		34.88	1.474		34.88	1.54
35.12	1.465		35.12	1.536		35.12	1.511
35.35	1.46		35.35	1.464		35.35	1.543
35.59	1.453		35.59	1.489		35.59	1.549
35.83	1.449		35.83	1.488		35.83	1.484
36.06	1.445		36.06	1.475		36.06	1.506
36.31	1.441		36.31	1.484		36.31	1.528
36.56	1.438		36.56	1.446		36.56	1.496
36.79	1.441		36.79	1.451		36.79	1.545
37.02	1.441		37.02	1.487		37.02	1.496
37.25	1.442		37.25	1.487		37.25	1.462
37.48	1.443		37.48	1.51		37.48	1.519
37.71	1.441		37.71	1.478		37.71	1.458
37.94	1.441		37.94	1.498		37.94	1.538
38.42	1.44		38.42	1.487		38.42	1.479
38.65	1.438		38.65	1.489		38.65	1.486
38.88	1.44		38.88	1.549		38.88	1.463
39.11	1.438		39.11	1.453		39.11	1.507
39.34	1.438		39.34	1.5		39.34	1.442
39.58	1.437		39.58	1.502		39.58	1.506
39.81	1.437		39.81	1.519		39.81	1.489
40.04	1.437		40.04	1.504		40.04	1.5
40.27	1.437		40.27	1.478		40.27	1.448
40.5	1.437		40.5	1.473		40.5	1.453
40.73	1.434		40.73	1.462		40.73	1.497
40.96	1.433		40.96	1.466		40.96	1.514
41.19	1.43		41.19	1.52		41.19	1.485
41.67	1.424		41.67	1.474		41.67	1.521
41.92	1.419		41.92	1.464		41.92	1.484
42.15	1.416		42.15	1.446		42.15	1.49
42.38	1.418		42.38	1.461		42.38	1.492
42.61	1.422		42.61	1.46		42.61	1.447
42.84	1.428		42.84	1.486		42.84	1.496
43.07	1.433		43.07	1.484		43.07	1.436
43.3	1.438		43.3	1.525		43.3	1.5
43.53	1.439		43.53	1.448		43.53	1.514
43.77	1.437		43.77	1.547		43.77	1.503
44	1.437		44	1.46		44	1.548
44.23	1.432		44.23	1.509		44.23	1.528
44.46	1.428		44.46	1.501		44.46	1.502
44.69	1.425		44.69	1.459		44.69	1.497
45.15	1.422		45.15	1.432		45.15	1.534
45.38	1.422		45.38	1.438		45.38	1.435
45.61	1.421		45.61	1.477		45.61	1.494
45.84	1.42		45.84	1.513		45.84	1.422
46.08	1.418		46.08	1.466		46.08	1.523
46.31	1.417		46.31	1.453		46.31	1.461
46.54	1.415		46.54	1.502		46.54	1.44
46.78	1.415		46.78	1.446		46.78	1.443
47.02	1.411		47.02	1.451		47.02	1.481
47.26	1.41		47.26	1.521		47.26	1.487
47.49	1.407		47.49	1.409		47.49	1.434
47.72	1.408		47.72	1.496		47.72	1.463
47.96	1.41		47.96	1.44		47.96	1.434
48.2	1.413		48.2	1.513		48.2	1.513
48.43	1.421		48.43	1.521		48.43	1.448
48.89	1.423		48.89	1.475		48.89	1.431
49.14	1.427		49.14	1.427		49.14	1.53
49.37	1.425		49.37	1.439		49.37	1.513
49.6	1.427		49.6	1.437		49.6	1.537
49.83	1.424		49.83	1.486		49.83	1.436
50.07	1.425		50.07	1.495		50.07	1.432
50.3	1.424		50.3	1.451		50.3	1.521
50.53	1.421		50.53	1.481		50.53	1.492
50.76	1.415		50.76	1.518		50.76	1.484
50.99	1.412		50.99	1.487		50.99	1.432
51.22	1.407		51.22	1.457		51.22	1.429
51.45	1.409		51.45	1.516		51.45	1.434
51.68	1.408		51.68	1.444		51.68	1.467
52.15	1.408		52.15	1.458		52.15	1.438
52.39	1.409		52.39	1.416		52.39	1.463
52.62	1.408		52.62	1.517		52.62	1.422
52.87	1.41		52.87	1.49		52.87	1.514
53.1	1.406		53.1	1.495		53.1	1.474
53.33	1.407		53.33	1.454		53.33	1.44
53.56	1.405		53.56	1.43		53.56	1.446
53.81	1.403		53.81	1.475		53.81	1.488
54.04	1.402		54.04	1.452		54.04	1.503
54.29	1.401		54.29	1.463		54.29	1.412
54.52	1.397		54.52	1.488		54.52	1.499
54.76	1.396		54.76	1.431		54.76	1.47
55	1.396		55	1.463		55	1.419
55.24	1.393		55.24	1.395		55.24	1.426
55.47	1.393		55.47	1.431		55.47	1.427
55.7	1.391		55.7	1.479		55.7	1.449
55.93	1.389		55.93	1.467		55.93	1.445
56.4	1.39		56.4	1.402		56.4	1.427
56.63	1.389		56.63	1.458		56.63	1.434
56.86	1.386		56.86	1.398		56.86	1.469
57.09	1.387		57.09	1.479		57.09	1.455
57.32	1.386		57.32	1.477		57.32	1.389
57.55	1.382		57.55	1.478		57.55	1.382
57.78	1.381		57.78	1.417		57.78	1.402
58.01	1.382		58.01	1.48		58.01	1.406
58.25	1.38		58.25	1.44		58.25	1.41
58.49	1.38		58.49	1.455		58.49	1.435
58.74	1.38		58.74	1.458		58.74	1.448
58.98	1.379		58.98	1.384		58.98	1.452
59.22	1.377		59.22	1.444		59.22	1.381
59.45	1.378		59.45	1.388		59.45	1.447
59.68	1.378		59.68	1.416		59.68	1.456
60.14	1.379		60.14	1.442		60.14	1.422
60.37	1.379		60.37	1.447		60.37	1.404
60.6	1.384		60.6	1.445		60.6	1.387
60.85	1.386		60.85	1.444		60.85	1.489
61.08	1.389		61.08	1.401		61.08	1.492
61.31	1.394		61.31	1.482		61.31	1.435
61.54	1.393		61.54	1.441		61.54	1.469
61.77	1.391		61.77	1.422		61.77	1.453
62	1.387		62	1.485		62	1.47
62.24	1.383		62.24	1.388		62.24	1.448
62.47	1.38		62.47	1.411		62.47	1.408
62.7	1.377		62.7	1.382		62.7	1.486
62.93	1.378		62.93	1.476		62.93	1.452
63.41	1.381		63.41	1.437		63.41	1.43
63.65	1.384		63.65	1.444		63.65	1.475
63.88	1.39		63.88	1.479		63.88	1.408
64.11	1.392		64.11	1.471		64.11	1.493
64.35	1.395		64.35	1.463		64.35	1.409
64.59	1.392		64.59	1.47		64.59	1.407
64.82	1.391		64.82	1.423		64.82	1.48
65.05	1.391		65.05	1.452		65.05	1.464
65.29	1.389		65.29	1.455		65.29	1.421
65.52	1.385		65.52	1.493		65.52	1.437
65.75	1.384		65.75	1.487		65.75	1.403
65.99	1.383		65.99	1.461		65.99	1.467
66.23	1.383		66.23	1.474		66.23	1.481
66.46	1.378		66.46	1.405		66.46	1.397
66.69	1.374		66.69	1.389		66.69	1.447
67.15	1.372		67.15	1.457		67.15	1.424
67.4	1.37		67.4	1.388		67.4	1.447
67.63	1.37		67.63	1.444		67.63	1.382
67.86	1.368		67.86	1.418		67.86	1.443
68.1	1.363		68.1	1.427		68.1	1.373
68.35	1.36		68.35	1.439		68.35	1.389
68.58	1.358		68.58	1.434		68.58	1.381
68.83	1.358		68.83	1.363		68.83	1.374
69.07	1.357		69.07	1.393		69.07	1.447
69.31	1.355		69.31	1.417		69.31	1.42
69.55	1.355		69.55	1.455		69.55	1.443
69.78	1.354		69.78	1.36		69.78	1.45
70.01	1.351		70.01	1.436		70.01	1.371
70.25	1.351		70.25	1.359		70.25	1.427
70.48	1.349		70.48	1.383		70.48	1.388
70.71	1.352		70.71	1.452		70.71	1.417
70.94	1.351		70.94	1.408		70.94	1.394
71.19	1.349		71.19	1.37		71.19	1.361
71.43	1.35		71.43	1.416		71.43	1.443
71.91	1.352		71.91	1.374		71.91	1.449
72.14	1.358		72.14	1.393		72.14	1.419
72.37	1.358		72.37	1.415		72.37	1.36
72.6	1.36		72.6	1.443		72.6	1.394
72.83	1.363		72.83	1.433		72.83	1.454
73.06	1.361		73.06	1.384		73.06	1.418
73.3	1.362		73.3	1.395		73.3	1.446
73.53	1.364		73.53	1.395		73.53	1.439
73.76	1.362		73.76	1.386		73.76	1.448
74	1.362		74	1.386		74	1.374
74.24	1.362		74.24	1.418		74.24	1.445
74.48	1.361		74.48	1.454		74.48	1.421
74.71	1.357		74.71	1.401		74.71	1.426
74.96	1.356		74.96	1.379		74.96	1.397
75.19	1.354		75.19	1.42		75.19	1.365
75.65	1.349		75.65	1.449		75.65	1.423
75.88	1.349		75.88	1.443		75.88	1.432
76.11	1.346		76.11	1.448		76.11	1.448
76.35	1.34		76.35	1.372		76.35	1.422
76.58	1.339		76.58	1.434		76.58	1.367
76.81	1.337		76.81	1.394		76.81	1.405
77.04	1.335		77.04	1.344		77.04	1.398
77.29	1.337		77.29	1.366		77.29	1.411
77.53	1.337		77.53	1.344		77.53	1.343
77.76	1.338		77.76	1.376		77.76	1.399
77.99	1.338		77.99	1.374		77.99	1.382
78.23	1.338		78.23	1.401		78.23	1.432
78.46	1.339		78.46	1.389		78.46	1.359
78.7	1.337		78.7	1.355		78.7	1.382
78.93	1.335		78.93	1.339		78.93	1.356
79.18	1.335		79.18	1.413		79.18	1.432
79.64	1.332		79.64	1.387		79.64	1.394
79.87	1.331		79.87	1.395		79.87	1.352
80.12	1.329		80.12	1.35		80.12	1.413
80.35	1.329		80.35	1.413		80.35	1.373
80.58	1.325		80.58	1.403		80.58	1.328
80.81	1.324		80.81	1.414		80.81	1.34
81.06	1.323		81.06	1.421		81.06	1.389
81.29	1.321		81.29	1.419		81.29	1.385
81.54	1.32		81.54	1.354		81.54	1.346
81.77	1.318		81.77	1.378		81.77	1.376
82.01	1.317		82.01	1.319		82.01	1.334
82.25	1.317		82.25	1.398		82.25	1.377
82.48	1.316		82.48	1.405		82.48	1.386
82.72	1.314		82.72	1.356		82.72	1.315
82.95	1.311		82.95	1.391		82.95	1.348
83.19	1.31		83.19	1.324		83.19	1.319
83.43	1.311		83.43	1.395		83.43	1.332
83.89	1.312		83.89	1.396		83.89	1.384
84.14	1.313		84.14	1.365		84.14	1.391
84.39	1.314		84.39	1.342		84.39	1.356
84.62	1.313		84.62	1.326		84.62	1.374
84.85	1.309		84.85	1.335		84.85	1.318
85.08	1.308		85.08	1.385		85.08	1.365
85.31	1.305		85.31	1.309		85.31	1.328
85.54	1.304		85.54	1.393		85.54	1.33
85.77	1.303		85.77	1.382		85.77	1.315
86	1.304		86	1.407		86	1.37
86.24	1.305		86.24	1.359		86.24	1.324
86.47	1.308		86.47	1.374		86.47	1.4
86.7	1.312		86.7	1.403		86.7	1.34
86.93	1.317		86.93	1.333		86.93	1.339
87.39	1.319		87.39	1.357		87.39	1.344
87.62	1.317		87.62	1.372		87.62	1.411
87.85	1.32		87.85	1.327		87.85	1.351
88.08	1.316		88.08	1.373		88.08	1.348
88.32	1.314		88.32	1.319		88.32	1.387
88.55	1.315		88.55	1.318		88.55	1.417
88.78	1.313		88.78	1.369		88.78	1.319
89.01	1.312		89.01	1.331		89.01	1.403
89.24	1.309		89.24	1.408		89.24	1.382
89.49	1.307		89.49	1.357		89.49	1.316
89.72	1.306		89.72	1.37		89.72	1.39
89.96	1.306		89.96	1.339		89.96	1.331
90.19	1.307		90.19	1.315		90.19	1.323
90.44	1.308		90.44	1.395		90.44	1.328
90.92	1.311		90.92	1.342		90.92	1.366
91.15	1.313		91.15	1.319		91.15	1.363
91.38	1.312		91.38	1.331		91.38	1.35
91.61	1.311		91.61	1.34		91.61	1.374
91.84	1.307		91.84	1.33		91.84	1.336
92.07	1.303		92.07	1.36		92.07	1.351
92.31	1.304		92.31	1.366		92.31	1.373
92.54	1.307		92.54	1.352		92.54	1.403
92.77	1.312		92.77	1.339		92.77	1.341
93	1.317		93	1.343		93	1.337
93.24	1.317		93.24	1.418		93.24	1.395
93.49	1.316		93.49	1.374		93.49	1.367
93.72	1.313		93.72	1.369		93.72	1.409
93.95	1.31		93.95	1.326		93.95	1.369
94.18	1.309		94.18	1.413		94.18	1.375
94.65	1.306		94.65	1.396		94.65	1.335
94.88	1.308		94.88	1.404		94.88	1.339
95.11	1.308		95.11	1.312		95.11	1.403
95.36	1.307		95.36	1.358		95.36	1.378
95.59	1.305		95.59	1.342		95.59	1.367
95.82	1.304		95.82	1.37		95.82	1.318
96.05	1.303		96.05	1.333		96.05	1.341
96.28	1.299		96.28	1.397		96.28	1.358
96.51	1.297		96.51	1.361		96.51	1.321
96.74	1.295		96.74	1.376		96.74	1.321
96.97	1.291		96.97	1.359		96.97	1.334
97.2	1.289		97.2	1.3		97.2	1.35
97.44	1.288		97.44	1.315		97.44	1.379
97.9	1.291		97.9	1.327		97.9	1.338
98.13	1.295		98.13	1.377		98.13	1.334
98.37	1.296		98.37	1.309		98.37	1.363
98.61	1.298		98.61	1.3		98.61	1.324
98.85	1.295		98.85	1.336		98.85	1.302
99.08	1.293		99.08	1.384		99.08	1.358
99.33	1.29		99.33	1.392		99.33	1.348
99.56	1.289		99.56	1.375		99.56	1.367
99.79	1.29		99.79	1.38		99.79	1.346
100.02	1.289		100.02	1.298		100.02	1.329
100.25	1.289		100.25	1.336		100.25	1.342
100.49	1.291		100.49	1.295		100.49	1.374
100.72	1.294		100.72	1.385		100.72	1.324
100.95	1.292		100.95	1.355		100.95	1.349
101.19	1.293		101.19	1.309		101.19	1.305
101.44	1.292		101.44	1.308		101.44	1.334
101.69	1.293		101.69	1.335		101.69	1.333
102.16	1.289		102.16	1.337		102.16	1.337
102.4	1.286		102.4	1.305		102.4	1.32
102.63	1.285		102.63	1.318		102.63	1.32
102.87	1.285		102.87	1.385		102.87	1.299
103.1	1.287		103.1	1.373		103.1	1.333
103.35	1.289		103.35	1.29		103.35	1.298
103.6	1.296		103.6	1.359		103.6	1.398
103.84	1.304		103.84	1.347		103.84	1.391
104.07	1.314		104.07	1.316		104.07	1.408
104.31	1.319		104.31	1.4		104.31	1.407
104.55	1.319		104.55	1.418		104.55	1.345
104.78	1.318		104.78	1.32		104.78	1.343
105.03	1.313		105.03	1.335		105.03	1.393
105.26	1.308		105.26	1.31		105.26	1.41
105.51	1.299		105.51	1.333		105.51	1.366
105.74	1.293		105.74	1.299		105.74	1.318
105.97	1.289		105.97	1.314		105.97	1.326
106.2	1.287		106.2	1.346		106.2	1.317
106.43	1.289		106.43	1.323		106.43	1.363
106.89	1.297		106.89	1.338		106.89	1.315
107.14	1.303		107.14	1.391		107.14	1.391
107.37	1.31		107.37	1.374		107.37	1.312
107.6	1.314		107.6	1.391		107.6	1.324
107.85	1.316		107.85	1.329		107.85	1.328
108.08	1.314		108.08	1.356		108.08	1.401
108.31	1.307		108.31	1.335		108.31	1.356
108.54	1.301		108.54	1.394		108.54	1.379
108.77	1.296		108.77	1.372		108.77	1.362
109	1.293		109	1.347		109	1.33
109.25	1.29		109.25	1.361		109.25	1.321
109.48	1.288		109.48	1.389		109.48	1.346
109.71	1.284		109.71	1.32		109.71	1.312
109.94	1.284		109.94	1.328		109.94	1.323
110.41	1.282		110.41	1.372		110.41	1.318
110.64	1.282		110.64	1.317		110.64	1.293
110.87	1.282		110.87	1.352		110.87	1.309
111.1	1.283		111.1	1.369		111.1	1.365
111.33	1.282		111.33	1.333		111.33	1.343
111.56	1.283		111.56	1.346		111.56	1.322
111.79	1.285		111.79	1.309		111.79	1.33
112.02	1.285		112.02	1.362		112.02	1.307
112.25	1.286		112.25	1.345		112.25	1.323
112.5	1.285		112.5	1.366		112.5	1.367
112.73	1.284		112.73	1.334		112.73	1.382
112.98	1.285		112.98	1.311		112.98	1.312
113.21	1.283		113.21	1.366		113.21	1.362
113.46	1.282		113.46	1.378		113.46	1.365
113.69	1.281		113.69	1.293		113.69	1.289
114.15	1.278		114.15	1.38		114.15	1.286
114.38	1.281		114.38	1.305		114.38	1.327
114.61	1.281		114.61	1.334		114.61	1.344
114.86	1.289		114.86	1.39		114.86	1.328
115.1	1.291		115.1	1.367		115.1	1.351
115.35	1.288		115.35	1.387		115.35	1.318
115.58	1.285		115.58	1.363		115.58	1.298
115.83	1.277		115.83	1.308		115.83	1.353
116.06	1.276		116.06	1.36		116.06	1.326
116.29	1.272		116.29	1.346		116.29	1.281
116.52	1.272		116.52	1.37		116.52	1.36
116.75	1.271		116.75	1.339		116.75	1.318
116.98	1.272		116.98	1.304		116.98	1.297
117.21	1.273		117.21	1.292		117.21	1.344
117.45	1.275		117.45	1.288		117.45	1.353
117.69	1.273		117.69	1.351		117.69	1.331
118.15	1.273		118.15	1.294		118.15	1.302
118.39	1.274		118.39	1.3		118.39	1.357
118.63	1.273		118.63	1.324		118.63	1.335
118.86	1.269		118.86	1.335		118.86	1.368
119.09	1.267		119.09	1.352		119.09	1.27
119.34	1.267		119.34	1.267		119.34	1.303
119.57	1.264		119.57	1.34		119.57	1.361
119.8	1.265		119.8	1.342		119.8	1.296
120.03	1.264		120.03	1.354		120.03	1.341
120.26	1.259		120.26	1.282		120.26	1.351
120.5	1.258		120.5	1.351		120.5	1.335
120.73	1.255		120.73	1.258		120.73	1.322
120.96	1.253		120.96	1.272		120.96	1.351
121.19	1.252		121.19	1.286		121.19	1.32
121.67	1.254		121.67	1.272		121.67	1.317
121.91	1.26		121.91	1.301		121.91	1.313
122.14	1.268		122.14	1.343		122.14	1.34
122.38	1.273		122.38	1.289		122.38	1.364
122.61	1.281		122.61	1.3		122.61	1.289
122.84	1.282		122.84	1.306		122.84	1.363
123.07	1.289		123.07	1.364		123.07	1.368
123.3	1.291		123.3	1.365		123.3	1.311
123.53	1.294		123.53	1.397		123.53	1.342
123.78	1.296		123.78	1.361		123.78	1.332
124.01	1.297		124.01	1.398		124.01	1.352
124.25	1.295		124.25	1.311		124.25	1.385
124.49	1.292		124.49	1.363		124.49	1.353
124.73	1.29		124.73	1.352		124.73	1.363
124.96	1.288		124.96	1.34		124.96	1.364
125.21	1.284		125.21	1.352		125.21	1.356
125.46	1.282		125.46	1.332		125.46	1.352
125.7	1.278		125.7	1.314		125.7	1.304
125.95	1.275		125.95	1.308		125.95	1.284
126.18	1.273		126.18	1.365		126.18	1.295
126.64	1.269		126.64	1.309		126.64	1.315
126.87	1.266		126.87	1.284		126.87	1.275
127.12	1.264		127.12	1.271		127.12	1.306
127.35	1.263		127.35	1.278		127.35	1.359
127.6	1.263		127.6	1.321		127.6	1.302
127.83	1.264		127.83	1.291		127.83	1.285
128.06	1.268		128.06	1.308		128.06	1.365
128.29	1.269		128.29	1.332		128.29	1.272
128.52	1.269		128.52	1.285		128.52	1.308
128.75	1.268		128.75	1.342		128.75	1.353
128.98	1.268		128.98	1.3		128.98	1.349
129.21	1.271		129.21	1.312		129.21	1.305
129.45	1.268		129.45	1.277		129.45	1.326
129.68	1.269		129.68	1.274		129.68	1.362
130.14	1.263		130.14	1.316		130.14	1.318
130.37	1.262		130.37	1.265		130.37	1.34
130.6	1.258		130.6	1.31		130.6	1.299
130.83	1.251		130.83	1.306		130.83	1.271
131.06	1.25		131.06	1.31		131.06	1.321
131.29	1.246		131.29	1.331		131.29	1.311
131.53	1.246		131.53	1.277		131.53	1.279
131.76	1.248		131.76	1.254		131.76	1.298
132	1.248		132	1.343		132	1.258
132.25	1.248		132.25	1.26		132.25	1.286
132.48	1.247		132.48	1.306		132.48	1.313
132.73	1.25		132.73	1.338		132.73	1.292
132.96	1.253		132.96	1.268		132.96	1.299
133.2	1.252		133.2	1.287		133.2	1.288
133.45	1.253		133.45	1.337		133.45	1.279
133.68	1.253		133.68	1.275		133.68	1.334
133.93	1.254		133.93	1.285		133.93	1.27
134.39	1.254		134.39	1.341		134.39	1.322
134.62	1.253		134.62	1.264		134.62	1.27
134.85	1.253		134.85	1.327		134.85	1.272
135.1	1.251		135.1	1.331		135.1	1.35
135.33	1.249		135.33	1.3		135.33	1.333
135.58	1.247		135.58	1.329		135.58	1.255
135.81	1.246		135.81	1.341		135.81	1.299
136.04	1.245		136.04	1.251		136.04	1.319
136.27	1.245		136.27	1.276		136.27	1.326
136.5	1.245		136.5	1.272		136.5	1.324
136.73	1.247		136.73	1.317		136.73	1.271
136.96	1.245		136.96	1.256		136.96	1.319
137.19	1.248		137.19	1.303		137.19	1.265
137.66	1.247		137.66	1.31		137.66	1.281
137.89	1.248		137.89	1.252		137.89	1.313
138.13	1.252		138.13	1.261		138.13	1.283
138.38	1.25		138.38	1.312		138.38	1.332
138.61	1.249		138.61	1.332		138.61	1.278
138.84	1.246		138.84	1.31		138.84	1.295
139.09	1.246		139.09	1.316		139.09	1.279
139.32	1.244		139.32	1.264		139.32	1.322
139.55	1.245		139.55	1.273		139.55	1.266
139.78	1.245		139.78	1.297		139.78	1.256
140.01	1.247		140.01	1.255		140.01	1.297
140.24	1.25		140.24	1.346		140.24	1.259
140.48	1.249		140.48	1.342		140.48	1.293
140.71	1.247		140.71	1.304		140.71	1.258
140.94	1.244		140.94	1.257		140.94	1.28
141.4	1.241		141.4	1.279		141.4	1.316
141.63	1.236		141.63	1.29		141.63	1.292
141.86	1.236		141.86	1.314		141.86	1.289
142.09	1.239		142.09	1.269		142.09	1.289
142.34	1.243		142.34	1.333		142.34	1.338
142.59	1.246		142.59	1.256		142.59	1.259
142.82	1.247		142.82	1.277		142.82	1.31
143.06	1.247		143.06	1.313		143.06	1.332
143.31	1.246		143.31	1.269		143.31	1.263
143.54	1.242		143.54	1.332		143.54	1.287
143.79	1.243		143.79	1.267		143.79	1.263
144.02	1.241		144.02	1.329		144.02	1.306
144.25	1.24		144.25	1.299		144.25	1.254
144.48	1.24		144.48	1.264		144.48	1.241
144.71	1.237		144.71	1.264		144.71	1.29
144.94	1.24		144.94	1.256		144.94	1.281
145.41	1.237		145.41	1.327		145.41	1.241
145.64	1.239		145.64	1.304		145.64	1.312
145.87	1.239		145.87	1.253		145.87	1.322
146.1	1.24		146.1	1.321		146.1	1.284
146.33	1.237		146.33	1.251		146.33	1.247
146.56	1.237		146.56	1.253		146.56	1.277
146.79	1.237		146.79	1.249		146.79	1.261
147.02	1.236		147.02	1.316		147.02	1.269
147.25	1.235		147.25	1.289		147.25	1.271
147.48	1.234		147.48	1.33		147.48	1.325
147.73	1.235		147.73	1.24		147.73	1.237
147.96	1.239		147.96	1.27		147.96	1.246
148.19	1.241		148.19	1.302		148.19	1.247
148.67	1.239		148.67	1.305		148.67	1.294
148.9	1.237		148.9	1.331		148.9	1.249
149.13	1.233		149.13	1.296		149.13	1.316
149.36	1.231		149.36	1.325		149.36	1.256
149.61	1.228		149.61	1.285		149.61	1.306
149.86	1.229		149.86	1.325		149.86	1.31
150.1	1.232		150.1	1.3		150.1	1.269
150.33	1.238		150.33	1.286		150.33	1.267
150.57	1.242		150.57	1.308		150.57	1.299
150.8	1.243		150.8	1.32		150.8	1.333
151.03	1.246		151.03	1.289		151.03	1.266
151.26	1.248		151.26	1.333		151.26	1.316
151.49	1.247		151.49	1.247		151.49	1.259
151.72	1.248		151.72	1.346		151.72	1.296
151.95	1.249		151.95	1.337		151.95	1.278
152.18	1.246		152.18	1.259		152.18	1.329
152.65	1.246		152.65	1.301		152.65	1.298
152.89	1.247		152.89	1.314		152.89	1.263
153.12	1.246		153.12	1.309		153.12	1.327
153.37	1.247		153.37	1.284		153.37	1.297
153.6	1.243		153.6	1.306		153.6	1.254
153.83	1.244		153.83	1.284		153.83	1.292
154.06	1.243		154.06	1.257		154.06	1.3
154.31	1.243		154.31	1.273		154.31	1.307
154.54	1.242		154.54	1.327		154.54	1.243
154.77	1.243		154.77	1.256		154.77	1.293
155	1.24		155	1.262		155	1.319
155.23	1.242		155.23	1.3		155.23	1.309
155.46	1.242		155.46	1.34		155.46	1.281
155.71	1.2419		155.71	1.33		155.71	1.294
155.94	1.2418		155.94	1.33		155.94	1.273
156.4	1.2417		156.4	1.285		156.4	1.329
156.64	1.2416		156.64	1.335		156.64	1.265
156.87	1.2415		156.87	1.299		156.87	1.297
157.1	1.2414		157.1	1.273		157.1	1.249
157.33	1.2413		157.33	1.305		157.33	1.258
157.56	1.2412		157.56	1.299		157.56	1.287
157.79	1.2411		157.79	1.305		157.79	1.261
158.02	1.241		158.02	1.25		158.02	1.288
158.25	1.2409		158.25	1.273		158.25	1.315
158.5	1.2408		158.5	1.27		158.5	1.3
158.73	1.2407		158.73	1.315		158.73	1.312
158.96	1.2406		158.96	1.241		158.96	1.305
159.19	1.2405		159.19	1.262		159.19	1.254
159.67	1.2404		159.67	1.307		159.67	1.325
159.9	1.2403		159.9	1.33		159.9	1.246
160.13	1.2402		160.13	1.318		160.13	1.31
160.38	1.2401		160.38	1.336		160.38	1.273
160.61	1.24		160.61	1.274		160.61	1.307
160.84	1.2399		160.84	1.269		160.84	1.318
161.07	1.2398		161.07	1.325		161.07	1.277
161.32	1.2397		161.32	1.325		161.32	1.321
161.55	1.2396		161.55	1.28		161.55	1.338
161.78	1.2395		161.78	1.25		161.78	1.304
162.01	1.2394		162.01	1.274		162.01	1.331
162.24	1.2393		162.24	1.308		162.24	1.271
162.47	1.2392		162.47	1.337		162.47	1.268
162.72	1.2391		162.72	1.312		162.72	1.302
162.97	1.239		162.97	1.252		162.97	1.329
163.2	1.2389		163.2	1.313		163.2	1.239
163.44	1.2388		163.44	1.314		163.44	1.288
163.91	1.2387		163.91	1.245		163.91	1.271
164.14	1.2386		164.14	1.287		164.14	1.326
164.37	1.2385		164.37	1.329		164.37	1.323
164.6	1.2384		164.6	1.271		164.6	1.337
164.83	1.2383		164.83	1.297		164.83	1.324
165.06	1.2382		165.06	1.27		165.06	1.311
165.29	1.2381		165.29	1.328		165.29	1.274
165.52	1.238		165.52	1.302		165.52	1.27
165.75	1.2379		165.75	1.311		165.75	1.249
166	1.2378		166	1.281		166	1.289
166.25	1.2377		166.25	1.258		166.25	1.282
166.48	1.2376		166.48	1.321		166.48	1.29
166.73	1.2375		166.73	1.266		166.73	1.262
166.96	1.2374		166.96	1.242		166.96	1.328
167.19	1.2373		167.19	1.312		167.19	1.25
167.65	1.2372		167.65	1.299		167.65	1.308
167.9	1.2371		167.9	1.237		167.9	1.255
168.13	1.237		168.13	1.287		168.13	1.298
168.36	1.2369		168.36	1.249		168.36	1.309
168.59	1.2368		168.59	1.245		168.59	1.308
168.84	1.2367		168.84	1.286		168.84	1.274
169.08	1.2366		169.08	1.275		169.08	1.259
169.31	1.2365		169.31	1.288		169.31	1.307
169.54	1.2364		169.54	1.321		169.54	1.333
169.78	1.2363		169.78	1.27		169.78	1.282
170.01	1.2362		170.01	1.331		170.01	1.257
170.24	1.2361		170.24	1.294		170.24	1.321
170.47	1.236		170.47	1.316		170.47	1.302
170.7	1.2359		170.7	1.3		170.7	1.255
170.93	1.2358		170.93	1.271		170.93	1.259
171.18	1.2357		171.18	1.3		171.18	1.286
171.64	1.2356		171.64	1.258		171.64	1.324
171.89	1.2355		171.89	1.265		171.89	1.295
172.12	1.2354		172.12	1.242		172.12	1.326
172.35	1.2353		172.35	1.329		172.35	1.3
172.58	1.2352		172.58	1.317		172.58	1.332
172.81	1.2351		172.81	1.304		172.81	1.313
173.04	1.235		173.04	1.281		173.04	1.261
173.27	1.2349		173.27	1.332		173.27	1.253
173.52	1.2348		173.52	1.248		173.52	1.237
173.75	1.2347		173.75	1.237		173.75	1.322
173.98	1.2346		173.98	1.243		173.98	1.293
174.21	1.2345		174.21	1.251		174.21	1.238
174.44	1.2344		174.44	1.247		174.44	1.275
174.91	1.2343		174.91	1.262		174.91	1.315
175.14	1.2342		175.14	1.295		175.14	1.267
175.38	1.2341		175.38	1.29		175.38	1.312
175.61	1.234		175.61	1.277		175.61	1.244
175.84	1.2339		175.84	1.308		175.84	1.239
176.08	1.2338		176.08	1.312		176.08	1.326
176.32	1.2337		176.32	1.314		176.32	1.31
176.57	1.2336		176.57	1.321		176.57	1.239
176.82	1.2335		176.82	1.291		176.82	1.309
177.05	1.2334		177.05	1.241		177.05	1.315
177.29	1.2333		177.29	1.262		177.29	1.317
177.52	1.2332		177.52	1.286		177.52	1.291
177.76	1.2331		177.76	1.322		177.76	1.319
177.99	1.233		177.99	1.277		177.99	1.28
178.23	1.2329		178.23	1.234		178.23	1.319
178.46	1.2328		178.46	1.309		178.46	1.319
178.71	1.2327		178.71	1.24		178.71	1.255
178.94	1.2326		178.94	1.322		178.94	1.275
179.19	1.2325		179.19	1.278		179.19	1.305
179.43	1.2324		179.43	1.324		179.43	1.265
179.9	1.2323		179.9	1.252		179.9	1.265
180.13	1.2322		180.13	1.296		180.13	1.236
180.36	1.2321		180.36	1.294		180.36	1.285
180.59	1.232		180.59	1.31		180.59	1.304
180.82	1.2319		180.82	1.259		180.82	1.259
181.05	1.2318		181.05	1.248		181.05	1.232
181.28	1.2317		181.28	1.305		181.28	1.24
181.53	1.2316		181.53	1.324		181.53	1.232
181.78	1.2315		181.78	1.237		181.78	1.258
182.02	1.2314		182.02	1.256		182.02	1.286
182.25	1.2313		182.25	1.245		182.25	1.285
182.5	1.2312		182.5	1.236		182.5	1.25
182.73	1.2311		182.73	1.281		182.73	1.293
182.96	1.231		182.96	1.324		182.96	1.254
183.19	1.2309		183.19	1.279		183.19	1.248
183.44	1.2308		183.44	1.268		183.44	1.232
183.92	1.2307		183.92	1.241		183.92	1.306
184.15	1.2306		184.15	1.273		184.15	1.311
184.38	1.2305		184.38	1.28		184.38	1.285
184.61	1.2304		184.61	1.241		184.61	1.288
184.86	1.2303		184.86	1.281		184.86	1.302
185.09	1.2302		185.09	1.255		185.09	1.264
185.32	1.2301		185.32	1.267		185.32	1.316
185.55	1.23		185.55	1.286		185.55	1.295
185.8	1.2299		185.8	1.288		185.8	1.265
186.03	1.2298		186.03	1.282		186.03	1.246
186.27	1.2297		186.27	1.245		186.27	1.308
186.51	1.2296		186.51	1.29		186.51	1.301
186.74	1.2295		186.74	1.244		186.74	1.3
186.97	1.2294		186.97	1.294		186.97	1.289
187.21	1.2293		187.21	1.264		187.21	1.317
187.44	1.2292		187.44	1.315		187.44	1.315
187.91	1.2291		187.91	1.266		187.91	1.298
188.15	1.229		188.15	1.309		188.15	1.25
188.38	1.2289		188.38	1.326		188.38	1.325
188.63	1.2288		188.63	1.255		188.63	1.236
188.86	1.2287		188.86	1.298		188.86	1.274
189.09	1.2286		189.09	1.265		189.09	1.311
189.32	1.2285		189.32	1.306		189.32	1.314
189.57	1.2284		189.57	1.244		189.57	1.291
189.8	1.2283		189.8	1.304		189.8	1.319
190.03	1.2282		190.03	1.275		190.03	1.303
190.28	1.2281		190.28	1.238		190.28	1.318
190.53	1.228		190.53	1.295		190.53	1.293
190.76	1.2279		190.76	1.299		190.76	1.323
190.99	1.2278		190.99	1.241		190.99	1.244
191.22	1.2277		191.22	1.24		191.22	1.246
191.45	1.2276		191.45	1.231		191.45	1.24
191.68	1.2275		191.68	1.307		191.68	1.32
192.14	1.2274		192.14	1.3		192.14	1.301
192.37	1.2273		192.37	1.26		192.37	1.279
192.62	1.2272		192.62	1.316		192.62	1.306
192.85	1.2271		192.85	1.286		192.85	1.301
193.08	1.227		193.08	1.241		193.08	1.28
193.31	1.2269		193.31	1.294		193.31	1.324
193.56	1.2268		193.56	1.28		193.56	1.303
193.79	1.2267		193.79	1.236		193.79	1.244
194.02	1.2266		194.02	1.315		194.02	1.298
194.25	1.2265		194.25	1.246		194.25	1.295
194.48	1.2264		194.48	1.323		194.48	1.287
194.73	1.2263		194.73	1.257		194.73	1.269
194.96	1.2262		194.96	1.237		194.96	1.279
195.19	1.2261		195.19	1.322		195.19	1.254
195.66	1.226		195.66	1.261		195.66	1.256
195.89	1.2259		195.89	1.23		195.89	1.292
196.12	1.2258		196.12	1.245		196.12	1.226
196.35	1.2257		196.35	1.271		196.35	1.261
196.6	1.2256		196.6	1.323		196.6	1.31
196.83	1.2255		196.83	1.249		196.83	1.263
197.06	1.2254		197.06	1.26		197.06	1.25
197.29	1.2253		197.29	1.302		197.29	1.252
197.53	1.2252		197.53	1.296		197.53	1.263
197.77	1.2251		197.77	1.263		197.77	1.248
198	1.225		198	1.315		198	1.305
198.23	1.2249		198.23	1.25		198.23	1.289
198.46	1.2248		198.46	1.299		198.46	1.3
198.69	1.2247		198.69	1.239		198.69	1.287
199.15	1.2246		199.15	1.263		199.15	1.238
199.38	1.2245		199.38	1.248		199.38	1.316
199.61	1.2244		199.61	1.254		199.61	1.308
199.85	1.2243		199.85	1.243		199.85	1.296
200.09	1.2242		200.09	1.273		200.09	1.274
200.34	1.2241		200.34	1.307		200.34	1.282
200.57	1.224		200.57	1.262		200.57	1.244
200.82	1.2239		200.82	1.316		200.82	1.234
201.05	1.2238		201.05	1.241		201.05	1.249
201.28	1.2237		201.28	1.26		201.28	1.241
201.52	1.2236		201.52	1.312		201.52	1.294
201.76	1.2235		201.76	1.279		201.76	1.318
201.99	1.2234		201.99	1.244		201.99	1.313
202.23	1.2233		202.23	1.32		202.23	1.287
202.48	1.2232		202.48	1.246		202.48	1.231
202.73	1.2231		202.73	1.296		202.73	1.299
202.96	1.223		202.96	1.237		202.96	1.244
203.19	1.2229		203.19	1.26		203.19	1.254
203.65	1.2228		203.65	1.25		203.65	1.314
203.9	1.2227		203.9	1.288		203.9	1.314
204.13	1.2226		204.13	1.303		204.13	1.298
204.36	1.2225		204.36	1.276		204.36	1.244
204.61	1.2224		204.61	1.273		204.61	1.311
204.85	1.2223		204.85	1.248		204.85	1.283
205.08	1.2222		205.08	1.317		205.08	1.309
205.31	1.2221		205.31	1.29		205.31	1.32
205.55	1.222		205.55	1.234		205.55	1.254
205.78	1.2219		205.78	1.295		205.78	1.242
206.01	1.2218		206.01	1.244		206.01	1.226
206.24	1.2217		206.24	1.291		206.24	1.298
206.47	1.2216		206.47	1.245		206.47	1.259
206.7	1.2215		206.7	1.308		206.7	1.232
206.93	1.2214		206.93	1.24		206.93	1.26
207.18	1.2213		207.18	1.265		207.18	1.282
207.66	1.2212		207.66	1.256		207.66	1.254
207.89	1.2211		207.89	1.3		207.89	1.245
208.12	1.221		208.12	1.313		208.12	1.288
208.35	1.2209		208.35	1.282		208.35	1.27
208.58	1.2208		208.58	1.309		208.58	1.3
208.81	1.2207		208.81	1.225		208.81	1.301
209.06	1.2206		209.06	1.31		209.06	1.309
209.29	1.2205		209.29	1.281		209.29	1.248
209.52	1.2204		209.52	1.239		209.52	1.236
209.75	1.2203		209.75	1.295		209.75	1.29
210	1.2202		210	1.312		210	1.241
210.24	1.2201		210.24	1.277		210.24	1.242
210.49	1.22		210.49	1.245		210.49	1.249
210.72	1.2199		210.72	1.266		210.72	1.284
210.95	1.2198		210.95	1.303		210.95	1.227
211.18	1.2197		211.18	1.313		211.18	1.245
211.65	1.2196		211.65	1.286		211.65	1.253
211.88	1.2195		211.88	1.309		211.88	1.249
212.12	1.2194		212.12	1.298		212.12	1.251
212.35	1.2193		212.35	1.303		212.35	1.307
212.59	1.2192		212.59	1.234		212.59	1.277
212.82	1.2191		212.82	1.31		212.82	1.268
213.05	1.219		213.05	1.219		213.05	1.23
213.28	1.2189		213.28	1.222		213.28	1.291
213.53	1.2188		213.53	1.242		213.53	1.231
213.77	1.2187		213.77	1.264		213.77	1.239
214.02	1.2186		214.02	1.24		214.02	1.231
214.26	1.2185		214.26	1.263		214.26	1.223
214.5	1.2184		214.5	1.274		214.5	1.246
214.73	1.2183		214.73	1.22		214.73	1.303
214.97	1.2182		214.97	1.24		214.97	1.302
215.2	1.2181		215.2	1.254		215.2	1.297
215.45	1.218		215.45	1.268		215.45	1.285
215.68	1.2179		215.68	1.297		215.68	1.24
216.14	1.2178		216.14	1.258		216.14	1.284
216.37	1.2177		216.37	1.235		216.37	1.262
216.61	1.2176		216.61	1.219		216.61	1.251
216.84	1.2175		216.84	1.286		216.84	1.243
217.07	1.2174		217.07	1.233		217.07	1.299
217.3	1.2173		217.3	1.302		217.3	1.293
217.53	1.2172		217.53	1.288		217.53	1.221
217.76	1.2171		217.76	1.275		217.76	1.278
217.99	1.217		217.99	1.312		217.99	1.232
218.24	1.2169		218.24	1.293		218.24	1.269
218.47	1.2168		218.47	1.303		218.47	1.234
218.72	1.2167		218.72	1.31		218.72	1.22
218.95	1.2166		218.95	1.279		218.95	1.239
219.18	1.2165		219.18	1.229		219.18	1.238
219.64	1.2164		219.64	1.24		219.64	1.29
219.87	1.2163		219.87	1.24		219.87	1.248
220.12	1.2162		220.12	1.281		220.12	1.313
220.35	1.2161		220.35	1.268		220.35	1.251
220.58	1.216		220.58	1.224		220.58	1.285
220.81	1.2159		220.81	1.253		220.81	1.228
221.06	1.2158		221.06	1.287		221.06	1.312
221.29	1.2157		221.29	1.217		221.29	1.222
221.52	1.2156		221.52	1.225		221.52	1.28
221.75	1.2155		221.75	1.23		221.75	1.278
221.98	1.2154		221.98	1.22		221.98	1.233
222.21	1.2153		222.21	1.287		222.21	1.305
222.46	1.2152		222.46	1.228		222.46	1.28
222.71	1.2151		222.71	1.262		222.71	1.215
222.95	1.215		222.95	1.238		222.95	1.279
223.18	1.2149		223.18	1.281		223.18	1.254
223.43	1.2148		223.43	1.272		223.43	1.303
223.89	1.2147		223.89	1.216		223.89	1.281
224.12	1.2146		224.12	1.235		224.12	1.277
224.37	1.2145		224.37	1.251		224.37	1.258
224.6	1.2144		224.6	1.263		224.6	1.3
224.83	1.2143		224.83	1.234		224.83	1.231
225.06	1.2142		225.06	1.279		225.06	1.236
225.29	1.2141		225.29	1.282		225.29	1.216
225.53	1.214		225.53	1.232		225.53	1.285
225.76	1.2139		225.76	1.234		225.76	1.221
225.99	1.2138		225.99	1.269		225.99	1.262
226.22	1.2137		226.22	1.234		226.22	1.279
226.45	1.2136		226.45	1.272		226.45	1.269
226.68	1.2135		226.68	1.263		226.68	1.306
227.14	1.2134		227.14	1.286		227.14	1.234
227.39	1.2133		227.39	1.278		227.39	1.261
227.62	1.2132		227.62	1.269		227.62	1.216
227.85	1.2131		227.85	1.221		227.85	1.28
228.1	1.213		228.1	1.23		228.1	1.223
228.33	1.2129		228.33	1.293		228.33	1.254
228.56	1.2128		228.56	1.294		228.56	1.232
228.79	1.2127		228.79	1.237		228.79	1.28
229.04	1.2126		229.04	1.241		229.04	1.276
229.27	1.2125		229.27	1.286		229.27	1.266
229.52	1.2124		229.52	1.217		229.52	1.276
229.76	1.2123		229.76	1.265		229.76	1.256
229.99	1.2122		229.99	1.271		229.99	1.255
230.22	1.2121		230.22	1.243		230.22	1.285
230.45	1.212		230.45	1.234		230.45	1.259
230.7	1.2119		230.7	1.253		230.7	1.249
230.93	1.2118		230.93	1.244		230.93	1.29
231.41	1.2117		231.41	1.25		231.41	1.241
231.64	1.2116		231.64	1.222		231.64	1.294
231.89	1.2115		231.89	1.274		231.89	1.259
232.12	1.2114		232.12	1.23		232.12	1.253
232.35	1.2113		232.35	1.27		232.35	1.23
232.58	1.2112		232.58	1.302		232.58	1.216
232.83	1.2111		232.83	1.303		232.83	1.221
233.06	1.211		233.06	1.306		233.06	1.25
233.29	1.2109		233.29	1.225		233.29	1.273
233.52	1.2108		233.52	1.228		233.52	1.214
233.75	1.2107		233.75	1.242		233.75	1.264
234	1.2106		234	1.275		234	1.263
234.23	1.2105		234.23	1.215		234.23	1.228
234.46	1.2104		234.46	1.26		234.46	1.258
234.69	1.2103		234.69	1.233		234.69	1.305
235.17	1.2102		235.17	1.238		235.17	1.227
235.4	1.2101		235.4	1.236		235.4	1.217
235.63	1.21		235.63	1.305		235.63	1.299
235.86	1.2099		235.86	1.228		235.86	1.268
236.09	1.2098		236.09	1.27		236.09	1.245
236.32	1.2097		236.32	1.216		236.32	1.243
236.56	1.2096		236.56	1.224		236.56	1.247
236.79	1.2095		236.79	1.259		236.79	1.284
237.02	1.2094		237.02	1.281		237.02	1.256
237.25	1.2093		237.25	1.28		237.25	1.268
237.48	1.2092		237.48	1.297		237.48	1.27
237.71	1.2091		237.71	1.236		237.71	1.256
237.94	1.209		237.94	1.248		237.94	1.305
238.4	1.2089		238.4	1.24		238.4	1.253
238.63	1.2088		238.63	1.238		238.63	1.246
238.88	1.2087		238.88	1.249		238.88	1.213
239.11	1.2086		239.11	1.249		239.11	1.296
239.34	1.2085		239.34	1.213		239.34	1.243
239.57	1.2084		239.57	1.252		239.57	1.29
239.82	1.2083		239.82	1.228		239.82	1.254
240.05	1.2082		240.05	1.233		240.05	1.252
240.28	1.2081		240.28	1.223		240.28	1.279
240.51	1.208		240.51	1.234		240.51	1.241
240.75	1.2079		240.75	1.229		240.75	1.255
240.98	1.2078		240.98	1.258		240.98	1.259
241.21	1.2077		241.21	1.252		241.21	1.292
241.44	1.2076		241.44	1.211		241.44	1.286
241.9	1.2075		241.9	1.256		241.9	1.294
242.13	1.2074		242.13	1.287		242.13	1.236
242.36	1.2073		242.36	1.258		242.36	1.221
242.61	1.2072		242.61	1.263		242.61	1.233
242.84	1.2071		242.84	1.25		242.84	1.232
243.09	1.207		243.09	1.212		243.09	1.29
243.32	1.2069		243.32	1.303		243.32	1.227
243.55	1.2068		243.55	1.281		243.55	1.244
243.78	1.2067		243.78	1.225		243.78	1.253
244.01	1.2066		244.01	1.266		244.01	1.235
244.24	1.2065		244.24	1.243		244.24	1.224
244.47	1.2064		244.47	1.268		244.47	1.221
244.7	1.2063		244.7	1.252		244.7	1.247
244.94	1.2062		244.94	1.26		244.94	1.247
245.4	1.2061		245.4	1.28		245.4	1.293
245.63	1.206		245.63	1.222		245.63	1.24
245.86	1.2059		245.86	1.275		245.86	1.216
246.09	1.2058		246.09	1.292		246.09	1.284
246.32	1.2057		246.32	1.245		246.32	1.251
246.57	1.2056		246.57	1.276		246.57	1.283
246.81	1.2055		246.81	1.277		246.81	1.261
247.05	1.2054		247.05	1.27		247.05	1.224
247.28	1.2053		247.28	1.23		247.28	1.239
247.52	1.2052		247.52	1.228		247.52	1.248
247.75	1.2051		247.75	1.299		247.75	1.242
247.99	1.205		247.99	1.218		247.99	1.245
248.22	1.2049		248.22	1.224		248.22	1.212
248.45	1.2048		248.45	1.213		248.45	1.233
248.69	1.2047		248.69	1.262		248.69	1.294
249.16	1.2046		249.16	1.288		249.16	1.243
249.4	1.2045		249.4	1.216		249.4	1.221
249.65	1.2044		249.65	1.231		249.65	1.207
249.88	1.2043		249.88	1.3		249.88	1.205
250.11	1.2042		250.11	1.215		250.11	1.217
250.34	1.2041		250.34	1.286		250.34	1.215
250.57	1.204		250.57	1.23		250.57	1.28
250.8	1.2039		250.8	1.258		250.8	1.283
251.04	1.2038		251.04	1.267		251.04	1.249
251.27	1.2037		251.27	1.254		251.27	1.224
251.5	1.2036		251.5	1.286		251.5	1.249
251.73	1.2035		251.73	1.247		251.73	1.255
251.96	1.2034		251.96	1.22		251.96	1.298
252.19	1.2033		252.19	1.229		252.19	1.23
252.65	1.2032		252.65	1.26		252.65	1.23
252.88	1.2031		252.88	1.286		252.88	1.297
253.12	1.203		253.12	1.271		253.12	1.235
253.35	1.2029		253.35	1.239		253.35	1.218
253.58	1.2028		253.58	1.215		253.58	1.223
253.82	1.2027		253.82	1.289		253.82	1.221
254.05	1.2026		254.05	1.295		254.05	1.287
254.3	1.2025		254.3	1.299		254.3	1.294
254.53	1.2024		254.53	1.21		254.53	1.219
254.76	1.2023		254.76	1.237		254.76	1.239
254.99	1.2022		254.99	1.228		254.99	1.269
255.24	1.2021		255.24	1.243		255.24	1.297
255.47	1.202		255.47	1.259		255.47	1.288
255.7	1.2019		255.7	1.209		255.7	1.204
255.93	1.2018		255.93	1.252		255.93	1.243
256.4	1.2017		256.4	1.292		256.4	1.288
256.64	1.2016		256.64	1.237		256.64	1.227
256.87	1.2015		256.87	1.254		256.87	1.276
257.1	1.2014		257.1	1.267		257.1	1.218
257.34	1.2013		257.34	1.233		257.34	1.203
257.57	1.2012		257.57	1.247		257.57	1.207
257.8	1.2011		257.8	1.212		257.8	1.247
258.03	1.201		258.03	1.225		258.03	1.222
258.26	1.2009		258.26	1.287		258.26	1.206
258.51	1.2008		258.51	1.253		258.51	1.218
258.74	1.2007		258.74	1.261		258.74	1.236
258.97	1.2006		258.97	1.223		258.97	1.266
259.2	1.2005		259.2	1.24		259.2	1.287
259.45	1.2004		259.45	1.224		259.45	1.248
259.68	1.2003		259.68	1.243		259.68	1.205
260.16	1.2002		260.16	1.241		260.16	1.204
260.4	1.2001		260.4	1.202		260.4	1.257
260.63	1.2		260.63	1.292		260.63	1.222
260.88	1.1999		260.88	1.224		260.88	1.241
261.11	1.1998		261.11	1.23		261.11	1.204
261.34	1.1997		261.34	1.293		261.34	1.247
261.57	1.1996		261.57	1.237		261.57	1.21
261.82	1.1995		261.82	1.281		261.82	1.243
262.05	1.1994		262.05	1.211		262.05	1.223
262.3	1.1993		262.3	1.211		262.3	1.293
262.53	1.1992		262.53	1.218		262.53	1.217
262.76	1.1991		262.76	1.214		262.76	1.269
262.99	1.199		262.99	1.264		262.99	1.215
263.22	1.1989		263.22	1.248		263.22	1.255
263.45	1.1988		263.45	1.262		263.45	1.271
263.68	1.1987		263.68	1.285		263.68	1.206
264.14	1.1986		264.14	1.228		264.14	1.266
264.38	1.1985		264.38	1.292		264.38	1.271
264.61	1.1984		264.61	1.287		264.61	1.211
264.84	1.1983		264.84	1.22		264.84	1.268
265.07	1.1982		265.07	1.206		265.07	1.241
265.3	1.1981		265.3	1.252		265.3	1.281
265.53	1.198		265.53	1.261		265.53	1.236
265.76	1.1979		265.76	1.289		265.76	1.217
266.01	1.1978		266.01	1.247		266.01	1.227
266.24	1.1977		266.24	1.244		266.24	1.22
266.49	1.1976		266.49	1.249		266.49	1.233
266.72	1.1975		266.72	1.244		266.72	1.281
266.95	1.1974		266.95	1.249		266.95	1.276
267.18	1.1973		267.18	1.263		267.18	1.267
267.64	1.1972		267.64	1.254		267.64	1.202
267.87	1.1971		267.87	1.223		267.87	1.264
268.12	1.197		268.12	1.28		268.12	1.24
268.35	1.1969		268.35	1.211		268.35	1.265
268.58	1.1968		268.58	1.222		268.58	1.223
268.83	1.1967		268.83	1.198		268.83	1.273
269.07	1.1966		269.07	1.275		269.07	1.229
269.31	1.1965		269.31	1.26		269.31	1.272
269.55	1.1964		269.55	1.262		269.55	1.26
269.78	1.1963		269.78	1.263		269.78	1.203
270.01	1.1962		270.01	1.277		270.01	1.272
270.24	1.1961		270.24	1.267		270.24	1.238
270.48	1.196		270.48	1.227		270.48	1.265
270.72	1.1959		270.72	1.241		270.72	1.281
270.97	1.1958		270.97	1.257		270.97	1.245
271.2	1.1957		271.2	1.232		271.2	1.277
271.43	1.1956		271.43	1.257		271.43	1.279
271.68	1.1955		271.68	1.217		271.68	1.238
272.16	1.1954		272.16	1.197		272.16	1.29
272.39	1.1953		272.39	1.273		272.39	1.217
272.62	1.1952		272.62	1.255		272.62	1.27
272.85	1.1951		272.85	1.284		272.85	1.274
273.08	1.195		273.08	1.285		273.08	1.276
273.31	1.1949		273.31	1.271		273.31	1.222
273.54	1.1948		273.54	1.21		273.54	1.218
273.77	1.1947		273.77	1.28		273.77	1.225
274	1.1946		274	1.254		274	1.252
274.23	1.1945		274.23	1.249		274.23	1.255
274.47	1.1944		274.47	1.241		274.47	1.208
274.7	1.1943		274.7	1.227		274.7	1.221
274.93	1.1942		274.93	1.233		274.93	1.265
275.39	1.1941		275.39	1.211		275.39	1.233
275.62	1.194		275.62	1.202		275.62	1.274
275.85	1.1939		275.85	1.224		275.85	1.244
276.08	1.1938		276.08	1.223		276.08	1.252
276.31	1.1937		276.31	1.255		276.31	1.288
276.55	1.1936		276.55	1.24		276.55	1.211
276.79	1.1935		276.79	1.262		276.79	1.252
277.02	1.1934		277.02	1.287		277.02	1.219
277.25	1.1933		277.25	1.247		277.25	1.213
277.49	1.1932		277.49	1.268		277.49	1.208
277.72	1.1931		277.72	1.247		277.72	1.212
277.95	1.193		277.95	1.237		277.95	1.272
278.18	1.1929		278.18	1.253		278.18	1.239
278.64	1.1928		278.64	1.211		278.64	1.25
278.89	1.1927		278.89	1.284		278.89	1.261
279.12	1.1926		279.12	1.241		279.12	1.279
279.36	1.1925		279.36	1.216		279.36	1.2
279.6	1.1924		279.6	1.234		279.6	1.224
279.83	1.1923		279.83	1.21		279.83	1.197
280.06	1.1922		280.06	1.206		280.06	1.271
280.29	1.1921		280.29	1.204		280.29	1.25
280.52	1.192		280.52	1.282		280.52	1.286
280.75	1.1919		280.75	1.283		280.75	1.262
280.98	1.1918		280.98	1.235		280.98	1.261
281.21	1.1917		281.21	1.267		281.21	1.254
281.44	1.1916		281.44	1.263		281.44	1.259
281.91	1.1915		281.91	1.197		281.91	1.261
282.14	1.1914		282.14	1.195		282.14	1.236
282.37	1.1913		282.37	1.285		282.37	1.21
282.6	1.1912		282.6	1.237		282.6	1.211
282.83	1.1911		282.83	1.275		282.83	1.251
283.08	1.191		283.08	1.266		283.08	1.281
283.31	1.1909		283.31	1.283		283.31	1.231
283.54	1.1908		283.54	1.206		283.54	1.248
283.79	1.1907		283.79	1.191		283.79	1.23
284.02	1.1906		284.02	1.271		284.02	1.2
284.25	1.1905		284.25	1.192		284.25	1.275
284.49	1.1904		284.49	1.227		284.49	1.246
284.73	1.1903		284.73	1.261		284.73	1.266
284.96	1.1902		284.96	1.231		284.96	1.242
285.19	1.1901		285.19	1.268		285.19	1.275
285.43	1.19		285.43	1.273		285.43	1.259
285.9	1.1899		285.9	1.239		285.9	1.223
286.13	1.1898		286.13	1.262		286.13	1.275
286.36	1.1897		286.36	1.195		286.36	1.193
286.59	1.1896		286.59	1.279		286.59	1.194
286.82	1.1895		286.82	1.235		286.82	1.218
287.05	1.1894		287.05	1.234		287.05	1.241
287.28	1.1893		287.28	1.239		287.28	1.211
287.51	1.1892		287.51	1.266		287.51	1.204
287.74	1.1891		287.74	1.201		287.74	1.263
287.99	1.189		287.99	1.207		287.99	1.19
288.22	1.1889		288.22	1.189		288.22	1.227
288.47	1.1888		288.47	1.261		288.47	1.247
288.7	1.1887		288.7	1.26		288.7	1.261
288.93	1.1886		288.93	1.224		288.93	1.253
289.39	1.1885		289.39	1.246		289.39	1.195
289.62	1.1884		289.62	1.24		289.62	1.226
289.86	1.1883		289.86	1.272		289.86	1.275
290.1	1.1882		290.1	1.19		290.1	1.259
290.33	1.1881		290.33	1.243		290.33	1.206
290.56	1.188		290.56	1.199		290.56	1.259
290.79	1.1879		290.79	1.244		290.79	1.212
291.03	1.1878		291.03	1.193		291.03	1.222
291.26	1.1877		291.26	1.211		291.26	1.202
291.49	1.1876		291.49	1.202		291.49	1.242
291.72	1.1875		291.72	1.236		291.72	1.263
291.95	1.1874		291.95	1.208		291.95	1.278
292.2	1.1873		292.2	1.258		292.2	1.232
292.44	1.1872		292.44	1.268		292.44	1.258
292.91	1.1871		292.91	1.215		292.91	1.193
293.14	1.187		293.14	1.2		293.14	1.231
293.37	1.1869		293.37	1.235		293.37	1.243
293.6	1.1868		293.6	1.263		293.6	1.225
293.83	1.1867		293.83	1.205		293.83	1.258
294.08	1.1866		294.08	1.274		294.08	1.276
294.31	1.1865		294.31	1.272		294.31	1.216
294.55	1.1864		294.55	1.229		294.55	1.277
294.78	1.1863		294.78	1.247		294.78	1.236
295.02	1.1862		295.02	1.256		295.02	1.2
295.25	1.1861		295.25	1.235		295.25	1.208
295.48	1.186		295.48	1.26		295.48	1.202
295.71	1.1859		295.71	1.224		295.71	1.251
295.94	1.1858		295.94	1.21		295.94	1.255
296.4	1.1857		296.4	1.258		296.4	1.19
296.63	1.1856		296.63	1.255		296.63	1.234
296.88	1.1855		296.88	1.19		296.88	1.275
297.11	1.1854		297.11	1.257		297.11	1.216
297.36	1.1853		297.36	1.269		297.36	1.191
297.59	1.1852		297.59	1.27		297.59	1.198
297.82	1.1851		297.82	1.248		297.82	1.259
298.05	1.185		298.05	1.186		298.05	1.22
298.28	1.1849		298.28	1.252		298.28	1.258
298.53	1.1848		298.53	1.251		298.53	1.247
298.76	1.1847		298.76	1.209		298.76	1.189
299.01	1.1846		299.01	1.228		299.01	1.212
299.24	1.1845		299.24	1.222		299.24	1.213
299.47	1.1844		299.47	1.217		299.47	1.197
299.71	1.1843		299.71	1.233		299.71	1.196
299.95	1.1842		299.95	1.194		299.95	1.248
300.18	1.1841		300.18	1.226		300.18	1.206
300.64	1.184		300.64	1.199		300.64	1.214
300.87	1.1839		300.87	1.233		300.87	1.266
301.1	1.1838		301.1	1.189		301.1	1.208
301.33	1.1837		301.33	1.274		301.33	1.271
301.56	1.1836		301.56	1.202		301.56	1.276
301.79	1.1835		301.79	1.25		301.79	1.193
302.02	1.1834		302.02	1.197		302.02	1.217
302.26	1.1833		302.26	1.237		302.26	1.201
302.49	1.1832		302.49	1.224		302.49	1.21
302.72	1.1831		302.72	1.234		302.72	1.195
302.95	1.183		302.95	1.221		302.95	1.222
303.2	1.1829		303.2	1.21		303.2	1.233
303.43	1.1828		303.43	1.267		303.43	1.255
303.89	1.1827		303.89	1.216		303.89	1.184
304.12	1.1826		304.12	1.272		304.12	1.215
304.35	1.1825		304.35	1.252		304.35	1.2
304.58	1.1824		304.58	1.194		304.58	1.247
304.81	1.1823		304.81	1.242		304.81	1.214
305.04	1.1822		305.04	1.219		305.04	1.243
305.28	1.1821		305.28	1.241		305.28	1.24
305.51	1.182		305.51	1.2		305.51	1.277
305.74	1.1819		305.74	1.235		305.74	1.255
305.97	1.1818		305.97	1.235		305.97	1.182
306.2	1.1817		306.2	1.205		306.2	1.212
306.43	1.1816		306.43	1.184		306.43	1.197
306.89	1.1815		306.89	1.272		306.89	1.229
307.12	1.1814		307.12	1.244		307.12	1.215
307.35	1.1813		307.35	1.241		307.35	1.19
307.59	1.1812		307.59	1.251		307.59	1.189
307.82	1.1811		307.82	1.26		307.82	1.221
308.05	1.181		308.05	1.238		308.05	1.239
308.28	1.1809		308.28	1.241		308.28	1.189
308.51	1.1808		308.51	1.205		308.51	1.205
308.74	1.1807		308.74	1.2		308.74	1.22
308.97	1.1806		308.97	1.23		308.97	1.192
309.2	1.1805		309.2	1.275		309.2	1.253
309.43	1.1804		309.43	1.202		309.43	1.273
309.9	1.1803		309.9	1.216		309.9	1.211
310.13	1.1802		310.13	1.19		310.13	1.271
310.36	1.1801		310.36	1.187		310.36	1.227
310.61	1.18		310.61	1.21		310.61	1.188
310.84	1.1799		310.84	1.211		310.84	1.219
311.07	1.1798		311.07	1.199		311.07	1.249
311.3	1.1797		311.3	1.183		311.3	1.25
311.53	1.1796		311.53	1.232		311.53	1.252
311.76	1.1795		311.76	1.239		311.76	1.181
311.99	1.1794		311.99	1.193		311.99	1.269
312.22	1.1793		312.22	1.26		312.22	1.213
312.45	1.1792		312.45	1.235		312.45	1.226
312.68	1.1791		312.68	1.214		312.68	1.19
313.16	1.179		313.16	1.253		313.16	1.241
313.39	1.1789		313.39	1.219		313.39	1.2
313.62	1.1788		313.62	1.182		313.62	1.258
313.87	1.1787		313.87	1.18		313.87	1.225
314.12	1.1786		314.12	1.199		314.12	1.179
314.35	1.1785		314.35	1.208		314.35	1.199
314.58	1.1784		314.58	1.243		314.58	1.191
314.81	1.1783		314.81	1.197		314.81	1.245
315.04	1.1782		315.04	1.211		315.04	1.208
315.27	1.1781		315.27	1.178		315.27	1.254
315.5	1.178		315.5	1.247		315.5	1.248
315.74	1.1779		315.74	1.224		315.74	1.219
315.97	1.1778		315.97	1.216		315.97	1.217
316.2	1.1777		316.2	1.225		316.2	1.206
316.43	1.1776		316.43	1.194		316.43	1.178
316.91	1.1775		316.91	1.227		316.91	1.186
317.14	1.1774		317.14	1.209		317.14	1.27
317.37	1.1773		317.37	1.254		317.37	1.2
317.6	1.1772		317.6	1.257		317.6	1.252
317.85	1.1771		317.85	1.2		317.85	1.185
318.08	1.177		318.08	1.229		318.08	1.222
318.31	1.1769		318.31	1.226		318.31	1.234
318.54	1.1768		318.54	1.255		318.54	1.22
318.79	1.1767		318.79	1.223		318.79	1.241
319.02	1.1766		319.02	1.205		319.02	1.224
319.25	1.1765		319.25	1.198		319.25	1.254
319.48	1.1764		319.48	1.208		319.48	1.202
319.71	1.1763		319.71	1.232		319.71	1.194
319.94	1.1762		319.94	1.261		319.94	1.256
320.42	1.1761		320.42	1.179		320.42	1.251
320.65	1.176		320.65	1.231		320.65	1.207
320.9	1.1759		320.9	1.225		320.9	1.196
321.14	1.1758		321.14	1.189		321.14	1.255
321.37	1.1757		321.37	1.18		321.37	1.198
321.6	1.1756		321.6	1.202		321.6	1.185
321.84	1.1755		321.84	1.216		321.84	1.231
322.07	1.1754		322.07	1.231		322.07	1.226
322.3	1.1753		322.3	1.199		322.3	1.266
322.53	1.1752		322.53	1.209		322.53	1.194
322.77	1.1751		322.77	1.261		322.77	1.216
323.01	1.175		323.01	1.196		323.01	1.24
323.24	1.1749		323.24	1.224		323.24	1.212
323.47	1.1748		323.47	1.193		323.47	1.182
323.7	1.1747		323.7	1.201		323.7	1.251
323.95	1.1746		323.95	1.219		323.95	1.21
324.18	1.1745		324.18	1.197		324.18	1.21
324.64	1.1744		324.64	1.24		324.64	1.187
324.87	1.1743		324.87	1.191		324.87	1.215
325.1	1.1742		325.1	1.188		325.1	1.203
325.33	1.1741		325.33	1.217		325.33	1.24
325.58	1.174		325.58	1.251		325.58	1.225
325.81	1.1739		325.81	1.184		325.81	1.246
326.04	1.1738		326.04	1.236		326.04	1.265
326.29	1.1737		326.29	1.196		326.29	1.175
326.52	1.1736		326.52	1.192		326.52	1.258
326.75	1.1735		326.75	1.228		326.75	1.206
326.98	1.1734		326.98	1.18		326.98	1.19
327.21	1.1733		327.21	1.217		327.21	1.213
327.44	1.1732		327.44	1.223		327.44	1.223
327.69	1.1731		327.69	1.261		327.69	1.239
328.17	1.173		328.17	1.251		328.17	1.21
328.4	1.1729		328.4	1.232		328.4	1.223
328.63	1.1728		328.63	1.195		328.63	1.226
328.86	1.1727		328.86	1.236		328.86	1.184
329.09	1.1726		329.09	1.194		329.09	1.231
329.32	1.1725		329.32	1.196		329.32	1.2
329.55	1.1724		329.55	1.219		329.55	1.242
329.8	1.1723		329.8	1.206		329.8	1.213
330.05	1.1722		330.05	1.188		330.05	1.216
330.28	1.1721		330.28	1.182		330.28	1.256
330.52	1.172		330.52	1.185		330.52	1.207
330.75	1.1719		330.75	1.244		330.75	1.24
330.99	1.1718		330.99	1.256		330.99	1.231
331.22	1.1717		331.22	1.189		331.22	1.245
331.45	1.1716		331.45	1.259		331.45	1.237
331.68	1.1715		331.68	1.219		331.68	1.19
332.14	1.1714		332.14	1.19		332.14	1.24
332.39	1.1713		332.39	1.232		332.39	1.198
332.63	1.1712		332.63	1.18		332.63	1.181
332.87	1.1711		332.87	1.257		332.87	1.196
333.1	1.171		333.1	1.227		333.1	1.198
333.33	1.1709		333.33	1.185		333.33	1.201
333.57	1.1708		333.57	1.194		333.57	1.213
333.82	1.1707		333.82	1.232		333.82	1.187
334.05	1.1706		334.05	1.234		334.05	1.247
334.3	1.1705		334.3	1.252		334.3	1.18
334.53	1.1704		334.53	1.246		334.53	1.241
334.76	1.1703		334.76	1.249		334.76	1.195
334.99	1.1702		334.99	1.202		334.99	1.243
335.22	1.1701		335.22	1.261		335.22	1.17
335.47	1.17		335.47	1.251		335.47	1.17
335.7	1.1699		335.7	1.251		335.7	1.217
335.93	1.1698		335.93	1.178		335.93	1.186
336.39	1.1697		336.39	1.171		336.39	1.216
336.64	1.1696		336.64	1.198		336.64	1.213
336.87	1.1695		336.87	1.186		336.87	1.21
337.1	1.1694		337.1	1.17		337.1	1.218
337.33	1.1693		337.33	1.183		337.33	1.233
337.56	1.1692		337.56	1.201		337.56	1.244
337.81	1.1691		337.81	1.215		337.81	1.179
338.06	1.169		338.06	1.238		338.06	1.178
338.29	1.1689		338.29	1.209		338.29	1.246
338.52	1.1688		338.52	1.175		338.52	1.258
338.75	1.1687		338.75	1.249		338.75	1.172
338.98	1.1686		338.98	1.243		338.98	1.229
339.21	1.1685		339.21	1.194		339.21	1.256
339.46	1.1684		339.46	1.182		339.46	1.25
339.69	1.1683		339.69	1.228		339.69	1.25
339.94	1.1682		339.94	1.173		339.94	1.187
340.18	1.1681		340.18	1.173		340.18	1.233
340.64	1.168		340.64	1.2		340.64	1.251
340.89	1.1679		340.89	1.192		340.89	1.191
341.12	1.1678		341.12	1.21		341.12	1.187
341.37	1.1677		341.37	1.251		341.37	1.242
341.6	1.1676		341.6	1.205		341.6	1.184
341.85	1.1675		341.85	1.216		341.85	1.169
342.08	1.1674		342.08	1.177		342.08	1.196
342.32	1.1673		342.32	1.226		342.32	1.231
342.55	1.1672		342.55	1.192		342.55	1.186
342.79	1.1671		342.79	1.171		342.79	1.174
343.02	1.167		343.02	1.187		343.02	1.185
343.26	1.1669		343.26	1.238		343.26	1.246
343.49	1.1668		343.49	1.235		343.49	1.189
343.74	1.1667		343.74	1.176		343.74	1.169
343.99	1.1666		343.99	1.199		343.99	1.194
344.22	1.1665		344.22	1.224		344.22	1.188
344.46	1.1664		344.46	1.217		344.46	1.172
344.7	1.1663		344.7	1.212		344.7	1.201
344.94	1.1662		344.94	1.216		344.94	1.205
345.19	1.1661		345.19	1.218		345.19	1.212
345.44	1.166		345.44	1.207		345.44	1.221
345.68	1.1659		345.68	1.222		345.68	1.176
346.16	1.1658		346.16	1.232		346.16	1.238
346.39	1.1657		346.39	1.213		346.39	1.243
346.62	1.1656		346.62	1.2		346.62	1.197
346.85	1.1655		346.85	1.185		346.85	1.215
347.08	1.1654		347.08	1.255		347.08	1.234
347.31	1.1653		347.31	1.205		347.31	1.184
347.55	1.1652		347.55	1.236		347.55	1.207
347.78	1.1651		347.78	1.239		347.78	1.224
348.02	1.165		348.02	1.243		348.02	1.247
348.27	1.1649		348.27	1.246		348.27	1.201
348.52	1.1648		348.52	1.241		348.52	1.173
348.75	1.1647		348.75	1.256		348.75	1.177
348.98	1.1646		348.98	1.165		348.98	1.237
349.21	1.1645		349.21	1.168		349.21	1.256
349.46	1.1644		349.46	1.198		349.46	1.231
349.69	1.1643		349.69	1.201		349.69	1.245
349.93	1.1642		349.93	1.239		349.93	1.219
350.4	1.1641		350.4	1.222		350.4	1.19
350.63	1.164		350.63	1.228		350.63	1.232
350.86	1.1639		350.86	1.213		350.86	1.251
351.09	1.1638		351.09	1.193		351.09	1.164
351.32	1.1637		351.32	1.247		351.32	1.219
351.55	1.1636		351.55	1.25		351.55	1.212
351.78	1.1635		351.78	1.206		351.78	1.174
352.01	1.1634		352.01	1.187		352.01	1.217
352.24	1.1633		352.24	1.193		352.24	1.201
352.48	1.1632		352.48	1.178		352.48	1.251
352.72	1.1631		352.72	1.251		352.72	1.178
352.95	1.163		352.95	1.251		352.95	1.197
353.18	1.1629		353.18	1.207		353.18	1.251
353.66	1.1628		353.66	1.182		353.66	1.185
353.89	1.1627		353.89	1.197		353.89	1.175
354.14	1.1626		354.14	1.201		354.14	1.247
354.37	1.1625		354.37	1.242		354.37	1.23
354.6	1.1624		354.6	1.224		354.6	1.169
354.83	1.1623		354.83	1.232		354.83	1.238
355.08	1.1622		355.08	1.168		355.08	1.18
355.31	1.1621		355.31	1.243		355.31	1.225
355.56	1.162		355.56	1.186		355.56	1.166
355.79	1.1619		355.79	1.203		355.79	1.18
356.03	1.1618		356.03	1.206		356.03	1.212
356.28	1.1617		356.28	1.187		356.28	1.237
356.51	1.1616		356.51	1.165		356.51	1.194
356.74	1.1615		356.74	1.179		356.74	1.17
356.97	1.1614		356.97	1.2		356.97	1.229
357.2	1.1613		357.2	1.204		357.2	1.174
357.44	1.1612		357.44	1.216		357.44	1.185
357.91	1.1611		357.91	1.191		357.91	1.192
358.14	1.161		358.14	1.185		358.14	1.217
358.38	1.1609		358.38	1.223		358.38	1.249
358.61	1.1608		358.61	1.242		358.61	1.211
358.84	1.1607		358.84	1.183		358.84	1.166
359.08	1.1606		359.08	1.216		359.08	1.237
359.31	1.1605		359.31	1.181		359.31	1.218
359.55	1.1604		359.55	1.161		359.55	1.208
359.78	1.1603		359.78	1.237		359.78	1.188
360.01	1.1602		360.01	1.238		360.01	1.171
360.25	1.1601		360.25	1.17		360.25	1.204
360.49	1.16		360.49	1.215		360.49	1.209
360.72	1.1599		360.72	1.2		360.72	1.214
360.96	1.1598		360.96	1.19		360.96	1.203
361.19	1.1597		361.19	1.223		361.19	1.168
361.66	1.1596		361.66	1.204		361.66	1.164
361.89	1.1595		361.89	1.24		361.89	1.198
362.13	1.1594		362.13	1.165		362.13	1.248
362.37	1.1593		362.37	1.165		362.37	1.169
362.6	1.1592		362.6	1.212		362.6	1.247
362.83	1.1591		362.83	1.167		362.83	1.193
363.06	1.159		363.06	1.223		363.06	1.224
363.29	1.1589		363.29	1.245		363.29	1.189
363.54	1.1588		363.54	1.165		363.54	1.249
363.77	1.1587		363.77	1.17		363.77	1.234
364.01	1.1586		364.01	1.16		364.01	1.2
364.24	1.1585		364.24	1.167		364.24	1.24
364.49	1.1584		364.49	1.169		364.49	1.238
364.72	1.1583		364.72	1.212		364.72	1.227
364.95	1.1582		364.95	1.197		364.95	1.198
365.18	1.1581		365.18	1.159		365.18	1.183
365.65	1.158		365.65	1.219		365.65	1.167
365.89	1.1579		365.89	1.248		365.89	1.224
366.12	1.1578		366.12	1.19		366.12	1.228
366.35	1.1577		366.35	1.17		366.35	1.198
366.59	1.1576		366.59	1.22		366.59	1.2
366.82	1.1575		366.82	1.195		366.82	1.226
367.05	1.1574		367.05	1.227		367.05	1.231
367.29	1.1573		367.29	1.221		367.29	1.193
367.53	1.1572		367.53	1.244		367.53	1.207
367.76	1.1571		367.76	1.175		367.76	1.209
368	1.157		368	1.206		368	1.173
368.23	1.1569		368.23	1.224		368.23	1.24
368.47	1.1568		368.47	1.195		368.47	1.19
368.7	1.1567		368.7	1.248		368.7	1.217
368.93	1.1566		368.93	1.199		368.93	1.246
369.39	1.1565		369.39	1.184		369.39	1.22
369.62	1.1564		369.62	1.23		369.62	1.246
369.87	1.1563		369.87	1.18		369.87	1.242
370.1	1.1562		370.1	1.232		370.1	1.157
370.34	1.1561		370.34	1.159		370.34	1.221
370.58	1.156		370.58	1.232		370.58	1.225
370.81	1.1559		370.81	1.242		370.81	1.213
371.05	1.1558		371.05	1.213		371.05	1.168
371.28	1.1557		371.28	1.162		371.28	1.214
371.52	1.1556		371.52	1.245		371.52	1.197
371.75	1.1555		371.75	1.202		371.75	1.236
371.99	1.1554		371.99	1.199		371.99	1.169
372.22	1.1553		372.22	1.196		372.22	1.177
372.46	1.1552		372.46	1.197		372.46	1.227
372.69	1.1551		372.69	1.225		372.69	1.166
373.15	1.155		373.15	1.201		373.15	1.206
373.38	1.1549		373.38	1.209		373.38	1.156
373.61	1.1548		373.61	1.222		373.61	1.209
373.84	1.1547		373.84	1.198		373.84	1.178
374.07	1.1546		374.07	1.183		374.07	1.181
374.32	1.1545		374.32	1.245		374.32	1.19
374.55	1.1544		374.55	1.16		374.55	1.196
374.78	1.1543		374.78	1.235		374.78	1.234
375.01	1.1542		375.01	1.193		375.01	1.17
375.26	1.1541		375.26	1.17		375.26	1.183
375.49	1.154		375.49	1.236		375.49	1.244
375.72	1.1539		375.72	1.193		375.72	1.155
375.95	1.1538		375.95	1.159		375.95	1.206

## Sheet: Dry eye tears B,E,G
Dry eye tears: Time dependent relaxation of surface tension															Dry eye tears: Fourier transform
Time	delta Pi		Time	delta Pi		Time	delta Pi								v	log v	Ereal	Eim	tan Phi
0	0.586		0	0.57		0	0.467								1e-05	-5	0.652471	0.059904	0.091811
0.23	0.515		0.23	0.49		0.23	0.551								2e-05	-4.69897	0.653414	0.0808846	0.123788
0.69	0.575		0.69	0.602		0.69	0.595								3e-05	-4.52288	0.653839	0.110498	0.168999
0.92	0.488		0.92	0.46		0.92	0.47								4e-05	-4.39794	0.654283	0.142274	0.21745
1.15	0.481		1.15	0.471		1.15	0.429								5e-05	-4.30103	0.654813	0.174913	0.267119
1.38	0.48		1.38	0.428		1.38	0.572								6e-05	-4.22185	0.655445	0.207982	0.317314
1.61	0.584		1.61	0.516		1.61	0.568								7e-05	-4.1549	0.656184	0.241294	0.367724
1.84	0.441		1.84	0.423		1.84	0.516								8e-05	-4.09691	0.657033	0.274757	0.418179
2.08	0.51		2.08	0.541		2.08	0.57								9e-05	-4.04576	0.657992	0.308318	0.468574
2.31	0.554		2.31	0.5		2.31	0.421								0.0001	-4	0.659063	0.341946	0.518836
2.54	0.506		2.54	0.551		2.54	0.486								0.0002	-3.69897	0.675928	0.679346	1.00506
2.77	0.434		2.77	0.48		2.77	0.504								0.0003	-3.52288	0.703948	1.01633	1.44375
3	0.421		3	0.553		3	0.478								0.0004	-3.39794	0.743017	1.35161	1.81908
3.23	0.566		3.23	0.452		3.23	0.581								0.0005	-3.30103	0.79298	1.68443	2.12418
3.69	0.547		3.69	0.573		3.69	0.51								0.0006	-3.22185	0.85364	2.01415	2.35949
3.92	0.557		3.92	0.409		3.92	0.514								0.0007	-3.1549	0.924759	2.34017	2.53057
4.16	0.478		4.16	0.422		4.16	0.54								0.0008	-3.09691	1.00606	2.66191	2.64587
4.39	0.494		4.39	0.533		4.39	0.43								0.0009	-3.04576	1.09724	2.97883	2.71485
4.63	0.465		4.63	0.401		4.63	0.489								0.001	-3	1.19794	3.29041	2.74673
4.88	0.551		4.88	0.454		4.88	0.514								0.002	-2.69897	2.63648	6.02468	2.28513
5.11	0.421		5.11	0.407		5.11	0.421								0.003	-2.52288	4.53027	7.92184	1.74865
5.34	0.421		5.34	0.439		5.34	0.497								0.004	-2.39794	6.46222	9.00654	1.39372
5.57	0.513		5.57	0.535		5.57	0.526								0.005	-2.30103	8.17931	9.46549	1.15725
5.82	0.391		5.82	0.429		5.82	0.44								0.006	-2.22185	9.58608	9.50813	0.991868
6.05	0.479		6.05	0.527		6.05	0.49								0.007	-2.1549	10.6827	9.30189	0.870742
6.3	0.495		6.3	0.495		6.3	0.469								0.008	-2.09691	11.5112	8.96135	0.778492
6.53	0.386		6.53	0.538		6.53	0.472								0.009	-2.04576	12.1241	8.55838	0.7059
6.77	0.408		6.77	0.427		6.77	0.43								0.01	-2	12.5705	8.13556	0.647194
7	0.511		7	0.487		7	0.513								0.02	-1.69897	13.5373	4.95919	0.366336
7.24	0.388		7.24	0.386		7.24	0.519								0.03	-1.52288	13.3808	3.44597	0.257531
7.47	0.514		7.47	0.495		7.47	0.493								0.04	-1.39794	13.2548	2.62331	0.197914
7.93	0.379		7.93	0.408		7.93	0.491								0.05	-1.30103	13.1793	2.11335	0.160353
8.16	0.519		8.16	0.369		8.16	0.379								0.06	-1.22185	13.1332	1.76785	0.13461
8.39	0.492		8.39	0.397		8.39	0.392								0.07	-1.1549	13.1034	1.5188	0.115909
8.62	0.405		8.62	0.45		8.62	0.455								0.08	-1.09691	13.0833	1.33094	0.101728
8.85	0.452		8.85	0.383		8.85	0.487								0.09	-1.04576	13.0691	1.18428	0.0906163
9.08	0.407		9.08	0.397		9.08	0.463								0.1	-1	13.0588	1.06663	0.0816792
9.32	0.453		9.32	0.459		9.32	0.493								0.2	-0.69897	13.0248	0.534577	0.0410431
9.55	0.44		9.55	0.39		9.55	0.469								0.3	-0.522879	13.0183	0.356541	0.0273877
9.78	0.42		9.78	0.435		9.78	0.474								0.4	-0.39794	13.016	0.267446	0.0205475
10.01	0.406		10.01	0.367		10.01	0.445								0.5	-0.30103	13.0149	0.213972	0.0164405
10.24	0.387		10.24	0.474		10.24	0.441								0.6	-0.221849	13.0143	0.178317	0.0137016
10.47	0.374		10.47	0.399		10.47	0.416								0.7	-0.154902	13.014	0.152847	0.0117448
10.93	0.473		10.93	0.4		10.93	0.498								0.8	-0.09691	13.0138	0.133743	0.010277
11.16	0.391		11.16	0.483		11.16	0.372								0.9	-0.0457575	13.0136	0.118884	0.00913535
11.4	0.466		11.4	0.382		11.4	0.449								1	-4.33947e-16	13.0135	0.106996	0.00822194
11.63	0.35		11.63	0.414		11.63	0.46
11.86	0.403		11.86	0.353		11.86	0.435
12.09	0.349		12.09	0.369		12.09	0.432
12.32	0.377		12.32	0.458		12.32	0.457
12.55	0.343		12.55	0.478		12.55	0.432
12.78	0.386		12.78	0.446		12.78	0.407
13.01	0.339		13.01	0.45		13.01	0.395
13.24	0.437		13.24	0.338		13.24	0.362
13.48	0.344		13.48	0.366		13.48	0.355
13.94	0.467		13.94	0.415		13.94	0.344
14.17	0.327		14.17	0.375		14.17	0.452
14.4	0.366		14.4	0.458		14.4	0.35
14.65	0.407		14.65	0.395		14.65	0.342
14.88	0.417		14.88	0.356		14.88	0.401
15.11	0.352		15.11	0.401		15.11	0.444
15.34	0.391		15.34	0.35		15.34	0.44
15.57	0.433		15.57	0.427		15.57	0.316
15.8	0.436		15.8	0.427		15.8	0.42
16.03	0.356		16.03	0.39		16.03	0.346
16.26	0.356		16.26	0.421		16.26	0.426
16.49	0.346		16.49	0.365		16.49	0.385
16.73	0.422		16.73	0.316		16.73	0.358
17.19	0.426		17.19	0.329		17.19	0.358
17.42	0.342		17.42	0.421		17.42	0.377
17.65	0.339		17.65	0.337		17.65	0.317
17.88	0.332		17.88	0.313		17.88	0.41
18.11	0.35		18.11	0.334		18.11	0.413
18.34	0.308		18.34	0.336		18.34	0.424
18.57	0.403		18.57	0.375		18.57	0.368
18.82	0.402		18.82	0.344		18.82	0.372
19.05	0.299		19.05	0.371		19.05	0.412
19.28	0.326		19.28	0.314		19.28	0.364
19.51	0.403		19.51	0.352		19.51	0.305
19.74	0.307		19.74	0.393		19.74	0.365
19.99	0.33		19.99	0.29		19.99	0.301
20.22	0.386		20.22	0.317		20.22	0.376
20.68	0.366		20.68	0.303		20.68	0.299
20.92	0.379		20.92	0.341		20.92	0.372
21.16	0.292		21.16	0.37		21.16	0.388
21.39	0.284		21.39	0.289		21.39	0.325
21.62	0.379		21.62	0.388		21.62	0.304
21.86	0.307		21.86	0.297		21.86	0.354
22.09	0.342		22.09	0.308		22.09	0.351
22.33	0.363		22.33	0.273		22.33	0.272
22.56	0.301		22.56	0.334		22.56	0.268
22.8	0.329		22.8	0.321		22.8	0.32
23.03	0.375		23.03	0.356		23.03	0.316
23.26	0.341		23.26	0.319		23.26	0.377
23.49	0.329		23.49	0.341		23.49	0.27
23.72	0.367		23.72	0.359		23.72	0.354
24.18	0.324		24.18	0.355		24.18	0.32
24.41	0.257		24.41	0.363		24.41	0.329
24.64	0.341		24.64	0.28		24.64	0.299
24.87	0.301		24.87	0.339		24.87	0.258
25.11	0.308		25.11	0.355		25.11	0.264
25.34	0.296		25.34	0.292		25.34	0.338
25.57	0.299		25.57	0.278		25.57	0.276
25.8	0.329		25.8	0.346		25.8	0.272
26.03	0.295		26.03	0.266		26.03	0.322
26.26	0.344		26.26	0.261		26.26	0.267
26.49	0.287		26.49	0.248		26.49	0.292
26.72	0.28		26.72	0.252		26.72	0.307
27.19	0.249		27.19	0.269		27.19	0.258
27.42	0.311		27.42	0.327		27.42	0.29
27.65	0.242		27.65	0.26		27.65	0.276
27.88	0.299		27.88	0.252		27.88	0.336
28.11	0.26		28.11	0.296		28.11	0.278
28.34	0.289		28.34	0.263		28.34	0.3
28.57	0.254		28.57	0.246		28.57	0.273
28.8	0.259		28.8	0.27		28.8	0.298
29.03	0.301		29.03	0.303		29.03	0.297
29.27	0.299		29.27	0.284		29.27	0.273
29.5	0.29		29.5	0.227		29.5	0.26
29.73	0.281		29.73	0.272		29.73	0.239
30.19	0.252		30.19	0.291		30.19	0.268
30.42	0.292		30.42	0.237		30.42	0.296
30.65	0.232		30.65	0.254		30.65	0.236
30.88	0.264		30.88	0.28		30.88	0.231
31.11	0.287		31.11	0.308		31.11	0.222
31.34	0.224		31.34	0.292		31.34	0.258
31.58	0.228		31.58	0.252		31.58	0.293
31.81	0.251		31.81	0.271		31.81	0.237
32.04	0.281		32.04	0.257		32.04	0.227
32.27	0.254		32.27	0.253		32.27	0.276
32.52	0.272		32.52	0.276		32.52	0.26
32.75	0.277		32.75	0.235		32.75	0.212
32.98	0.255		32.98	0.255		32.98	0.267
33.44	0.209		33.44	0.283		33.44	0.291
33.67	0.267		33.67	0.271		33.67	0.236
33.92	0.286		33.92	0.272		33.92	0.265
34.15	0.259		34.15	0.216		34.15	0.231
34.38	0.236		34.38	0.26		34.38	0.253
34.61	0.265		34.61	0.203		34.61	0.277
34.84	0.229		34.84	0.268		34.84	0.198
35.07	0.24		35.07	0.197		35.07	0.215
35.3	0.251		35.3	0.201		35.3	0.259
35.53	0.269		35.53	0.258		35.53	0.238
35.77	0.241		35.77	0.262		35.77	0.248
36	0.225		36	0.248		36	0.202
36.23	0.194		36.23	0.207		36.23	0.269
36.47	0.215		36.47	0.256		36.47	0.207
36.72	0.254		36.72	0.244		36.72	0.24
36.97	0.215		36.97	0.214		36.97	0.263
37.43	0.212		37.43	0.262		37.43	0.258
37.66	0.245		37.66	0.231		37.66	0.229
37.89	0.211		37.89	0.192		37.89	0.235
38.12	0.239		38.12	0.196		38.12	0.205
38.35	0.222		38.35	0.182		38.35	0.215
38.59	0.229		38.59	0.212		38.59	0.213
38.82	0.241		38.82	0.212		38.82	0.247
39.05	0.239		39.05	0.223		39.05	0.196
39.28	0.196		39.28	0.208		39.28	0.24
39.51	0.188		39.51	0.236		39.51	0.235
39.74	0.243		39.74	0.208		39.74	0.239
39.97	0.21		39.97	0.191		39.97	0.191
40.43	0.207		40.43	0.171		40.43	0.241
40.66	0.215		40.66	0.171		40.66	0.2
40.9	0.176		40.9	0.236		40.9	0.172
41.13	0.181		41.13	0.191		41.13	0.192
41.36	0.221		41.36	0.181		41.36	0.208
41.59	0.18		41.59	0.22		41.59	0.166
41.82	0.222		41.82	0.188		41.82	0.223
42.05	0.178		42.05	0.188		42.05	0.197
42.28	0.208		42.28	0.182		42.28	0.225
42.51	0.185		42.51	0.175		42.51	0.186
42.74	0.199		42.74	0.172		42.74	0.198
42.98	0.166		42.98	0.19		42.98	0.199
43.44	0.172		43.44	0.193		43.44	0.165
43.67	0.197		43.67	0.165		43.67	0.171
43.9	0.164		43.9	0.165		43.9	0.16
44.13	0.184		44.13	0.168		44.13	0.207
44.36	0.2		44.36	0.203		44.36	0.188
44.59	0.171		44.59	0.176		44.59	0.21
44.82	0.198		44.82	0.168		44.82	0.17
45.06	0.161		45.06	0.207		45.06	0.197
45.29	0.203		45.29	0.195		45.29	0.16
45.5213	0.185		45.5213	0.151		45.5213	0.149
45.7536	0.155		45.7536	0.194		45.7536	0.206
45.9859	0.194		45.9859	0.184		45.9859	0.156
46.2182	0.159		46.2182	0.17		46.2182	0.147
46.4505	0.163		46.4505	0.149		46.4505	0.186
46.6828	0.167		46.6828	0.2		46.6828	0.18
46.915	0.194		46.915	0.167		46.915	0.187
47.1473	0.151		47.1473	0.177		47.1473	0.162
47.3796	0.196		47.3796	0.164		47.3796	0.145
47.6119	0.14		47.6119	0.14		47.6119	0.174
47.8442	0.16		47.8442	0.147		47.8442	0.15
48.0765	0.168		48.0765	0.159		48.0765	0.145
48.3088	0.143		48.3088	0.184		48.3088	0.142
48.541	0.169		48.541	0.192		48.541	0.159
48.7733	0.143		48.7733	0.169		48.7733	0.142
49.0056	0.16		49.0056	0.172		49.0056	0.15
49.2379	0.132		49.2379	0.179		49.2379	0.175
49.4702	0.169		49.4702	0.151		49.4702	0.132
49.7025	0.143		49.7025	0.139		49.7025	0.141
49.9348	0.144		49.9348	0.165		49.9348	0.14
50.167	0.155		50.167	0.141		50.167	0.168
50.3993	0.17		50.3993	0.148		50.3993	0.153
50.6316	0.178		50.6316	0.136		50.6316	0.139
50.8639	0.134		50.8639	0.131		50.8639	0.131
51.0962	0.161		51.0962	0.164		51.0962	0.171
51.3285	0.158		51.3285	0.129		51.3285	0.166
51.5608	0.131		51.5608	0.169		51.5608	0.14
51.793	0.154		51.793	0.175		51.793	0.124
52.0253	0.131		52.0253	0.128		52.0253	0.143
52.2576	0.128		52.2576	0.131		52.2576	0.139
52.4899	0.13		52.4899	0.147		52.4899	0.126
52.7222	0.158		52.7222	0.152		52.7222	0.148
52.9545	0.137		52.9545	0.126		52.9545	0.167
53.1868	0.139		53.1868	0.135		53.1868	0.161
53.419	0.129		53.419	0.14		53.419	0.13
53.6513	0.156		53.6513	0.156		53.6513	0.152
53.8836	0.133		53.8836	0.116		53.8836	0.146
54.1159	0.132		54.1159	0.129		54.1159	0.127
54.3482	0.15		54.3482	0.157		54.3482	0.135
54.5805	0.132		54.5805	0.143		54.5805	0.144
54.8128	0.154		54.8128	0.133		54.8128	0.142
55.045	0.136		55.045	0.131		55.045	0.148
55.2773	0.11		55.2773	0.114		55.2773	0.124
55.5096	0.152		55.5096	0.126		55.5096	0.141
55.7419	0.112		55.7419	0.152		55.7419	0.118
55.9742	0.107		55.9742	0.134		55.9742	0.109
56.2065	0.113		56.2065	0.141		56.2065	0.134
56.4388	0.148		56.4388	0.108		56.4388	0.145
56.671	0.125		56.671	0.113		56.671	0.115
56.9033	0.11		56.9033	0.139		56.9033	0.131
57.1356	0.125		57.1356	0.107		57.1356	0.108
57.3679	0.146		57.3679	0.136		57.3679	0.112
57.6002	0.125		57.6002	0.118		57.6002	0.105
57.8325	0.134		57.8325	0.131		57.8325	0.111
58.0648	0.137		58.0648	0.123		58.0648	0.118
58.297	0.1		58.297	0.108		58.297	0.1
58.5293	0.103		58.5293	0.119		58.5293	0.128
58.7616	0.107		58.7616	0.11		58.7616	0.114
58.9939	0.134		58.9939	0.114		58.9939	0.1
59.2262	0.116		59.2262	0.099		59.2262	0.112
59.4585	0.102		59.4585	0.13		59.4585	0.128
59.6908	0.116		59.6908	0.118		59.6908	0.119
59.923	0.126		59.923	0.129		59.923	0.111
60.1553	0.134		60.1553	0.099		60.1553	0.106
60.3876	0.127		60.3876	0.099		60.3876	0.103
60.6199	0.117		60.6199	0.108		60.6199	0.101
60.8522	0.12		60.8522	0.118		60.8522	0.129
61.0845	0.108		61.0845	0.125		61.0845	0.124
61.3168	0.122		61.3168	0.099		61.3168	0.118
61.549	0.097		61.549	0.101		61.549	0.104
61.7813	0.093		61.7813	0.101		61.7813	0.115
62.0136	0.091		62.0136	0.114		62.0136	0.096
62.2459	0.105		62.2459	0.097		62.2459	0.103
62.4782	0.121		62.4782	0.104		62.4782	0.09
62.7105	0.122		62.7105	0.107		62.7105	0.099
62.9428	0.104		62.9428	0.119		62.9428	0.114
63.175	0.098		63.175	0.107		63.175	0.11
63.4073	0.108		63.4073	0.11		63.4073	0.119
63.6396	0.103		63.6396	0.095		63.6396	0.088
63.8719	0.106		63.8719	0.091		63.8719	0.087
64.1042	0.094		64.1042	0.107		64.1042	0.095
64.3365	0.113		64.3365	0.094		64.3365	0.109
64.5688	0.115		64.5688	0.108		64.5688	0.107
64.801	0.089		64.801	0.117		64.801	0.117
65.0333	0.082		65.0333	0.101		65.0333	0.094
65.2656	0.085		65.2656	0.111		65.2656	0.092
65.4979	0.1		65.4979	0.081		65.4979	0.097
65.7302	0.101		65.7302	0.111		65.7302	0.111
65.9625	0.106		65.9625	0.084		65.9625	0.083
66.1948	0.086		66.1948	0.097		66.1948	0.102
66.427	0.08		66.427	0.086		66.427	0.107
66.6593	0.11		66.6593	0.096		66.6593	0.087
66.8916	0.098		66.8916	0.097		66.8916	0.098
67.1239	0.092		67.1239	0.096		67.1239	0.106
67.3562	0.094		67.3562	0.096		67.3562	0.087
67.5885	0.081		67.5885	0.076		67.5885	0.08
67.8208	0.082		67.8208	0.079		67.8208	0.087
68.053	0.099		68.053	0.095		68.053	0.082
68.2853	0.1		68.2853	0.105		68.2853	0.077
68.5176	0.082		68.5176	0.088		68.5176	0.08
68.7499	0.091		68.7499	0.099		68.7499	0.103
68.9822	0.077		68.9822	0.08		68.9822	0.103
69.2145	0.089		69.2145	0.073		69.2145	0.102
69.4468	0.096		69.4468	0.081		69.4468	0.101
69.679	0.085		69.679	0.077		69.679	0.085
69.9113	0.1		69.9113	0.082		69.9113	0.09
70.1436	0.096		70.1436	0.087		70.1436	0.083
70.3759	0.079		70.3759	0.071		70.3759	0.088
70.6082	0.075		70.6082	0.07		70.6082	0.088
70.8405	0.09		70.8405	0.079		70.8405	0.074
71.0728	0.069		71.0728	0.093		71.0728	0.092
71.305	0.078		71.305	0.095		71.305	0.076
71.5373	0.072		71.5373	0.085		71.5373	0.091
71.7696	0.089		71.7696	0.091		71.7696	0.091
72.0019	0.087		72.0019	0.078		72.0019	0.078
72.2342	0.067		72.2342	0.068		72.2342	0.08
72.4665	0.08		72.4665	0.083		72.4665	0.076
72.6988	0.082		72.6988	0.078		72.6988	0.092
72.931	0.08		72.931	0.079		72.931	0.086
73.1633	0.079		73.1633	0.085		73.1633	0.067
73.3956	0.082		73.3956	0.074		73.3956	0.081
73.6279	0.07		73.6279	0.087		73.6279	0.075
73.8602	0.063		73.8602	0.085		73.8602	0.064
74.0925	0.079		74.0925	0.08		74.0925	0.072
74.3248	0.089		74.3248	0.086		74.3248	0.072
74.557	0.062		74.557	0.08		74.557	0.071
74.7893	0.079		74.7893	0.073		74.7893	0.063
75.0216	0.065		75.0216	0.084		75.0216	0.084
75.2539	0.087		75.2539	0.063		75.2539	0.061
75.4862	0.077		75.4862	0.066		75.4862	0.08
75.7185	0.083		75.7185	0.08		75.7185	0.081
75.9508	0.077		75.9508	0.084		75.9508	0.071
76.183	0.082		76.183	0.06		76.183	0.079
76.4153	0.083		76.4153	0.08		76.4153	0.082
76.6476	0.083		76.6476	0.069		76.6476	0.066
76.8799	0.076		76.8799	0.069		76.8799	0.066
77.1122	0.081		77.1122	0.076		77.1122	0.081
77.3445	0.059		77.3445	0.079		77.3445	0.061
77.5768	0.081		77.5768	0.065		77.5768	0.076
77.809	0.08		77.809	0.076		77.809	0.081
78.0413	0.078		78.0413	0.073		78.0413	0.062
78.2736	0.077		78.2736	0.072		78.2736	0.072
78.5059	0.076		78.5059	0.066		78.5059	0.058
78.7382	0.061		78.7382	0.074		78.7382	0.078
78.9705	0.074		78.9705	0.059		78.9705	0.075
79.2028	0.066		79.2028	0.059		79.2028	0.068
79.435	0.066		79.435	0.059		79.435	0.078
79.6673	0.072		79.6673	0.072		79.6673	0.072
79.8996	0.059		79.8996	0.056		79.8996	0.066
80.1319	0.057		80.1319	0.07		80.1319	0.056
80.3642	0.061		80.3642	0.077		80.3642	0.066
80.5965	0.069		80.5965	0.064		80.5965	0.07
80.8288	0.067		80.8288	0.065		80.8288	0.074
81.061	0.066		81.061	0.066		81.061	0.063
81.2933	0.069		81.2933	0.057		81.2933	0.053
81.5256	0.055		81.5256	0.053		81.5256	0.074
81.7579	0.053		81.7579	0.058		81.7579	0.053
81.9902	0.068		81.9902	0.064		81.9902	0.062
82.2225	0.063		82.2225	0.058		82.2225	0.059
82.4548	0.068		82.4548	0.059		82.4548	0.061
82.687	0.072		82.687	0.07		82.687	0.072
82.9193	0.064		82.9193	0.058		82.9193	0.051
83.1516	0.071		83.1516	0.055		83.1516	0.07
83.3839	0.055		83.3839	0.052		83.3839	0.05
83.6162	0.064		83.6162	0.062		83.6162	0.066
83.8485	0.066		83.8485	0.056		83.8485	0.068
84.0808	0.061		84.0808	0.07		84.0808	0.063
84.313	0.06		84.313	0.054		84.313	0.06
84.5453	0.055		84.5453	0.069		84.5453	0.059
84.7776	0.062		84.7776	0.054		84.7776	0.051
85.0099	0.058		85.0099	0.055		85.0099	0.057
85.2422	0.068		85.2422	0.07		85.2422	0.066
85.4745	0.069		85.4745	0.052		85.4745	0.062
85.7068	0.065		85.7068	0.056		85.7068	0.062
85.939	0.067		85.939	0.062		85.939	0.067
86.1713	0.049		86.1713	0.049		86.1713	0.05
86.4036	0.059		86.4036	0.062		86.4036	0.057
86.6359	0.063		86.6359	0.051		86.6359	0.065
86.8682	0.056		86.8682	0.067		86.8682	0.055
87.1005	0.057		87.1005	0.061		87.1005	0.053
87.3328	0.055		87.3328	0.051		87.3328	0.049
87.565	0.065		87.565	0.052		87.565	0.05
87.7973	0.062		87.7973	0.051		87.7973	0.059
88.0296	0.063		88.0296	0.049		88.0296	0.059
88.2619	0.058		88.2619	0.051		88.2619	0.054
88.4942	0.049		88.4942	0.065		88.4942	0.05
88.7265	0.054		88.7265	0.056		88.7265	0.049
88.9588	0.062		88.9588	0.055		88.9588	0.047
89.191	0.049		89.191	0.053		89.191	0.048
89.4233	0.054		89.4233	0.047		89.4233	0.052
89.6556	0.064		89.6556	0.046		89.6556	0.053
89.8879	0.063		89.8879	0.05		89.8879	0.057
90.1202	0.052		90.1202	0.064		90.1202	0.048
90.3525	0.063		90.3525	0.056		90.3525	0.054
90.5848	0.052		90.5848	0.047		90.5848	0.055
90.817	0.057		90.817	0.054		90.817	0.061
91.0493	0.049		91.0493	0.058		91.0493	0.049
91.2816	0.06		91.2816	0.059		91.2816	0.052
91.5139	0.056		91.5139	0.051		91.5139	0.061
91.7462	0.054		91.7462	0.052		91.7462	0.046
91.9785	0.056		91.9785	0.061		91.9785	0.06
92.2108	0.056		92.2108	0.05		92.2108	0.051
92.443	0.056		92.443	0.05		92.443	0.06
92.6753	0.054		92.6753	0.058		92.6753	0.053
92.9076	0.046		92.9076	0.055		92.9076	0.057
93.1399	0.057		93.1399	0.051		93.1399	0.057
93.3722	0.049		93.3722	0.05		93.3722	0.053
93.6045	0.057		93.6045	0.054		93.6045	0.051
93.8368	0.05		93.8368	0.055		93.8368	0.054
94.069	0.044		94.069	0.042		94.069	0.043
94.3013	0.043		94.3013	0.055		94.3013	0.058
94.5336	0.043		94.5336	0.054		94.5336	0.059
94.7659	0.046		94.7659	0.044		94.7659	0.047
94.9982	0.059		94.9982	0.049		94.9982	0.059
95.2305	0.043		95.2305	0.045		95.2305	0.05
95.4628	0.044		95.4628	0.058		95.4628	0.054
95.695	0.05		95.695	0.045		95.695	0.06
95.9273	0.057		95.9273	0.042		95.9273	0.052
96.1596	0.057		96.1596	0.059		96.1596	0.041
96.3919	0.043		96.3919	0.058		96.3919	0.052
96.6242	0.046		96.6242	0.043		96.6242	0.049
96.8565	0.05		96.8565	0.047		96.8565	0.057
97.0888	0.056		97.0888	0.054		97.0888	0.043
97.321	0.057		97.321	0.057		97.321	0.046
97.5533	0.057		97.5533	0.053		97.5533	0.051
97.7856	0.051		97.7856	0.056		97.7856	0.047
98.0179	0.049		98.0179	0.057		98.0179	0.055
98.2502	0.041		98.2502	0.048		98.2502	0.054
98.4825	0.049		98.4825	0.054		98.4825	0.055
98.7148	0.052		98.7148	0.048		98.7148	0.04
98.947	0.053		98.947	0.055		98.947	0.057
99.1793	0.045		99.1793	0.046		99.1793	0.057
99.4116	0.045		99.4116	0.044		99.4116	0.046
99.6439	0.056		99.6439	0.04		99.6439	0.053
99.8762	0.052		99.8762	0.042		99.8762	0.055
100.108	0.045		100.108	0.054		100.108	0.053
100.341	0.045		100.341	0.048		100.341	0.046
100.573	0.054		100.573	0.044		100.573	0.054
100.805	0.053		100.805	0.039		100.805	0.042
101.038	0.039		101.038	0.048		101.038	0.054
101.27	0.049		101.27	0.051		101.27	0.052
101.502	0.041		101.502	0.041		101.502	0.039
101.734	0.054		101.734	0.042		101.734	0.052
101.967	0.055		101.967	0.045		101.967	0.046
102.199	0.051		102.199	0.053		102.199	0.047
102.431	0.04		102.431	0.042		102.431	0.044
102.664	0.041		102.664	0.052		102.664	0.041
102.896	0.047		102.896	0.055		102.896	0.051
103.128	0.045		103.128	0.051		103.128	0.052
103.36	0.055		103.36	0.048		103.36	0.049
103.593	0.051		103.593	0.052		103.593	0.047
103.825	0.053		103.825	0.051		103.825	0.053
104.057	0.047		104.057	0.044		104.057	0.045
104.29	0.042		104.29	0.051		104.29	0.056
104.522	0.041		104.522	0.04		104.522	0.049
104.754	0.055		104.754	0.054		104.754	0.051
104.986	0.05		104.986	0.05		104.986	0.041
105.219	0.043		105.219	0.049		105.219	0.04
105.451	0.045		105.451	0.051		105.451	0.041
105.683	0.052		105.683	0.051		105.683	0.04
105.916	0.05		105.916	0.05		105.916	0.047
106.148	0.051		106.148	0.046		106.148	0.043
106.38	0.039		106.38	0.054		106.38	0.05
106.612	0.053		106.612	0.046		106.612	0.051
106.845	0.041		106.845	0.041		106.845	0.048
107.077	0.042		107.077	0.052		107.077	0.047
107.309	0.043		107.309	0.05		107.309	0.054
107.542	0.048		107.542	0.046		107.542	0.05
107.774	0.044		107.774	0.054		107.774	0.052
108.006	0.049		108.006	0.045		108.006	0.039
108.238	0.046		108.238	0.039		108.238	0.042
108.471	0.04		108.471	0.046		108.471	0.044
108.703	0.041		108.703	0.049		108.703	0.038
108.935	0.04		108.935	0.05		108.935	0.051
109.168	0.041		109.168	0.049		109.168	0.05
109.4	0.052		109.4	0.052		109.4	0.052
109.632	0.048		109.632	0.041		109.632	0.053
109.864	0.046		109.864	0.048		109.864	0.05
110.097	0.043		110.097	0.045		110.097	0.045
110.329	0.049		110.329	0.053		110.329	0.039
110.561	0.05		110.561	0.052		110.561	0.049
110.794	0.052		110.794	0.041		110.794	0.047
111.026	0.046		111.026	0.051		111.026	0.041
111.258	0.038		111.258	0.047		111.258	0.045
111.49	0.042		111.49	0.038		111.49	0.052
111.723	0.04		111.723	0.039		111.723	0.04
111.955	0.04		111.955	0.044		111.955	0.043
112.187	0.04		112.187	0.04		112.187	0.045
112.42	0.047		112.42	0.048		112.42	0.04
112.652	0.053		112.652	0.039		112.652	0.049
112.884	0.052		112.884	0.049		112.884	0.043
113.116	0.048		113.116	0.045		113.116	0.047
113.349	0.043		113.349	0.042		113.349	0.039
113.581	0.052		113.581	0.048		113.581	0.045
113.813	0.053		113.813	0.048		113.813	0.041
114.046	0.051		114.046	0.046		114.046	0.042
114.278	0.047		114.278	0.04		114.278	0.048
114.51	0.044		114.51	0.038		114.51	0.046
114.742	0.042		114.742	0.042		114.742	0.049
114.975	0.041		114.975	0.041		114.975	0.051
115.207	0.045		115.207	0.045		115.207	0.039
115.439	0.045		115.439	0.041		115.439	0.043
115.672	0.051		115.672	0.039		115.672	0.049
115.904	0.047		115.904	0.042		115.904	0.04
116.136	0.048		116.136	0.044		116.136	0.048
116.368	0.052		116.368	0.038		116.368	0.04
116.601	0.038		116.601	0.051		116.601	0.043
116.833	0.038		116.833	0.043		116.833	0.049
117.065	0.046		117.065	0.049		117.065	0.038
117.298	0.051		117.298	0.039		117.298	0.051
117.53	0.04		117.53	0.053		117.53	0.053
117.762	0.049		117.762	0.044		117.762	0.044
117.994	0.052		117.994	0.046		117.994	0.041
118.227	0.042		118.227	0.042		118.227	0.052
118.459	0.049		118.459	0.05		118.459	0.038
118.691	0.047		118.691	0.045		118.691	0.047
118.924	0.049		118.924	0.052		118.924	0.038
119.156	0.051		119.156	0.047		119.156	0.044
119.388	0.049		119.388	0.038		119.388	0.048
119.62	0.043		119.62	0.051		119.62	0.043
119.853	0.039		119.853	0.038		119.853	0.043
120.085	0.044		120.085	0.038		120.085	0.041
120.317	0.051		120.317	0.05		120.317	0.048
120.55	0.053		120.55	0.042		120.55	0.04
120.782	0.049		120.782	0.053		120.782	0.044
121.014	0.046		121.014	0.038		121.014	0.047
121.246	0.04		121.246	0.044		121.246	0.038
121.479	0.039		121.479	0.039		121.479	0.052
121.711	0.043		121.711	0.04		121.711	0.044
121.943	0.046		121.943	0.047		121.943	0.053
122.176	0.047		122.176	0.043		122.176	0.044
122.408	0.04		122.408	0.049		122.408	0.038
122.64	0.038		122.64	0.046		122.64	0.039
122.872	0.037		122.872	0.044		122.872	0.05
123.105	0.044		123.105	0.045		123.105	0.038
123.337	0.04		123.337	0.044		123.337	0.046
123.569	0.05		123.569	0.047		123.569	0.051
123.802	0.043		123.802	0.048		123.802	0.038
124.034	0.051		124.034	0.04		124.034	0.041
124.266	0.049		124.266	0.038		124.266	0.039
124.498	0.051		124.498	0.04		124.498	0.051
124.731	0.039		124.731	0.048		124.731	0.049
124.963	0.045		124.963	0.037		124.963	0.039
125.195	0.05		125.195	0.038		125.195	0.051
125.428	0.041		125.428	0.037		125.428	0.042
125.66	0.047		125.66	0.041		125.66	0.046
125.892	0.039		125.892	0.04		125.892	0.039
126.124	0.051		126.124	0.042		126.124	0.044
126.357	0.037		126.357	0.046		126.357	0.044
126.589	0.05		126.589	0.039		126.589	0.041
126.821	0.046		126.821	0.05		126.821	0.049
127.054	0.043		127.054	0.039		127.054	0.04
127.286	0.047		127.286	0.049		127.286	0.051
127.518	0.046		127.518	0.041		127.518	0.044
127.75	0.045		127.75	0.037		127.75	0.042
127.983	0.042		127.983	0.04		127.983	0.049
128.215	0.044		128.215	0.041		128.215	0.047
128.447	0.048		128.447	0.05		128.447	0.044
128.68	0.045		128.68	0.038		128.68	0.041
128.912	0.043		128.912	0.039		128.912	0.046
129.144	0.036		129.144	0.038		129.144	0.045
129.376	0.038		129.376	0.043		129.376	0.038
129.609	0.036		129.609	0.042		129.609	0.039
129.841	0.046		129.841	0.048		129.841	0.037
130.073	0.036		130.073	0.044		130.073	0.036
130.306	0.048		130.306	0.05		130.306	0.047
130.538	0.036		130.538	0.04		130.538	0.05
130.77	0.045		130.77	0.036		130.77	0.041
131.002	0.049		131.002	0.038		131.002	0.044
131.235	0.04		131.235	0.041		131.235	0.042
131.467	0.041		131.467	0.048		131.467	0.047
131.699	0.051		131.699	0.05		131.699	0.045
131.932	0.043		131.932	0.037		131.932	0.037
132.164	0.045		132.164	0.04		132.164	0.048
132.396	0.048		132.396	0.041		132.396	0.049
132.628	0.037		132.628	0.042		132.628	0.04
132.861	0.049		132.861	0.042		132.861	0.04
133.093	0.049		133.093	0.048		133.093	0.047
133.325	0.04		133.325	0.05		133.325	0.04
133.558	0.05		133.558	0.045		133.558	0.047
133.79	0.04		133.79	0.048		133.79	0.047
134.022	0.042		134.022	0.044		134.022	0.047
134.254	0.039		134.254	0.039		134.254	0.043
134.487	0.044		134.487	0.043		134.487	0.045
134.719	0.049		134.719	0.036		134.719	0.047
134.951	0.036		134.951	0.049		134.951	0.04
135.184	0.05		135.184	0.04		135.184	0.041
135.416	0.045		135.416	0.035		135.416	0.037
135.648	0.038		135.648	0.048		135.648	0.037
135.88	0.035		135.88	0.046		135.88	0.041
136.113	0.039		136.113	0.038		136.113	0.037
136.345	0.043		136.345	0.038		136.345	0.04
136.577	0.036		136.577	0.042		136.577	0.038
136.81	0.038		136.81	0.035		136.81	0.037
137.042	0.043		137.042	0.037		137.042	0.045
137.274	0.044		137.274	0.044		137.274	0.038
137.506	0.042		137.506	0.042		137.506	0.048
137.739	0.039		137.739	0.045		137.739	0.043
137.971	0.038		137.971	0.037		137.971	0.043
138.203	0.038		138.203	0.038		138.203	0.036
138.436	0.046		138.436	0.045		138.436	0.044
138.668	0.034		138.668	0.036		138.668	0.039
138.9	0.04		138.9	0.04		138.9	0.039
139.132	0.039		139.132	0.041		139.132	0.042
139.365	0.039		139.365	0.039		139.365	0.036
139.597	0.045		139.597	0.043		139.597	0.039
139.829	0.047		139.829	0.036		139.829	0.04
140.062	0.045		140.062	0.044		140.062	0.034
140.294	0.041		140.294	0.033		140.294	0.035
140.526	0.044		140.526	0.045		140.526	0.041
140.758	0.037		140.758	0.044		140.758	0.043
140.991	0.039		140.991	0.047		140.991	0.04
141.223	0.038		141.223	0.043		141.223	0.039
141.455	0.045		141.455	0.044		141.455	0.047
141.688	0.035		141.688	0.034		141.688	0.046
141.92	0.033		141.92	0.037		141.92	0.034
142.152	0.04		142.152	0.043		142.152	0.043
142.384	0.045		142.384	0.044		142.384	0.034
142.617	0.036		142.617	0.039		142.617	0.033
142.849	0.034		142.849	0.045		142.849	0.036
143.081	0.04		143.081	0.035		143.081	0.046
143.314	0.033		143.314	0.035		143.314	0.035
143.546	0.045		143.546	0.044		143.546	0.042
143.778	0.034		143.778	0.038		143.778	0.046
144.01	0.042		144.01	0.041		144.01	0.042
144.243	0.039		144.243	0.035		144.243	0.038
144.475	0.033		144.475	0.039		144.475	0.035
144.707	0.036		144.707	0.042		144.707	0.044
144.94	0.043		144.94	0.034		144.94	0.037
145.172	0.033		145.172	0.038		145.172	0.042
145.404	0.043		145.404	0.04		145.404	0.045
145.636	0.033		145.636	0.045		145.636	0.044
145.869	0.038		145.869	0.038		145.869	0.043
146.101	0.043		146.101	0.037		146.101	0.034
146.333	0.033		146.333	0.033		146.333	0.034
146.566	0.034		146.566	0.042		146.566	0.044
146.798	0.043		146.798	0.043		146.798	0.042
147.03	0.04		147.03	0.034		147.03	0.034
147.262	0.039		147.262	0.042		147.262	0.036
147.495	0.034		147.495	0.032		147.495	0.036
147.727	0.039		147.727	0.04		147.727	0.034
147.959	0.033		147.959	0.036		147.959	0.04
148.192	0.041		148.192	0.031		148.192	0.036
148.424	0.03		148.424	0.043		148.424	0.034
148.656	0.042		148.656	0.039		148.656	0.041
148.888	0.036		148.888	0.032		148.888	0.038
149.121	0.041		149.121	0.032		149.121	0.036
149.353	0.042		149.353	0.036		149.353	0.038
149.585	0.04		149.585	0.03		149.585	0.033
149.818	0.04		149.818	0.04		149.818	0.04
150.05	0.04		150.05	0.038		150.05	0.033
150.282	0.034		150.282	0.04		150.282	0.035
150.514	0.038		150.514	0.031		150.514	0.032
150.747	0.04		150.747	0.029		150.747	0.03
150.979	0.04		150.979	0.033		150.979	0.039
151.211	0.036		151.211	0.038		151.211	0.037
151.444	0.039		151.444	0.036		151.444	0.031
151.676	0.04		151.676	0.039		151.676	0.032
151.908	0.035		151.908	0.037		151.908	0.036
152.14	0.039		152.14	0.028		152.14	0.034
152.373	0.04		152.373	0.035		152.373	0.034
152.605	0.031		152.605	0.039		152.605	0.031
152.837	0.034		152.837	0.035		152.837	0.03
153.07	0.039		153.07	0.036		153.07	0.03
153.302	0.039		153.302	0.036		153.302	0.036
153.534	0.029		153.534	0.029		153.534	0.029
153.766	0.034		153.766	0.034		153.766	0.028
153.999	0.036		153.999	0.039		153.999	0.03
154.231	0.032		154.231	0.03		154.231	0.029
154.463	0.03		154.463	0.034		154.463	0.028
154.696	0.028		154.696	0.033		154.696	0.034
154.928	0.027		154.928	0.034		154.928	0.033
155.16	0.037		155.16	0.038		155.16	0.034
155.392	0.031		155.392	0.03		155.392	0.035
155.625	0.03		155.625	0.027		155.625	0.031
155.857	0.029		155.857	0.035		155.857	0.036
156.089	0.027		156.089	0.037		156.089	0.028
156.322	0.03		156.322	0.034		156.322	0.032
156.554	0.037		156.554	0.028		156.554	0.032
156.786	0.035		156.786	0.029		156.786	0.028
157.018	0.029		157.018	0.032		157.018	0.034
157.251	0.027		157.251	0.033		157.251	0.027
157.483	0.036		157.483	0.029		157.483	0.025
157.715	0.031		157.715	0.035		157.715	0.032
157.948	0.03		157.948	0.034		157.948	0.026
158.18	0.034		158.18	0.028		158.18	0.027
158.412	0.035		158.412	0.03		158.412	0.025
158.644	0.034		158.644	0.031		158.644	0.034
158.877	0.029		158.877	0.026		158.877	0.033
159.109	0.027		159.109	0.027		159.109	0.033
159.341	0.033		159.341	0.027		159.341	0.025
159.574	0.03		159.574	0.027		159.574	0.032
159.806	0.028		159.806	0.032		159.806	0.025
160.038	0.027		160.038	0.026		160.038	0.027
160.27	0.028		160.27	0.025		160.27	0.03
160.503	0.03		160.503	0.029		160.503	0.026
160.735	0.024		160.735	0.029		160.735	0.027
160.967	0.029		160.967	0.029		160.967	0.029
161.2	0.031		161.2	0.026		161.2	0.025
161.432	0.03		161.432	0.028		161.432	0.028
161.664	0.022		161.664	0.024		161.664	0.025
161.896	0.027		161.896	0.024		161.896	0.031
162.129	0.03		162.129	0.022		162.129	0.03
162.361	0.024		162.361	0.031		162.361	0.027
162.593	0.027		162.593	0.031		162.593	0.028
162.826	0.028		162.826	0.027		162.826	0.024
163.058	0.023		163.058	0.03		163.058	0.028
163.29	0.023		163.29	0.031		163.29	0.028
163.522	0.027		163.522	0.024		163.522	0.028
163.755	0.025		163.755	0.03		163.755	0.029
163.987	0.029		163.987	0.022		163.987	0.022
164.219	0.024		164.219	0.028		164.219	0.029
164.452	0.021		164.452	0.028		164.452	0.022
164.684	0.03		164.684	0.024		164.684	0.026
164.916	0.025		164.916	0.023		164.916	0.022
165.148	0.021		165.148	0.021		165.148	0.024
165.381	0.022		165.381	0.028		165.381	0.025
165.613	0.028		165.613	0.027		165.613	0.021
165.845	0.026		165.845	0.025		165.845	0.028
166.078	0.022		166.078	0.028		166.078	0.025
166.31	0.024		166.31	0.027		166.31	0.025
166.542	0.028		166.542	0.025		166.542	0.026
166.774	0.022		166.774	0.027		166.774	0.02
167.007	0.026		167.007	0.023		167.007	0.027
167.239	0.023		167.239	0.025		167.239	0.02
167.471	0.019		167.471	0.021		167.471	0.021
167.704	0.022		167.704	0.025		167.704	0.019
167.936	0.025		167.936	0.021		167.936	0.02
168.168	0.026		168.168	0.025		168.168	0.019
168.4	0.025		168.4	0.026		168.4	0.019
168.633	0.019		168.633	0.026		168.633	0.021
168.865	0.024		168.865	0.019		168.865	0.02
169.097	0.021		169.097	0.022		169.097	0.023
169.33	0.024		169.33	0.023		169.33	0.022
169.562	0.024		169.562	0.021		169.562	0.018
169.794	0.019		169.794	0.02		169.794	0.024
170.026	0.019		170.026	0.025		170.026	0.022
170.259	0.022		170.259	0.019		170.259	0.025
170.491	0.023		170.491	0.024		170.491	0.023
170.723	0.019		170.723	0.023		170.723	0.017
170.956	0.021		170.956	0.018		170.956	0.017
171.188	0.021		171.188	0.024		171.188	0.022
171.42	0.023		171.42	0.022		171.42	0.02
171.652	0.02		171.652	0.021		171.652	0.022
171.885	0.02		171.885	0.017		171.885	0.023
172.117	0.016		172.117	0.02		172.117	0.017
172.349	0.022		172.349	0.022		172.349	0.02
172.582	0.022		172.582	0.017		172.582	0.02
172.814	0.017		172.814	0.02		172.814	0.021
173.046	0.015		173.046	0.017		173.046	0.022
173.278	0.017		173.278	0.016		173.278	0.019
173.511	0.016		173.511	0.017		173.511	0.02
173.743	0.017		173.743	0.017		173.743	0.021
173.975	0.016		173.975	0.018		173.975	0.016
174.208	0.017		174.208	0.02		174.208	0.017
174.44	0.018		174.44	0.015		174.44	0.02
174.672	0.016		174.672	0.019		174.672	0.016
174.904	0.019		174.904	0.02		174.904	0.018
175.137	0.015		175.137	0.016		175.137	0.018
175.369	0.021		175.369	0.02		175.369	0.02
175.601	0.02		175.601	0.018		175.601	0.017
175.834	0.015		175.834	0.017		175.834	0.017
176.066	0.018		176.066	0.018		176.066	0.018
176.298	0.019		176.298	0.014		176.298	0.019
176.53	0.018		176.53	0.018		176.53	0.015
176.763	0.018		176.763	0.014		176.763	0.018
176.995	0.018		176.995	0.019		176.995	0.018
177.227	0.02		177.227	0.014		177.227	0.016
177.46	0.014		177.46	0.015		177.46	0.014
177.692	0.016		177.692	0.018		177.692	0.019
177.924	0.016		177.924	0.017		177.924	0.017
178.156	0.014		178.156	0.015		178.156	0.017
178.389	0.017		178.389	0.019		178.389	0.019
178.621	0.015		178.621	0.016		178.621	0.015
178.853	0.015		178.853	0.016		178.853	0.018
179.086	0.016		179.086	0.015		179.086	0.015
179.318	0.017		179.318	0.016		179.318	0.014
179.55	0.014		179.55	0.017		179.55	0.016
179.782	0.016		179.782	0.015		179.782	0.018
180.015	0.018		180.015	0.014		180.015	0.013
180.247	0.016		180.247	0.016		180.247	0.014
180.479	0.013		180.479	0.018		180.479	0.014
180.712	0.013		180.712	0.013		180.712	0.017
180.944	0.016		180.944	0.016		180.944	0.017
181.176	0.014		181.176	0.013		181.176	0.014
181.408	0.015		181.408	0.014		181.408	0.016
181.641	0.016		181.641	0.017		181.641	0.017
181.873	0.014		181.873	0.014		181.873	0.015
182.105	0.016		182.105	0.015		182.105	0.015
182.338	0.015		182.338	0.014		182.338	0.016
182.57	0.017		182.57	0.014		182.57	0.015
182.802	0.016		182.802	0.014		182.802	0.016
183.034	0.014		183.034	0.014		183.034	0.012
183.267	0.016		183.267	0.013		183.267	0.012
183.499	0.012		183.499	0.014		183.499	0.012
183.731	0.015		183.731	0.012		183.731	0.012
183.964	0.012		183.964	0.015		183.964	0.012
184.196	0.014		184.196	0.012		184.196	0.013
184.428	0.015		184.428	0.014		184.428	0.016
184.66	0.015		184.66	0.015		184.66	0.012
184.893	0.012		184.893	0.015		184.893	0.015
185.125	0.011		185.125	0.015		185.125	0.015
185.357	0.013		185.357	0.013		185.357	0.015
185.59	0.013		185.59	0.014		185.59	0.013
185.822	0.012		185.822	0.014		185.822	0.013
186.054	0.014		186.054	0.014		186.054	0.013
186.286	0.012		186.286	0.013		186.286	0.012
186.519	0.012		186.519	0.014		186.519	0.014
186.751	0.013		186.751	0.013		186.751	0.013
186.983	0.012		186.983	0.013		186.983	0.012

## Sheet: Dry eye tears + N94 B,E,G
Dry eye tears + N-94: Time dependent relaxation of surface tension															Dry eye tears + N-94: Fourier transform
Time	delta Pi		Time	delta Pi		Time	delta Pi								v	log v	Ereal	Eim	tan Phi
0	1.186		0	1.19		0	1.184								1e-05	-5	4.17232	0.236683	0.056727
0.23	1.266		0.23	1.274		0.23	1.248								2e-05	-4.69897	4.17958	0.224449	0.0537014
0.69	1.307		0.69	1.326		0.69	1.3								3e-05	-4.52288	4.18435	0.267334	0.0638891
0.92	1.18		0.92	1.182		0.92	1.164								4e-05	-4.39794	4.19006	0.323923	0.0773074
1.15	1.139		1.15	1.154		1.15	1.132								5e-05	-4.30103	4.19713	0.385872	0.0919371
1.38	1.279		1.38	1.29		1.38	1.265								6e-05	-4.22185	4.20565	0.450371	0.107087
1.61	1.266		1.61	1.278		1.61	1.262								7e-05	-4.1549	4.21565	0.516189	0.122446
1.84	1.21		1.84	1.223		1.84	1.208								8e-05	-4.09691	4.22712	0.58269	0.137845
2.08	1.261		2.08	1.277		2.08	1.258								9e-05	-4.04576	4.24008	0.649503	0.153182
2.31	1.109		2.31	1.121		2.31	1.104								0.0001	-4	4.2545	0.716389	0.168384
2.54	1.168		2.54	1.176		2.54	1.156								0.0002	-3.69897	4.47514	1.36561	0.305154
2.77	1.179		2.77	1.181		2.77	1.175								0.0003	-3.52288	4.81643	1.944	0.403618
3	1.146		3	1.158		3	1.129								0.0004	-3.39794	5.24625	2.42638	0.462497
3.23	1.245		3.23	1.245		3.23	1.238								0.0005	-3.30103	5.73098	2.8048	0.48941
3.69	1.171		3.69	1.175		3.69	1.157								0.0006	-3.22185	6.24095	3.08315	0.49402
3.92	1.173		3.92	1.178		3.92	1.166								0.0007	-3.1549	6.75332	3.27265	0.484598
4.16	1.189		4.16	1.192		4.16	1.172								0.0008	-3.09691	7.25257	3.38786	0.467126
4.39	1.072		4.39	1.073		4.39	1.061								0.0009	-3.04576	7.72954	3.44381	0.445539
4.63	1.122		4.63	1.136		4.63	1.113								0.001	-3	8.17986	3.45422	0.422284
4.88	1.146		4.88	1.163		4.88	1.144								0.002	-2.69897	11.5033	2.72454	0.23685
5.11	1.053		5.11	1.065		5.11	1.037								0.003	-2.52288	13.9755	2.03393	0.145536
5.34	1.122		5.34	1.134		5.34	1.118								0.004	-2.39794	16.2569	1.5922	0.0979401
5.57	1.147		5.57	1.152		5.57	1.142								0.005	-2.30103	18.3621	1.3001	0.0708033
5.82	1.055		5.82	1.056		5.82	1.05								0.006	-2.22185	20.2328	1.09572	0.0541555
6.05	1.105		6.05	1.115		6.05	1.101								0.007	-2.1549	21.8447	0.945664	0.0432903
6.3	1.079		6.3	1.084		6.3	1.077								0.008	-2.09691	23.2069	0.831176	0.0358159
6.53	1.081		6.53	1.083		6.53	1.081								0.009	-2.04576	24.3463	0.741107	0.0304403
6.77	1.035		6.77	1.045		6.77	1.021								0.01	-2	25.2957	0.668475	0.0264264
7	1.111		7	1.126		7	1.098								0.02	-1.69897	29.4634	0.336623	0.0114251
7.24	1.107		7.24	1.113		7.24	1.099								0.03	-1.52288	30.5108	0.224712	0.00736501
7.47	1.081		7.47	1.087		7.47	1.079								0.04	-1.39794	30.9056	0.168612	0.00545572
7.93	1.075		7.93	1.079		7.93	1.074								0.05	-1.30103	31.0938	0.134919	0.00433909
8.16	0.956		8.16	0.957		8.16	0.952								0.06	-1.22185	31.1975	0.112445	0.00360431
8.39	0.959		8.39	0.969		8.39	0.954								0.07	-1.1549	31.2605	0.0963886	0.0030834
8.62	1.02		8.62	1.03		8.62	1.02								0.08	-1.09691	31.3016	0.0843439	0.00269455
8.85	1.047		8.85	1.058		8.85	1.04								0.09	-1.04576	31.3299	0.0749747	0.00239307
9.08	1.017		9.08	1.023		9.08	1.004								0.1	-1	31.3502	0.0674787	0.00215242
9.32	1.046		9.32	1.056		9.32	1.032								0.2	-0.69897	31.4153	0.0337418	0.00107406
9.55	1.017		9.55	1.018		9.55	1.004								0.3	-0.522879	31.4274	0.0224948	0.000715771
9.78	1.017		9.78	1.03		9.78	1.011								0.4	-0.39794	31.4317	0.0168712	0.000536758
10.01	0.988		10.01	0.997		10.01	0.98								0.5	-0.30103	31.4336	0.013497	0.00042938
10.24	0.983		10.24	0.986		10.24	0.972								0.6	-0.221849	31.4347	0.0112475	0.000357805
10.47	0.95		10.47	0.961		10.47	0.936								0.7	-0.154902	31.4353	0.00964072	0.000306684
10.93	1.027		10.93	1.03		10.93	1.025								0.8	-0.09691	31.4357	0.00843563	0.000268345
11.16	0.898		11.16	0.9		11.16	0.885								0.9	-0.0457575	31.436	0.00749834	0.000238527
11.4	0.974		11.4	0.986		11.4	0.97								1	-4.33947e-16	31.4362	0.00674851	0.000214673
11.63	0.979		11.63	0.987		11.63	0.966
11.86	0.954		11.86	0.966		11.86	0.95
12.09	0.945		12.09	0.946		12.09	0.941
12.32	0.97		12.32	0.984		12.32	0.956
12.55	0.937		12.55	0.951		12.55	0.933
12.78	0.908		12.78	0.916		12.78	0.895
13.01	0.893		13.01	0.906		13.01	0.89
13.24	0.86		13.24	0.867		13.24	0.852
13.48	0.852		13.48	0.861		13.48	0.843
13.94	0.838		13.94	0.838		13.94	0.833
14.17	0.945		14.17	0.946		14.17	0.933
14.4	0.839		14.4	0.851		14.4	0.829
14.65	0.83		14.65	0.832		14.65	0.828
14.88	0.885		14.88	0.888		14.88	0.873
15.11	0.927		15.11	0.929		15.11	0.919
15.34	0.914		15.34	0.918		15.34	0.905
15.57	0.787		15.57	0.789		15.57	0.776
15.8	0.89		15.8	0.902		15.8	0.877
16.03	0.816		16.03	0.817		16.03	0.808
16.26	0.89		16.26	0.897		16.26	0.886
16.49	0.845		16.49	0.847		16.49	0.837
16.73	0.812		16.73	0.813		16.73	0.808
17.19	0.812		17.19	0.823		17.19	0.806
17.42	0.831		17.42	0.838		17.42	0.824
17.65	0.771		17.65	0.778		17.65	0.767
17.88	0.863		17.88	0.868		17.88	0.862
18.11	0.863		18.11	0.864		18.11	0.857
18.34	0.869		18.34	0.874		18.34	0.861
18.57	0.812		18.57	0.822		18.57	0.812
18.82	0.808		18.82	0.814		18.82	0.802
19.05	0.848		19.05	0.85		19.05	0.841
19.28	0.8		19.28	0.802		19.28	0.793
19.51	0.741		19.51	0.751		19.51	0.735
19.74	0.8		19.74	0.811		19.74	0.793
19.99	0.734		19.99	0.742		19.99	0.733
20.22	0.809		20.22	0.817		20.22	0.798
20.68	0.73		20.68	0.735		20.68	0.725
20.92	0.8		20.92	0.801		20.92	0.791
21.16	0.814		21.16	0.823		21.16	0.809
21.39	0.747		21.39	0.758		21.39	0.742
21.62	0.725		21.62	0.73		21.62	0.719
21.86	0.775		21.86	0.777		21.86	0.773
22.09	0.771		22.09	0.78		22.09	0.761
22.33	0.692		22.33	0.695		22.33	0.69
22.56	0.685		22.56	0.686		22.56	0.682
22.8	0.734		22.8	0.745		22.8	0.729
23.03	0.728		23.03	0.731		23.03	0.725
23.26	0.783		23.26	0.791		23.26	0.778
23.49	0.675		23.49	0.678		23.49	0.67
23.72	0.756		23.72	0.765		23.72	0.755
24.18	0.72		24.18	0.725		24.18	0.715
24.41	0.729		24.41	0.735		24.41	0.719
24.64	0.696		24.64	0.701		24.64	0.691
24.87	0.655		24.87	0.663		24.87	0.653
25.11	0.658		25.11	0.659		25.11	0.657
25.34	0.729		25.34	0.732		25.34	0.728
25.57	0.664		25.57	0.669		25.57	0.658
25.8	0.658		25.8	0.662		25.8	0.648
26.03	0.707		26.03	0.708		26.03	0.704
26.26	0.651		26.26	0.655		26.26	0.644
26.49	0.676		26.49	0.681		26.49	0.675
26.72	0.691		26.72	0.701		26.72	0.681
27.19	0.642		27.19	0.647		27.19	0.637
27.42	0.673		27.42	0.681		27.42	0.666
27.65	0.657		27.65	0.667		27.65	0.655
27.88	0.716		27.88	0.719		27.88	0.708
28.11	0.657		28.11	0.662		28.11	0.653
28.34	0.678		28.34	0.681		28.34	0.677
28.57	0.651		28.57	0.654		28.57	0.645
28.8	0.673		28.8	0.676		28.8	0.665
29.03	0.671		29.03	0.674		29.03	0.67
29.27	0.646		29.27	0.648		29.27	0.643
29.5	0.633		29.5	0.641		29.5	0.625
29.73	0.612		29.73	0.615		29.73	0.608
30.19	0.64		30.19	0.648		30.19	0.636
30.42	0.668		30.42	0.669		30.42	0.658
30.65	0.608		30.65	0.61		30.65	0.605
30.88	0.603		30.88	0.611		30.88	0.602
31.11	0.593		31.11	0.594		31.11	0.586
31.34	0.628		31.34	0.628		31.34	0.628
31.58	0.662		31.58	0.671		31.58	0.661
31.81	0.605		31.81	0.614		31.81	0.598
32.04	0.594		32.04	0.597		32.04	0.588
32.27	0.641		32.27	0.647		32.27	0.632
32.52	0.625		32.52	0.63		32.52	0.624
32.75	0.574		32.75	0.577		32.75	0.567
32.98	0.629		32.98	0.635		32.98	0.627
33.44	0.652		33.44	0.659		33.44	0.648
33.67	0.595		33.67	0.598		33.67	0.587
33.92	0.621		33.92	0.629		33.92	0.621
34.15	0.582		34.15	0.588		34.15	0.582
34.38	0.601		34.38	0.603		34.38	0.594
34.61	0.624		34.61	0.631		34.61	0.618
34.84	0.545		34.84	0.552		34.84	0.544
35.07	0.561		35.07	0.569		35.07	0.56
35.3	0.604		35.3	0.611		35.3	0.597
35.53	0.582		35.53	0.59		35.53	0.581
35.77	0.591		35.77	0.596		35.77	0.589
36	0.545		36	0.546		36	0.537
36.23	0.612		36.23	0.621		36.23	0.609
36.47	0.55		36.47	0.552		36.47	0.543
36.72	0.583		36.72	0.589		36.72	0.575
36.97	0.604		36.97	0.609		36.97	0.596
37.43	0.599		37.43	0.606		37.43	0.598
37.66	0.569		37.66	0.57		37.66	0.565
37.89	0.575		37.89	0.576		37.89	0.572
38.12	0.543		38.12	0.547		38.12	0.541
38.35	0.553		38.35	0.557		38.35	0.553
38.59	0.55		38.59	0.554		38.59	0.547
38.82	0.584		38.82	0.59		38.82	0.582
39.05	0.533		39.05	0.536		39.05	0.531
39.28	0.577		39.28	0.578		39.28	0.572
39.51	0.572		39.51	0.579		39.51	0.564
39.74	0.576		39.74	0.578		39.74	0.571
39.97	0.528		39.97	0.53		39.97	0.523
40.43	0.578		40.43	0.584		40.43	0.577
40.66	0.536		40.66	0.543		40.66	0.529
40.9	0.508		40.9	0.515		40.9	0.506
41.13	0.528		41.13	0.535		41.13	0.526
41.36	0.544		41.36	0.546		41.36	0.541
41.59	0.501		41.59	0.507		41.59	0.5
41.82	0.558		41.82	0.56		41.82	0.552
42.05	0.532		42.05	0.535		42.05	0.524
42.28	0.56		42.28	0.561		42.28	0.552
42.51	0.521		42.51	0.523		42.51	0.514
42.74	0.533		42.74	0.533		42.74	0.528
42.98	0.533		42.98	0.541		42.98	0.529
43.44	0.499		43.44	0.504		43.44	0.496
43.67	0.505		43.67	0.512		43.67	0.503
43.9	0.494		43.9	0.494		43.9	0.493
44.13	0.541		44.13	0.548		44.13	0.539
44.36	0.522		44.36	0.528		44.36	0.519
44.59	0.543		44.59	0.547		44.59	0.538
44.82	0.503		44.82	0.504		44.82	0.5
45.06	0.53		45.06	0.534		45.06	0.529
45.29	0.493		45.29	0.495		45.29	0.487
45.5213	0.482		45.5213	0.486		45.5213	0.479
45.7536	0.539		45.7536	0.546		45.7536	0.532
45.9859	0.488		45.9859	0.489		45.9859	0.487
46.2182	0.479		46.2182	0.485		46.2182	0.478
46.4505	0.518		46.4505	0.525		46.4505	0.511
46.6828	0.512		46.6828	0.513		46.6828	0.511
46.915	0.519		46.915	0.521		46.915	0.513
47.1473	0.494		47.1473	0.495		47.1473	0.493
47.3796	0.477		47.3796	0.478		47.3796	0.476
47.6119	0.506		47.6119	0.507		47.6119	0.505
47.8442	0.482		47.8442	0.487		47.8442	0.477
48.0765	0.477		48.0765	0.48		48.0765	0.472
48.3088	0.474		48.3088	0.479		48.3088	0.468
48.541	0.491		48.541	0.498		48.541	0.488
48.7733	0.473		48.7733	0.475		48.7733	0.472
49.0056	0.481		49.0056	0.483		49.0056	0.477
49.2379	0.506		49.2379	0.51		49.2379	0.505
49.4702	0.463		49.4702	0.466		49.4702	0.457
49.7025	0.472		49.7025	0.474		49.7025	0.466
49.9348	0.471		49.9348	0.473		49.9348	0.467
50.167	0.499		50.167	0.503		50.167	0.499
50.3993	0.484		50.3993	0.489		50.3993	0.483
50.6316	0.47		50.6316	0.474		50.6316	0.464
50.8639	0.461		50.8639	0.463		50.8639	0.455
51.0962	0.501		51.0962	0.504		51.0962	0.5
51.3285	0.496		51.3285	0.5		51.3285	0.493
51.5608	0.47		51.5608	0.476		51.5608	0.468
51.793	0.454		51.793	0.46		51.793	0.451
52.0253	0.473		52.0253	0.474		52.0253	0.471
52.2576	0.469		52.2576	0.472		52.2576	0.468
52.4899	0.455		52.4899	0.46		52.4899	0.453
52.7222	0.477		52.7222	0.484		52.7222	0.472
52.9545	0.496		52.9545	0.501		52.9545	0.493
53.1868	0.49		53.1868	0.495		53.1868	0.484
53.419	0.459		53.419	0.46		53.419	0.458
53.6513	0.481		53.6513	0.487		53.6513	0.474
53.8836	0.475		53.8836	0.475		53.8836	0.472
54.1159	0.456		54.1159	0.457		54.1159	0.455
54.3482	0.464		54.3482	0.468		54.3482	0.458
54.5805	0.472		54.5805	0.478		54.5805	0.466
54.8128	0.47		54.8128	0.471		54.8128	0.47
55.045	0.476		55.045	0.481		55.045	0.473
55.2773	0.452		55.2773	0.458		55.2773	0.451
55.5096	0.469		55.5096	0.474		55.5096	0.468
55.7419	0.446		55.7419	0.45		55.7419	0.445
55.9742	0.437		55.9742	0.441		55.9742	0.433
56.2065	0.462		56.2065	0.463		56.2065	0.458
56.4388	0.473		56.4388	0.474		56.4388	0.47
56.671	0.443		56.671	0.449		56.671	0.441
56.9033	0.459		56.9033	0.463		56.9033	0.458
57.1356	0.435		57.1356	0.439		57.1356	0.431
57.3679	0.439		57.3679	0.442		57.3679	0.433
57.6002	0.432		57.6002	0.436		57.6002	0.431
57.8325	0.437		57.8325	0.439		57.8325	0.434
58.0648	0.444		58.0648	0.447		58.0648	0.443
58.297	0.426		58.297	0.431		58.297	0.426
58.5293	0.454		58.5293	0.459		58.5293	0.454
58.7616	0.44		58.7616	0.446		58.7616	0.434
58.9939	0.425		58.9939	0.43		58.9939	0.423
59.2262	0.437		59.2262	0.438		59.2262	0.432
59.4585	0.453		59.4585	0.456		59.4585	0.448
59.6908	0.444		59.6908	0.445		59.6908	0.442
59.923	0.436		59.923	0.442		59.923	0.434
60.1553	0.431		60.1553	0.433		60.1553	0.425
60.3876	0.428		60.3876	0.434		60.3876	0.424
60.6199	0.426		60.6199	0.432		60.6199	0.422
60.8522	0.453		60.8522	0.46		60.8522	0.449
61.0845	0.448		61.0845	0.454		61.0845	0.444
61.3168	0.442		61.3168	0.448		61.3168	0.438
61.549	0.428		61.549	0.434		61.549	0.426
61.7813	0.438		61.7813	0.44		61.7813	0.435
62.0136	0.419		62.0136	0.425		62.0136	0.417
62.2459	0.426		62.2459	0.428		62.2459	0.424
62.4782	0.413		62.4782	0.418		62.4782	0.411
62.7105	0.422		62.7105	0.423		62.7105	0.42
62.9428	0.437		62.9428	0.438		62.9428	0.436
63.175	0.433		63.175	0.434		63.175	0.431
63.4073	0.442		63.4073	0.444		63.4073	0.438
63.6396	0.411		63.6396	0.414		63.6396	0.409
63.8719	0.409		63.8719	0.414		63.8719	0.408
64.1042	0.417		64.1042	0.422		64.1042	0.414
64.3365	0.431		64.3365	0.436		64.3365	0.429
64.5688	0.429		64.5688	0.432		64.5688	0.423
64.801	0.439		64.801	0.444		64.801	0.439
65.0333	0.415		65.0333	0.421		65.0333	0.413
65.2656	0.413		65.2656	0.413		65.2656	0.407
65.4979	0.418		65.4979	0.421		65.4979	0.415
65.7302	0.432		65.7302	0.433		65.7302	0.427
65.9625	0.404		65.9625	0.409		65.9625	0.403
66.1948	0.423		66.1948	0.424		66.1948	0.42
66.427	0.428		66.427	0.431		66.427	0.423
66.6593	0.408		66.6593	0.409		66.6593	0.405
66.8916	0.419		66.8916	0.422		66.8916	0.418
67.1239	0.427		67.1239	0.433		67.1239	0.424
67.3562	0.407		67.3562	0.412		67.3562	0.403
67.5885	0.4		67.5885	0.402		67.5885	0.398
67.8208	0.407		67.8208	0.413		67.8208	0.406
68.053	0.402		68.053	0.403		68.053	0.4
68.2853	0.397		68.2853	0.401		68.2853	0.392
68.5176	0.4		68.5176	0.403		68.5176	0.396
68.7499	0.423		68.7499	0.427		68.7499	0.42
68.9822	0.423		68.9822	0.425		68.9822	0.422
69.2145	0.422		69.2145	0.428		69.2145	0.418
69.4468	0.421		69.4468	0.426		69.4468	0.417
69.679	0.405		69.679	0.408		69.679	0.403
69.9113	0.41		69.9113	0.411		69.9113	0.405
70.1436	0.403		70.1436	0.404		70.1436	0.399
70.3759	0.407		70.3759	0.409		70.3759	0.403
70.6082	0.407		70.6082	0.412		70.6082	0.404
70.8405	0.393		70.8405	0.396		70.8405	0.392
71.0728	0.411		71.0728	0.415		71.0728	0.407
71.305	0.395		71.305	0.4		71.305	0.394
71.5373	0.41		71.5373	0.413		71.5373	0.406
71.7696	0.41		71.7696	0.412		71.7696	0.409
72.0019	0.397		72.0019	0.397		72.0019	0.393
72.2342	0.398		72.2342	0.402		72.2342	0.393
72.4665	0.394		72.4665	0.394		72.4665	0.39
72.6988	0.41		72.6988	0.415		72.6988	0.41
72.931	0.404		72.931	0.409		72.931	0.402
73.1633	0.384		73.1633	0.385		73.1633	0.379
73.3956	0.398		73.3956	0.403		73.3956	0.395
73.6279	0.392		73.6279	0.397		73.6279	0.391
73.8602	0.381		73.8602	0.382		73.8602	0.381
74.0925	0.389		74.0925	0.394		74.0925	0.386
74.3248	0.388		74.3248	0.392		74.3248	0.384
74.557	0.387		74.557	0.392		74.557	0.386
74.7893	0.379		74.7893	0.383		74.7893	0.375
75.0216	0.399		75.0216	0.399		75.0216	0.394
75.2539	0.376		75.2539	0.378		75.2539	0.371
75.4862	0.395		75.4862	0.399		75.4862	0.391
75.7185	0.396		75.7185	0.399		75.7185	0.395
75.9508	0.385		75.9508	0.388		75.9508	0.382
76.183	0.393		76.183	0.395		76.183	0.389
76.4153	0.395		76.4153	0.4		76.4153	0.39
76.6476	0.379		76.6476	0.384		76.6476	0.377
76.8799	0.379		76.8799	0.383		76.8799	0.375
77.1122	0.394		77.1122	0.399		77.1122	0.391
77.3445	0.373		77.3445	0.377		77.3445	0.368
77.5768	0.388		77.5768	0.39		77.5768	0.385
77.809	0.393		77.809	0.395		77.809	0.387
78.0413	0.374		78.0413	0.377		78.0413	0.37
78.2736	0.384		78.2736	0.388		78.2736	0.381
78.5059	0.369		78.5059	0.371		78.5059	0.369
78.7382	0.389		78.7382	0.391		78.7382	0.386
78.9705	0.386		78.9705	0.386		78.9705	0.386
79.2028	0.379		79.2028	0.385		79.2028	0.375
79.435	0.389		79.435	0.393		79.435	0.385
79.6673	0.382		79.6673	0.385		79.6673	0.377
79.8996	0.376		79.8996	0.379		79.8996	0.372
80.1319	0.366		80.1319	0.366		80.1319	0.361
80.3642	0.376		80.3642	0.381		80.3642	0.371
80.5965	0.379		80.5965	0.382		80.5965	0.378
80.8288	0.383		80.8288	0.388		80.8288	0.381
81.061	0.372		81.061	0.377		81.061	0.369
81.2933	0.362		81.2933	0.363		81.2933	0.36
81.5256	0.382		81.5256	0.382		81.5256	0.381
81.7579	0.36		81.7579	0.362		81.7579	0.356
81.9902	0.369		81.9902	0.372		81.9902	0.364
82.2225	0.366		82.2225	0.37		82.2225	0.361
82.4548	0.368		82.4548	0.372		82.4548	0.367
82.687	0.379		82.687	0.381		82.687	0.378
82.9193	0.357		82.9193	0.361		82.9193	0.355
83.1516	0.376		83.1516	0.378		83.1516	0.375
83.3839	0.356		83.3839	0.36		83.3839	0.354
83.6162	0.371		83.6162	0.375		83.6162	0.37
83.8485	0.373		83.8485	0.375		83.8485	0.369
84.0808	0.368		84.0808	0.369		84.0808	0.367
84.313	0.365		84.313	0.365		84.313	0.364
84.5453	0.363		84.5453	0.364		84.5453	0.361
84.7776	0.354		84.7776	0.355		84.7776	0.349
85.0099	0.359		85.0099	0.364		85.0099	0.356
85.2422	0.368		85.2422	0.371		85.2422	0.365
85.4745	0.363		85.4745	0.368		85.4745	0.361
85.7068	0.362		85.7068	0.366		85.7068	0.357
85.939	0.367		85.939	0.369		85.939	0.362
86.1713	0.35		86.1713	0.35		86.1713	0.349
86.4036	0.357		86.4036	0.359		86.4036	0.354
86.6359	0.365		86.6359	0.37		86.6359	0.36
86.8682	0.354		86.8682	0.356		86.8682	0.351
87.1005	0.352		87.1005	0.356		87.1005	0.351
87.3328	0.348		87.3328	0.35		87.3328	0.344
87.565	0.349		87.565	0.353		87.565	0.347
87.7973	0.357		87.7973	0.361		87.7973	0.354
88.0296	0.357		88.0296	0.36		88.0296	0.354
88.2619	0.352		88.2619	0.353		88.2619	0.352
88.4942	0.348		88.4942	0.353		88.4942	0.347
88.7265	0.346		88.7265	0.347		88.7265	0.345
88.9588	0.344		88.9588	0.344		88.9588	0.343
89.191	0.344		89.191	0.346		89.191	0.341
89.4233	0.348		89.4233	0.353		89.4233	0.344
89.6556	0.349		89.6556	0.354		89.6556	0.349
89.8879	0.352		89.8879	0.355		89.8879	0.349
90.1202	0.342		90.1202	0.343		90.1202	0.338
90.3525	0.347		90.3525	0.351		90.3525	0.342
90.5848	0.346		90.5848	0.347		90.5848	0.344
90.817	0.352		90.817	0.353		90.817	0.351
91.0493	0.34		91.0493	0.341		91.0493	0.338
91.2816	0.342		91.2816	0.343		91.2816	0.341
91.5139	0.351		91.5139	0.355		91.5139	0.347
91.7462	0.336		91.7462	0.339		91.7462	0.335
91.9785	0.349		91.9785	0.349		91.9785	0.348
92.2108	0.339		92.2108	0.339		92.2108	0.337
92.443	0.347		92.443	0.349		92.443	0.347
92.6753	0.34		92.6753	0.343		92.6753	0.339
92.9076	0.344		92.9076	0.347		92.9076	0.339
93.1399	0.342		93.1399	0.347		93.1399	0.337
93.3722	0.338		93.3722	0.341		93.3722	0.336
93.6045	0.336		93.6045	0.337		93.6045	0.334
93.8368	0.339		93.8368	0.344		93.8368	0.338
94.069	0.327		94.069	0.331		94.069	0.327
94.3013	0.342		94.3013	0.344		94.3013	0.34
94.5336	0.341		94.5336	0.343		94.5336	0.341
94.7659	0.329		94.7659	0.331		94.7659	0.325
94.9982	0.34		94.9982	0.341		94.9982	0.339
95.2305	0.331		95.2305	0.334		95.2305	0.33
95.4628	0.334		95.4628	0.339		95.4628	0.332
95.695	0.34		95.695	0.345		95.695	0.336
95.9273	0.332		95.9273	0.333		95.9273	0.331
96.1596	0.32		96.1596	0.324		96.1596	0.32
96.3919	0.331		96.3919	0.333		96.3919	0.329
96.6242	0.328		96.6242	0.332		96.6242	0.326
96.8565	0.335		96.8565	0.339		96.8565	0.333
97.0888	0.321		97.0888	0.323		97.0888	0.32
97.321	0.323		97.321	0.327		97.321	0.321
97.5533	0.328		97.5533	0.332		97.5533	0.325
97.7856	0.324		97.7856	0.329		97.7856	0.321
98.0179	0.332		98.0179	0.334		98.0179	0.331
98.2502	0.331		98.2502	0.332		98.2502	0.331
98.4825	0.331		98.4825	0.336		98.4825	0.33
98.7148	0.316		98.7148	0.318		98.7148	0.313
98.947	0.332		98.947	0.335		98.947	0.331
99.1793	0.332		99.1793	0.337		99.1793	0.332
99.4116	0.321		99.4116	0.321		99.4116	0.318
99.6439	0.327		99.6439	0.332		99.6439	0.327
99.8762	0.329		99.8762	0.333		99.8762	0.324
100.108	0.327		100.108	0.328		100.108	0.323
100.341	0.32		100.341	0.322		100.341	0.317
100.573	0.327		100.573	0.331		100.573	0.327
100.805	0.315		100.805	0.317		100.805	0.311
101.038	0.327		101.038	0.327		101.038	0.327
101.27	0.325		101.27	0.328		101.27	0.323
101.502	0.312		101.502	0.315		101.502	0.31
101.734	0.325		101.734	0.327		101.734	0.321
101.967	0.319		101.967	0.324		101.967	0.316
102.199	0.32		102.199	0.323		102.199	0.316
102.431	0.316		102.431	0.318		102.431	0.312
102.664	0.313		102.664	0.317		102.664	0.311
102.896	0.323		102.896	0.327		102.896	0.32
103.128	0.324		103.128	0.326		103.128	0.324
103.36	0.321		103.36	0.324		103.36	0.32
103.593	0.319		103.593	0.319		103.593	0.316
103.825	0.325		103.825	0.327		103.825	0.322
104.057	0.317		104.057	0.322		104.057	0.314
104.29	0.328		104.29	0.332		104.29	0.325
104.522	0.321		104.522	0.324		104.522	0.319
104.754	0.323		104.754	0.324		104.754	0.322
104.986	0.312		104.986	0.316		104.986	0.312
105.219	0.311		105.219	0.313		105.219	0.307
105.451	0.312		105.451	0.316		105.451	0.31
105.683	0.311		105.683	0.311		105.683	0.308
105.916	0.318		105.916	0.321		105.916	0.317
106.148	0.314		106.148	0.315		106.148	0.311
106.38	0.321		106.38	0.325		106.38	0.317
106.612	0.322		106.612	0.325		106.612	0.318
106.845	0.319		106.845	0.32		106.845	0.314
107.077	0.317		107.077	0.322		107.077	0.317
107.309	0.324		107.309	0.327		107.309	0.321
107.542	0.32		107.542	0.322		107.542	0.317
107.774	0.322		107.774	0.323		107.774	0.322
108.006	0.309		108.006	0.313		108.006	0.305
108.238	0.312		108.238	0.316		108.238	0.31
108.471	0.314		108.471	0.316		108.471	0.311
108.703	0.308		108.703	0.312		108.703	0.305
108.935	0.321		108.935	0.325		108.935	0.317
109.168	0.32		109.168	0.322		109.168	0.318
109.4	0.321		109.4	0.322		109.4	0.317
109.632	0.322		109.632	0.326		109.632	0.321
109.864	0.319		109.864	0.32		109.864	0.318
110.097	0.314		110.097	0.318		110.097	0.312
110.329	0.308		110.329	0.311		110.329	0.307
110.561	0.318		110.561	0.322		110.561	0.316
110.794	0.316		110.794	0.318		110.794	0.315
111.026	0.31		111.026	0.314		111.026	0.309
111.258	0.313		111.258	0.316		111.258	0.312
111.49	0.32		111.49	0.325		111.49	0.318
111.723	0.308		111.723	0.311		111.723	0.307
111.955	0.311		111.955	0.315		111.955	0.31
112.187	0.313		112.187	0.316		112.187	0.309
112.42	0.308		112.42	0.311		112.42	0.307
112.652	0.317		112.652	0.321		112.652	0.317
112.884	0.311		112.884	0.314		112.884	0.307
113.116	0.315		113.116	0.317		113.116	0.315
113.349	0.307		113.349	0.308		113.349	0.304
113.581	0.312		113.581	0.317		113.581	0.308
113.813	0.308		113.813	0.312		113.813	0.307
114.046	0.309		114.046	0.31		114.046	0.309
114.278	0.315		114.278	0.318		114.278	0.31
114.51	0.313		114.51	0.315		114.51	0.312
114.742	0.316		114.742	0.317		114.742	0.311
114.975	0.318		114.975	0.319		114.975	0.314
115.207	0.306		115.207	0.311		115.207	0.303
115.439	0.31		115.439	0.311		115.439	0.305
115.672	0.315		115.672	0.318		115.672	0.313
115.904	0.306		115.904	0.307		115.904	0.305
116.136	0.314		116.136	0.317		116.136	0.311
116.368	0.306		116.368	0.309		116.368	0.304
116.601	0.309		116.601	0.311		116.601	0.304
116.833	0.315		116.833	0.318		116.833	0.311
117.065	0.304		117.065	0.307		117.065	0.3
117.298	0.317		117.298	0.319		117.298	0.317
117.53	0.319		117.53	0.322		117.53	0.315
117.762	0.309		117.762	0.314		117.762	0.309
117.994	0.306		117.994	0.309		117.994	0.302
118.227	0.317		118.227	0.319		118.227	0.316
118.459	0.303		118.459	0.305		118.459	0.301
118.691	0.312		118.691	0.314		118.691	0.311
118.924	0.303		118.924	0.307		118.924	0.3
119.156	0.308		119.156	0.312		119.156	0.307
119.388	0.312		119.388	0.313		119.388	0.311
119.62	0.307		119.62	0.311		119.62	0.304
119.853	0.307		119.853	0.308		119.853	0.304
120.085	0.305		120.085	0.308		120.085	0.301
120.317	0.312		120.317	0.314		120.317	0.309
120.55	0.304		120.55	0.308		120.55	0.304
120.782	0.308		120.782	0.312		120.782	0.307
121.014	0.311		121.014	0.311		121.014	0.308
121.246	0.302		121.246	0.302		121.246	0.298
121.479	0.316		121.479	0.319		121.479	0.313
121.711	0.308		121.711	0.308		121.711	0.304
121.943	0.317		121.943	0.317		121.943	0.317
122.176	0.308		122.176	0.311		122.176	0.307
122.408	0.302		122.408	0.306		122.408	0.299
122.64	0.303		122.64	0.307		122.64	0.301
122.872	0.313		122.872	0.317		122.872	0.312
123.105	0.301		123.105	0.302		123.105	0.301
123.337	0.309		123.337	0.313		123.337	0.309
123.569	0.314		123.569	0.315		123.569	0.314
123.802	0.301		123.802	0.304		123.802	0.298
124.034	0.304		124.034	0.307		124.034	0.301
124.266	0.302		124.266	0.303		124.266	0.298
124.498	0.314		124.498	0.318		124.498	0.313
124.731	0.312		124.731	0.315		124.731	0.309
124.963	0.301		124.963	0.306		124.963	0.301
125.195	0.313		125.195	0.317		125.195	0.309
125.428	0.304		125.428	0.304		125.428	0.303
125.66	0.308		125.66	0.309		125.66	0.304
125.892	0.301		125.892	0.305		125.892	0.301
126.124	0.306		126.124	0.309		126.124	0.303
126.357	0.306		126.357	0.307		126.357	0.303
126.589	0.303		126.589	0.307		126.589	0.303
126.821	0.311		126.821	0.314		126.821	0.307
127.054	0.302		127.054	0.306		127.054	0.298
127.286	0.313		127.286	0.314		127.286	0.311
127.518	0.305		127.518	0.307		127.518	0.301
127.75	0.303		127.75	0.304		127.75	0.303
127.983	0.31		127.983	0.313		127.983	0.308
128.215	0.308		128.215	0.309		128.215	0.305
128.447	0.305		128.447	0.308		128.447	0.305
128.68	0.302		128.68	0.306		128.68	0.302
128.912	0.307		128.912	0.307		128.912	0.304
129.144	0.306		129.144	0.308		129.144	0.303
129.376	0.299		129.376	0.302		129.376	0.298
129.609	0.3		129.609	0.302		129.609	0.296
129.841	0.298		129.841	0.3		129.841	0.295
130.073	0.297		130.073	0.298		130.073	0.294
130.306	0.308		130.306	0.309		130.306	0.305
130.538	0.311		130.538	0.312		130.538	0.309
130.77	0.302		130.77	0.306		130.77	0.298
131.002	0.305		131.002	0.309		131.002	0.303
131.235	0.303		131.235	0.304		131.235	0.3
131.467	0.307		131.467	0.308		131.467	0.304
131.699	0.305		131.699	0.307		131.699	0.303
131.932	0.297		131.932	0.298		131.932	0.293
132.164	0.308		132.164	0.311		132.164	0.304
132.396	0.309		132.396	0.313		132.396	0.305
132.628	0.3		132.628	0.303		132.628	0.298
132.861	0.3		132.861	0.301		132.861	0.297
133.093	0.307		133.093	0.308		133.093	0.307
133.325	0.3		133.325	0.301		133.325	0.3
133.558	0.307		133.558	0.308		133.558	0.305
133.79	0.307		133.79	0.31		133.79	0.307
134.022	0.307		134.022	0.309		134.022	0.305
134.254	0.303		134.254	0.306		134.254	0.303
134.487	0.305		134.487	0.309		134.487	0.302
134.719	0.306		134.719	0.308		134.719	0.305
134.951	0.299		134.951	0.299		134.951	0.298
135.184	0.3		135.184	0.305		135.184	0.299
135.416	0.296		135.416	0.299		135.416	0.294
135.648	0.296		135.648	0.296		135.648	0.295
135.88	0.3		135.88	0.303		135.88	0.297
136.113	0.296		136.113	0.297		136.113	0.292
136.345	0.299		136.345	0.3		136.345	0.299
136.577	0.297		136.577	0.298		136.577	0.293
136.81	0.296		136.81	0.299		136.81	0.293
137.042	0.304		137.042	0.306		137.042	0.303
137.274	0.297		137.274	0.298		137.274	0.295
137.506	0.306		137.506	0.311		137.506	0.304
137.739	0.301		137.739	0.302		137.739	0.298
137.971	0.301		137.971	0.302		137.971	0.3
138.203	0.294		138.203	0.297		138.203	0.292
138.436	0.302		138.436	0.306		138.436	0.3
138.668	0.297		138.668	0.299		138.668	0.293
138.9	0.297		138.9	0.297		138.9	0.296
139.132	0.3		139.132	0.302		139.132	0.298
139.365	0.294		139.365	0.297		139.365	0.294
139.597	0.297		139.597	0.301		139.597	0.297
139.829	0.298		139.829	0.3		139.829	0.296
140.062	0.292		140.062	0.295		140.062	0.292
140.294	0.293		140.294	0.293		140.294	0.29
140.526	0.299		140.526	0.299		140.526	0.298
140.758	0.301		140.758	0.301		140.758	0.299
140.991	0.298		140.991	0.301		140.991	0.296
141.223	0.297		141.223	0.301		141.223	0.297
141.455	0.304		141.455	0.305		141.455	0.301
141.688	0.303		141.688	0.303		141.688	0.299
141.92	0.291		141.92	0.294		141.92	0.291
142.152	0.3		142.152	0.304		142.152	0.3
142.384	0.291		142.384	0.292		142.384	0.29
142.617	0.29		142.617	0.29		142.617	0.287
142.849	0.293		142.849	0.295		142.849	0.292
143.081	0.303		143.081	0.304		143.081	0.301
143.314	0.292		143.314	0.295		143.314	0.289
143.546	0.299		143.546	0.302		143.546	0.295
143.778	0.303		143.778	0.306		143.778	0.299
144.01	0.299		144.01	0.303		144.01	0.297
144.243	0.295		144.243	0.295		144.243	0.292
144.475	0.292		144.475	0.294		144.475	0.289
144.707	0.301		144.707	0.301		144.707	0.297
144.94	0.293		144.94	0.296		144.94	0.291
145.172	0.298		145.172	0.301		145.172	0.294
145.404	0.301		145.404	0.302		145.404	0.298
145.636	0.3		145.636	0.303		145.636	0.3
145.869	0.299		145.869	0.301		145.869	0.298
146.101	0.29		146.101	0.292		146.101	0.287
146.333	0.29		146.333	0.293		146.333	0.286
146.566	0.3		146.566	0.303		146.566	0.3
146.798	0.298		146.798	0.302		146.798	0.296
147.03	0.29		147.03	0.292		147.03	0.286
147.262	0.292		147.262	0.293		147.262	0.289
147.495	0.292		147.495	0.292		147.495	0.289
147.727	0.29		147.727	0.292		147.727	0.288
147.959	0.296		147.959	0.296		147.959	0.295
148.192	0.292		148.192	0.293		148.192	0.288
148.424	0.29		148.424	0.29		148.424	0.29
148.656	0.297		148.656	0.301		148.656	0.294
148.888	0.294		148.888	0.294		148.888	0.29
149.121	0.291		149.121	0.293		149.121	0.287
149.353	0.293		149.353	0.294		149.353	0.291
149.585	0.288		149.585	0.291		149.585	0.284
149.818	0.295		149.818	0.297		149.818	0.293
150.05	0.288		150.05	0.291		150.05	0.285
150.282	0.29		150.282	0.293		150.282	0.288
150.514	0.287		150.514	0.29		150.514	0.283
150.747	0.285		150.747	0.289		150.747	0.284
150.979	0.294		150.979	0.295		150.979	0.292
151.211	0.292		151.211	0.295		151.211	0.29
151.444	0.286		151.444	0.288		151.444	0.283
151.676	0.287		151.676	0.289		151.676	0.282
151.908	0.29		151.908	0.293		151.908	0.288
152.14	0.288		152.14	0.288		152.14	0.287
152.373	0.288		152.373	0.289		152.373	0.288
152.605	0.285		152.605	0.289		152.605	0.285
152.837	0.284		152.837	0.288		152.837	0.281
153.07	0.284		153.07	0.286		153.07	0.283
153.302	0.29		153.302	0.29		153.302	0.287
153.534	0.283		153.534	0.285		153.534	0.28
153.766	0.282		153.766	0.285		153.766	0.278
153.999	0.284		153.999	0.286		153.999	0.282
154.231	0.283		154.231	0.286		154.231	0.283
154.463	0.282		154.463	0.282		154.463	0.279
154.696	0.287		154.696	0.289		154.696	0.286
154.928	0.286		154.928	0.288		154.928	0.283
155.16	0.287		155.16	0.289		155.16	0.285
155.392	0.288		155.392	0.291		155.392	0.287
155.625	0.284		155.625	0.287		155.625	0.283
155.857	0.289		155.857	0.29		155.857	0.288
156.089	0.281		156.089	0.283		156.089	0.277
156.322	0.285		156.322	0.286		156.322	0.283
156.554	0.285		156.554	0.289		156.554	0.285
156.786	0.28		156.786	0.283		156.786	0.278
157.018	0.286		157.018	0.289		157.018	0.285
157.251	0.279		157.251	0.281		157.251	0.278
157.483	0.277		157.483	0.28		157.483	0.274
157.715	0.284		157.715	0.288		157.715	0.28
157.948	0.278		157.948	0.279		157.948	0.276
158.18	0.279		158.18	0.282		158.18	0.275
158.412	0.277		158.412	0.278		158.412	0.277
158.644	0.286		158.644	0.29		158.644	0.282
158.877	0.285		158.877	0.288		158.877	0.281
159.109	0.284		159.109	0.284		159.109	0.282
159.341	0.276		159.341	0.279		159.341	0.274
159.574	0.283		159.574	0.284		159.574	0.281
159.806	0.276		159.806	0.28		159.806	0.275
160.038	0.278		160.038	0.279		160.038	0.275
160.27	0.281		160.27	0.282		160.27	0.281
160.503	0.276		160.503	0.278		160.503	0.275
160.735	0.277		160.735	0.281		160.735	0.274
160.967	0.279		160.967	0.281		160.967	0.275
161.2	0.275		161.2	0.276		161.2	0.274
161.432	0.278		161.432	0.279		161.432	0.277
161.664	0.275		161.664	0.278		161.664	0.274
161.896	0.281		161.896	0.284		161.896	0.278
162.129	0.28		162.129	0.282		162.129	0.28
162.361	0.277		162.361	0.28		162.361	0.275
162.593	0.278		162.593	0.282		162.593	0.274
162.826	0.273		162.826	0.274		162.826	0.271
163.058	0.277		163.058	0.281		163.058	0.277
163.29	0.277		163.29	0.28		163.29	0.276
163.522	0.277		163.522	0.278		163.522	0.275
163.755	0.277		163.755	0.281		163.755	0.276
163.987	0.27		163.987	0.271		163.987	0.267
164.219	0.277		164.219	0.278		164.219	0.275
164.452	0.27		164.452	0.271		164.452	0.268
164.684	0.274		164.684	0.276		164.684	0.27
164.916	0.27		164.916	0.271		164.916	0.268
165.148	0.272		165.148	0.272		165.148	0.271
165.381	0.272		165.381	0.275		165.381	0.271
165.613	0.268		165.613	0.268		165.613	0.266
165.845	0.275		165.845	0.277		165.845	0.275
166.078	0.272		166.078	0.274		166.078	0.271
166.31	0.272		166.31	0.272		166.31	0.27
166.542	0.273		166.542	0.275		166.542	0.271
166.774	0.267		166.774	0.27		166.774	0.264
167.007	0.274		167.007	0.277		167.007	0.272
167.239	0.267		167.239	0.268		167.239	0.266
167.471	0.268		167.471	0.269		167.471	0.264
167.704	0.266		167.704	0.27		167.704	0.262
167.936	0.266		167.936	0.268		167.936	0.262
168.168	0.265		168.168	0.268		168.168	0.264
168.4	0.265		168.4	0.267		168.4	0.263
168.633	0.267		168.633	0.271		168.633	0.264
168.865	0.266		168.865	0.267		168.865	0.265
169.097	0.269		169.097	0.272		169.097	0.268
169.33	0.268		169.33	0.272		169.33	0.266
169.562	0.264		169.562	0.266		169.562	0.263
169.794	0.27		169.794	0.27		169.794	0.269
170.026	0.268		170.026	0.269		170.026	0.266
170.259	0.271		170.259	0.273		170.259	0.269
170.491	0.269		170.491	0.271		170.491	0.266
170.723	0.263		170.723	0.267		170.723	0.259
170.956	0.263		170.956	0.266		170.956	0.261
171.188	0.268		171.188	0.269		171.188	0.266
171.42	0.265		171.42	0.268		171.42	0.264
171.652	0.267		171.652	0.268		171.652	0.264
171.885	0.268		171.885	0.269		171.885	0.268
172.117	0.261		172.117	0.263		172.117	0.259
172.349	0.264		172.349	0.266		172.349	0.26
172.582	0.264		172.582	0.264		172.582	0.263
172.814	0.265		172.814	0.268		172.814	0.263
173.046	0.266		173.046	0.27		173.046	0.263
173.278	0.263		173.278	0.263		173.278	0.261
173.511	0.264		173.511	0.267		173.511	0.261
173.743	0.265		173.743	0.267		173.743	0.262
173.975	0.26		173.975	0.263		173.975	0.257
174.208	0.26		174.208	0.26		174.208	0.258
174.44	0.263		174.44	0.265		174.44	0.263
174.672	0.259		174.672	0.261		174.672	0.257
174.904	0.26		174.904	0.263		174.904	0.259
175.137	0.26		175.137	0.263		175.137	0.258
175.369	0.262		175.369	0.265		175.369	0.26
175.601	0.259		175.601	0.263		175.601	0.257
175.834	0.259		175.834	0.259		175.834	0.257
176.066	0.26		176.066	0.261		176.066	0.257
176.298	0.26		176.298	0.263		176.298	0.259
176.53	0.256		176.53	0.259		176.53	0.253
176.763	0.259		176.763	0.259		176.763	0.255
176.995	0.258		176.995	0.258		176.995	0.255
177.227	0.256		177.227	0.259		177.227	0.254
177.46	0.253		177.46	0.256		177.46	0.25
177.692	0.258		177.692	0.26		177.692	0.258
177.924	0.256		177.924	0.256		177.924	0.255
178.156	0.256		178.156	0.26		178.156	0.254
178.389	0.257		178.389	0.26		178.389	0.257
178.621	0.257		178.621	0.259		178.621	0.257
178.853	0.257		178.853	0.257		178.853	0.254
179.086	0.257		179.086	0.26		179.086	0.254
179.318	0.257		179.318	0.258		179.318	0.254
179.55	0.257		179.55	0.258		179.55	0.254
179.782	0.257		179.782	0.258		179.782	0.254
180.015	0.257		180.015	0.259		180.015	0.255
180.247	0.257		180.247	0.259		180.247	0.256
180.479	0.257		180.479	0.258		180.479	0.254
180.712	0.257		180.712	0.259		180.712	0.254
180.944	0.257		180.944	0.258		180.944	0.255
181.176	0.257		181.176	0.258		181.176	0.253
181.408	0.257		181.408	0.257		181.408	0.253
181.641	0.257		181.641	0.258		181.641	0.254
181.873	0.257		181.873	0.257		181.873	0.254
182.105	0.257		182.105	0.257		182.105	0.255
182.338	0.257		182.338	0.257		182.338	0.254
182.57	0.257		182.57	0.258		182.57	0.254
182.802	0.257		182.802	0.257		182.802	0.255
183.034	0.257		183.034	0.258		183.034	0.254
183.267	0.257		183.267	0.258		183.267	0.255
183.499	0.257		183.499	0.258		183.499	0.255
183.731	0.257		183.731	0.258		183.731	0.254
183.964	0.257		183.964	0.26		183.964	0.253
184.196	0.257		184.196	0.259		184.196	0.255
184.428	0.256		184.428	0.259		184.428	0.254
184.66	0.256		184.66	0.257		184.66	0.255
184.893	0.256		184.893	0.258		184.893	0.256
185.125	0.256		185.125	0.259		185.125	0.256
185.357	0.256		185.357	0.26		185.357	0.253
185.59	0.256		185.59	0.258		185.59	0.254
185.822	0.256		185.822	0.259		185.822	0.253
186.054	0.256		186.054	0.259		186.054	0.255
186.286	0.256		186.286	0.257		186.286	0.255
186.519	0.256		186.519	0.259		186.519	0.255
186.751	0.256		186.751	0.26		186.751	0.252
186.983	0.256		186.983	0.259		186.983	0.256

## Sheet: Dry eye tears + N94C6 B,E,G
Dry eye tears + N-94/C-6: Time dependent relaxation of surface tension															Dry eye tears + N-94/C-6: Fourier transform
Time	delta Pi		Time	delta Pi		Time	delta Pi								v	log v	Ereal	Eim	tan Phi
0	1.562		0	1.568		0	1.558								1e-05	-5	3.65341	0.555496	0.152049
0.23	1.473		0.23	1.49		0.23	1.462								2e-05	-4.69897	6.24277	1.6598	0.265876
0.69	1.577		0.69	1.579		0.69	1.571								3e-05	-4.52288	7.84219	2.62095	0.334212
0.92	1.427		0.92	1.437		0.92	1.425								4e-05	-4.39794	8.87676	3.52304	0.396883
1.15	1.429		1.15	1.443		1.15	1.428								5e-05	-4.30103	9.58558	4.3769	0.456613
1.38	1.379		1.38	1.387		1.38	1.367								6e-05	-4.22185	10.1002	5.18211	0.513072
1.61	1.458		1.61	1.461		1.61	1.454								7e-05	-4.1549	10.495	5.93604	0.565609
1.84	1.355		1.84	1.374		1.84	1.35								8e-05	-4.09691	10.8137	6.63606	0.613673
2.08	1.461		2.08	1.482		2.08	1.451								9e-05	-4.04576	12.8696	7.28031	0.565698
2.31	1.41		2.31	1.425		2.31	1.402								0.0001	-4	14.9334	7.86792	0.526867
2.54	1.449		2.54	1.469		2.54	1.437								0.0002	-3.69897	17.3088	10.9856	0.634686
2.77	1.373		2.77	1.4		2.77	1.359								0.0003	-3.52288	19.8243	11.1423	0.562054
3	1.437		3	1.446		3	1.434								0.0004	-3.39794	22.2931	10.4686	0.469589
3.23	1.332		3.23	1.352		3.23	1.322								0.0005	-3.30103	24.5759	9.73997	0.396322
3.69	1.445		3.69	1.455		3.69	1.444								0.0006	-3.22185	26.591	9.14794	0.344024
3.92	1.273		3.92	1.281		3.92	1.261								0.0007	-3.1549	28.3065	8.71261	0.307795
4.16	1.28		4.16	1.284		4.16	1.268								0.0008	-3.09691	29.7265	8.41253	0.282997
4.39	1.381		4.39	1.393		4.39	1.376								0.0009	-3.04576	34.6807	8.2209	0.237046
4.63	1.242		4.63	1.252		4.63	1.231								0.001	-3	35.5251	8.11439	0.228413
4.88	1.289		4.88	1.306		4.88	1.286								0.002	-2.69897	36.089	9.13361	0.253086
5.11	1.237		5.11	1.254		5.11	1.233								0.003	-2.52288	36.5024	11.0478	0.302659
5.34	1.26		5.34	1.267		5.34	1.251								0.004	-2.39794	36.7904	12.6914	0.344966
5.57	1.356		5.57	1.375		5.57	1.348								0.005	-2.30103	36.9887	13.8107	0.373376
5.82	1.24		5.82	1.248		5.82	1.235								0.006	-2.22185	37.1259	14.3865	0.387506
6.05	1.329		6.05	1.343		6.05	1.316								0.007	-2.1549	37.2217	14.4946	0.389412
6.3	1.294		6.3	1.295		6.3	1.282								0.008	-2.09691	37.289	14.2455	0.382029
6.53	1.328		6.53	1.341		6.53	1.318								0.009	-2.04576	37.4289	13.7519	0.367415
6.77	1.215		6.77	1.219		6.77	1.206								0.01	-2	37.3955	13.1116	0.35062
7	1.267		7	1.284		7	1.265								0.02	-1.69897	37.3669	7.50371	0.200812
7.24	1.163		7.24	1.173		7.24	1.159								0.03	-1.52288	37.3488	5.5446	0.148455
7.47	1.259		7.47	1.261		7.47	1.253								0.04	-1.39794	37.3373	4.60488	0.123332
7.93	1.171		7.93	1.178		7.93	1.165								0.05	-1.30103	37.3297	3.95525	0.105955
8.16	1.119		8.16	1.141		8.16	1.109								0.06	-1.22185	37.3245	3.45461	0.092556
8.39	1.141		8.39	1.154		8.39	1.139								0.07	-1.1549	37.3208	3.05613	0.0818882
8.62	1.184		8.62	1.186		8.62	1.181								0.08	-1.09691	37.3181	2.73338	0.0732455
8.85	1.112		8.85	1.134		8.85	1.106								0.09	-1.04576	37.309	2.46813	0.0661537
9.08	1.12		9.08	1.137		9.08	1.116								0.1	-1	37.3073	2.24719	0.0602346
9.32	1.175		9.32	1.186		9.32	1.173								0.2	-0.69897	37.3066	1.16833	0.031317
9.55	1.103		9.55	1.122		9.55	1.095								0.3	-0.522879	37.3064	0.784814	0.021037
9.78	1.141		9.78	1.161		9.78	1.131								0.4	-0.39794	37.3062	0.59019	0.0158201
10.01	1.072		10.01	1.091		10.01	1.07								0.5	-0.30103	37.3061	0.47274	0.0126719
10.24	1.179		10.24	1.181		10.24	1.168								0.6	-0.221849	37.306	0.394217	0.0105671
10.47	1.092		10.47	1.093		10.47	1.083								0.7	-0.154902	37.306	0.338038	0.00906123
10.93	1.091		10.93	1.099		10.93	1.08								0.8	-0.09691	37.306	0.295862	0.00793069
11.16	1.167		11.16	1.188		11.16	1.163								0.9	-0.0457575	37.3059	0.263036	0.0070508
11.4	1.063		11.4	1.084		11.4	1.056								1	-4.33947e-16	37.3059	0.236764	0.00634655
11.63	1.092		11.63	1.099		11.63	1.087
11.86	1.026		11.86	1.043		11.86	1.026
12.09	1.036		12.09	1.047		12.09	1.029
12.32	1.116		12.32	1.12		12.32	1.111
12.55	1.133		12.55	1.134		12.55	1.129
12.78	1.1		12.78	1.121		12.78	1.092
13.01	1.099		13.01	1.101		13.01	1.097
13.24	0.983		13.24	0.996		13.24	0.975
13.48	1.004		13.48	1.005		13.48	0.996
13.94	1.049		13.94	1.057		13.94	1.044
14.17	1		14.17	1.016		14.17	0.99
14.4	1.081		14.4	1.098		14.4	1.073
14.65	1.018		14.65	1.025		14.65	1.012
14.88	0.973		14.88	0.989		14.88	0.972
15.11	1.014		15.11	1.032		15.11	1.011
15.34	0.959		15.34	0.97		15.34	0.956
15.57	1.031		15.57	1.043		15.57	1.028
15.8	1.03		15.8	1.037		15.8	1.027
16.03	0.99		16.03	1.009		16.03	0.98
16.26	1.015		16.26	1.025		16.26	1.014
16.49	0.956		16.49	0.963		16.49	0.952
16.73	0.899		16.73	0.911		16.73	0.896
17.19	0.909		17.19	0.926		17.19	0.904
17.42	0.996		17.42	1.007		17.42	0.991
17.65	0.904		17.65	0.917		17.65	0.902
17.88	0.876		17.88	0.878		17.88	0.873
18.11	0.892		18.11	0.907		18.11	0.886
18.34	0.888		18.34	0.897		18.34	0.887
18.57	0.925		18.57	0.926		18.57	0.923
18.82	0.892		18.82	0.899		18.82	0.886
19.05	0.913		19.05	0.923		19.05	0.911
19.28	0.855		19.28	0.859		19.28	0.848
19.51	0.892		19.51	0.902		19.51	0.888
19.74	0.931		19.74	0.947		19.74	0.929
19.99	0.827		19.99	0.832		19.99	0.82
20.22	0.849		20.22	0.854		20.22	0.849
20.68	0.832		20.68	0.845		20.68	0.827
20.92	0.87		20.92	0.881		20.92	0.865
21.16	0.898		21.16	0.898		21.16	0.896
21.39	0.813		21.39	0.825		21.39	0.809
21.62	0.907		21.62	0.92		21.62	0.902
21.86	0.814		21.86	0.829		21.86	0.809
22.09	0.82		22.09	0.832		22.09	0.817
22.33	0.779		22.33	0.794		22.33	0.776
22.56	0.838		22.56	0.841		22.56	0.832
22.8	0.817		22.8	0.83		22.8	0.814
23.03	0.849		23.03	0.854		23.03	0.843
23.26	0.81		23.26	0.819		23.26	0.805
23.49	0.832		23.49	0.843		23.49	0.83
23.72	0.847		23.72	0.85		23.72	0.84
24.18	0.843		24.18	0.846		24.18	0.842
24.41	0.85		24.41	0.862		24.41	0.85
24.64	0.766		24.64	0.779		24.64	0.765
24.87	0.825		24.87	0.826		24.87	0.817
25.11	0.839		25.11	0.848		25.11	0.838
25.34	0.774		25.34	0.782		25.34	0.774
25.57	0.759		25.57	0.769		25.57	0.753
25.8	0.824		25.8	0.831		25.8	0.818
26.03	0.738		26.03	0.743		26.03	0.738
26.26	0.733		26.26	0.745		26.26	0.73
26.49	0.715		26.49	0.715		26.49	0.71
26.72	0.719		26.72	0.732		26.72	0.716
27.19	0.736		27.19	0.742		27.19	0.733
27.42	0.793		27.42	0.804		27.42	0.79
27.65	0.726		27.65	0.739		27.65	0.721
27.88	0.716		27.88	0.719		27.88	0.712
28.11	0.76		28.11	0.767		28.11	0.752
28.34	0.725		28.34	0.73		28.34	0.72
28.57	0.707		28.57	0.716		28.57	0.704
28.8	0.724		28.8	0.727		28.8	0.723
29.03	0.755		29.03	0.768		29.03	0.753
29.27	0.734		29.27	0.744		29.27	0.734
29.5	0.674		29.5	0.682		29.5	0.673
29.73	0.717		29.73	0.718		29.73	0.713
30.19	0.735		30.19	0.749		30.19	0.73
30.42	0.678		30.42	0.685		30.42	0.674
30.65	0.694		30.65	0.708		30.65	0.688
30.88	0.719		30.88	0.728		30.88	0.713
31.11	0.745		31.11	0.757		31.11	0.744
31.34	0.726		31.34	0.731		31.34	0.723
31.58	0.685		31.58	0.687		31.58	0.68
31.81	0.701		31.81	0.705		31.81	0.697
32.04	0.687		32.04	0.69		32.04	0.68
32.27	0.683		32.27	0.687		32.27	0.677
32.52	0.706		32.52	0.714		32.52	0.703
32.75	0.665		32.75	0.669		32.75	0.659
32.98	0.684		32.98	0.685		32.98	0.683
33.44	0.711		33.44	0.72		33.44	0.706
33.67	0.699		33.67	0.702		33.67	0.696
33.92	0.699		33.92	0.701		33.92	0.697
34.15	0.642		34.15	0.645		34.15	0.637
34.38	0.685		34.38	0.694		34.38	0.678
34.61	0.628		34.61	0.635		34.61	0.627
34.84	0.693		34.84	0.694		34.84	0.686
35.07	0.622		35.07	0.623		35.07	0.619
35.3	0.621		35.3	0.624		35.3	0.618
35.53	0.678		35.53	0.691		35.53	0.676
35.77	0.677		35.77	0.684		35.77	0.673
36	0.661		36	0.672		36	0.657
36.23	0.617		36.23	0.625		36.23	0.613
36.47	0.664		36.47	0.669		36.47	0.664
36.72	0.648		36.72	0.659		36.72	0.642
36.97	0.617		36.97	0.618		36.97	0.612
37.43	0.661		37.43	0.673		37.43	0.66
37.66	0.629		37.66	0.637		37.66	0.627
37.89	0.586		37.89	0.591		37.89	0.581
38.12	0.589		38.12	0.598		38.12	0.587
38.35	0.574		38.35	0.579		38.35	0.573
38.59	0.603		38.59	0.611		38.59	0.598
38.82	0.601		38.82	0.607		38.82	0.6
39.05	0.612		39.05	0.618		39.05	0.608
39.28	0.597		39.28	0.605		39.28	0.595
39.51	0.624		39.51	0.625		39.51	0.618
39.74	0.592		39.74	0.601		39.74	0.587
39.97	0.572		39.97	0.574		39.97	0.571
40.43	0.551		40.43	0.56		40.43	0.55
40.66	0.551		40.66	0.56		40.66	0.55
40.9	0.614		40.9	0.62		40.9	0.613
41.13	0.569		41.13	0.578		41.13	0.566
41.36	0.558		41.36	0.561		41.36	0.556
41.59	0.597		41.59	0.608		41.59	0.595
41.82	0.565		41.82	0.572		41.82	0.561
42.05	0.565		42.05	0.574		42.05	0.564
42.28	0.557		42.28	0.563		42.28	0.556
42.51	0.55		42.51	0.56		42.51	0.546
42.74	0.546		42.74	0.549		42.74	0.543
42.98	0.564		42.98	0.564		42.98	0.563
43.44	0.567		43.44	0.571		43.44	0.566
43.67	0.539		43.67	0.545		43.67	0.535
43.9	0.539		43.9	0.544		43.9	0.538
44.13	0.542		44.13	0.546		44.13	0.539
44.36	0.576		44.36	0.584		44.36	0.572
44.59	0.547		44.59	0.552		44.59	0.544
44.82	0.539		44.82	0.541		44.82	0.534
45.06	0.577		45.06	0.581		45.06	0.575
45.29	0.565		45.29	0.571		45.29	0.561
45.5213	0.521		45.5213	0.527		45.5213	0.518
45.7536	0.563		45.7536	0.566		45.7536	0.557
45.9859	0.552		45.9859	0.562		45.9859	0.546
46.2182	0.538		46.2182	0.539		46.2182	0.538
46.4505	0.517		46.4505	0.527		46.4505	0.517
46.6828	0.567		46.6828	0.576		46.6828	0.564
46.915	0.534		46.915	0.537		46.915	0.53
47.1473	0.544		47.1473	0.552		47.1473	0.543
47.3796	0.53		47.3796	0.537		47.3796	0.527
47.6119	0.505		47.6119	0.51		47.6119	0.504
47.8442	0.511		47.8442	0.519		47.8442	0.507
48.0765	0.522		48.0765	0.523		48.0765	0.517
48.3088	0.546		48.3088	0.552		48.3088	0.541
48.541	0.553		48.541	0.556		48.541	0.551
48.7733	0.529		48.7733	0.536		48.7733	0.528
49.0056	0.531		49.0056	0.541		49.0056	0.53
49.2379	0.538		49.2379	0.542		49.2379	0.534
49.4702	0.507		49.4702	0.512		49.4702	0.506
49.7025	0.495		49.7025	0.495		49.7025	0.493
49.9348	0.52		49.9348	0.523		49.9348	0.516
50.167	0.491		50.167	0.499		50.167	0.489
50.3993	0.498		50.3993	0.498		50.3993	0.496
50.6316	0.486		50.6316	0.487		50.6316	0.484
50.8639	0.48		50.8639	0.481		50.8639	0.477
51.0962	0.51		51.0962	0.517		51.0962	0.509
51.3285	0.474		51.3285	0.483		51.3285	0.47
51.5608	0.513		51.5608	0.519		51.5608	0.511
51.793	0.515		51.793	0.522		51.793	0.512
52.0253	0.468		52.0253	0.476		52.0253	0.464
52.2576	0.471		52.2576	0.48		52.2576	0.469
52.4899	0.487		52.4899	0.491		52.4899	0.483
52.7222	0.491		52.7222	0.5		52.7222	0.487
52.9545	0.465		52.9545	0.467		52.9545	0.464
53.1868	0.474		53.1868	0.482		53.1868	0.472
53.419	0.477		53.419	0.479		53.419	0.475
53.6513	0.493		53.6513	0.494		53.6513	0.489
53.8836	0.453		53.8836	0.461		53.8836	0.452
54.1159	0.465		54.1159	0.472		54.1159	0.462
54.3482	0.492		54.3482	0.496		54.3482	0.49
54.5805	0.478		54.5805	0.481		54.5805	0.475
54.8128	0.468		54.8128	0.475		54.8128	0.464
55.045	0.465		55.045	0.465		55.045	0.462
55.2773	0.448		55.2773	0.454		55.2773	0.447
55.5096	0.46		55.5096	0.463		55.5096	0.457
55.7419	0.486		55.7419	0.493		55.7419	0.485
55.9742	0.468		55.9742	0.47		55.9742	0.464
56.2065	0.475		56.2065	0.483		56.2065	0.474
56.4388	0.44		56.4388	0.447		56.4388	0.439
56.671	0.445		56.671	0.447		56.671	0.442
56.9033	0.47		56.9033	0.478		56.9033	0.467
57.1356	0.438		57.1356	0.445		57.1356	0.434
57.3679	0.467		57.3679	0.475		57.3679	0.463
57.6002	0.449		57.6002	0.455		57.6002	0.446
57.8325	0.462		57.8325	0.471		57.8325	0.458
58.0648	0.454		58.0648	0.459		58.0648	0.451
58.297	0.438		58.297	0.444		58.297	0.437
58.5293	0.449		58.5293	0.452		58.5293	0.446
58.7616	0.44		58.7616	0.444		58.7616	0.439
58.9939	0.444		58.9939	0.45		58.9939	0.444
59.2262	0.428		59.2262	0.429		59.2262	0.426
59.4585	0.459		59.4585	0.465		59.4585	0.459
59.6908	0.447		59.6908	0.448		59.6908	0.447
59.923	0.458		59.923	0.46		59.923	0.457
60.1553	0.428		60.1553	0.429		60.1553	0.426
60.3876	0.428		60.3876	0.429		60.3876	0.428
60.6199	0.437		60.6199	0.444		60.6199	0.437
60.8522	0.447		60.8522	0.454		60.8522	0.446
61.0845	0.454		61.0845	0.46		61.0845	0.452
61.3168	0.428		61.3168	0.435		61.3168	0.427
61.549	0.43		61.549	0.433		61.549	0.427
61.7813	0.43		61.7813	0.434		61.7813	0.426
62.0136	0.443		62.0136	0.452		62.0136	0.439
62.2459	0.425		62.2459	0.429		62.2459	0.421
62.4782	0.432		62.4782	0.433		62.4782	0.43
62.7105	0.435		62.7105	0.44		62.7105	0.431
62.9428	0.446		62.9428	0.453		62.9428	0.442
63.175	0.434		63.175	0.437		63.175	0.43
63.4073	0.437		63.4073	0.439		63.4073	0.437
63.6396	0.422		63.6396	0.422		63.6396	0.421
63.8719	0.418		63.8719	0.424		63.8719	0.418
64.1042	0.433		64.1042	0.434		64.1042	0.432
64.3365	0.42		64.3365	0.426		64.3365	0.417
64.5688	0.434		64.5688	0.442		64.5688	0.43
64.801	0.443		64.801	0.444		64.801	0.439
65.0333	0.427		65.0333	0.429		65.0333	0.423
65.2656	0.437		65.2656	0.443		65.2656	0.435
65.4979	0.407		65.4979	0.412		65.4979	0.403
65.7302	0.437		65.7302	0.44		65.7302	0.434
65.9625	0.41		65.9625	0.418		65.9625	0.409
66.1948	0.423		66.1948	0.423		66.1948	0.42
66.427	0.411		66.427	0.416		66.427	0.407
66.6593	0.421		66.6593	0.426		66.6593	0.417
66.8916	0.422		66.8916	0.429		66.8916	0.418
67.1239	0.421		67.1239	0.423		67.1239	0.419
67.3562	0.421		67.3562	0.426		67.3562	0.419
67.5885	0.401		67.5885	0.404		67.5885	0.399
67.8208	0.404		67.8208	0.408		67.8208	0.402
68.053	0.419		68.053	0.42		68.053	0.418
68.2853	0.429		68.2853	0.437		68.2853	0.428
68.5176	0.412		68.5176	0.418		68.5176	0.41
68.7499	0.422		68.7499	0.426		68.7499	0.42
68.9822	0.403		68.9822	0.405		68.9822	0.4
69.2145	0.396		69.2145	0.397		69.2145	0.392
69.4468	0.404		69.4468	0.406		69.4468	0.4
69.679	0.4		69.679	0.403		69.679	0.4
69.9113	0.405		69.9113	0.41		69.9113	0.404
70.1436	0.41		70.1436	0.414		70.1436	0.406
70.3759	0.394		70.3759	0.4		70.3759	0.39
70.6082	0.393		70.6082	0.394		70.6082	0.39
70.8405	0.402		70.8405	0.405		70.8405	0.4
71.0728	0.416		71.0728	0.417		71.0728	0.415
71.305	0.418		71.305	0.423		71.305	0.417
71.5373	0.408		71.5373	0.411		71.5373	0.406
71.7696	0.414		71.7696	0.416		71.7696	0.412
72.0019	0.401		72.0019	0.407		72.0019	0.398
72.2342	0.39		72.2342	0.397		72.2342	0.39
72.4665	0.405		72.4665	0.412		72.4665	0.401
72.6988	0.4		72.6988	0.407		72.6988	0.398
72.931	0.401		72.931	0.405		72.931	0.399
73.1633	0.407		73.1633	0.41		73.1633	0.405
73.3956	0.395		73.3956	0.4		73.3956	0.393
73.6279	0.408		73.6279	0.409		73.6279	0.406
73.8602	0.406		73.8602	0.413		73.8602	0.405
74.0925	0.401		74.0925	0.401		74.0925	0.399
74.3248	0.406		74.3248	0.408		74.3248	0.402
74.557	0.4		74.557	0.403		74.557	0.398
74.7893	0.393		74.7893	0.395		74.7893	0.392
75.0216	0.404		75.0216	0.412		75.0216	0.401
75.2539	0.383		75.2539	0.387		75.2539	0.382
75.4862	0.386		75.4862	0.391		75.4862	0.386
75.7185	0.4		75.7185	0.404		75.7185	0.399
75.9508	0.404		75.9508	0.407		75.9508	0.402
76.183	0.38		76.183	0.383		76.183	0.376
76.4153	0.4		76.4153	0.403		76.4153	0.398
76.6476	0.389		76.6476	0.396		76.6476	0.388
76.8799	0.389		76.8799	0.39		76.8799	0.387
77.1122	0.396		77.1122	0.4		77.1122	0.395
77.3445	0.399		77.3445	0.405		77.3445	0.398
77.5768	0.385		77.5768	0.386		77.5768	0.384
77.809	0.396		77.809	0.402		77.809	0.394
78.0413	0.392		78.0413	0.394		78.0413	0.389
78.2736	0.391		78.2736	0.396		78.2736	0.39
78.5059	0.385		78.5059	0.387		78.5059	0.384
78.7382	0.393		78.7382	0.393		78.7382	0.389
78.9705	0.378		78.9705	0.378		78.9705	0.376
79.2028	0.378		79.2028	0.385		79.2028	0.376
79.435	0.378		79.435	0.379		79.435	0.376
79.6673	0.391		79.6673	0.391		79.6673	0.39
79.8996	0.375		79.8996	0.376		79.8996	0.372
80.1319	0.389		80.1319	0.39		80.1319	0.386
80.3642	0.396		80.3642	0.396		80.3642	0.392
80.5965	0.382		80.5965	0.383		80.5965	0.381
80.8288	0.383		80.8288	0.383		80.8288	0.381
81.061	0.384		81.061	0.384		81.061	0.38
81.2933	0.375		81.2933	0.381		81.2933	0.373
81.5256	0.371		81.5256	0.372		81.5256	0.369
81.7579	0.376		81.7579	0.38		81.7579	0.376
81.9902	0.382		81.9902	0.389		81.9902	0.382
82.2225	0.376		82.2225	0.382		82.2225	0.374
82.4548	0.377		82.4548	0.381		82.4548	0.374
82.687	0.388		82.687	0.395		82.687	0.385
82.9193	0.376		82.9193	0.377		82.9193	0.375
83.1516	0.373		83.1516	0.376		83.1516	0.372
83.3839	0.369		83.3839	0.37		83.3839	0.366
83.6162	0.379		83.6162	0.385		83.6162	0.377
83.8485	0.373		83.8485	0.379		83.8485	0.371
84.0808	0.387		84.0808	0.392		84.0808	0.384
84.313	0.371		84.313	0.372		84.313	0.37
84.5453	0.386		84.5453	0.389		84.5453	0.382
84.7776	0.371		84.7776	0.374		84.7776	0.37
85.0099	0.372		85.0099	0.377		85.0099	0.369
85.2422	0.387		85.2422	0.393		85.2422	0.385
85.4745	0.368		85.4745	0.373		85.4745	0.365
85.7068	0.372		85.7068	0.375		85.7068	0.372
85.939	0.377		85.939	0.384		85.939	0.376
86.1713	0.364		86.1713	0.37		86.1713	0.363
86.4036	0.377		86.4036	0.377		86.4036	0.376
86.6359	0.366		86.6359	0.368		86.6359	0.365
86.8682	0.382		86.8682	0.388		86.8682	0.38
87.1005	0.376		87.1005	0.38		87.1005	0.372
87.3328	0.366		87.3328	0.368		87.3328	0.363
87.565	0.367		87.565	0.37		87.565	0.364
87.7973	0.366		87.7973	0.368		87.7973	0.365
88.0296	0.364		88.0296	0.369		88.0296	0.361
88.2619	0.366		88.2619	0.367		88.2619	0.365
88.4942	0.379		88.4942	0.379		88.4942	0.377
88.7265	0.37		88.7265	0.374		88.7265	0.369
88.9588	0.369		88.9588	0.374		88.9588	0.368
89.191	0.367		89.191	0.368		89.191	0.364
89.4233	0.361		89.4233	0.367		89.4233	0.361
89.6556	0.36		89.6556	0.362		89.6556	0.36
89.8879	0.363		89.8879	0.37		89.8879	0.361
90.1202	0.376		90.1202	0.381		90.1202	0.373
90.3525	0.368		90.3525	0.375		90.3525	0.365
90.5848	0.359		90.5848	0.363		90.5848	0.356
90.817	0.366		90.817	0.369		90.817	0.364
91.0493	0.37		91.0493	0.374		91.0493	0.37
91.2816	0.371		91.2816	0.373		91.2816	0.368
91.5139	0.363		91.5139	0.364		91.5139	0.362
91.7462	0.364		91.7462	0.367		91.7462	0.362
91.9785	0.373		91.9785	0.376		91.9785	0.372
92.2108	0.361		92.2108	0.365		92.2108	0.36
92.443	0.361		92.443	0.361		92.443	0.358
92.6753	0.369		92.6753	0.373		92.6753	0.366
92.9076	0.366		92.9076	0.368		92.9076	0.365
93.1399	0.362		93.1399	0.364		93.1399	0.36
93.3722	0.361		93.3722	0.363		93.3722	0.36
93.6045	0.364		93.6045	0.366		93.6045	0.361
93.8368	0.365		93.8368	0.369		93.8368	0.364
94.069	0.351		94.069	0.355		94.069	0.351
94.3013	0.363		94.3013	0.368		94.3013	0.361
94.5336	0.362		94.5336	0.366		94.5336	0.361
94.7659	0.352		94.7659	0.357		94.7659	0.351
94.9982	0.357		94.9982	0.358		94.9982	0.354
95.2305	0.353		95.2305	0.354		95.2305	0.353
95.4628	0.366		95.4628	0.369		95.4628	0.366
95.695	0.352		95.695	0.355		95.695	0.351
95.9273	0.349		95.9273	0.355		95.9273	0.347
96.1596	0.366		96.1596	0.369		96.1596	0.365
96.3919	0.365		96.3919	0.368		96.3919	0.364
96.6242	0.35		96.6242	0.355		96.6242	0.348
96.8565	0.354		96.8565	0.359		96.8565	0.353
97.0888	0.361		97.0888	0.363		97.0888	0.359
97.321	0.364		97.321	0.366		97.321	0.361
97.5533	0.359		97.5533	0.363		97.5533	0.357
97.7856	0.362		97.7856	0.367		97.7856	0.36
98.0179	0.363		98.0179	0.364		98.0179	0.362
98.2502	0.353		98.2502	0.359		98.2502	0.353
98.4825	0.359		98.4825	0.359		98.4825	0.358
98.7148	0.353		98.7148	0.354		98.7148	0.353
98.947	0.36		98.947	0.366		98.947	0.358
99.1793	0.35		99.1793	0.35		99.1793	0.349
99.4116	0.348		99.4116	0.352		99.4116	0.346
99.6439	0.344		99.6439	0.35		99.6439	0.342
99.8762	0.346		99.8762	0.352		99.8762	0.346
100.108	0.358		100.108	0.365		100.108	0.358
100.341	0.351		100.341	0.357		100.341	0.351
100.573	0.347		100.573	0.352		100.573	0.345
100.805	0.342		100.805	0.343		100.805	0.339
101.038	0.351		101.038	0.351		101.038	0.348
101.27	0.354		101.27	0.357		101.27	0.352
101.502	0.344		101.502	0.35		101.502	0.343
101.734	0.344		101.734	0.345		101.734	0.343
101.967	0.347		101.967	0.35		101.967	0.344
102.199	0.355		102.199	0.36		102.199	0.354
102.431	0.344		102.431	0.345		102.431	0.343
102.664	0.354		102.664	0.359		102.664	0.352
102.896	0.357		102.896	0.362		102.896	0.353
103.128	0.353		103.128	0.357		103.128	0.35
103.36	0.349		103.36	0.352		103.36	0.348
103.593	0.353		103.593	0.36		103.593	0.351
103.825	0.352		103.825	0.355		103.825	0.351
104.057	0.345		104.057	0.351		104.057	0.342
104.29	0.352		104.29	0.354		104.29	0.352
104.522	0.341		104.522	0.346		104.522	0.34
104.754	0.354		104.754	0.361		104.754	0.353
104.986	0.35		104.986	0.351		104.986	0.348
105.219	0.349		105.219	0.355		105.219	0.346
105.451	0.351		105.451	0.352		105.451	0.35
105.683	0.351		105.683	0.355		105.683	0.35
105.916	0.35		105.916	0.357		105.916	0.348
106.148	0.346		106.148	0.35		106.148	0.344
106.38	0.353		106.38	0.355		106.38	0.35
106.612	0.345		106.612	0.35		106.612	0.344
106.845	0.34		106.845	0.343		106.845	0.339
107.077	0.351		107.077	0.356		107.077	0.349
107.309	0.349		107.309	0.352		107.309	0.346
107.542	0.345		107.542	0.35		107.542	0.343
107.774	0.353		107.774	0.356		107.774	0.35
108.006	0.344		108.006	0.348		108.006	0.341
108.238	0.338		108.238	0.344		108.238	0.336
108.471	0.344		108.471	0.349		108.471	0.343
108.703	0.347		108.703	0.347		108.703	0.344
108.935	0.347		108.935	0.35		108.935	0.344
109.168	0.346		109.168	0.347		109.168	0.346
109.4	0.349		109.4	0.355		109.4	0.349
109.632	0.338		109.632	0.343		109.632	0.337
109.864	0.345		109.864	0.347		109.864	0.343
110.097	0.341		110.097	0.344		110.097	0.34
110.329	0.349		110.329	0.356		110.329	0.347
110.561	0.348		110.561	0.35		110.561	0.346
110.794	0.337		110.794	0.338		110.794	0.334
111.026	0.346		111.026	0.351		111.026	0.344
111.258	0.342		111.258	0.348		111.258	0.341
111.49	0.333		111.49	0.334		111.49	0.33
111.723	0.334		111.723	0.335		111.723	0.333
111.955	0.339		111.955	0.339		111.955	0.336
112.187	0.335		112.187	0.336		112.187	0.335
112.42	0.343		112.42	0.346		112.42	0.342
112.652	0.334		112.652	0.336		112.652	0.334
112.884	0.344		112.884	0.351		112.884	0.341
113.116	0.339		113.116	0.343		113.116	0.338
113.349	0.336		113.349	0.338		113.349	0.335
113.581	0.342		113.581	0.343		113.581	0.342
113.813	0.342		113.813	0.342		113.813	0.34
114.046	0.339		114.046	0.342		114.046	0.337
114.278	0.333		114.278	0.336		114.278	0.333
114.51	0.331		114.51	0.337		114.51	0.328
114.742	0.335		114.742	0.339		114.742	0.332
114.975	0.334		114.975	0.335		114.975	0.332
115.207	0.338		115.207	0.342		115.207	0.336
115.439	0.334		115.439	0.34		115.439	0.332
115.672	0.332		115.672	0.335		115.672	0.332
115.904	0.334		115.904	0.335		115.904	0.332
116.136	0.336		116.136	0.338		116.136	0.336
116.368	0.33		116.368	0.336		116.368	0.33
116.601	0.343		116.601	0.348		116.601	0.34
116.833	0.335		116.833	0.34		116.833	0.333
117.065	0.34		117.065	0.343		117.065	0.34
117.298	0.33		117.298	0.333		117.298	0.327
117.53	0.343		117.53	0.348		117.53	0.341
117.762	0.334		117.762	0.34		117.762	0.333
117.994	0.336		117.994	0.339		117.994	0.334
118.227	0.332		118.227	0.338		118.227	0.331
118.459	0.34		118.459	0.341		118.459	0.339
118.691	0.334		118.691	0.34		118.691	0.333
118.924	0.341		118.924	0.346		118.924	0.339
119.156	0.336		119.156	0.338		119.156	0.335
119.388	0.327		119.388	0.33		119.388	0.325
119.62	0.339		119.62	0.342		119.62	0.337
119.853	0.326		119.853	0.33		119.853	0.325
120.085	0.326		120.085	0.331		120.085	0.326
120.317	0.338		120.317	0.344		120.317	0.337
120.55	0.329		120.55	0.335		120.55	0.328
120.782	0.34		120.782	0.345		120.782	0.337
121.014	0.325		121.014	0.325		121.014	0.322
121.246	0.331		121.246	0.333		121.246	0.33
121.479	0.326		121.479	0.326		121.479	0.324
121.711	0.327		121.711	0.332		121.711	0.326
121.943	0.334		121.943	0.337		121.943	0.334
122.176	0.33		122.176	0.334		122.176	0.328
122.408	0.335		122.408	0.336		122.408	0.332
122.64	0.332		122.64	0.333		122.64	0.33
122.872	0.33		122.872	0.332		122.872	0.328
123.105	0.331		123.105	0.333		123.105	0.328
123.337	0.33		123.337	0.333		123.337	0.33
123.569	0.333		123.569	0.34		123.569	0.331
123.802	0.334		123.802	0.341		123.802	0.333
124.034	0.325		124.034	0.328		124.034	0.324
124.266	0.323		124.266	0.325		124.266	0.32
124.498	0.325		124.498	0.326		124.498	0.324
124.731	0.333		124.731	0.334		124.731	0.331
124.963	0.322		124.963	0.323		124.963	0.32
125.195	0.323		125.195	0.325		125.195	0.322
125.428	0.322		125.428	0.322		125.428	0.321
125.66	0.325		125.66	0.33		125.66	0.323
125.892	0.324		125.892	0.328		125.892	0.321
126.124	0.326		126.124	0.327		126.124	0.326
126.357	0.33		126.357	0.334		126.357	0.327
126.589	0.323		126.589	0.327		126.589	0.322
126.821	0.334		126.821	0.337		126.821	0.332
127.054	0.323		127.054	0.328		127.054	0.322
127.286	0.333		127.286	0.338		127.286	0.331
127.518	0.324		127.518	0.327		127.518	0.324
127.75	0.32		127.75	0.326		127.75	0.317
127.983	0.323		127.983	0.327		127.983	0.321
128.215	0.324		128.215	0.327		128.215	0.322
128.447	0.332		128.447	0.333		128.447	0.331
128.68	0.32		128.68	0.323		128.68	0.317
128.912	0.321		128.912	0.322		128.912	0.32
129.144	0.32		129.144	0.324		129.144	0.318
129.376	0.325		129.376	0.328		129.376	0.323
129.609	0.324		129.609	0.329		129.609	0.322
129.841	0.329		129.841	0.335		129.841	0.327
130.073	0.325		130.073	0.326		130.073	0.324
130.306	0.331		130.306	0.334		130.306	0.328
130.538	0.321		130.538	0.322		130.538	0.318
130.77	0.317		130.77	0.321		130.77	0.317
131.002	0.319		131.002	0.321		131.002	0.318
131.235	0.322		131.235	0.323		131.235	0.321
131.467	0.329		131.467	0.332		131.467	0.328
131.699	0.33		131.699	0.334		131.699	0.327
131.932	0.317		131.932	0.319		131.932	0.317
132.164	0.32		132.164	0.325		132.164	0.318
132.396	0.321		132.396	0.327		132.396	0.32
132.628	0.322		132.628	0.325		132.628	0.32
132.861	0.321		132.861	0.326		132.861	0.321
133.093	0.327		133.093	0.331		133.093	0.325
133.325	0.329		133.325	0.33		133.325	0.327
133.558	0.324		133.558	0.325		133.558	0.323
133.79	0.326		133.79	0.332		133.79	0.324
134.022	0.322		134.022	0.325		134.022	0.319
134.254	0.316		134.254	0.317		134.254	0.315
134.487	0.32		134.487	0.326		134.487	0.32
134.719	0.313		134.719	0.316		134.719	0.312
134.951	0.325		134.951	0.331		134.951	0.323
135.184	0.316		135.184	0.316		135.184	0.315
135.416	0.311		135.416	0.312		135.416	0.31
135.648	0.324		135.648	0.328		135.648	0.322
135.88	0.321		135.88	0.325		135.88	0.32
136.113	0.313		136.113	0.315		136.113	0.312
136.345	0.312		136.345	0.317		136.345	0.31
136.577	0.316		136.577	0.319		136.577	0.315
136.81	0.309		136.81	0.314		136.81	0.308
137.042	0.311		137.042	0.315		137.042	0.31
137.274	0.318		137.274	0.322		137.274	0.317
137.506	0.316		137.506	0.322		137.506	0.315
137.739	0.319		137.739	0.32		137.739	0.318
137.971	0.31		137.971	0.314		137.971	0.307
138.203	0.31		138.203	0.311		138.203	0.309
138.436	0.317		138.436	0.317		138.436	0.315
138.668	0.308		138.668	0.31		138.668	0.306
138.9	0.312		138.9	0.313		138.9	0.309
139.132	0.312		139.132	0.318		139.132	0.311
139.365	0.31		139.365	0.311		139.365	0.307
139.597	0.314		139.597	0.316		139.597	0.313
139.829	0.306		139.829	0.308		139.829	0.305
140.062	0.314		140.062	0.317		140.062	0.313
140.294	0.303		140.294	0.307		140.294	0.302
140.526	0.315		140.526	0.319		140.526	0.314
140.758	0.314		140.758	0.32		140.758	0.311
140.991	0.317		140.991	0.317		140.991	0.317
141.223	0.312		141.223	0.318		141.223	0.31
141.455	0.313		141.455	0.315		141.455	0.31
141.688	0.303		141.688	0.308		141.688	0.302
141.92	0.306		141.92	0.31		141.92	0.305
142.152	0.312		142.152	0.317		142.152	0.31
142.384	0.313		142.384	0.315		142.384	0.311
142.617	0.307		142.617	0.308		142.617	0.305
142.849	0.313		142.849	0.315		142.849	0.312
143.081	0.303		143.081	0.306		143.081	0.302
143.314	0.303		143.314	0.307		143.314	0.302
143.546	0.312		143.546	0.316		143.546	0.309
143.778	0.306		143.778	0.31		143.778	0.306
144.01	0.309		144.01	0.311		144.01	0.306
144.243	0.302		144.243	0.307		144.243	0.301
144.475	0.306		144.475	0.311		144.475	0.304
144.707	0.309		144.707	0.315		144.707	0.308
144.94	0.301		144.94	0.307		144.94	0.3
145.172	0.305		145.172	0.309		145.172	0.305
145.404	0.307		145.404	0.31		145.404	0.307
145.636	0.311		145.636	0.315		145.636	0.311
145.869	0.304		145.869	0.309		145.869	0.302
146.101	0.303		146.101	0.307		146.101	0.302
146.333	0.299		146.333	0.301		146.333	0.298
146.566	0.308		146.566	0.309		146.566	0.307
146.798	0.309		146.798	0.313		146.798	0.309
147.03	0.3		147.03	0.304		147.03	0.299
147.262	0.308		147.262	0.309		147.262	0.306
147.495	0.298		147.495	0.299		147.495	0.296
147.727	0.305		147.727	0.31		147.727	0.304
147.959	0.301		147.959	0.305		147.959	0.301
148.192	0.296		148.192	0.302		148.192	0.294
148.424	0.308		148.424	0.313		148.424	0.308
148.656	0.304		148.656	0.307		148.656	0.304
148.888	0.297		148.888	0.297		148.888	0.295
149.121	0.297		149.121	0.299		149.121	0.296
149.353	0.3		149.353	0.306		149.353	0.298
149.585	0.294		149.585	0.295		149.585	0.293
149.818	0.304		149.818	0.306		149.818	0.302
150.05	0.302		150.05	0.304		150.05	0.299
150.282	0.304		150.282	0.307		150.282	0.301
150.514	0.295		150.514	0.295		150.514	0.295
150.747	0.293		150.747	0.295		150.747	0.293
150.979	0.295		150.979	0.297		150.979	0.295
151.211	0.3		151.211	0.302		151.211	0.299
151.444	0.298		151.444	0.303		151.444	0.295
151.676	0.301		151.676	0.305		151.676	0.3
151.908	0.299		151.908	0.304		151.908	0.299
152.14	0.289		152.14	0.29		152.14	0.286
152.373	0.296		152.373	0.297		152.373	0.295
152.605	0.3		152.605	0.3		152.605	0.3
152.837	0.296		152.837	0.302		152.837	0.295
153.07	0.297		153.07	0.298		153.07	0.294
153.302	0.297		153.302	0.302		153.302	0.296
153.534	0.289		153.534	0.293		153.534	0.289
153.766	0.294		153.766	0.298		153.766	0.293
153.999	0.299		153.999	0.304		153.999	0.298
154.231	0.29		154.231	0.294		154.231	0.289
154.463	0.293		154.463	0.294		154.463	0.291
154.696	0.292		154.696	0.294		154.696	0.292
154.928	0.293		154.928	0.294		154.928	0.293
155.16	0.297		155.16	0.302		155.16	0.295
155.392	0.289		155.392	0.294		155.392	0.288
155.625	0.286		155.625	0.286		155.625	0.286
155.857	0.294		155.857	0.299		155.857	0.293
156.089	0.296		156.089	0.301		156.089	0.295
156.322	0.293		156.322	0.294		156.322	0.291
156.554	0.287		156.554	0.291		156.554	0.284
156.786	0.288		156.786	0.288		156.786	0.287
157.018	0.291		157.018	0.293		157.018	0.29
157.251	0.292		157.251	0.293		157.251	0.291
157.483	0.287		157.483	0.288		157.483	0.286
157.715	0.293		157.715	0.295		157.715	0.291
157.948	0.292		157.948	0.293		157.948	0.289
158.18	0.286		158.18	0.291		158.18	0.284
158.412	0.288		158.412	0.291		158.412	0.287
158.644	0.289		158.644	0.294		158.644	0.289
158.877	0.284		158.877	0.288		158.877	0.282
159.109	0.284		159.109	0.289		159.109	0.282
159.341	0.284		159.341	0.285		159.341	0.283
159.574	0.284		159.574	0.287		159.574	0.283
159.806	0.289		159.806	0.29		159.806	0.287
160.038	0.283		160.038	0.286		160.038	0.282
160.27	0.282		160.27	0.283		160.27	0.28
160.503	0.286		160.503	0.288		160.503	0.283
160.735	0.286		160.735	0.29		160.735	0.283
160.967	0.286		160.967	0.288		160.967	0.285
161.2	0.283		161.2	0.285		161.2	0.282
161.432	0.285		161.432	0.285		161.432	0.285
161.664	0.281		161.664	0.282		161.664	0.28
161.896	0.28		161.896	0.28		161.896	0.278
162.129	0.278		162.129	0.282		162.129	0.277
162.361	0.287		162.361	0.292		162.361	0.287
162.593	0.287		162.593	0.289		162.593	0.285
162.826	0.283		162.826	0.284		162.826	0.28
163.058	0.286		163.058	0.289		163.058	0.285
163.29	0.287		163.29	0.291		163.29	0.284
163.522	0.28		163.522	0.284		163.522	0.278
163.755	0.286		163.755	0.286		163.755	0.285
163.987	0.278		163.987	0.279		163.987	0.276
164.219	0.284		164.219	0.287		164.219	0.284
164.452	0.284		164.452	0.289		164.452	0.282
164.684	0.28		164.684	0.283		164.684	0.279
164.916	0.279		164.916	0.284		164.916	0.279
165.148	0.277		165.148	0.28		165.148	0.276
165.381	0.284		165.381	0.287		165.381	0.283
165.613	0.283		165.613	0.288		165.613	0.28
165.845	0.281		165.845	0.286		165.845	0.279
166.078	0.283001		166.078	0.285		166.078	0.283
166.31	0.282		166.31	0.284		166.31	0.281
166.542	0.28		166.542	0.283		166.542	0.279
166.774	0.281		166.774	0.282		166.774	0.28
167.007	0.277		167.007	0.282		167.007	0.276
167.239	0.279		167.239	0.28		167.239	0.278
167.471	0.275		167.471	0.277		167.471	0.275
167.704	0.279		167.704	0.28		167.704	0.278
167.936	0.275		167.936	0.279		167.936	0.275
168.168	0.279		168.168	0.283		168.168	0.279
168.4	0.28		168.4	0.282		168.4	0.278
168.633	0.279		168.633	0.28		168.633	0.277
168.865	0.272		168.865	0.276		168.865	0.271
169.097	0.275		169.097	0.275		169.097	0.274
169.33	0.276		169.33	0.277		169.33	0.276
169.562	0.274		169.562	0.277		169.562	0.272
169.794	0.273		169.794	0.274		169.794	0.272
170.026	0.278		170.026	0.279		170.026	0.276
170.259	0.272		170.259	0.273		170.259	0.27
170.491	0.277		170.491	0.279		170.491	0.274
170.723	0.276		170.723	0.277		170.723	0.276
170.956	0.271		170.956	0.276		170.956	0.27
171.188	0.277		171.188	0.279		171.188	0.277
171.42	0.275		171.42	0.277		171.42	0.273
171.652	0.274		171.652	0.279		171.652	0.273
171.885	0.269		171.885	0.272		171.885	0.267
172.117	0.272		172.117	0.275		172.117	0.27
172.349	0.274		172.349	0.276		172.349	0.271
172.582	0.269		172.582	0.273		172.582	0.267
172.814	0.272		172.814	0.276		172.814	0.271
173.046	0.269		173.046	0.272		173.046	0.267
173.278	0.268		173.278	0.269		173.278	0.268
173.511	0.268		173.511	0.272		173.511	0.267
173.743	0.268		173.743	0.27		173.743	0.266
173.975	0.269		173.975	0.269		173.975	0.267
174.208	0.271		174.208	0.276		174.208	0.271
174.44	0.266		174.44	0.268		174.44	0.264
174.672	0.27		174.672	0.273		174.672	0.268
174.904	0.271		174.904	0.274		174.904	0.271
175.137	0.267		175.137	0.268		175.137	0.265
175.369	0.27		175.369	0.273		175.369	0.27
175.601	0.268		175.601	0.269		175.601	0.268
175.834	0.267		175.834	0.269		175.834	0.267
176.066	0.268		176.066	0.269		176.066	0.267
176.298	0.264		176.298	0.264		176.298	0.264
176.53	0.268		176.53	0.271		176.53	0.266
176.763	0.264		176.763	0.269		176.763	0.263
176.995	0.269		176.995	0.271		176.995	0.267
177.227	0.264		177.227	0.265		177.227	0.262
177.46	0.265		177.46	0.267		177.46	0.264
177.692	0.268		177.692	0.273		177.692	0.266
177.924	0.267		177.924	0.271		177.924	0.265
178.156	0.265		178.156	0.267		178.156	0.264
178.389	0.269		178.389	0.274		178.389	0.267
178.621	0.265		178.621	0.266		178.621	0.264
178.853	0.265		178.853	0.267		178.853	0.263
179.086	0.264		179.086	0.268		179.086	0.262
179.318	0.265		179.318	0.268		179.318	0.265
179.55	0.266		179.55	0.27		179.55	0.264
179.782	0.264		179.782	0.268		179.782	0.262
180.015	0.263		180.015	0.268		180.015	0.261
180.247	0.265		180.247	0.267		180.247	0.265
180.479	0.267		180.479	0.271		180.479	0.266
180.712	0.261		180.712	0.266		180.712	0.26
180.944	0.264		180.944	0.268		180.944	0.263
181.176	0.261		181.176	0.266		181.176	0.259
181.408	0.262		181.408	0.264		181.408	0.261
181.641	0.265		181.641	0.267		181.641	0.264
181.873	0.262		181.873	0.266		181.873	0.262
182.105	0.263		182.105	0.266		182.105	0.261
182.338	0.262		182.338	0.263		182.338	0.262
182.57	0.262		182.57	0.266		182.57	0.261
182.802	0.261		182.802	0.266		182.802	0.26
183.034	0.26		183.034	0.263		183.034	0.258
183.267	0.259		183.267	0.261		183.267	0.258
183.499	0.26		183.499	0.265		183.499	0.26
183.731	0.258		183.731	0.259		183.731	0.258
183.964	0.26		183.964	0.26		183.964	0.258
184.196	0.257		184.196	0.26		184.196	0.256
184.428	0.259		184.428	0.26		184.428	0.257
184.66	0.26		184.66	0.264		184.66	0.258
184.893	0.26		184.893	0.26		184.893	0.259
185.125	0.26		185.125	0.262		185.125	0.258
185.357	0.258		185.357	0.258		185.357	0.257
185.59	0.259		185.59	0.261		185.59	0.258
185.822	0.259		185.822	0.263		185.822	0.257
186.054	0.259		186.054	0.261		186.054	0.258
186.286	0.258		186.286	0.26		186.286	0.255
186.519	0.258		186.519	0.263		186.519	0.258
186.751	0.257		186.751	0.259		186.751	0.256
186.983	0.257		186.983	0.26		186.983	0.255
