# Supplementary material for: Lacritin proteoforms prevent tear film collapse and maintain epithelial homeostasis
Source: J Biol Chem. 2020 Nov 21;296:100070. doi: 10.1074/jbc.RA120.015833 (PMC7948570; doi:10.1074/jbc.RA120.015833)
Supplement: Data files Figure S3 [file mmc3.xlsx]

## Sheet: Meibum + N94 penetrate B
N-94: Time dependent penetration into meibum film at 15 mN/m
Time	Pressure		Time	Pressure		Time	Pressure
0	14.9878		0	15.0348		0	14.9409
0.23	15.0155		0.23	14.655		0.23	15.3761
0.46	15.2888		0.46	14.5079		0.46	15.3326
0.92	15.2374		0.92	14.9675		0.92	15.0894
1.17	15.1892		1.17	15.0103		1.17	15.1839
1.42	15.1855		1.42	15.0396		1.42	15.2473
1.65	15.0725		1.65	15.236		1.65	15.2454
1.88	15.1417		1.88	15.255		1.88	15.2385
2.11	15.1801		2.11	15.2935		2.11	15.2425
2.34	15.2739		2.34	15.2632		2.34	15.2598
2.59	15.3399		2.59	15.2745		2.59	15.27
2.82	15.3996		2.82	15.2602		2.82	15.3048
3.05	15.3934		3.05	15.3029		3.05	15.3483
3.29	15.4084		3.29	15.3056		3.29	15.4138
3.54	15.3862		3.54	15.3386		3.54	15.4894
3.77	15.3691		3.77	15.3669		3.77	15.5575
4.02	15.3651		4.02	15.416		4.02	15.5982
4.25	15.4238		4.25	15.4149		4.25	15.6193
4.5	15.4947		4.5	15.4302		4.5	15.6184
4.73	15.5575		4.73	15.4561		4.73	15.6078
4.96	15.6388		4.96	15.4528		4.96	15.6078
5.42	15.704		5.42	15.5318		5.42	15.6188
5.65	15.7517		5.65	15.5432		5.65	15.6368
5.88	15.743		5.88	15.5931		5.88	15.6726
6.11	15.7279		6.11	15.6279		6.11	15.7297
6.34	15.7352		6.34	15.6499		6.34	15.7769
6.59	15.7923		6.59	15.652		6.59	15.8005
6.82	15.8496		6.82	15.6676		6.82	15.8036
7.05	15.8819		7.05	15.7226		7.05	15.7922
7.28	15.9251		7.28	15.7769		7.28	15.7701
7.52	15.9655		7.52	15.8379		7.52	15.7473
7.75	15.9971		7.75	15.9178		7.75	15.7108
7.98	16.0128		7.98	16.0084		7.98	15.6793
8.21	16.0357		8.21	16.036		8.21	15.7033
8.67	16.075		8.67	16.0498		8.67	15.7986
8.9	16.102		8.9	15.9654		8.9	15.9298
9.15	16.0704		9.15	15.9502		9.15	16.0566
9.38	16.0101		9.38	15.9856		9.38	16.1549
9.61	15.9589		9.61	16.0492		9.61	16.2156
9.84	15.9502		9.84	16.095		9.84	16.2513
10.07	15.9476		10.07	16.162		10.07	16.2597
10.32	15.9956		10.32	16.215		10.32	16.2373
10.57	16.0418		10.57	16.2736		10.57	16.211
10.8	16.0953		10.8	16.2803		10.8	16.2227
11.03	16.1401		11.03	16.2647		11.03	16.2652
11.26	16.1909		11.26	16.2315		11.26	16.3191
11.49	16.2078		11.49	16.2512		11.49	16.3536
11.72	16.2293		11.72	16.282		11.72	16.3723
11.95	16.2726		11.95	16.2967		11.95	16.3851
12.41	16.3239		12.41	16.3596		12.41	16.4117
12.65	16.3641		12.65	16.3648		12.65	16.4394
12.88	16.4312		12.88	16.3396		12.88	16.4674
13.12	16.495		13.12	16.3185		13.12	16.4973
13.37	16.5416		13.37	16.3085		13.37	16.5362
13.62	16.5583		13.62	16.3352		13.62	16.5679
13.85	16.5714		13.85	16.3735		13.85	16.5853
14.08	16.5838		14.08	16.4376		14.08	16.5774
14.31	16.6111		14.31	16.4999		14.31	16.5563
14.54	16.6141		14.54	16.5921		14.54	16.5293
14.79	16.6238		14.79	16.6785		14.79	16.5072
15.02	16.6492		15.02	16.7259		15.02	16.502
15.25	16.6858		15.25	16.7277		15.25	16.5313
15.5	16.704		15.5	16.7073		15.5	16.6065
15.73	16.6878		15.73	16.6824		15.73	16.7147
15.96	16.6409		15.96	16.6934		15.96	16.8174
16.2	16.6122		16.2	16.7287		16.2	16.8804
16.67	16.644		16.67	16.8165		16.67	16.8962
16.9	16.7003		16.9	16.8503		16.9	16.8721
17.13	16.7528		17.13	16.9122		17.13	16.8233
17.36	16.8139		17.36	16.9688		17.36	16.7712
17.59	16.8735		17.59	17.0055		17.59	16.7402
17.82	16.9317		17.82	17.0148		17.82	16.7377
18.05	16.9977		18.05	16.975		18.05	16.7764
18.3	17.0194		18.3	16.9553		18.3	16.8447
18.53	17.0144		18.53	16.9474		18.53	16.922
18.76	16.9907		18.76	16.9635		18.76	16.9938
18.99	17.0083		18.99	16.9458		18.99	17.0579
19.22	17.0047		19.22	16.9676		19.22	17.1035
19.46	17.0224		19.46	16.9919		19.46	17.1278
19.93	17.0318		19.93	17.1033		19.93	17.1362
20.16	17.0575		20.16	17.1408		20.16	17.1359
20.4	17.0594		20.4	17.2032		20.4	17.137
20.63	17.0545		20.63	17.2569		20.63	17.1506
20.86	17.061		20.86	17.2774		20.86	17.1858
21.09	17.0984		21.09	17.2505		21.09	17.2374
21.32	17.1683		21.32	17.1926		21.32	17.2873
21.57	17.2441		21.57	17.1592		21.57	17.3117
21.8	17.3059		21.8	17.1668		21.8	17.3038
22.03	17.356		22.03	17.2164		22.03	17.2654
22.26	17.4087		22.26	17.2735		22.26	17.2165
22.49	17.4765		22.49	17.3043		22.49	17.1787
22.74	17.497		22.74	17.3651		22.74	17.1631
22.97	17.4581		22.97	17.4602		22.97	17.1673
23.2	17.4373		23.2	17.5149		23.2	17.1934
23.66	17.4433		23.66	17.5948		23.66	17.2273
23.91	17.465		23.91	17.6073		23.91	17.2577
24.14	17.4583		24.14	17.6477		24.14	17.2833
24.37	17.4843		24.37	17.6492		24.37	17.3149
24.6	17.5149		24.6	17.6367		24.6	17.3557
24.83	17.5743		24.83	17.5752		24.83	17.4165
25.06	17.6186		25.06	17.5213		25.06	17.4846
25.29	17.625		25.29	17.5138		25.29	17.544
25.54	17.603		25.54	17.5631		25.54	17.5798
25.77	17.6153		25.77	17.5925		25.77	17.596
26	17.6413		26	17.6171		26	17.6031
26.23	17.6628		26.23	17.6348		26.23	17.6213
26.47	17.664		26.47	17.6605		26.47	17.6541
26.71	17.6899		26.71	17.6552		26.71	17.6932
27.17	17.7227		27.17	17.7069		27.17	17.7221
27.42	17.7523		27.42	17.7394		27.42	17.7213
27.65	17.8026		27.65	17.7917		27.65	17.675
27.88	17.878		27.88	17.848		27.88	17.5993
28.11	17.966		28.11	17.8915		28.11	17.5237
28.34	18.0195		28.34	17.9459		28.34	17.4714
28.58	18.0518		28.58	17.9836		28.58	17.4593
28.81	18.0558		28.81	18.0031		28.81	17.491
29.04	18.056		29.04	17.9862		29.04	17.5628
29.27	18.0228		29.27	17.9798		29.27	17.6572
29.52	17.9761		29.52	17.9872		29.52	17.7559
29.75	17.9147		29.75	18.0338		29.75	17.8252
29.98	17.943		29.98	18.0042		29.98	17.8807
30.21	17.977		30.21	17.952		30.21	17.9531
30.67	18.0217		30.67	17.916		30.67	18.0519
30.9	17.9989		30.9	17.9199		30.9	18.1244
31.13	18.0319		31.13	17.9205		31.13	18.144
31.36	18.0791		31.36	17.9831		31.36	18.0873
31.61	18.1749		31.61	18.044		31.61	17.9882
31.84	18.2117		31.84	18.1534		31.84	17.8947
32.07	18.2356		32.07	18.2175		32.07	17.8593
32.3	18.2185		32.3	18.2631		32.3	17.8831
32.54	18.223		32.54	18.2137		32.54	17.9824
32.78	18.1873		32.78	18.1642		32.78	18.1219
33.01	18.1919		33.01	18.0866		33.01	18.2465
33.24	18.1916		33.24	18.0764		33.24	18.3086
33.47	18.2328		33.47	18.0793		33.47	18.3159
33.71	18.2567		33.71	18.1603		33.71	18.2645
33.95	18.3009		33.95	18.2481		33.95	18.1857
34.2	18.3235		34.2	18.3489		34.2	18.1175
34.66	18.3679		34.66	18.4284		34.66	18.0946
34.89	18.3953		34.89	18.4376		34.89	18.1083
35.12	18.4216		35.12	18.4274		35.12	18.1423
35.35	18.4505		35.35	18.4267		35.35	18.164
35.59	18.4986		35.59	18.4085		35.59	18.1859
35.83	18.4859		35.83	18.4256		35.83	18.2333
36.06	18.4059		36.06	18.4723		36.06	18.3158
36.29	18.3538		36.29	18.4958		36.29	18.3936
36.54	18.3486		36.54	18.4992		36.54	18.4486
36.79	18.3633		36.79	18.5123		36.79	18.4739
37.02	18.4064		37.02	18.5087		37.02	18.4828
37.25	18.4816		37.25	18.4924		37.25	18.4725
37.5	18.5729		37.5	18.4899		37.5	18.436
37.74	18.6421		37.74	18.5263		37.74	18.3805
37.97	18.6531		37.97	18.5932		37.97	18.3504
38.2	18.6346		38.2	18.6614		38.2	18.3484
38.67	18.6325		38.67	18.7622		38.67	18.3465
38.91	18.6876		38.91	18.7766		38.91	18.3262
39.16	18.7172		39.16	18.8097		39.16	18.3146
39.39	18.7462		39.39	18.8072		39.39	18.3348
39.62	18.7336		39.62	18.7957		39.62	18.4055
39.85	18.692		39.85	18.7822		39.85	18.507
40.08	18.6566		40.08	18.775		40.08	18.5958
40.33	18.6483		40.33	18.7741		40.33	18.655
40.56	18.6421		40.56	18.793		40.56	18.6882
40.79	18.6763		40.79	18.809		40.79	18.6837
41.02	18.7176		41.02	18.8402		41.02	18.6567
41.25	18.7649		41.25	18.8548		41.25	18.6402
41.49	18.8074		41.49	18.8466		41.49	18.6529
41.72	18.8265		41.72	18.8141		41.72	18.7114
41.96	18.8005		41.96	18.7816		41.96	18.8167
42.43	18.776		42.43	18.7814		42.43	18.9324
42.67	18.7957		42.67	18.7229		42.67	19.0175
42.9	18.8196		42.9	18.7116		42.9	19.0489
43.13	18.8562		43.13	18.7471		43.13	19.0208
43.37	18.8919		43.37	18.8124		43.37	18.9655
43.6	18.9187		43.6	18.8667		43.6	18.928
43.83	18.9677		43.83	18.8997		43.83	18.8894
44.06	19.0056		44.06	18.9597		44.06	18.8348
44.29	19.0015		44.29	19.0645		44.29	18.7773
44.52	19.0364		44.52	19.1048		44.52	18.745
44.75	19.0685		44.75	19.1147		44.75	18.7458
45	19.0726		45	19.1129		45	18.7899
45.23	19.0151		45.23	19.1547		45.23	18.848
45.48	18.9931		45.48	19.1462		45.48	18.9244
45.71	18.9679		45.71	19.1162		45.71	19.0217
46.17	18.9842		46.17	19.0916		46.17	19.1138
46.42	19.0158		46.42	19.0787		46.42	19.1403
46.65	19.0542		46.65	19.1148		46.65	19.1071
46.89	19.1087		46.89	19.1686		46.89	19.0419
47.14	19.1685		47.14	19.1987		47.14	18.9966
47.37	19.1747		47.37	19.2284		47.37	19.0017
47.6	19.1354		47.6	19.2405		47.6	19.0697
47.83	19.0746		47.83	19.2504		47.83	19.1612
48.06	19.048		48.06	19.214		48.06	19.2647
48.3	19.0015		48.3	19.2089		48.3	19.3583
48.53	19.0011		48.53	19.1786		48.53	19.429
48.76	19.0312		48.76	19.1622		48.76	19.4554
48.99	19.1378		48.99	19.1019		48.99	19.4488
49.22	19.2227		49.22	19.0906		49.22	19.4149
49.45	19.2327		49.45	19.1535		49.45	19.3815
49.7	19.2258		49.7	19.2178		49.7	19.3668
50.16	19.2119		50.16	19.3013		50.16	19.3754
50.39	19.2171		50.39	19.3228		50.39	19.3874
50.62	19.181		50.62	19.3752		50.62	19.4099
50.85	19.1567		50.85	19.3916		50.85	19.4564
51.1	19.1527		51.1	19.3608		51.1	19.5328
51.33	19.1794		51.33	19.279		51.33	19.6261
51.56	19.2231		51.56	19.193		51.56	19.7064
51.79	19.245		51.79	19.1872		51.79	19.7282
52.02	19.2865		52.02	19.2397		52.02	19.672
52.25	19.3622		52.25	19.315		52.25	19.5586
52.49	19.4368		52.49	19.4091		52.49	19.429
52.72	19.4967		52.72	19.4861		52.72	19.3294
52.96	19.5459		52.96	19.5224		52.96	19.2826
53.43	19.6448		53.43	19.502		53.43	19.2796
53.66	19.7049		53.66	19.4544		53.66	19.3037
53.89	19.7127		53.89	19.4211		53.89	19.3657
54.12	19.6599		54.12	19.4263		54.12	19.4496
54.35	19.6269		54.35	19.4256		54.35	19.5196
54.58	19.6299		54.58	19.4328		54.58	19.5454
54.81	19.6397		54.81	19.4535		54.81	19.5509
55.04	19.6068		55.04	19.5192		55.04	19.5538
55.29	19.5723		55.29	19.571		55.29	19.5752
55.52	19.5716		55.52	19.5805		55.52	19.6019
55.75	19.6141		55.75	19.5493		55.75	19.6259
55.98	19.5823		55.98	19.602		55.98	19.6402
56.21	19.5613		56.21	19.6277		56.21	19.6705
56.68	19.5457		56.68	19.6878		56.68	19.6972
56.91	19.6145		56.91	19.6417		56.91	19.709
57.14	19.6583		57.14	19.6382		57.14	19.7031
57.37	19.7175		57.37	19.6002		57.37	19.7162
57.6	19.7166		57.6	19.6128		57.6	19.7387
57.83	19.7335		57.83	19.5953		57.83	19.7734
58.06	19.7628		58.06	19.5777		58.06	19.7955
58.29	19.7932		58.29	19.574		58.29	19.8025
58.54	19.7725		58.54	19.6554		58.54	19.7783
58.77	19.7915		58.77	19.7197		58.77	19.7285
59	19.8323		59	19.796		59	19.6445
59.23	19.9099		59.23	19.8244		59.23	19.5717
59.48	19.949		59.48	19.8478		59.48	19.5451
59.71	19.9695		59.71	19.8023		59.71	19.603
59.96	19.9058		59.96	19.7893		59.96	19.7152
60.42	19.8732		60.42	19.7679		60.42	19.8342
60.65	19.8576		60.65	19.7543		60.65	19.8956
60.88	19.8723		60.88	19.7604		60.88	19.9069
61.11	19.9016		61.11	19.7931		61.11	19.8769
61.34	19.9666		61.34	19.8019		61.34	19.835
61.58	20.0119		61.58	19.843		61.58	19.7816
61.81	20.0546		61.81	19.8745		61.81	19.739
62.04	20.0743		62.04	19.9084		62.04	19.7169
62.27	20.0815		62.27	19.8858		62.27	19.7636
62.5	20.0421		62.5	19.8515		62.5	19.8685
62.73	19.9909		62.73	19.7966		62.73	20.0055
62.96	19.908		62.96	19.791		62.96	20.1249
63.44	19.8288		63.44	19.8372		63.44	20.222
63.67	19.7786		63.67	19.8638		63.67	20.2761
63.9	19.7893		63.9	19.8611		63.9	20.2984
64.15	19.8401		64.15	19.8698		64.15	20.2718
64.39	19.9362		64.39	19.8584		64.39	20.2185
64.63	19.9837		64.63	19.905		64.63	20.1556
64.86	20.004		64.86	19.9382		64.86	20.1319
65.09	19.9639		65.09	19.9991		65.09	20.1407
65.32	19.93		65.32	20.028		65.32	20.1752
65.55	19.8562		65.55	20.12		65.55	20.1864
65.78	19.8296		65.78	20.2039		65.78	20.1583
66.01	19.8951		66.01	20.2334		66.01	20.0925
66.24	20.0125		66.24	20.1954		66.24	20.0421
66.47	20.0835		66.47	20.1572		66.47	20.0382
66.71	20.0933		66.71	20.1189		66.71	20.0967
66.95	20.0541		66.95	20.1025		66.95	20.1821
67.41	19.9883		67.41	20.141		67.41	20.2663
67.65	19.9386		67.65	20.1653		67.65	20.3211
67.88	19.9645		67.88	20.137		67.88	20.3515
68.11	20.0161		68.11	20.1281		68.11	20.3367
68.35	20.1146		68.35	20.1134		68.35	20.282
68.58	20.2311		68.58	20.0952		68.58	20.2114
68.82	20.3147		68.82	20.0734		68.82	20.1784
69.05	20.3043		69.05	20.0946		69.05	20.195
69.28	20.246		69.28	20.1196		69.28	20.2556
69.51	20.1577		69.51	20.1699		69.51	20.3207
69.76	20.0729		69.76	20.2298		69.76	20.3751
70	20.0056		70	20.2811		70	20.4192
70.23	19.9718		70.23	20.2965		70.23	20.4644
70.46	19.9931		70.46	20.2831		70.46	20.4832
70.71	20.0641		70.71	20.2553		70.71	20.4687
71.17	20.1435		71.17	20.2592		71.17	20.4382
71.4	20.1844		71.4	20.2616		71.4	20.421
71.64	20.2208		71.64	20.2626		71.64	20.4108
71.87	20.2781		71.87	20.2307		71.87	20.4113
72.1	20.2945		72.1	20.2425		72.1	20.4089
72.33	20.3003		72.33	20.2618		72.33	20.4095
72.56	20.2771		72.56	20.3226		72.56	20.3974
72.79	20.3177		72.79	20.3293		72.79	20.3755
73.04	20.3858		73.04	20.3484		73.04	20.3158
73.27	20.5032		73.27	20.3444		73.27	20.2277
73.51	20.5564		73.51	20.4217		73.51	20.1233
73.76	20.6072		73.76	20.4881		73.76	20.0332
74.01	20.6672		74.01	20.5289		74.01	19.9594
74.24	20.7203		74.24	20.5271		74.24	19.9327
74.47	20.6765		74.47	20.5654		74.47	19.9627
74.7	20.6079		74.7	20.5815		74.7	20.0397
75.16	20.548		75.16	20.6061		75.16	20.1234
75.39	20.5176		75.39	20.5778		75.39	20.2063
75.63	20.4907		75.63	20.5618		75.63	20.2742
75.86	20.501		75.86	20.5191		75.86	20.3304
76.09	20.4617		76.09	20.546		76.09	20.3665
76.32	20.4511		76.32	20.5594		76.32	20.3874
76.55	20.4422		76.55	20.5982		76.55	20.381
76.78	20.491		76.78	20.5721		76.78	20.3817
77.01	20.4674		77.01	20.5871		77.01	20.4135
77.24	20.4418		77.24	20.578		77.24	20.4714
77.47	20.4271		77.47	20.5683		77.47	20.5189
77.71	20.4498		77.71	20.5367		77.71	20.5516
78.17	20.4639		78.17	20.5475		78.17	20.5722
78.4	20.4361		78.4	20.5716		78.4	20.5985
78.63	20.4083		78.63	20.5961		78.63	20.6242
78.86	20.4357		78.86	20.5878		78.86	20.6275
79.09	20.4969		79.09	20.592		79.09	20.5844
79.32	20.5995		79.32	20.5611		79.32	20.5348
79.55	20.6295		79.55	20.584		79.55	20.5039
79.78	20.6704		79.78	20.5649		79.78	20.5041
80.03	20.6846		80.03	20.5609		80.03	20.5175
80.26	20.7105		80.26	20.5305		80.26	20.5438
80.49	20.6514		80.49	20.5858		80.49	20.5692
80.72	20.5887		80.72	20.6397		80.72	20.5994
80.97	20.5623		80.97	20.6765		80.97	20.6122
81.2	20.5789		81.2	20.6918		81.2	20.6015
81.66	20.5996		81.66	20.7274		81.66	20.5873
81.91	20.5887		81.91	20.7531		81.91	20.5952
82.14	20.5932		82.14	20.7359		82.14	20.6288
82.37	20.5984		82.37	20.6921		82.37	20.6881
82.6	20.6183		82.6	20.6065		82.6	20.7743
82.84	20.6013		82.84	20.5635		82.84	20.8557
83.07	20.5917		83.07	20.5387		83.07	20.9105
83.3	20.5775		83.3	20.5726		83.3	20.911
83.53	20.5972		83.53	20.6428		83.53	20.8413
83.78	20.6393		83.78	20.752		83.78	20.7117
84.01	20.7021		84.01	20.8458		84.01	20.5751
84.25	20.7663		84.25	20.9187		84.25	20.4587
84.48	20.8519		84.48	20.9093		84.48	20.4022
84.71	20.8706		84.71	20.8806		84.71	20.4318
84.95	20.849		84.95	20.8221		84.95	20.5322
85.41	20.8078		85.41	20.794		85.41	20.6402
85.64	20.8017		85.64	20.7242		85.64	20.7354
85.87	20.7509		85.87	20.7381		85.87	20.7913
86.12	20.7118		86.12	20.7936		86.12	20.7956
86.35	20.6942		86.35	20.8613		86.35	20.7643
86.58	20.7046		86.58	20.8923		86.58	20.7417
86.83	20.7232		86.83	20.8867		86.83	20.749
87.06	20.714		87.06	20.8541		87.06	20.8095
87.29	20.6579		87.29	20.8326		87.29	20.9055
87.52	20.6299		87.52	20.8001		87.52	20.9842
87.75	20.6992		87.75	20.7279		87.75	21.0054
88	20.8002		88	20.6659		88	20.9863
88.23	20.8651		88.23	20.6573		88.23	20.9479
88.46	20.9152		88.46	20.6558		88.46	20.9173
88.92	20.9116		88.92	20.7035		88.92	20.9088
89.15	20.8854		89.15	20.7271		89.15	20.9291
89.38	20.8333		89.38	20.7658		89.38	20.9601
89.63	20.8017		89.63	20.7711		89.63	21.0054
89.86	20.7253		89.86	20.8371		89.86	21.0331
90.09	20.7653		90.09	20.8194		90.09	21.028
90.32	20.8286		90.32	20.8367		90.32	20.9646
90.55	20.9491		90.55	20.8262		90.55	20.8717
90.78	21.0035		90.78	20.8859		90.78	20.7746
91.02	21.0751		91.02	20.8884		91.02	20.7181
91.26	21.0499		91.26	20.9494		91.26	20.6998
91.49	21.0379		91.49	20.9569		91.49	20.7209
91.74	21.0221		91.74	20.9299		91.74	20.7818
91.97	20.9886		91.97	20.8655		91.97	20.8962
92.2	20.916		92.2	20.8396		92.2	21.011
92.68	20.9119		92.68	20.8301		92.68	21.0585
92.93	20.9528		92.93	20.8573		92.93	21.008
93.16	21.0292		93.16	20.9066		93.16	20.8983
93.39	21.0713		93.39	21.0076		93.39	20.771
93.62	21.1419		93.62	21.0671		93.62	20.6567
93.85	21.1939		93.85	21.1203		93.85	20.5673
94.08	21.2388		94.08	21.1207		94.08	20.5376
94.31	21.1852		94.31	21.1302		94.31	20.5972
94.54	21.0894		94.54	21.0956		94.54	20.743
94.77	20.9802		94.77	21.0675		94.77	20.8958
95.01	20.9096		95.01	21.0539		95.01	20.9959
95.24	20.8764		95.24	21.0492		95.24	21.0489
95.47	20.8676		95.47	21.0272		95.47	21.0948
95.7	20.8798		95.7	20.9997		95.7	21.1251
96.16	20.9448		96.16	20.9724		96.16	21.117
96.39	21.0387		96.39	20.9331		96.39	21.0772
96.62	21.0824		96.62	20.9337		96.62	21.0474
96.85	21.0604		96.85	20.9757		96.85	21.042
97.09	21.0564		97.09	20.9758		97.09	21.061
97.32	21.0256		97.32	20.9875		97.32	21.0945
97.55	20.9946		97.55	20.975		97.55	21.1522
97.79	20.9597		97.79	20.9561		97.79	21.2209
98.04	20.9837		98.04	20.8824		98.04	21.2858
98.27	20.9878		98.27	20.8621		98.27	21.3161
98.5	21.0188		98.5	20.8554		98.5	21.3056
98.73	21.0333		98.73	20.9012		98.73	21.2592
98.97	21.0555		98.97	20.9588		98.97	21.1938
99.21	21.0729		99.21	21.0372		99.21	21.1122
99.67	21.0939		99.67	21.1125		99.67	21.043
99.91	21.0774		99.91	21.1413		99.91	21.0446
100.14	21.0355		100.14	21.1313		100.14	21.1097
100.37	21.0228		100.37	21.0964		100.37	21.1706
100.6	21.0716		100.6	21.0583		100.6	21.173
100.84	21.1672		100.84	21.0202		100.84	21.1292
101.08	21.2606		101.08	21.01		101.08	21.0594
101.31	21.3009		101.31	21.0391		101.31	21.0029
101.54	21.3073		101.54	21.09		101.54	20.9585
101.77	21.3057		101.77	21.1364		101.77	20.9264
102	21.2789		102	21.1698		102	20.9323
102.23	21.2345		102.23	21.1494		102.23	21.0097
102.46	21.1795		102.46	21.115		102.46	21.1115
102.92	21.1682		102.92	21.059		102.92	21.2036
103.16	21.1849		103.16	20.9853		103.16	21.2733
103.4	21.204		103.4	20.9245		103.4	21.3277
103.63	21.1788		103.63	20.9226		103.63	21.3669
103.86	21.1425		103.86	20.9351		103.86	21.4025
104.1	21.1368		104.1	20.9509		104.1	21.4049
104.33	21.1436		104.33	20.983		104.33	21.3778
104.57	21.1326		104.57	21.0531		104.57	21.331
104.82	21.1482		104.82	21.124		104.82	21.2571
105.05	21.192		105.05	21.1993		105.05	21.1495
105.28	21.2464		105.28	21.2515		105.28	21.0545
105.51	21.2649		105.51	21.2925		105.51	21.0064
105.74	21.2463		105.74	21.3178		105.74	21.011
105.98	21.2189		105.98	21.3279		105.98	21.04
106.21	21.2309		106.21	21.2955		106.21	21.0716
106.67	21.2718		106.67	21.2426		106.67	21.1057
106.9	21.2842		106.9	21.1966		106.9	21.1502
107.13	21.3258		107.13	21.1411		107.13	21.175
107.36	21.4071		107.36	21.102		107.36	21.1435
107.59	21.5165		107.59	21.088		107.59	21.0588
107.82	21.5574		107.82	21.1583		107.82	20.9582
108.05	21.5769		108.05	21.21		108.05	20.8976
108.3	21.5133		108.3	21.266		108.3	20.9166
108.53	21.4196		108.53	21.293		108.53	20.9938
108.76	21.311		108.76	21.3109		108.76	21.0948
109.01	21.2462		109.01	21.2729		109.01	21.2087
109.26	21.2045		109.26	21.2118		109.26	21.3226
109.49	21.2075		109.49	21.127		109.49	21.4145
109.72	21.2095		109.72	21.0691		109.72	21.4803
109.95	21.2067		109.95	21.0517		109.95	21.5105
110.41	21.2073		110.41	21.0869		110.41	21.4944
110.64	21.2268		110.64	21.1365		110.64	21.435
110.87	21.2132		110.87	21.2346		110.87	21.3601
111.11	21.2078		111.11	21.3435		111.11	21.2667
111.34	21.2273		111.34	21.4378		111.34	21.1624
111.57	21.2685		111.57	21.4962		111.57	21.0721
111.81	21.281		111.81	21.539		111.81	21.0265
112.04	21.2852		112.04	21.5299		112.04	21.0408
112.28	21.2427		112.28	21.5011		112.28	21.1217
112.51	21.2368		112.51	21.4081		112.51	21.2298
112.74	21.276		112.74	21.2703		112.74	21.3374
112.97	21.3001		112.97	21.1824		112.97	21.4102
113.22	21.3164		113.22	21.1374		113.22	21.4487
113.45	21.3198		113.45	21.1698		113.45	21.4217
113.92	21.3842		113.92	21.198		113.92	21.3469
114.16	21.3758		114.16	21.312		114.16	21.2504
114.39	21.392		114.39	21.3606		114.39	21.1941
114.63	21.3804		114.63	21.3668		114.63	21.2085
114.86	21.3575		114.86	21.3119		114.86	21.2947
115.1	21.3641		115.1	21.219		115.1	21.3898
115.33	21.4069		115.33	21.1128		115.33	21.4614
115.57	21.4548		115.57	21.048		115.57	21.4869
115.8	21.474		115.8	21.0642		115.8	21.4596
116.04	21.4854		116.04	21.154		116.04	21.3669
116.27	21.4783		116.27	21.2945		116.27	21.2415
116.5	21.4275		116.5	21.4548		116.5	21.1399
116.73	21.4202		116.73	21.4937		116.73	21.1162
116.96	21.3848		116.96	21.4498		116.96	21.2033
117.42	21.3131		117.42	21.3769		117.42	21.3634
117.67	21.2957		117.67	21.2574		117.67	21.5086
117.9	21.325		117.9	21.1645		117.9	21.5798
118.13	21.3387		118.13	21.1656		118.13	21.5724
118.36	21.2879		118.36	21.296		118.36	21.5003
118.59	21.2487		118.59	21.4405		118.59	21.4023
118.82	21.2112		118.82	21.5801		118.82	21.3075
119.05	21.221		119.05	21.6512		119.05	21.2339
119.29	21.2916		119.29	21.6425		119.29	21.1795
119.52	21.3817		119.52	21.5694		119.52	21.1696
119.75	21.4439		119.75	21.4802		119.75	21.2036
119.98	21.5319		119.98	21.3407		119.98	21.262
120.23	21.585		120.23	21.2478		120.23	21.3094
120.46	21.5738		120.46	21.2391		120.46	21.3362
120.92	21.5078		120.92	21.2888		120.92	21.366
121.15	21.4447		121.15	21.3065		121.15	21.418
121.4	21.4022		121.4	21.2782		121.4	21.4961
121.64	21.3387		121.64	21.2675		121.64	21.577
121.87	21.3158		121.87	21.2496		121.87	21.6242
122.11	21.3038		122.11	21.2767		122.11	21.6158
122.34	21.3321		122.34	21.2834		122.34	21.5872
122.57	21.3545		122.57	21.3104		122.57	21.5441
122.8	21.3986		122.8	21.3373		122.8	21.4794
123.03	21.4265		123.03	21.3969		123.03	21.3981
123.26	21.4888		123.26	21.4124		123.26	21.3264
123.49	21.5256		123.49	21.4456		123.49	21.2624
123.72	21.5781		123.72	21.4199		123.72	21.2416
123.95	21.5835		123.95	21.3839		123.95	21.2781
124.2	21.5651		124.2	21.343		124.2	21.3438
124.45	21.4894		124.45	21.3595		124.45	21.4094
124.91	21.4355		124.91	21.3633		124.91	21.4709
125.14	21.4168		125.14	21.3527		125.14	21.5057
125.37	21.4002		125.37	21.3777		125.37	21.503
125.6	21.3762		125.6	21.4326		125.6	21.4776
125.83	21.3585		125.83	21.5007		125.83	21.4326
126.06	21.3385		126.06	21.5703		126.06	21.3884
126.3	21.3598		126.3	21.5634		126.3	21.3797
126.53	21.4168		126.53	21.4764		126.53	21.415
126.77	21.4559		126.77	21.4006		126.77	21.457
127	21.4543		127	21.3797		127	21.4848
127.24	21.462		127.24	21.3895		127.24	21.4726
127.47	21.4873		127.47	21.4011		127.47	21.4408
127.71	21.4893		127.71	21.4428		127.71	21.4023
128.18	21.5105		128.18	21.4608		128.18	21.3731
128.41	21.5529		128.41	21.4505		128.41	21.3459
128.64	21.5789		128.64	21.4138		128.64	21.3613
128.88	21.5309		128.88	21.407		128.88	21.4211
129.11	21.462		129.11	21.3825		129.11	21.5193
129.35	21.3932		129.35	21.363		129.35	21.6124
129.59	21.3621		129.59	21.3142		129.59	21.697
129.84	21.2777		129.84	21.3402		129.84	21.7603
130.09	21.1814		130.09	21.3797		130.09	21.8219
130.32	21.1204		130.32	21.4344		130.32	21.8325
130.55	21.2163		130.55	21.4055		130.55	21.7699
130.78	21.3585		130.78	21.3986		130.78	21.6389
131.01	21.468		131.01	21.4196		131.01	21.5126
131.24	21.4895		131.24	21.5038		131.24	21.4112
131.47	21.5287		131.47	21.5387		131.47	21.3412
131.7	21.5742		131.7	21.5515		131.7	21.287
131.95	21.629		131.95	21.5264		131.95	21.2616
132.2	21.6249		132.2	21.5289		132.2	21.2676
132.67	21.5521		132.67	21.5714		132.67	21.3057
132.9	21.5187		132.9	21.568		132.9	21.3464
133.14	21.5295		133.14	21.5283		133.14	21.3792
133.38	21.5437		133.38	21.4777		133.38	21.4195
133.61	21.4961		133.61	21.4836		133.61	21.4649
133.84	21.5084		133.84	21.4475		133.84	21.4923
134.08	21.5547		134.08	21.4102		134.08	21.487
134.31	21.6149		134.31	21.3694		134.31	21.4711
134.54	21.662		134.54	21.3502		134.54	21.4467
134.77	21.7174		134.77	21.3154		134.77	21.4296
135.02	21.6887		135.02	21.3484		135.02	21.4289
135.26	21.6657		135.26	21.3576		135.26	21.4461
135.49	21.6101		135.49	21.3872		135.49	21.4755
135.72	21.5286		135.72	21.4177		135.72	21.5297
135.97	21.4071		135.97	21.4878		135.97	21.5844
136.2	21.3914		136.2	21.4783		136.2	21.6128
136.66	21.4269		136.66	21.4566		136.66	21.6051
136.89	21.4967		136.89	21.4281		136.89	21.5668
137.13	21.5632		137.13	21.4364		137.13	21.4949
137.36	21.6207		137.36	21.4393		137.36	21.4375
137.6	21.5922		137.6	21.492		137.6	21.4162
137.83	21.5802		137.83	21.5163		137.83	21.4067
138.07	21.5156		138.07	21.6108		138.07	21.3797
138.31	21.476		138.31	21.6799		138.31	21.353
138.56	21.4623		138.56	21.6956		138.56	21.3539
138.81	21.5242		138.81	21.5713		138.81	21.419
139.04	21.5638		139.04	21.4045		139.04	21.5488
139.27	21.5996		139.27	21.2226		139.27	21.6974
139.5	21.6371		139.5	21.0725		139.5	21.8126
139.73	21.6351		139.73	20.9774		139.73	21.912
139.96	21.5584		139.96	21.0058		139.96	21.9627
140.42	21.5118		140.42	21.0877		140.42	21.9319
140.65	21.4124		140.65	21.3231		140.65	21.7983
140.88	21.4567		140.88	21.4572		140.88	21.622
141.12	21.4878		141.12	21.5962		141.12	21.4542
141.35	21.612		141.35	21.5544		141.35	21.3739
141.58	21.6272		141.58	21.548		141.58	21.3672
141.81	21.6656		141.81	21.4735		141.81	21.4053
142.06	21.6361		142.06	21.4614		142.06	21.449
142.29	21.6081		142.29	21.4251		142.29	21.5152
142.53	21.5514		142.53	21.4369		142.53	21.5622
142.78	21.4999		142.78	21.4583		142.78	21.5943
143.03	21.4546		143.03	21.483		143.03	21.6168
143.26	21.4912		143.26	21.4119		143.26	21.653
143.49	21.5066		143.49	21.3702		143.49	21.6811
143.73	21.5496		143.73	21.3032		143.73	21.7068
143.97	21.5179		143.97	21.3263		143.97	21.7171
144.2	21.5112		144.2	21.3324		144.2	21.7193
144.66	21.4856		144.66	21.3825		144.66	21.6979
144.91	21.531		144.91	21.3847		144.91	21.6518
145.15	21.5733		145.15	21.4248		145.15	21.5709
145.38	21.5997		145.38	21.4812		145.38	21.4896
145.61	21.6304		145.61	21.5191		145.61	21.4223
145.85	21.6635		145.85	21.543		145.85	21.3666
146.08	21.6793		146.08	21.5812		146.08	21.3139
146.31	21.649		146.31	21.6446		146.31	21.2821
146.55	21.6079		146.55	21.6818		146.55	21.2872
146.79	21.5783		146.79	21.68		146.79	21.3198
147.02	21.5627		147.02	21.6683		147.02	21.3482
147.25	21.5708		147.25	21.64		147.25	21.3695
147.48	21.5516		147.48	21.6399		147.48	21.3898
147.71	21.5311		147.71	21.6375		147.71	21.4137
147.96	21.5194		147.96	21.6423		147.96	21.4216
148.42	21.5725		148.42	21.5872		148.42	21.4255
148.65	21.6256		148.65	21.5217		148.65	21.4387
148.88	21.655		148.88	21.4505		148.88	21.4814
149.11	21.6672		149.11	21.3899		149.11	21.5304
149.34	21.6888		149.34	21.3264		149.34	21.5731
149.59	21.6711		149.59	21.3188		149.59	21.5991
149.82	21.6197		149.82	21.3533		149.82	21.6167
150.05	21.5543		150.05	21.4547		150.05	21.5813
150.28	21.5367		150.28	21.5741		150.28	21.4802
150.51	21.5547		150.51	21.7076		150.51	21.3292
150.76	21.6547		150.76	21.7227		150.76	21.2146
151.01	21.6959		151.01	21.7207		151.01	21.1759
151.24	21.7159		151.24	21.6529		151.24	21.2242
151.47	21.6859		151.47	21.603		151.47	21.3045
151.72	21.6856		151.72	21.4943		151.72	21.4139
151.95	21.6045		151.95	21.4481		151.95	21.5414
152.41	21.5133		152.41	21.4105		152.41	21.6708
152.64	21.4186		152.64	21.4311		152.64	21.7452
152.87	21.3924		152.87	21.4413		152.87	21.7614
153.1	21.4301		153.1	21.4445		153.1	21.7206
153.33	21.5151		153.33	21.4272		153.33	21.653
153.56	21.555		153.56	21.4617		153.56	21.5788
153.81	21.5973		153.81	21.4876		153.81	21.5106
154.04	21.6303		154.04	21.5241		154.04	21.4425
154.27	21.6794		154.27	21.5257		154.27	21.3932
154.52	21.6815		154.52	21.5432		154.52	21.375
154.75	21.6606		154.75	21.5636		154.75	21.3768
154.98	21.5808		154.98	21.6141		154.98	21.4075
155.21	21.5092		155.21	21.6055		155.21	21.4891
155.67	21.4731		155.67	21.5378		155.67	21.5943
155.91	21.4279		155.91	21.5025		155.91	21.6762
156.15	21.3555		156.15	21.5185		156.15	21.734
156.38	21.3028		156.38	21.5296		156.38	21.7769
156.61	21.2906		156.61	21.5008		156.61	21.8194
156.85	21.2912		156.85	21.4631		156.85	21.8579
157.08	21.3209		157.08	21.4281		157.08	21.8645
157.32	21.3849		157.32	21.4175		157.32	21.8125
157.55	21.4448		157.55	21.4178		157.55	21.7536
157.79	21.4775		157.79	21.395		157.79	21.7451
158.02	21.4604		158.02	21.3686		158.02	21.79
158.25	21.3883		158.25	21.3864		158.25	21.8457
158.48	21.3131		158.48	21.4285		158.48	21.8802
158.71	21.2828		158.71	21.4581		158.71	21.8822
158.96	21.3112		158.96	21.4498		158.96	21.8635
159.42	21.3636		159.42	21.4438		159.42	21.8186
159.65	21.4339		159.65	21.4537		159.65	21.7398
159.88	21.5286		159.88	21.4622		159.88	21.6378
160.13	21.6265		160.13	21.4569		160.13	21.5467
160.36	21.6711		160.36	21.4619		160.36	21.4985
160.59	21.6389		160.59	21.4962		160.59	21.4976
160.82	21.5743		160.82	21.5501		160.82	21.5098
161.05	21.5252		161.05	21.5983		161.05	21.5121
161.28	21.4827		161.28	21.6393		161.28	21.515
161.51	21.4512		161.51	21.6566		161.51	21.5306
161.76	21.4169		161.76	21.6593		161.76	21.5636
162.01	21.3908		162.01	21.6243		162.01	21.626
162.24	21.3813		162.24	21.5709		162.24	21.6903
162.47	21.4137		162.47	21.5113		162.47	21.7189
162.72	21.4445		162.72	21.5147		162.72	21.6861
162.96	21.5175		162.96	21.5378		162.96	21.5913
163.42	21.5963		163.42	21.5967		163.42	21.455
163.65	21.6805		163.65	21.623		163.65	21.3459
163.89	21.6973		163.89	21.6535		163.89	21.3
164.12	21.7055		164.12	21.6327		164.12	21.314
164.35	21.6615		164.35	21.614		164.35	21.378
164.58	21.6189		164.58	21.553		164.58	21.483
164.81	21.5955		164.81	21.4814		164.81	21.5795
165.04	21.6132		165.04	21.403		165.04	21.6415
165.27	21.6008		165.27	21.3932		165.27	21.6651
165.52	21.5766		165.52	21.4006		165.52	21.6833
165.75	21.4728		165.75	21.4664		165.75	21.7227
165.98	21.3769		165.98	21.4833		165.98	21.8031
166.21	21.2872		166.21	21.4987		166.21	21.8787
166.69	21.264		166.69	21.4888		166.69	21.9133
166.92	21.2355		166.92	21.532		166.92	21.8999
167.15	21.2913		167.15	21.5245		167.15	21.8529
167.38	21.4271		167.38	21.4894		167.38	21.7537
167.61	21.5848		167.61	21.4593		167.61	21.6274
167.85	21.6734		167.85	21.4837		167.85	21.5158
168.09	21.6871		168.09	21.5304		168.09	21.4567
168.32	21.6475		168.32	21.5664		168.32	21.4617
168.57	21.5927		168.57	21.5668		168.57	21.5176
168.8	21.5364		168.8	21.5642		168.8	21.5779
169.03	21.4799		169.03	21.5858		169.03	21.6141
169.26	21.4503		169.26	21.6049		169.26	21.626
169.49	21.4709		169.49	21.601		169.49	21.6106
169.72	21.5301		169.72	21.5905		169.72	21.5634
169.96	21.5589		169.96	21.6202		169.96	21.5062
170.2	21.5821		170.2	21.649		170.2	21.4556
170.66	21.6091		170.66	21.6492		170.66	21.4298
170.9	21.6509		170.9	21.5929		170.9	21.4457
171.13	21.658		171.13	21.5354		171.13	21.4975
171.37	21.6588		171.37	21.471		171.37	21.5624
171.6	21.636		171.6	21.4331		171.6	21.6245
171.84	21.6115		171.84	21.4156		171.84	21.6679
172.07	21.5607		172.07	21.4531		172.07	21.6826
172.3	21.532		172.3	21.4814		172.3	21.6845
172.53	21.5006		172.53	21.5147		172.53	21.6839
172.76	21.4928		172.76	21.5236		172.76	21.6842
173.01	21.4516		173.01	21.5611		173.01	21.6893
173.24	21.4323		173.24	21.5964		173.24	21.6746
173.47	21.4654		173.47	21.6188		173.47	21.6205
173.71	21.5425		173.71	21.6069		173.71	21.5566
174.18	21.5885		174.18	21.5923		174.18	21.5266
174.41	21.5701		174.41	21.607		174.41	21.5318
174.65	21.5025		174.65	21.6417		174.65	21.566
174.89	21.4304		174.89	21.6693		174.89	21.6119
175.12	21.3724		175.12	21.686		175.12	21.6546
175.35	21.3277		175.35	21.6971		175.35	21.6896
175.58	21.279		175.58	21.7182		175.58	21.7185
175.81	21.289		175.81	21.7167		175.81	21.7115
176.04	21.346		176.04	21.7119		176.04	21.6606
176.27	21.4557		176.27	21.6754		176.27	21.5888
176.52	21.5647		176.52	21.6319		176.52	21.5247
176.75	21.6868		176.75	21.5603		176.75	21.4756
176.98	21.7294		176.98	21.5542		176.98	21.4404
177.21	21.6734		177.21	21.6276		177.21	21.4244
177.67	21.5724		177.67	21.7161		177.67	21.4383
177.91	21.5183		177.91	21.725		177.91	21.4849
178.14	21.4722		178.14	21.6894		178.14	21.568
178.37	21.3907		178.37	21.6626		178.37	21.6777
178.6	21.3321		178.6	21.6228		178.6	21.7775
178.83	21.3258		178.83	21.5798		178.83	21.8281
179.06	21.351		179.06	21.5619		179.06	21.8222
179.29	21.4281		179.29	21.538		179.29	21.7704
179.54	21.4701		179.54	21.5716		179.54	21.6961
179.77	21.4661		179.77	21.6336		179.77	21.6396
180	21.4614		180	21.6672		180	21.6121
180.23	21.5203		180.23	21.6182		180.23	21.6035
180.46	21.5611		180.46	21.5815		180.46	21.6008
180.71	21.5958		180.71	21.5511		180.71	21.5979
181.17	21.6541		181.17	21.4932		181.17	21.5988
181.4	21.6606		181.4	21.4648		181.4	21.6221
181.63	21.6127		181.63	21.4837		181.63	21.6525
181.86	21.5704		181.86	21.5116		181.86	21.6683
182.1	21.546		182.1	21.5474		182.1	21.6583
182.34	21.5431		182.34	21.6102		182.34	21.5997
182.57	21.5849		182.57	21.6808		182.57	21.4888
182.8	21.6357		182.8	21.7443		182.8	21.3758
183.04	21.6733		183.04	21.7848		183.04	21.2991
183.27	21.726		183.27	21.7488		183.27	21.2838
183.51	21.7449		183.51	21.6567		183.51	21.3583
183.76	21.7275		183.76	21.5415		183.76	21.4923
183.99	21.7087		183.99	21.4505		183.99	21.6035
184.22	21.7227		184.22	21.3675		184.22	21.6739
184.45	21.7028		184.45	21.3461		184.45	21.7165
184.93	21.6708		184.93	21.3898		184.93	21.7063
185.16	21.6723		185.16	21.4529		185.16	21.643
185.39	21.7306		185.39	21.4737		185.39	21.5653
185.62	21.8081		185.62	21.4575		185.62	21.5055
185.85	21.8052		185.85	21.4929		185.85	21.4744
186.09	21.7614		186.09	21.5332		186.09	21.4792
186.32	21.717		186.32	21.5652		186.32	21.4929
186.56	21.7122		186.56	21.5423		186.56	21.5221
186.79	21.647		186.79	21.5261		186.79	21.6049
187.03	21.537		187.03	21.4893		187.03	21.7531
187.26	21.4143		187.26	21.4821		187.26	21.8842
187.49	21.3983		187.49	21.4573		187.49	21.9266
187.73	21.4682		187.73	21.4563		187.73	21.859
187.97	21.5497		187.97	21.5032		187.97	21.732
188.2	21.5518		188.2	21.6442		188.2	21.5902
188.67	21.5941		188.67	21.7061		188.67	21.4874
188.91	21.6259		188.91	21.7203		188.91	21.4428
189.14	21.6572		189.14	21.6732		189.14	21.46
189.37	21.6061		189.37	21.6826		189.37	21.503
189.6	21.6082		189.6	21.6227		189.6	21.5622
189.83	21.5984		189.83	21.6189		189.83	21.5772
190.06	21.6626		190.06	21.5791		190.06	21.5541
190.29	21.6848		190.29	21.596		190.29	21.5165
190.54	21.7291		190.54	21.5596		190.54	21.5099
190.77	21.7184		190.77	21.5679		190.77	21.5137
191	21.7312		191	21.5202		191	21.55
191.23	21.6968		191.23	21.5294		191.23	21.5766
191.46	21.7077		191.46	21.5397		191.46	21.5569
191.92	21.7101		191.92	21.6042		191.92	21.4913
192.16	21.72		192.16	21.642		192.16	21.445
192.4	21.7065		192.4	21.6868		192.4	21.4151
192.63	21.6951		192.63	21.6915		192.63	21.4232
192.86	21.647		192.86	21.706		192.86	21.4581
193.1	21.6172		193.1	21.6997		193.1	21.4956
193.34	21.5722		193.34	21.7237		193.34	21.518
193.57	21.5264		193.57	21.7228		193.57	21.566
193.8	21.464		193.8	21.7372		193.8	21.6154
194.04	21.4687		194.04	21.7014		194.04	21.6479
194.27	21.4894		194.27	21.6653		194.27	21.6647
194.5	21.5227		194.5	21.6047		194.5	21.6934
194.73	21.5305		194.73	21.5653		194.73	21.7264
194.97	21.5241		194.97	21.5516		194.97	21.7479
195.21	21.5367		195.21	21.575		195.21	21.7132
195.67	21.604		195.67	21.6166		195.67	21.6057
195.9	21.6802		195.9	21.681		195.9	21.4664
196.15	21.6963		196.15	21.7679		196.15	21.3649
196.38	21.6609		196.38	21.8295		196.38	21.3401
196.61	21.6137		196.61	21.8469		196.61	21.3713
196.84	21.5986		196.84	21.8055		196.84	21.4291
197.07	21.5917		197.07	21.7195		197.07	21.5234
197.3	21.5752		197.3	21.6143		197.3	21.6464
197.53	21.5601		197.53	21.5435		197.53	21.7337
197.76	21.5546		197.76	21.539		197.76	21.7452
197.99	21.5739		197.99	21.5893		197.99	21.6769
198.23	21.6037		198.23	21.6884		198.23	21.5494
198.46	21.6332		198.46	21.794		198.46	21.4157
198.93	21.6588		198.93	21.8697		198.93	21.3158
199.17	21.6667		199.17	21.9376		199.17	21.2413
199.41	21.6769		199.41	21.9582		199.41	21.2119
199.64	21.6675		199.64	21.9282		199.64	21.2527
199.87	21.6672		199.87	21.8419		199.87	21.3408
200.11	21.6412		200.11	21.7713		200.11	21.4387
200.34	21.5802		200.34	21.7191		200.34	21.5533
200.58	21.5387		200.58	21.6656		200.58	21.6497
200.83	21.5659		200.83	21.5967		200.83	21.6927
201.06	21.6712		201.06	21.5103		201.06	21.6752
201.29	21.7699		201.29	21.4772		201.29	21.611
201.54	21.8125		201.54	21.518		201.54	21.529
201.77	21.807		201.77	21.5682		201.77	21.4856
202	21.8045		202	21.5571		202	21.5006
202.23	21.7725		202.23	21.5329		202.23	21.5582
202.46	21.6994		202.46	21.5181		202.46	21.6476
202.92	21.5901		202.92	21.5255		202.92	21.7508
203.17	21.5337		203.17	21.5036		203.17	21.8304
203.42	21.5047		203.42	21.4959		203.42	21.8685
203.65	21.5409		203.65	21.4618		203.65	21.8678
203.88	21.5746		203.88	21.4651		203.88	21.8322
204.11	21.6118		204.11	21.4924		204.11	21.7691
204.34	21.6676		204.34	21.5213		204.34	21.6857
204.57	21.7523		204.57	21.5279		204.57	21.5959
204.8	21.81		204.8	21.546		204.8	21.5214
205.03	21.8282		205.03	21.5763		205.03	21.4744
205.27	21.7902		205.27	21.6395		205.27	21.4506
205.5	21.7524		205.5	21.6915		205.5	21.4377
205.73	21.7595		205.73	21.6882		205.73	21.4353
205.96	21.8375		205.96	21.5994		205.96	21.4475
206.44	21.9084		206.44	21.4983		206.44	21.479
206.67	21.9341		206.67	21.4453		206.67	21.5077
206.9	21.9377		206.9	21.4359		206.9	21.515
207.13	21.9231		207.13	21.4531		207.13	21.5137
207.38	21.8983		207.38	21.458		207.38	21.535
207.61	21.8205		207.61	21.493		207.61	21.5792
207.84	21.6881		207.84	21.5838		207.84	21.6222
208.07	21.6103		208.07	21.6558		208.07	21.6293
208.32	21.6336		208.32	21.6624		208.32	21.6008
208.55	21.6743		208.55	21.6472		208.55	21.5766
208.78	21.6354		208.78	21.6761		208.78	21.588
209.01	21.5617		209.01	21.7193		209.01	21.6199
209.24	21.5273		209.24	21.7302		209.24	21.6449
209.47	21.5401		209.47	21.7084		209.47	21.6552
209.7	21.5673		209.7	21.6828		209.7	21.655
209.95	21.6195		209.95	21.6296		209.95	21.6574
210.2	21.7058		210.2	21.5437		210.2	21.6583
210.66	21.8171		210.66	21.4378		210.66	21.6543
210.89	21.8933		210.89	21.3711		210.89	21.6462
211.12	21.9209		211.12	21.3398		211.12	21.6513
211.37	21.8737		211.37	21.3741		211.37	21.6656
211.6	21.8096		211.6	21.4234		211.6	21.6818
211.83	21.7891		211.83	21.4588		211.83	21.6682
212.06	21.8005		212.06	21.4961		212.06	21.6209
212.29	21.7761		212.29	21.5908		212.29	21.552
212.52	21.7999		212.52	21.6361		212.52	21.4843
212.75	21.851		212.75	21.6469		212.75	21.4238
212.98	21.8652		212.98	21.6816		212.98	21.3762
213.22	21.8372		213.22	21.7621		213.22	21.3251
213.45	21.8246		213.45	21.8215		213.45	21.2797
213.92	21.7773		213.92	21.8696		213.92	21.2803
214.17	21.6976		214.17	21.8767		214.17	21.3542
214.4	21.6428		214.4	21.8153		214.4	21.4719
214.63	21.608		214.63	21.718		214.63	21.6054
214.86	21.5362		214.86	21.6649		214.86	21.7317
215.1	21.4978		215.1	21.6065		215.1	21.8299
215.33	21.4853		215.33	21.5476		215.33	21.9025
215.56	21.4995		215.56	21.4841		215.56	21.9533
215.8	21.5159		215.8	21.4693		215.8	21.953
216.03	21.5645		216.03	21.4719		216.03	21.9032
216.28	21.6065		216.28	21.4741		216.28	21.8604
216.51	21.6187		216.51	21.4579		216.51	21.8658
216.74	21.5938		216.74	21.4481		216.74	21.9019
216.99	21.566		216.99	21.4409		216.99	21.9383
217.22	21.5361		217.22	21.4634		217.22	21.9471
217.45	21.5186		217.45	21.4994		217.45	21.9299
217.91	21.5148		217.91	21.5271		217.91	21.9074
218.15	21.5613		218.15	21.5067		218.15	21.8827
218.38	21.6171		218.38	21.5203		218.38	21.8147
218.62	21.7054		218.62	21.5367		218.62	21.7113
218.85	21.8002		218.85	21.5221		218.85	21.6326
219.09	21.8472		219.09	21.4698		219.09	21.6392
219.32	21.7891		219.32	21.4602		219.32	21.7082
219.56	21.7257		219.56	21.4511		219.56	21.7822
219.81	21.7063		219.81	21.4431		219.81	21.811
220.04	21.7036		220.04	21.4609		220.04	21.7973
220.27	21.6993		220.27	21.5075		220.27	21.7564
220.52	21.7251		220.52	21.5322		220.52	21.7072
220.75	21.7582		220.75	21.559		220.75	21.6486
220.98	21.78		220.98	21.5979		220.98	21.5894
221.21	21.8263		221.21	21.5851		221.21	21.5573
221.67	21.8149		221.67	21.5799		221.67	21.5752
221.92	21.7276		221.92	21.6119		221.92	21.6319
222.15	21.6088		222.15	21.6636		222.15	21.7004
222.4	21.5642		222.4	21.6429		222.4	21.7672
222.63	21.5094		222.63	21.6493		222.63	21.8168
222.86	21.471		222.86	21.6651		222.86	21.8409
223.11	21.4579		223.11	21.699		223.11	21.8215
223.34	21.4868		223.34	21.7333		223.34	21.7596
223.57	21.5374		223.57	21.7732		223.57	21.6705
223.8	21.6366		223.8	21.7448		223.8	21.601
224.03	21.7043		224.03	21.7147		224.03	21.5648
224.26	21.7335		224.26	21.6831		224.26	21.5687
224.49	21.729		224.49	21.6711		224.49	21.5865
224.72	21.7695		224.72	21.6		224.72	21.6185
224.95	21.7346		224.95	21.5858		224.95	21.669
225.42	21.6922		225.42	21.57		225.42	21.7285
225.65	21.6484		225.65	21.5988		225.65	21.745
225.88	21.6601		225.88	21.6234		225.88	21.71
226.11	21.6889		226.11	21.6539		226.11	21.6521
226.34	21.7227		226.34	21.6536		226.34	21.62
226.57	21.7512		226.57	21.6173		226.57	21.6291
226.8	21.7607		226.8	21.5746		226.8	21.6638
227.03	21.7782		227.03	21.5208		227.03	21.7015
227.27	21.7663		227.27	21.5016		227.27	21.7339
227.51	21.74		227.51	21.5053		227.51	21.7579
227.74	21.7146		227.74	21.5475		227.74	21.7425
227.97	21.722		227.97	21.6101		227.97	21.6738
228.21	21.7352		228.21	21.7086		228.21	21.5635
228.67	21.7514		228.67	21.7866		228.67	21.4707
228.9	21.7343		228.9	21.8564		228.9	21.4194
229.15	21.7417		229.15	21.8541		229.15	21.4157
229.38	21.7226		229.38	21.8396		229.38	21.4506
229.61	21.711		229.61	21.7627		229.61	21.5405
229.84	21.6701		229.84	21.702		229.84	21.6436
230.07	21.6604		230.07	21.6303		230.07	21.7263
230.32	21.6589		230.32	21.5956		230.32	21.7639
230.55	21.6855		230.55	21.5569		230.55	21.7774
230.79	21.6582		230.79	21.5795		230.79	21.7835
231.02	21.5913		231.02	21.6234		231.02	21.8079
231.26	21.5243		231.26	21.6887		231.26	21.811
231.49	21.5189		231.49	21.7381		231.49	21.7683
231.73	21.5306		231.73	21.789		231.73	21.707
231.98	21.5717		231.98	21.7898		231.98	21.6666
232.21	21.6298		232.21	21.7598		232.21	21.6399
232.67	21.718		232.67	21.6992		232.67	21.6137
232.9	21.8182		232.9	21.6315		232.9	21.5825
233.14	21.8437		233.14	21.6537		233.14	21.5362
233.37	21.7861		233.37	21.764		233.37	21.4849
233.6	21.6957		233.6	21.904		233.6	21.4367
233.83	21.6393		233.83	21.999		233.83	21.3995
234.06	21.6147		234.06	22.0388		234.06	21.3856
234.29	21.6487		234.29	21.9774		234.29	21.4145
234.54	21.7198		234.54	21.8579		234.54	21.4642
234.77	21.7896		234.77	21.7338		234.77	21.5199
235	21.8519		235	21.6184		235	21.5744
235.23	21.838		235.23	21.5826		235.23	21.6255
235.46	21.767		235.46	21.6297		235.46	21.6508
235.71	21.7214		235.71	21.6778		235.71	21.6496
235.95	21.722		235.95	21.7027		235.95	21.6255
236.42	21.7175		236.42	21.7439		236.42	21.5901
236.65	21.7448		236.65	21.7587		236.65	21.5495
236.88	21.8146		236.88	21.7364		236.88	21.5034
237.13	21.8699		237.13	21.725		237.13	21.4609
237.36	21.8482		237.36	21.7662		237.36	21.4427
237.59	21.814		237.59	21.7686		237.59	21.4758
237.82	21.745		237.82	21.7693		237.82	21.5456
238.05	21.7092		238.05	21.7179		238.05	21.6342
238.3	21.6526		238.3	21.6879		238.3	21.7222
238.54	21.5901		238.54	21.6666		238.54	21.8074
238.79	21.5374		238.79	21.6798		238.79	21.8482
239.02	21.5713		239.02	21.6705		239.02	21.825
239.27	21.6474		239.27	21.6699		239.27	21.7509
239.5	21.6902		239.5	21.6946		239.5	21.6848
239.73	21.7204		239.73	21.701		239.73	21.6495
239.96	21.773		239.96	21.6444		239.96	21.6549
240.42	21.819		240.42	21.5856		240.42	21.669
240.65	21.8241		240.65	21.5749		240.65	21.6761
240.88	21.7763		240.88	21.6181		240.88	21.682
241.13	21.7174		241.13	21.6499		241.13	21.7106
241.36	21.6546		241.36	21.6946		241.36	21.73
241.59	21.6155		241.59	21.75		241.59	21.7151
241.82	21.5939		241.82	21.829		241.82	21.6591
242.06	21.5994		242.06	21.8843		242.06	21.5997
242.29	21.6064		242.29	21.9353		242.29	21.543
242.52	21.6586		242.52	21.9193		242.52	21.5082
242.76	21.6769		242.76	21.9118		242.76	21.4988
243	21.7061		243	21.8464		243	21.5364
243.23	21.7112		243.23	21.7414		243.23	21.6376
243.47	21.7019		243.47	21.5882		243.47	21.8016
243.72	21.6189		243.72	21.5098		243.72	21.9643
243.97	21.5516		243.97	21.4739		243.97	22.0689
244.2	21.5335		244.2	21.4664		244.2	22.0959
244.67	21.5515		244.67	21.4696		244.67	22.0761
244.91	21.5502		244.91	21.5283		244.91	22.0201
245.14	21.5931		245.14	21.553		245.14	21.9539
245.37	21.6018		245.37	21.6076		245.37	21.892
245.6	21.6413		245.6	21.609		245.6	21.8524
245.83	21.6425		245.83	21.6289		245.83	21.8327
246.06	21.6912		246.06	21.5929		246.06	21.8214
246.31	21.71		246.31	21.6048		246.31	21.7921
246.55	21.7314		246.55	21.627		246.55	21.7498
246.79	21.7549		246.79	21.6444		246.79	21.7104
247.02	21.7632		247.02	21.6627		247.02	21.6852
247.25	21.7408		247.25	21.6991		247.25	21.6725
247.48	21.6916		247.48	21.7549		247.48	21.6672
247.71	21.6786		247.71	21.7642		247.71	21.6723
248.17	21.6792		248.17	21.7641		248.17	21.6732
248.4	21.7061		248.4	21.7474		248.4	21.6645
248.65	21.7459		248.65	21.7374		248.65	21.636
248.88	21.7754		248.88	21.7379		248.88	21.6074
249.11	21.7989		249.11	21.7524		249.11	21.5707
249.34	21.8876		249.34	21.7		249.34	21.5359
249.57	21.9482		249.57	21.6805		249.57	21.4962
249.8	21.9792		249.8	21.6747		249.8	21.4723
250.04	21.9608		250.04	21.6971		250.04	21.4698
250.28	21.9707		250.28	21.6433		250.28	21.515
250.53	21.9311		250.53	21.6197		250.53	21.5796
250.76	21.8663		250.76	21.6014		250.76	21.6641
250.99	21.7459		250.99	21.6389		250.99	21.7483
251.24	21.6504		251.24	21.6421		251.24	21.8421
251.48	21.57		251.48	21.6542		251.48	21.9117
251.72	21.5607		251.72	21.6239		251.72	21.9527
251.95	21.5766		251.95	21.627		251.95	21.935
252.41	21.6409		252.41	21.6191		252.41	21.88
252.65	21.6719		252.65	21.6512		252.65	21.8182
252.89	21.679		252.89	21.6654		252.89	21.7984
253.12	21.6734		253.12	21.6574		253.12	21.8134
253.35	21.6745		253.35	21.6307		253.35	21.8404
253.58	21.6963		253.58	21.6021		253.58	21.8486
253.81	21.6977		253.81	21.6115		253.81	21.8391
254.04	21.7102		254.04	21.6259		254.04	21.8136
254.27	21.7273		254.27	21.6483		254.27	21.7756
254.5	21.7486		254.5	21.6821		254.5	21.7218
254.75	21.7555		254.75	21.7483		254.75	21.65
254.98	21.7658		254.98	21.7888		254.98	21.6007
255.21	21.7421		255.21	21.8016		255.21	21.613
255.46	21.7167		255.46	21.7566		255.46	21.6847
255.94	21.6668		255.94	21.7189		255.94	21.7736
256.17	21.6089		256.17	21.7079		256.17	21.8439
256.41	21.5194		256.41	21.7824		256.41	21.8603
256.66	21.4831		256.66	21.8471		256.66	21.8333
256.89	21.4875		256.89	21.8858		256.89	21.7917
257.14	21.5155		257.14	21.8953		257.14	21.7555
257.37	21.5831		257.37	21.8707		257.37	21.7139
257.62	21.6781		257.62	21.8081		257.62	21.6828
257.85	21.7494		257.85	21.7685		257.85	21.6525
258.08	21.8001		258.08	21.7373		258.08	21.6345
258.31	21.8007		258.31	21.7322		258.31	21.6403
258.54	21.7643		258.54	21.7441		258.54	21.6662
258.79	21.6978		258.79	21.7971		258.79	21.6811
259.03	21.681		259.03	21.8051		259.03	21.6913
259.26	21.7079		259.26	21.7855		259.26	21.6854
259.5	21.7691		259.5	21.7212		259.5	21.6899
259.73	21.7848		259.73	21.6907		259.73	21.706
259.96	21.7822		259.96	21.678		259.96	21.7226
260.42	21.7439		260.42	21.7398		260.42	21.7006
260.65	21.7471		260.65	21.7791		260.65	21.6594
260.88	21.7456		260.88	21.8444		260.88	21.5971
261.11	21.7781		261.11	21.8716		261.11	21.5388
261.36	21.7985		261.36	21.8817		261.36	21.5096
261.59	21.838		261.59	21.8159		261.59	21.5373
261.84	21.8344		261.84	21.7721		261.84	21.5861
262.07	21.8205		262.07	21.7125		262.07	21.661
262.31	21.7598		262.31	21.7068		262.31	21.7287
262.55	21.7726		262.55	21.6616		262.55	21.7625
262.78	21.7365		262.78	21.72		262.78	21.7417
263.01	21.7449		263.01	21.7763		263.01	21.6782
263.25	21.7537		263.25	21.8859		263.25	21.5612
263.49	21.8436		263.49	21.9227		263.49	21.4359
263.72	21.889		263.72	21.9478		263.72	21.3668
263.96	21.8904		263.96	21.9189		263.96	21.3957
264.42	21.8232		264.42	21.8942		264.42	21.489
264.67	21.7813		264.67	21.8186		264.67	21.6078
264.9	21.7396		264.9	21.7594		264.9	21.7101
265.13	21.7272		265.13	21.6932		265.13	21.7902
265.36	21.6508		265.36	21.7056		265.36	21.8555
265.6	21.6218		265.6	21.6818		265.6	21.9097
265.83	21.5953		265.83	21.6827		265.83	21.9367
266.06	21.6539		266.06	21.6212		266.06	21.9409
266.29	21.6952		266.29	21.5769		266.29	21.9454
266.52	21.7252		266.52	21.5301		266.52	21.9635
266.77	21.7308		266.77	21.5102		266.77	21.9792
267	21.7621		267	21.4752		267	21.9843
267.23	21.7545		267.23	21.4962		267.23	21.9722
267.48	21.7232		267.48	21.5431		267.48	21.9581
267.71	21.6948		267.71	21.5764		267.71	21.9545
268.18	21.7248		268.18	21.5491		268.18	21.9532
268.43	21.7326		268.43	21.5607		268.43	21.9351
268.66	21.7487		268.66	21.5726		268.66	21.9085
268.89	21.7767		268.89	21.5757		268.89	21.8789
269.12	21.8065		269.12	21.5804		269.12	21.8458
269.37	21.7901		269.37	21.6223		269.37	21.8216
269.6	21.7282		269.6	21.6962		269.6	21.811
269.85	21.6774		269.85	21.757		269.85	21.8023
270.08	21.6178		270.08	21.8175		270.08	21.8029
270.31	21.5914		270.31	21.8248		270.31	21.8233
270.56	21.5998		270.56	21.7958		270.56	21.8453
270.79	21.644		270.79	21.7473		270.79	21.851
271.02	21.6985		271.02	21.7035		271.02	21.8416
271.25	21.7511		271.25	21.6689		271.25	21.8251
271.48	21.8036		271.48	21.6138		271.48	21.8291
271.71	21.7887		271.71	21.5738		271.71	21.8853
272.17	21.7329		272.17	21.5285		272.17	21.9879
272.41	21.6522		272.41	21.5338		272.41	22.0646
272.65	21.6068		272.65	21.5761		272.65	22.0691
272.88	21.6071		272.88	21.6365		272.88	22.0098
273.11	21.6583		273.11	21.6758		273.11	21.9206
273.36	21.7181		273.36	21.7216		273.36	21.8164
273.59	21.7675		273.59	21.7824		273.59	21.7076
273.82	21.8294		273.82	21.8355		273.82	21.594
274.05	21.9173		274.05	21.8545		274.05	21.4885
274.28	21.9758		274.28	21.8414		274.28	21.4445
274.52	21.9581		274.52	21.8253		274.52	21.4797
274.75	21.9411		274.75	21.7991		274.75	21.5242
274.98	21.926		274.98	21.8148		274.98	21.525
275.21	21.9318		275.21	21.8206		275.21	21.5148
275.67	21.9076		275.67	21.8348		275.67	21.5262
275.92	21.8887		275.92	21.8059		275.92	21.5754
276.16	21.8173		276.16	21.8093		276.16	21.6447
276.4	21.8104		276.4	21.7681		276.4	21.6942
276.63	21.8185		276.63	21.756		276.63	21.6996
276.86	21.8401		276.86	21.7226		276.86	21.7128
277.09	21.8183		277.09	21.7011		277.09	21.7575
277.34	21.8577		277.34	21.6227		277.34	21.7978
277.57	21.8631		277.57	21.6322		277.57	21.7842
277.8	21.897		277.8	21.6446		277.8	21.7394
278.03	21.9081		278.03	21.682		278.03	21.6923
278.26	21.9188		278.26	21.6898		278.26	21.6752
278.49	21.8316		278.49	21.7782		278.49	21.6754
278.72	21.8017		278.72	21.8083		278.72	21.6766
278.97	21.7819		278.97	21.8513		278.97	21.6547
279.2	21.7817		279.2	21.8688		279.2	21.6388
279.66	21.7439		279.66	21.9095		279.66	21.6373
279.89	21.7726		279.89	21.887		279.89	21.6325
280.14	21.784		280.14	21.9064		280.14	21.6031
280.37	21.8156		280.37	21.8895		280.37	21.5898
280.6	21.8317		280.6	21.8478		280.6	21.6167
280.83	21.8505		280.83	21.7721		280.83	21.6749
281.08	21.85		281.08	21.7286		281.08	21.7204
281.31	21.908		281.31	21.6597		281.31	21.7327
281.56	21.955		281.56	21.6092		281.56	21.7375
281.8	21.9335		281.8	21.6036		281.8	21.7659
282.03	21.8554		282.03	21.6326		282.03	21.8165
282.26	21.7737		282.26	21.6692		282.26	21.8629
282.5	21.7116		282.5	21.7224		282.5	21.8733
282.73	21.6894		282.73	21.7923		282.73	21.8269
282.96	21.6957		282.96	21.8675		282.96	21.7468
283.42	21.697		283.42	21.9508		283.42	21.6636
283.65	21.7015		283.65	22.0195		283.65	21.5917
283.88	21.7493		283.88	22.0084		283.88	21.5564
284.11	21.7759		284.11	21.9629		284.11	21.5767
284.36	21.7603		284.36	21.9345		284.36	21.6222
284.59	21.7324		284.59	21.8998		284.59	21.6861
284.82	21.7082		284.82	21.833		284.82	21.7785
285.05	21.7146		285.05	21.7532		285.05	21.8532
285.28	21.7118		285.28	21.7495		285.28	21.8612
285.52	21.7293		285.52	21.7783		285.52	21.8162
285.75	21.7403		285.75	21.8443		285.75	21.7406
285.99	21.7624		285.99	21.8913		285.99	21.6729
286.22	21.7501		286.22	21.9196		286.22	21.6582
286.46	21.6979		286.46	21.9562		286.46	21.6752
286.92	21.6699		286.92	21.9898		286.92	21.6711
287.16	21.7322		287.16	21.9321		287.16	21.6678
287.41	21.8086		287.41	21.8329		287.41	21.692
287.64	21.8445		287.64	21.773		287.64	21.7174
287.87	21.8326		287.87	21.7859		287.87	21.7178
288.1	21.872		288.1	21.7778		288.1	21.6879
288.33	21.9033		288.33	21.8119		288.33	21.6239
288.58	21.9069		288.58	21.8488		288.58	21.5848
288.83	21.8295		288.83	21.9		288.83	21.6123
289.06	21.7374		289.06	21.9178		289.06	21.6879
289.29	21.6835		289.29	21.905		289.29	21.7561
289.54	21.7162		289.54	21.8156		289.54	21.8142
289.77	21.7212		289.77	21.792		289.77	21.8341
290	21.7325		290	21.7968		290	21.8195
290.23	21.7502		290.23	21.8361		290.23	21.7638
290.46	21.8459		290.46	21.823		290.46	21.6826
290.94	21.8875		290.94	21.8809		290.94	21.5844
291.17	21.942		291.17	21.8783		291.17	21.534
291.4	21.9259		291.4	21.8803		291.4	21.5495
291.63	21.8838		291.63	21.8354		291.63	21.6379
291.86	21.7707		291.86	21.8118		291.86	21.7758
292.09	21.6735		292.09	21.7712		292.09	21.9151
292.34	21.6159		292.34	21.7579		292.34	21.9874
292.59	21.6182		292.59	21.764		292.59	21.9804
292.82	21.669		292.82	21.7958		292.82	21.8992
293.05	21.7189		293.05	21.8725		293.05	21.7738
293.28	21.776		293.28	21.9274		293.28	21.6632
293.51	21.827		293.51	21.9306		293.51	21.6105
293.76	21.8251		293.76	21.9214		293.76	21.6229
294	21.7609		294	21.9029		294	21.707
294.24	21.644		294.24	21.874		294.24	21.8541
294.47	21.5436		294.47	21.8379		294.47	21.9921
294.7	21.4962		294.7	21.8031		294.7	22.0757
295.17	21.4551		295.17	21.8173		295.17	22.104
295.41	21.4523		295.41	21.8309		295.41	22.0945
295.64	21.455		295.64	21.8715		295.64	22.0526
295.87	21.5387		295.87	21.8498		295.87	21.992
296.1	21.6105		296.1	21.8681		296.1	21.9032
296.33	21.7157		296.33	21.8596		296.33	21.808
296.56	21.8046		296.56	21.8354		296.56	21.7446
296.79	21.8925		296.79	21.7732		296.79	21.7204
297.02	21.9707		297.02	21.714		297.02	21.7028
297.25	22.0247		297.25	21.6593		297.25	21.7048
297.49	22.0353		297.49	21.6093		297.49	21.7456
297.72	22.0373		297.72	21.5235		297.72	21.8308
297.95	21.9556		297.95	21.4992		297.95	21.9381
298.41	21.8548		298.41	21.4907		298.41	22.0488
298.64	21.6985		298.64	21.5579		298.64	22.1393
298.87	21.6189		298.87	21.5671		298.87	22.2111
299.1	21.5537		299.1	21.6164		299.1	22.2284
299.33	21.598		299.33	21.6463		299.33	22.1555
299.57	21.6563		299.57	21.7482		299.57	21.9968
299.8	21.7359		299.8	21.8403		299.8	21.8264
300.04	21.8357		300.04	21.8759		300.04	21.6924
300.27	21.9223		300.27	21.8508		300.27	21.6322
300.51	21.8898		300.51	21.8766		300.51	21.6404
300.75	21.8379		300.75	21.8689		300.75	21.7014
301	21.757		301	21.8846		301	21.7679
301.23	21.7429		301.23	21.8502		301.23	21.8178
301.46	21.6933		301.46	21.8955		301.46	21.8234
301.71	21.7305		301.71	21.8736		301.71	21.8096
302.17	21.7057		302.17	21.9219		302.17	21.7874
302.42	21.7418		302.42	21.8931		302.42	21.7816
302.65	21.7817		302.65	21.8583		302.65	21.7778
302.88	21.82		302.88	21.7995		302.88	21.7997
303.12	21.78		303.12	21.8008		303.12	21.8399
303.36	21.7627		303.36	21.7549		303.36	21.9044
303.59	21.7265		303.59	21.7608		303.59	21.9361
303.82	21.7252		303.82	21.7644		303.82	21.9351
304.06	21.7008		304.06	21.8104		304.06	21.915
304.3	21.7366		304.3	21.7684		304.3	21.9225
304.53	21.6776		304.53	21.8046		304.53	21.9467
304.76	21.6392		304.76	21.7957		304.76	21.9954
304.99	21.5989		304.99	21.7958		304.99	22.0369
305.22	21.6037		305.22	21.7524		305.22	22.0769
305.45	21.5748		305.45	21.7553		305.45	22.1042
305.93	21.5965		305.93	21.7208		305.93	22.1185
306.16	21.6276		306.16	21.7377		306.16	22.0719
306.39	21.6938		306.39	21.7566		306.39	21.9881
306.62	21.7514		306.62	21.8002		306.62	21.8883
306.85	21.8257		306.85	21.8018		306.85	21.8138
307.08	21.8033		307.08	21.8662		307.08	21.7731
307.31	21.811		307.31	21.8439		307.31	21.7892
307.56	21.8089		307.56	21.8065		307.56	21.83
307.81	21.8279		307.81	21.7474		307.81	21.8715
308.04	21.8327		308.04	21.739		308.04	21.8766
308.27	21.881		308.27	21.7185		308.27	21.8501
308.52	21.8846		308.52	21.7634		308.52	21.8029
308.75	21.8615		308.75	21.8334		308.75	21.7575
308.98	21.8294		308.98	21.9141		308.98	21.7103
309.21	21.8066		309.21	21.9759		309.21	21.6726
309.69	21.7895		309.69	22.0287		309.69	21.6383
309.92	21.8326		309.92	21.9926		309.92	21.6328
310.15	21.8588		310.15	21.9367		310.15	21.6638
310.4	21.9042		310.4	21.8448		310.4	21.7117
310.63	21.9102		310.63	21.8226		310.63	21.7293
310.86	21.9123		310.86	21.8242		310.86	21.7269
311.09	21.8638		311.09	21.8861		311.09	21.7149
311.32	21.8349		311.32	21.9183		311.32	21.713
311.57	21.7935		311.57	21.939		311.57	21.7351
311.8	21.7627		311.8	21.93		311.8	21.7762
312.03	21.8017		312.03	21.9002		312.03	21.7685
312.26	21.8722		312.26	21.8976		312.26	21.702
312.49	21.9325		312.49	21.9356		312.49	21.605
312.72	21.943		312.72	22.0042		312.72	21.5273
312.95	21.8706		312.95	22.1106		312.95	21.4946
313.42	21.7838		313.42	22.1707		313.42	21.5228
313.65	21.7013		313.65	22.1823		313.65	21.5951
313.88	21.6622		313.88	22.1128		313.88	21.705
314.11	21.6167		314.11	22.0375		314.11	21.8272
314.34	21.6338		314.34	21.9254		314.34	21.9236
314.59	21.714		314.59	21.8378		314.59	21.9324
314.82	21.8194		314.82	21.8101		314.82	21.8561
315.05	21.9092		315.05	21.8336		315.05	21.7442
315.28	21.9395		315.28	21.8767		315.28	21.6721
315.51	21.9265		315.51	21.9158		315.51	21.6474
315.74	21.8969		315.74	21.9413		315.74	21.6528
315.99	21.8628		315.99	21.9422		315.99	21.6875
316.22	21.8089		316.22	21.9234		316.22	21.7616
316.45	21.7212		316.45	21.9133		316.45	21.8606
316.93	21.636		316.93	21.8909		316.93	21.9697
317.17	21.5925		317.17	21.8473		317.17	22.0582
317.41	21.5913		317.41	21.8007		317.41	22.1073
317.64	21.6161		317.64	21.7674		317.64	22.1172
317.87	21.6452		317.87	21.7761		317.87	22.0808
318.1	21.7153		318.1	21.8189		318.1	21.9693
318.33	21.8096		318.33	21.8931		318.33	21.8021
318.58	21.8981		318.58	21.9568		318.58	21.6514
318.81	21.941		318.81	21.984		318.81	21.5826
319.04	21.9284		319.04	21.9955		319.04	21.5851
319.27	21.926		319.27	21.9631		319.27	21.6213
319.52	21.9116		319.52	21.9332		319.52	21.667
319.75	21.9098		319.75	21.8653		319.75	21.738
319.98	21.8719		319.98	21.806		319.98	21.8367
320.21	21.8292		320.21	21.746		320.21	21.9408
320.67	21.8141		320.67	21.7093		320.67	21.994
320.9	21.8469		320.9	21.6868		320.9	21.985
321.15	21.8996		321.15	21.6814		321.15	21.9391
321.38	21.9513		321.38	21.6637		321.38	21.9065
321.61	21.9335		321.61	21.696		321.61	21.8933
321.84	21.9252		321.84	21.7076		321.84	21.8915
322.07	21.9194		322.07	21.7127		322.07	21.8936
322.32	21.9725		322.32	21.6355		322.32	21.9191
322.55	21.9547		322.55	21.5969		322.55	21.9767
322.78	21.9398		322.78	21.5445		322.78	22.0455
323.01	21.9619		323.01	21.4757		323.01	22.0935
323.24	22.0319		323.24	21.4011		323.24	22.0996
323.48	22.1542		323.48	21.3368		323.48	22.0429
323.72	22.2318		323.72	21.3683		323.72	21.9352
323.95	22.2233		323.95	21.497		323.95	21.8164
324.42	22.1797		324.42	21.6496		324.42	21.7088
324.65	22.1444		324.65	21.7713		324.65	21.6238
324.88	22.1051		324.88	21.8627		324.88	21.573
325.12	22.0146		325.12	21.9592		325.12	21.5684
325.36	21.9305		325.36	22.0069		325.36	21.6062
325.6	21.8525		325.6	22.0071		325.6	21.6854
325.83	21.8013		325.83	21.9568		325.83	21.7882
326.08	21.7909		326.08	21.8837		326.08	21.8731
326.31	21.7995		326.31	21.843		326.31	21.9067
326.54	21.8085		326.54	21.8462		326.54	21.8958
326.79	21.7915		326.79	21.8973		326.79	21.8631
327.02	21.7815		327.02	21.9706		327.02	21.8012
327.25	21.8143		327.25	22.0356		327.25	21.7048
327.48	21.8979		327.48	22.0709		327.48	21.5872
327.71	21.9972		327.71	22.0753		327.71	21.4849
327.96	22.034		327.96	22.0953		327.96	21.4296
328.42	22.0136		328.42	22.0816		328.42	21.465
328.65	21.954		328.65	22.0428		328.65	21.5648
328.88	21.9386		328.88	21.9413		328.88	21.683
329.11	21.8784		329.11	21.9022		329.11	21.7837
329.35	21.8063		329.35	21.8875		329.35	21.8719
329.58	21.7351		329.58	21.9211		329.58	21.9109
329.81	21.7465		329.81	21.9086		329.81	21.9134
330.04	21.7593		330.04	21.917		330.04	21.8935
330.27	21.7682		330.27	21.9168		330.27	21.8863
330.5	21.7291		330.5	21.9351		330.5	21.9084
330.75	21.6883		330.75	21.9055		330.75	21.9802
330.98	21.6575		330.98	21.8671		330.98	22.0507
331.22	21.6695		331.22	21.8291		331.22	22.0781
331.47	21.6902		331.47	21.8364		331.47	22.0515
331.7	21.7293		331.7	21.852		331.7	21.9983
332.16	21.801		332.16	21.8462		332.16	21.9338
332.4	21.8691		332.4	21.8201		332.4	21.893
332.63	21.8759		332.63	21.8432		332.63	21.8646
332.86	21.8766		332.86	21.8669		332.86	21.8416
333.09	21.873		333.09	21.8931		333.09	21.8203
333.34	21.8986		333.34	21.882		333.34	21.8072
333.58	21.8807		333.58	21.911		333.58	21.7975
333.81	21.8808		333.81	21.8972		333.81	21.8126
334.06	21.8583		334.06	21.8847		334.06	21.849
334.29	21.8276		334.29	21.8621		334.29	21.9037
334.52	21.789		334.52	21.8234		334.52	21.9823
334.75	21.7429		334.75	21.7858		334.75	22.0673
334.98	21.7443		334.98	21.7263		334.98	22.1269
335.21	21.7438		335.21	21.7002		335.21	22.1548
335.69	21.7858		335.69	21.6618		335.69	22.1526
335.94	21.8348		335.94	21.6538		335.94	22.113
336.17	21.9043		336.17	21.6196		336.17	22.0791
336.4	21.9533		336.4	21.5884		336.4	22.0626
336.65	21.967		336.65	21.5945		336.65	22.0443
336.89	21.9453		336.89	21.6547		336.89	22.0071
337.13	21.9289		337.13	21.7188		337.13	21.9608
337.36	21.9299		337.36	21.7963		337.36	21.8837
337.59	21.9648		337.59	21.8392		337.59	21.8074
337.82	21.9579		337.82	21.9011		337.82	21.7537
338.07	21.9822		338.07	21.8979		338.07	21.734
338.3	21.9651		338.3	21.9083		338.3	21.7421
338.53	21.9756		338.53	21.8367		338.53	21.8045
338.76	21.9183		338.76	21.8077		338.76	21.8922
338.99	21.8587		338.99	21.7777		338.99	21.9832
339.24	21.8007		339.24	21.7798		339.24	22.0404
339.48	21.8018		339.48	21.7671		339.48	22.0535
339.73	21.8274		339.73	21.7916		339.73	22.0048
339.96	21.8454		339.96	21.8268		339.96	21.9529
340.44	21.8637		340.44	21.8452		340.44	21.9176
340.67	21.93		340.67	21.7942		340.67	21.9036
340.9	21.9874		340.9	21.7603		340.9	21.8816
341.13	22.0599		341.13	21.7253		341.13	21.8455
341.36	22.1172		341.36	21.7439		341.36	21.7709
341.59	22.1581		341.59	21.79		341.59	21.6853
341.82	22.161		341.82	21.8539		341.82	21.6199
342.07	22.156		342.07	21.8791		342.07	21.6011
342.3	22.1434		342.3	21.8783		342.3	21.6159
342.53	22.0613		342.53	21.903		342.53	21.6746
342.76	21.9992		342.76	21.8824		342.76	21.7587
342.99	21.9581		342.99	21.8372		342.99	21.8465
343.24	21.937		343.24	21.8014		343.24	21.9046
343.47	21.9306		343.47	21.799		343.47	21.9149
343.7	21.9713		343.7	21.8068		343.7	21.8678
344.17	22.0079		344.17	21.8437		344.17	21.7957
344.41	22.0311		344.41	21.8794		344.41	21.7381
344.64	22.0517		344.64	21.8805		344.64	21.7177
344.87	22.0824		344.87	21.8463		344.87	21.7227
345.11	22.0763		345.11	21.8309		345.11	21.7456
345.34	22.046		345.34	21.7998		345.34	21.8083
345.57	21.9309		345.57	21.8135		345.57	21.9111
345.8	21.8194		345.8	21.8031		345.8	22.0344
346.05	21.7036		346.05	21.823		346.05	22.1317
346.29	21.6962		346.29	21.7801		346.29	22.1833
346.52	21.6807		346.52	21.8018		346.52	22.1785
346.75	21.6914		346.75	21.8052		346.75	22.1658
346.99	21.6475		346.99	21.8522		346.99	22.1641
347.22	21.6535		347.22	21.857		347.22	22.1547
347.45	21.6754		347.45	21.8827		347.45	22.1085
347.91	21.7124		347.91	21.8853		347.91	22.0703
348.14	21.7004		348.14	21.9073		348.14	22.0616
348.37	21.6943		348.37	21.887		348.37	22.0894
348.6	21.6993		348.6	21.8768		348.6	22.096
348.85	21.833		348.85	21.7864		348.85	22.0541
349.1	21.927		349.1	21.7936		349.1	21.9543
349.33	22.0203		349.33	21.7975		349.33	21.8585
349.56	22.0038		349.56	21.9084		349.56	21.7654
349.79	22.0483		349.79	21.961		349.79	21.6698
350.02	22.061		350.02	22.0667		350.02	21.5527
350.27	22.0827		350.27	22.11		350.27	21.4891
350.51	22.0469		350.51	22.1232		350.51	21.513
350.74	22.0025		350.74	22.0541		350.74	21.6279
350.98	21.9602		350.98	21.9885		350.98	21.7372
351.22	21.9695		351.22	21.8944		351.22	21.8234
351.45	21.943		351.45	21.8603		351.45	21.8854
351.91	21.9241		351.91	21.8093		351.91	21.9566
352.15	21.8604		352.15	21.8116		352.15	22.0195
352.38	21.8438		352.38	21.7783		352.38	22.0707
352.61	21.8186		352.61	21.8315		352.61	22.0441
352.84	21.8439		352.84	21.8841		352.84	21.9676
353.07	21.8637		353.07	21.9533		353.07	21.88
353.3	21.8943		353.3	21.9849		353.3	21.8192
353.53	21.8983		353.53	22.0435		353.53	21.758
353.76	21.9137		353.76	22.0543		353.76	21.7331
353.99	21.9436		353.99	22.0274		353.99	21.7315
354.24	21.98		354.24	21.9745		354.24	21.7493
354.47	21.9847		354.47	21.9275		354.47	21.7931
354.7	21.991		354.7	21.8501		354.7	21.8657
355.17	22.0036		355.17	21.7853		355.17	21.9191
355.4	22.002		355.4	21.752		355.4	21.9554
355.63	21.9888		355.63	21.7272		355.63	21.9948
355.87	21.9478		355.87	21.7392		355.87	22.0252
356.11	21.9384		356.11	21.7443		356.11	22.0309
356.34	21.9439		356.34	21.7708		356.34	22.0002
356.57	21.9869		356.57	21.8054		356.57	21.9241
356.8	22.0084		356.8	21.8931		356.8	21.8162
357.04	22.0584		357.04	21.929		357.04	21.7317
357.29	22.0881		357.29	21.9422		357.29	21.6903
357.52	22.0985		357.52	21.9356		357.52	21.6877
357.75	22.0811		357.75	21.9341		357.75	21.7081
357.98	22.0605		357.98	21.9112		357.98	21.7529
358.22	22.018		358.22	21.9089		358.22	21.7991
358.46	21.9949		358.46	21.8988		358.46	21.8337
358.92	21.9593		358.92	21.9373		358.92	21.8322
359.16	21.9532		359.16	21.9775		359.16	21.7995
359.39	21.9509		359.39	22.0377		359.39	21.7429
359.62	21.9978		359.62	22.037		359.62	21.6982
359.85	22.0326		359.85	22.0313		359.85	21.6703
360.1	22.0532		360.1	21.9932		360.1	21.6893
360.33	21.9943		360.33	21.9951		360.33	21.7477
360.56	21.9329		360.56	21.9687		360.56	21.8369
360.8	21.8953		360.8	21.9477		360.8	21.8968
361.05	21.893		361.05	21.9344		361.05	21.9138
361.28	21.8689		361.28	21.995		361.28	21.8787
361.51	21.888		361.51	22.0154		361.51	21.8406
361.74	21.9063		361.74	22.0318		361.74	21.8073
361.97	21.9523		361.97	22.0041		361.97	21.7904
362.21	21.9927		362.21	21.9778		362.21	21.7777
362.67	22.0085		362.67	21.9285		362.67	21.8125
362.91	21.9497		362.91	21.9326		362.91	21.8687
363.15	21.9365		363.15	21.8823		363.15	21.9335
363.39	21.9331		363.39	21.8419		363.39	21.9786
363.62	21.9372		363.62	21.7825		363.62	22.0353
363.85	21.8803		363.85	21.7617		363.85	22.1145
364.09	21.8442		364.09	21.6809		364.09	22.2327
364.32	21.7782		364.32	21.6549		364.32	22.3261
364.55	21.762		364.55	21.6503		364.55	22.3482
364.78	21.8013		364.78	21.6723		364.78	22.2884
365.01	21.8749		365.01	21.7035		365.01	22.1849
365.24	21.933		365.24	21.7806		365.24	22.0511
365.49	21.9731		365.49	21.8766		365.49	21.9164
365.72	22.0361		365.72	21.9295		365.72	21.8018
365.95	22.0915		365.95	21.9541		365.95	21.7233
366.2	22.0853		366.2	21.9842		366.2	21.7008
366.67	22.0045		366.67	22.0364		366.67	21.7307
366.9	21.9123		366.9	22.0709		366.9	21.7899
367.14	21.8443		367.14	22.0724		367.14	21.8577
367.37	21.8191		367.37	22.0275		367.37	21.9291
367.61	21.7987		367.61	21.999		367.61	21.9795
367.84	21.7832		367.84	21.9952		367.84	22.0001
368.08	21.7613		368.08	22.0232		368.08	21.9954
368.31	21.8075		368.31	21.9891		368.31	21.9848
368.54	21.8354		368.54	21.9897		368.54	21.9575
368.77	21.8579		368.77	22.0089		368.77	21.9172
369	21.8727		369	22.0569		369	21.8557
369.23	21.9631		369.23	22.0231		369.23	21.8005
369.46	22.0178		369.46	22.0046		369.46	21.7658
369.92	22.0435		369.92	21.9938		369.92	21.7523
370.16	22.0459		370.16	22.0227		370.16	21.7224
370.39	22.0698		370.39	22.0443		370.39	21.6783
370.62	22.0828		370.62	22.0562		370.62	21.6547
370.85	22.0738		370.85	22.0349		370.85	21.6864
371.08	22.03		371.08	22.0152		371.08	21.7513
371.31	21.9739		371.31	22.008		371.31	21.816
371.54	21.9568		371.54	21.9904		371.54	21.8521
371.77	21.9798		371.77	21.9468		371.77	21.8741
372.02	21.96		372.02	21.9446		372.02	21.8975
372.25	21.9325		372.25	21.958		372.25	21.9129
372.48	21.9428		372.48	21.9634		372.48	21.8986
372.71	21.9823		372.71	21.9546		372.71	21.8692
373.18	22.0133		373.18	21.9455		373.18	21.8487
373.41	22.0322		373.41	21.9226		373.41	21.8542
373.65	22.0487		373.65	21.8772		373.65	21.8844
373.9	22.0379		373.9	21.8477		373.9	21.9262
374.13	21.9837		374.13	21.8576		374.13	21.9718
374.36	21.8912		374.36	21.9004		374.36	22.0228
374.61	21.8235		374.61	21.9141		374.61	22.0783
374.84	21.8145		374.84	21.8913		374.84	22.1115
375.07	21.8313		375.07	21.8775		375.07	22.1098
375.3	21.8374		375.3	21.9225		375.3	22.0601
375.53	21.887		375.53	21.9573		375.53	21.9771
375.76	21.9535		375.76	21.9848		375.76	21.8844
375.99	22.0339		375.99	21.9823		375.99	21.8079
376.23	22.0641		376.23	22.0133		376.23	21.7481
376.46	22.048		376.46	22.0678		376.46	21.7111
376.7	22.0235		376.7	22.0996		376.7	21.7052
377.17	22.0177		377.17	22.076		377.17	21.736
377.4	22.0164		377.4	22.0394		377.4	21.7753
377.63	22.0209		377.63	22.0389		377.63	21.7727
377.87	22.0724		377.87	22.0533		377.87	21.7081
378.1	22.1527		378.1	22.0574		378.1	21.6251
378.34	22.1434		378.34	22.0945		378.34	21.5986
378.57	22.0474		378.57	22.1236		378.57	21.667
378.8	21.9179		378.8	22.1184		378.8	21.8031
379.03	21.8453		379.03	22.0433		379.03	21.9521
379.26	21.7955		379.26	21.9625		379.26	22.0841
379.49	21.7486		379.49	21.9172		379.49	22.1777
379.72	21.739		379.72	21.8893		379.72	22.2165
379.95	21.7997		379.95	21.8471		379.95	22.1994
380.43	21.9018		380.43	21.7984		380.43	22.1475
380.68	21.9579		380.68	21.7859		380.68	22.1052
380.91	21.8955		380.91	21.8173		380.91	22.1377
381.14	21.7881		381.14	21.7987		381.14	22.265
381.37	21.6711		381.37	21.7676		381.37	22.4144
381.6	21.64		381.6	21.7109		381.6	22.5036
381.85	21.6703		381.85	21.7048		381.85	22.4809
382.08	21.7731		382.08	21.7406		382.08	22.3436
382.31	21.8626		382.31	21.8428		382.31	22.1533
382.54	21.9198		382.54	21.933		382.54	22.0073
382.77	21.9417		382.77	22.0037		382.77	21.916
383	21.931		383	22.0589		383	21.8729
383.24	21.865		383.24	22.1116		383.24	21.8876
383.48	21.7933		383.48	22.1066		383.48	21.9657
383.73	21.7391		383.73	22.0906		383.73	22.0373
383.96	21.7806		383.96	22.023		383.96	22.0648
384.42	21.8639		384.42	21.9919		384.42	22.0139
384.65	21.9951		384.65	21.9674		384.65	21.9086
384.9	22.0665		384.9	21.997		384.9	21.809
385.13	22.1232		385.13	21.9654		385.13	21.7853
385.36	22.1328		385.36	21.9368		385.36	21.8057
385.59	22.1377		385.59	21.8888		385.59	21.8502
385.82	22.0664		385.82	21.9052		385.82	21.9064
386.07	21.9804		386.07	21.9263		386.07	21.9727
386.3	21.8905		386.3	21.9714		386.3	22.0189
386.53	21.8228		386.53	22.0072		386.53	22.0522
386.76	21.7656		386.76	22.0494		386.76	22.0686
387.01	21.7508		387.01	22.0555		387.01	22.0786
387.26	21.7748		387.26	22.0331		387.26	22.0784
387.49	21.834		387.49	21.9724		387.49	22.0813
387.72	21.8591		387.72	21.9575		387.72	22.0725
387.95	21.9185		387.95	21.9118		387.95	22.0602
388.43	21.9443		388.43	21.9068		388.43	22.0407
388.66	21.9906		388.66	21.8877		388.66	22.015
388.9	21.9968		388.9	21.9403		388.9	21.9576
389.14	22.0373		389.14	21.9696		389.14	21.8891
389.37	22.0655		389.37	22.0099		389.37	21.8219
389.6	22.0849		389.6	22.0471		389.6	21.7667
389.83	22.0982		389.83	22.0939		389.83	21.7081
390.06	22.1524		390.06	22.0905		390.06	21.6586
390.29	22.1963		390.29	22.095		390.29	21.6116
390.52	22.2229		390.52	22.0857		390.52	21.5957
390.75	22.1873		390.75	22.0892		390.75	21.6291
391	22.1586		391	22.045		391	21.7034
391.25	22.0992		391.25	22.023		391.25	21.7863
391.49	22.0546		391.49	21.9871		391.49	21.8681
391.72	22.0244		391.72	21.9617		391.72	21.9251
391.95	22.0079		391.95	21.9578		391.95	21.9468
392.43	22.0142		392.43	21.9662		392.43	21.9336
392.66	22.0654		392.66	21.9648		392.66	21.8852
392.89	22.1055		392.89	21.9971		392.89	21.8141
393.13	22.0861		393.13	22.0684		393.13	21.7636
393.37	22.0205		393.37	22.1465		393.37	21.7526
393.62	21.9862		393.62	22.1637		393.62	21.7709
393.85	21.9465		393.85	22.1605		393.85	21.8152
394.08	21.9306		394.08	22.1278		394.08	21.8653
394.31	21.9361		394.31	22.0804		394.31	21.9085
394.54	21.9467		394.54	22.0284		394.54	21.9513
394.77	21.9502		394.77	21.9824		394.77	21.9953
395.02	21.9529		395.02	21.9562		395.02	22.0201
395.25	21.9835		395.25	21.916		395.25	22.0311
395.48	21.9913		395.48	21.9214		395.48	22.0193
395.71	21.9974		395.71	21.9509		395.71	21.9851
396.18	22.0188		396.18	21.994		396.18	21.9219
396.42	22.0497		396.42	22.0206		396.42	21.8659
396.65	22.0199		396.65	22.0877		396.65	21.8298
396.88	21.9867		396.88	22.0995		396.88	21.8526
397.12	21.9356		397.12	22.09		397.12	21.9146
397.35	21.9206		397.35	22.0392		397.35	21.9818
397.58	21.9091		397.58	22.0407		397.58	21.9932
397.81	21.9622		397.81	22.0381		397.81	21.9441
398.06	21.9718		398.06	22.1232		398.06	21.8507
398.29	21.9722		398.29	22.1952		398.29	21.7798
398.52	21.9896		398.52	22.217		398.52	21.7419
398.75	21.995		398.75	22.2152		398.75	21.7397
398.98	21.956		398.98	22.2672		398.98	21.7282
399.21	21.9636		399.21	22.2911		399.21	21.698
399.67	22.0185		399.67	22.2871		399.67	21.6484
399.9	22.1031		399.9	22.2306		399.9	21.6217
400.14	22.1498		400.14	22.1881		400.14	21.6189
400.38	22.1859		400.38	22.1304		400.38	21.6419
400.63	22.1462		400.63	22.122		400.63	21.6914
400.86	22.0996		400.86	22.084		400.86	21.7773
401.09	22.1059		401.09	21.984		401.09	21.8724
401.32	22.0894		401.32	21.9151		401.32	21.9592
401.57	22.0482		401.57	21.9248		401.57	21.9921
401.8	21.9976		401.8	21.9957		401.8	21.9731
402.03	21.9532		402.03	22.0504		402.03	21.9643
402.26	21.864		402.26	22.0795		402.26	22.0257
402.49	21.7767		402.49	22.0507		402.49	22.1433
402.72	21.7445		402.72	21.9614		402.72	22.2662
402.95	21.7945		402.95	21.8453		402.95	22.3336
403.42	21.9113		403.42	21.7534		403.42	22.31
403.65	22.0905		403.65	21.6794		403.65	22.2063
403.88	22.2087		403.88	21.6865		403.88	22.0823
404.11	22.2756		404.11	21.7322		404.11	21.9711
404.34	22.2665		404.34	21.8005		404.34	21.9133
404.57	22.1666		404.57	21.8821		404.57	21.933
404.8	22.0188		404.8	21.9355		404.8	22.0288
405.03	21.8992		405.03	21.9302		405.03	22.1551
405.28	21.872		405.28	21.8418		405.28	22.2721
405.51	21.8766		405.51	21.7907		405.51	22.3199
405.74	21.924		405.74	21.7859		405.74	22.2788
405.97	21.9478		405.97	21.8836		405.97	22.1586
406.22	21.9714		406.22	21.9841		406.22	22.0358
406.47	21.9937		406.47	22.0417		406.47	21.9574
406.7	22.0378		406.7	21.9995		406.7	21.9568
407.16	22.0128		407.16	21.9917		407.16	21.991
407.39	22.0088		407.39	21.9554		407.39	22.0326
407.64	21.9986		407.64	21.9365		407.64	22.0633
407.87	21.9959		407.87	21.8957		407.87	22.108
408.1	21.9338		408.1	21.9216		408.1	22.1456
408.33	21.9289		408.33	21.8981		408.33	22.1754
408.58	21.9147		408.58	21.9135		408.58	22.1756
408.82	21.9448		408.82	21.8791		408.82	22.1813
409.07	21.9383		409.07	21.8648		409.07	22.2035
409.3	21.9688		409.3	21.7944		409.3	22.2447
409.55	21.9499		409.55	21.812		409.55	22.2475
409.78	21.981		409.78	21.8206		409.78	22.2091
410.01	21.9857		410.01	21.8757		410.01	22.1507
410.24	21.9758		410.24	21.9259		410.24	22.1118
410.47	21.9712		410.47	21.951		410.47	22.0927
410.7	22.0111		410.7	21.9155		410.7	22.0896
411.18	22.0764		411.18	21.87		411.18	22.0713
411.43	22.1223		411.43	21.861		411.43	22.0357
411.66	22.1451		411.66	21.8901		411.66	21.9852
411.89	22.1459		411.89	21.9586		411.89	21.9173
412.14	22.1397		412.14	22.0445		412.14	21.8389
412.38	22.1247		412.38	22.1207		412.38	21.7791
412.61	22.0849		412.61	22.1947		412.61	21.7463
412.85	22.0528		412.85	22.246		412.85	21.7285
413.08	22.0814		413.08	22.2335		413.08	21.7137
413.31	22.1347		413.31	22.193		413.31	21.7023
413.54	22.168		413.54	22.1591		413.54	21.7043
413.77	22.1674		413.77	22.1291		413.77	21.7364
414	22.1217		414	22.1256		414	21.7869
414.23	22.0759		414.23	22.1325		414.23	21.8271
414.46	22.0536		414.46	22.136		414.46	21.8474
414.71	22.0653		414.71	22.1082		414.71	21.8649
415.17	22.0515		415.17	22.1263		415.17	21.8619
415.4	22.0823		415.4	22.139		415.4	21.8198
415.63	22.1443		415.63	22.1544		415.63	21.7438
415.86	22.1996		415.86	22.1441		415.86	21.7001
416.1	22.1617		416.1	22.146		416.1	21.7375
416.33	22.0745		416.33	22.0986		416.33	21.8736
416.56	21.9547		416.56	22.0539		416.56	22.0394
416.79	21.8919		416.79	21.9887		416.79	22.1688
417.04	21.8757		417.04	21.9437		417.04	22.2313
417.27	21.8997		417.27	21.9018		417.27	22.2507
417.5	21.9347		417.5	21.8917		417.5	22.2271
417.73	22.0085		417.73	21.8697		417.73	22.1768
417.96	22.0775		417.96	21.8615		417.96	22.1173
418.42	22.1035		418.42	21.8838		418.42	22.0705
418.65	22.0864		418.65	21.9272		418.65	22.0455
418.88	22.0357		418.88	21.9936		418.88	22.0312
419.12	21.9871		419.12	22.0812		419.12	21.9936
419.35	21.9557		419.35	22.1862		419.35	21.9213
419.58	21.9808		419.58	22.2522		419.58	21.8316
419.81	22.0373		419.81	22.2757		419.81	21.753
420.04	22.1093		420.04	22.2351		420.04	21.7229
420.27	22.1687		420.27	22.1466		420.27	21.7535
420.5	22.2028		420.5	22.0284		420.5	21.839
420.75	22.1757		420.75	21.963		420.75	21.9328
420.98	22.1353		420.98	21.9252		420.98	22.0123
421.21	22.0695		421.21	21.9524		421.21	22.0524
421.67	22.0632		421.67	21.9691		421.67	22.0433
421.9	22.0752		421.9	22.0285		421.9	21.9734
422.13	22.0956		422.13	22.0908		422.13	21.892
422.37	22.0799		422.37	22.1596		422.37	21.8404
422.61	22.0578		422.61	22.1743		422.61	21.8491
422.84	22.0193		422.84	22.1484		422.84	21.9149
423.07	21.9356		423.07	22.1145		423.07	22.0339
423.31	21.8594		423.31	22.0857		423.31	22.1402
423.54	21.8561		423.54	22.017		423.54	22.2136
423.77	21.8874		423.77	21.9521		423.77	22.2487
424	21.9622		424	21.8736		424	22.2537
424.25	21.9822		424.25	21.8873		424.25	22.2214
424.48	22.0109		424.48	21.8847		424.48	22.1966
424.71	22.017		424.71	21.9018		424.71	22.1748
425.17	22.0705		425.17	21.85		425.17	22.1745
425.42	22.0218		425.42	21.8821		425.42	22.1924
425.66	21.9426		425.66	21.9345		425.66	22.2206
425.89	21.8923		425.89	22.0183		425.89	22.1886
426.13	21.9388		426.13	22.0576		426.13	22.1042
426.36	21.9565		426.36	22.1527		426.36	21.9927
426.59	21.9601		426.59	22.2376		426.59	21.9056
426.82	21.9579		426.82	22.3095		426.82	21.8373
427.05	22.0207		427.05	22.2849		427.05	21.8004
427.28	22.0655		427.28	22.2335		427.28	21.8085
427.51	22.0773		427.51	22.1307		427.51	21.9008
427.74	21.9891		427.74	22.0906		427.74	22.0305
427.99	21.9439		427.99	22.0316		427.99	22.1361
428.22	21.9575		428.22	22.0061		428.22	22.1494
428.47	22.0452		428.47	21.9954		428.47	22.0737
428.7	22.0906		428.7	22.0592		428.7	21.966
429.18	22.1233		429.18	22.0989		429.18	21.895
429.41	22.1657		429.41	22.1108		429.41	21.842
429.64	22.2199		429.64	22.0995		429.64	21.8006
429.87	22.2265		429.87	22.0943		429.87	21.8004
430.1	22.1557		430.1	22.1086		430.1	21.8584
430.33	22.0573		430.33	22.1254		430.33	21.9414
430.56	22.0243		430.56	22.0709		430.56	22.0302
430.79	21.9986		430.79	22.0179		430.79	22.1103
431.02	21.9749		431.02	21.9909		431.02	22.1624
431.27	21.9713		431.27	21.9609		431.27	22.1974
431.5	22.0095		431.5	21.9125		431.5	22.209
431.73	22.0747		431.73	21.8745		431.73	22.1831
431.96	22.1266		431.96	21.8799		431.96	22.1272
432.43	22.1799		432.43	21.8778		432.43	22.0774
432.66	22.1549		432.66	21.9512		432.66	22.0304
432.89	22.1381		432.89	22.0155		432.89	21.9842
433.12	22.1153		433.12	22.0634		433.12	21.9606
433.35	22.0517		433.35	22.1204		433.35	21.9685
433.58	22.0127		433.58	22.1493		433.58	21.98
433.83	21.9997		433.83	22.1634		433.83	21.9803
434.07	22.0144		434.07	22.1552		434.07	21.9752
434.31	21.9907		434.31	22.1717		434.31	21.9837
434.54	21.9757		434.54	22.1423		434.54	22.0295
434.77	21.9524		434.77	22.094		434.77	22.1025
435	21.9112		435	22.0871		435	22.152
435.23	21.9339		435.23	22.0687		435.23	22.149
435.46	21.9579		435.46	22.0866		435.46	22.1086
435.71	22.0013		435.71	22.1173		435.71	22.0358
436.17	22.0734		436.17	22.1696		436.17	21.9128
436.4	22.1717		436.4	22.2053		436.4	21.7801
436.63	22.2477		436.63	22.2218		436.63	21.6891
436.86	22.2866		436.86	22.1941		436.86	21.6793
437.09	22.2647		437.09	22.1306		437.09	21.766
437.33	22.17		437.33	22.0715		437.33	21.9211
437.56	22.0626		437.56	22.0209		437.56	22.0806
437.79	22.0077		437.79	21.9598		437.79	22.1979
438.02	21.9708		438.02	21.9414		438.02	22.2547
438.25	21.9418		438.25	22.0115		438.25	22.2149
438.5	21.9786		438.5	22.1187		438.5	22.0723
438.73	22.0445		438.73	22.2294		438.73	21.8971
438.96	22.1186		438.96	22.2803		438.96	21.7735
439.44	22.1586		439.44	22.268		439.44	21.7471
439.68	22.1399		439.68	22.2219		439.68	21.8134
439.91	22.0852		439.91	22.1445		439.91	21.9469
440.14	22.0119		440.14	22.0853		440.14	22.0808
440.38	22.0075		440.38	22.004		440.38	22.1679
440.61	21.9729		440.61	22.0282		440.61	22.1796
440.84	22.0034		440.84	22.061		440.84	22.1177
441.07	22.0333		441.07	22.1414		441.07	22.0088
441.3	22.0347		441.3	22.2249		441.3	21.9252
441.53	22.0064		441.53	22.2827		441.53	21.8971
441.76	21.9986		441.76	22.2845		441.76	21.9045
441.99	22.0412		441.99	22.2217		441.99	21.9262
442.22	22.0632		442.22	22.1644		442.22	21.9628
442.46	22.0656		442.46	22.1234		442.46	22.0027
442.7	22.059		442.7	22.1005		442.7	22.0336
443.16	22.0474		443.16	22.0996		443.16	22.0475
443.41	22.0775		443.41	22.065		443.41	22.0534
443.64	22.0445		443.64	22.0869		443.64	22.0659
443.87	22.0015		443.87	22.092		443.87	22.1052
444.12	21.9338		444.12	22.1293		444.12	22.1369
444.35	21.9428		444.35	22.1206		444.35	22.138
444.58	21.9735		444.58	22.125		444.58	22.1043
444.81	22.0048		444.81	22.1388		444.81	22.0605
445.04	22.0203		445.04	22.1645		445.04	22.0208
445.27	22.0394		445.27	22.1674		445.27	22.0001
445.51	22.0699		445.51	22.1474		445.51	21.991
445.74	22.0854		445.74	22.1321		445.74	21.9923
445.97	22.0941		445.97	22.115		445.97	22.002
446.21	22.137		446.21	22.0534		446.21	22.0221
446.68	22.1987		446.68	21.9676		446.68	22.0475
446.92	22.2437		446.92	21.88		446.92	22.0916
447.15	22.2226		447.15	21.8395		447.15	22.1545
447.39	22.1785		447.39	21.8219		447.39	22.2176
447.63	22.1472		447.63	21.8149		447.63	22.2573
447.88	22.1115		447.88	21.8444		447.88	22.265
448.11	22.0832		448.11	21.9062		448.11	22.2328
448.34	22.042		448.34	22.0059		448.34	22.1757
448.57	22.0091		448.57	22.1074		448.57	22.1084
448.8	22.0023		448.8	22.1774		448.8	22.0466
449.05	22.0447		449.05	22.1853		449.05	21.9977
449.3	22.0964		449.3	22.1444		449.3	21.9883
449.53	22.092		449.53	22.1176		449.53	22.0208
449.76	22.0816		449.76	22.0872		449.76	22.063
450	22.0885		450	22.0582		450	22.0865
450.24	22.0997		450.24	22.0692		450.24	22.0657
450.47	22.1365		450.47	22.0926		450.47	22.0069
450.7	22.1563		450.7	22.1311		450.7	21.95
451.16	22.1566		451.16	22.1363		451.16	21.9459
451.39	22.0746		451.39	22.1796		451.39	21.9859
451.64	22.0247		451.64	22.1597		451.64	22.0571
451.87	21.9888		451.87	22.1137		451.87	22.1404
452.1	21.9806		452.1	22.0408		452.1	22.2229
452.33	21.9693		452.33	21.9981		452.33	22.2783
452.56	21.9564		452.56	21.968		452.56	22.3227
452.81	21.9428		452.81	21.9621		452.81	22.3435
453.05	21.9619		453.05	21.9526		453.05	22.3353
453.29	22.0108		453.29	21.9328		453.29	22.3075
453.52	22.0328		453.52	21.9408		453.52	22.279
453.76	22.0179		453.76	21.9944		453.76	22.2417
454.01	22.0159		454.01	22.0297		454.01	22.2097
454.26	22.0507		454.26	22.01		454.26	22.1959
454.49	22.0901		454.49	21.9744		454.49	22.1936
454.72	22.0668		454.72	21.9928		454.72	22.2
454.97	21.996		454.97	22.0355		454.97	22.2294
455.2	21.9249		455.2	22.0823		455.2	22.255
455.66	21.9324		455.66	22.0974		455.66	22.2338
455.89	21.9922		455.89	22.107		455.89	22.1659
456.12	22.1029		456.12	22.0972		456.12	22.0664
456.35	22.2052		456.35	22.0845		456.35	21.9781
456.58	22.2721		456.58	22.0532		456.58	21.9439
456.81	22.2951		456.81	21.9916		456.81	21.9839
457.04	22.2387		457.04	21.9818		457.04	22.0514
457.28	22.1452		457.28	21.9996		457.28	22.1285
457.51	22.0386		457.51	22.0339		457.51	22.2022
457.74	21.9471		457.74	22.085		457.74	22.2439
457.98	21.912		457.98	22.134		457.98	22.2315
458.23	21.92		458.23	22.1748		458.23	22.184
458.46	22.0088		458.46	22.1281		458.46	22.1433
458.92	22.0334		458.92	22.0986		458.92	22.1497
459.16	22.0674		459.16	21.9935		459.16	22.2221
459.4	22.0454		459.4	21.9284		459.4	22.3105
459.63	22.0847		459.63	21.843		459.63	22.358
459.86	22.1309		459.86	21.8134		459.86	22.3429
460.11	22.2215		460.11	21.7568		460.11	22.3102
460.34	22.2247		460.34	21.791		460.34	22.2742
460.57	22.2038		460.57	21.8541		460.57	22.2334
460.82	22.1408		460.82	21.9676		460.82	22.1843
461.05	22.0907		461.05	22.016		461.05	22.1873
461.28	21.9547		461.28	22.071		461.28	22.2697
461.51	21.8482		461.51	22.0227		461.51	22.426
461.74	21.7409		461.74	21.9783		461.74	22.579
461.99	21.7484		461.99	21.8904		461.99	22.6607
462.24	21.7878		462.24	21.879		462.24	22.6341
462.47	21.9091		462.47	21.8394		462.47	22.5538
462.7	21.9767		462.7	21.8827		462.7	22.4443
463.18	22.0538		463.18	21.9414		463.18	22.3099
463.41	22.098		463.41	22.0452		463.41	22.1634
463.64	22.1329		463.64	22.1124		463.64	22.0626
463.87	22.1167		463.87	22.169		463.87	22.0235
464.12	22.0967		464.12	22.1797		464.12	22.0342
464.35	22.1118		464.35	22.1404		464.35	22.0597
464.58	22.1686		464.58	22.0717		464.58	22.0731
464.81	22.2087		464.81	22.0323		464.81	22.0738
465.04	22.2175		465.04	22.0118		465.04	22.0869
465.27	22.1952		465.27	21.9917		465.27	22.1306
465.5	22.1506		465.5	21.9602		465.5	22.2081
465.75	22.071		465.75	21.9432		465.75	22.3061
465.98	21.9935		465.98	21.943		465.98	22.3852
466.23	21.9578		466.23	21.9544		466.23	22.4108
466.46	21.9199		466.46	22.0331		466.46	22.3714
466.92	21.9561		466.92	22.0855		466.92	22.2842
467.15	22.0521		467.15	22.098		467.15	22.1771
467.38	22.1876		467.38	22.0616		467.38	22.0794
467.63	22.263		467.63	22.0657		467.63	22.0013
467.86	22.2973		467.86	22.0645		467.86	21.9695
468.09	22.2703		468.09	22.0596		468.09	22.0028
468.34	22.2021		468.34	22.0605		468.34	22.0715
468.57	22.1382		468.57	22.0709		468.57	22.1264
468.8	22.0514		468.8	22.1154		468.8	22.17
469.03	21.9587		469.03	22.1602		469.03	22.2193
469.26	21.9239		469.26	22.1487		469.26	22.2671
469.49	21.9728		469.49	22.054		469.49	22.3143
469.72	22.0331		469.72	21.9652		469.72	22.344
469.95	22.09		469.95	21.9169		469.95	22.3369
470.42	22.1241		470.42	21.9193		470.42	22.3017
470.65	22.1351		470.65	21.9503		470.65	22.2612
470.88	22.1302		470.88	22.0282		470.88	22.1895
471.11	22.1473		471.11	22.0951		471.11	22.1069
471.36	22.1304		471.36	22.1758		471.36	22.0446
471.59	22.1377		471.59	22.2074		471.59	22.007
471.82	22.1744		471.82	22.2185		471.82	21.9605
472.05	22.2682		472.05	22.1576		472.05	21.929
472.28	22.2753		472.28	22.1732		472.28	21.9077
472.53	22.2681		472.53	22.1684		472.53	21.9211
472.76	22.1861		472.76	22.1907		472.76	21.9822
472.99	22.1388		472.99	22.13		472.99	22.0916
473.22	22.0638		473.22	22.1005		473.22	22.1975
473.45	22.034		473.45	22.046		473.45	22.2831
473.91	21.9983		473.91	22.0552		473.91	22.311
474.16	22.0213		474.16	22.0727		474.16	22.2718
474.39	22.0829		474.39	22.096		474.39	22.1884
474.62	22.1446		474.62	22.0965		474.62	22.1276
474.85	22.0876		474.85	22.1697		474.85	22.1127
475.08	22.0086		475.08	22.2123		475.08	22.1505
475.32	21.9585		475.32	22.2072		475.32	22.2071
475.56	22.0133		475.56	22.1056		475.56	22.2553
475.79	22.0131		475.79	22.0986		475.79	22.2638
476.04	22.0377		476.04	22.1009		476.04	22.2384
476.27	22.0473		476.27	22.1419		476.27	22.1892
476.5	22.1073		476.5	22.1178		476.5	22.1547
476.73	22.1099		476.73	22.138		476.73	22.1332
476.96	22.1149		476.96	22.1299		476.96	22.1376
477.43	22.0419		477.43	22.1684		477.43	22.1736
477.66	21.9996		477.66	22.1316		477.66	22.2541
477.89	21.9823		477.89	22.0528		477.89	22.3516
478.14	22.0404		478.14	21.9051		478.14	22.4425
478.37	22.0365		478.37	21.8764		478.37	22.4765
478.6	22.0487		478.6	21.8922		478.6	22.4499
478.83	22.0671		478.83	21.9283		478.83	22.3968
479.06	22.1322		479.06	21.9157		479.06	22.3457
479.29	22.182		479.29	21.933		479.29	22.2799
479.52	22.1904		479.52	21.9918		479.52	22.214
479.75	22.1655		479.75	22.051		479.75	22.1812
479.98	22.1795		479.98	22.0245		479.98	22.1951
480.23	22.2007		480.23	21.9593		480.23	22.2404
480.46	22.1808		480.46	21.9643		480.46	22.2567
480.92	22.1781		480.92	22.0197		480.92	22.2054
481.15	22.2099		481.15	22.0892		481.15	22.1055
481.4	22.2633		481.4	22.1191		481.4	22.0236
481.63	22.2751		481.63	22.1678		481.63	21.9644
481.86	22.2772		481.86	22.1953		481.86	21.9362
482.09	22.211		482.09	22.2758		482.09	21.9233
482.33	22.2123		482.33	22.2666		482.33	21.9326
482.57	22.2217		482.57	22.2355		482.57	21.9556
482.82	22.2066		482.82	22.2004		482.82	22.0072
483.05	22.1445		483.05	22.2142		483.05	22.0569
483.28	22.1622		483.28	22.1409		483.28	22.1139
483.53	22.1639		483.53	22.0801		483.53	22.1744
483.76	22.1613		483.76	22.029		483.76	22.2295
484.01	22.1259		484.01	22.0615		484.01	22.2338
484.24	22.1235		484.24	22.103		484.24	22.1961
484.47	22.1072		484.47	22.1689		484.47	22.1477
484.7	22.1092		484.7	22.2032		484.7	22.113
485.18	22.1035		485.18	22.237		485.18	22.0861
485.41	22.0612		485.41	22.2866		485.41	22.0803
485.64	22.0526		485.64	22.2557		485.64	22.1212
485.88	22.014		485.88	22.2115		485.88	22.2053
486.12	22.0093		486.12	22.1088		486.12	22.314
486.35	22.0232		486.35	22.0142		486.35	22.3962
486.58	22.1002		486.58	21.9192		486.58	22.4155
486.82	22.144		486.82	21.9008		486.82	22.3916
487.06	22.1246		487.06	21.9193		487.06	22.3938
487.29	22.1162		487.29	21.9213		487.29	22.4016
487.52	22.1012		487.52	21.967		487.52	22.3724
487.75	22.0593		487.75	22.0653		487.75	22.3174
487.98	21.9978		487.98	22.1616		487.98	22.2839
488.21	21.9678		488.21	22.1923		488.21	22.2846
488.67	21.9641		488.67	22.178		488.67	22.304
488.9	21.9862		488.9	22.1572		488.9	22.304
489.14	22.0422		489.14	22.1403		489.14	22.2663
489.37	22.0741		489.37	22.131		489.37	22.2451
489.6	22.0328		489.6	22.1375		489.6	22.2812
489.83	22.0344		489.83	22.0802		489.83	22.3383
490.06	22.0069		490.06	22.0876		490.06	22.3598
490.29	21.9964		490.29	22.1135		490.29	22.3459
490.52	21.9676		490.52	22.1778		490.52	22.3117
490.77	22.0102		490.77	22.1753		490.77	22.273
491	22.0176		491	22.2405		491	22.2017
491.23	22.0783		491.23	22.3027		491.23	22.0802
491.46	22.1637		491.46	22.3506		491.46	21.9483
491.92	22.2416		491.92	22.3388		491.92	21.8835
492.17	22.2444		492.17	22.3231		492.17	21.8979
492.42	22.2847		492.42	22.2315		492.42	21.9506
492.65	22.3268		492.65	22.1358		492.65	22.0056
492.88	22.3503		492.88	22.0706		492.88	22.0487
493.11	22.3248		493.11	22.0707		493.11	22.0754
493.36	22.2889		493.36	22.1044		493.36	22.0791
493.59	22.2561		493.59	22.1703		493.59	22.0473
493.82	22.2463		493.82	22.2275		493.82	22.0012
494.05	22.2245		494.05	22.2399		494.05	22.012
494.28	22.1515		494.28	22.2254		494.28	22.1009
494.51	22.0788		494.51	22.1793		494.51	22.2211
494.74	22.0861		494.74	22.0871		494.74	22.3074
494.97	22.1142		494.97	22.0183		494.97	22.3494
495.2	22.0828		495.2	22.0457		495.2	22.3549
495.67	22.0564		495.67	22.0979		495.67	22.3305
495.9	22.0812		495.9	22.1277		495.9	22.2773
496.13	22.1511		496.13	22.1453		496.13	22.1911
496.38	22.2307		496.38	22.1765		496.38	22.0817
496.61	22.2877		496.61	22.2061		496.61	21.9964
496.84	22.2985		496.84	22.202		496.84	21.9912
497.07	22.2712		497.07	22.143		497.07	22.0788
497.3	22.2418		497.3	22.0093		497.3	22.2433
497.55	22.1564		497.55	21.8947		497.55	22.4447
497.79	22.0373		497.79	21.8528		497.79	22.6071
498.04	22.0064		498.04	21.8111		498.04	22.6811
498.27	22.0222		498.27	21.8028		498.27	22.6749
498.52	22.0945		498.52	21.8003		498.52	22.6065
498.75	22.1392		498.75	21.8674		498.75	22.4961
498.98	22.1776		498.98	21.9122		498.98	22.4143
499.21	22.1484		499.21	21.9636		499.21	22.3935
[truncated: 7,693 more rows]

## Sheet: Meibum + N94C6 penetrate B
N-94/C-6: Time dependent penetration into meibum film at 15 mN/m
Time	Pressure		Time	Pressure		Time	Pressure
0	15.3218		0	14.8639		0	15.0759
0.23	15.1229		0.23	15.1343		0.23	15.1474
0.46	15.222		0.46	15.1208		0.46	15.2044
0.7	15.4073		0.7	14.6998		0.7	15.5882
0.94	15.3427		0.94	15.1576		0.94	15.3429
1.17	15.405		1.17	15.1923		1.17	15.387
1.41	15.4397		1.41	15.2701		1.41	15.4213
1.64	15.428		1.64	15.3718		1.64	15.4714
1.88	15.4037		1.88	15.4868		1.88	15.5266
2.11	15.4117		2.11	15.5058		2.11	15.6389
2.34	15.4321		2.34	15.5443		2.34	15.7188
2.58	15.4852		2.58	15.5707		2.58	15.7837
3.05	15.5634		3.05	15.6043		3.05	15.9533
3.28	15.6554		3.28	15.6491		3.28	15.9536
3.51	15.7387		3.51	15.7233		3.51	15.9326
3.74	15.8037		3.74	15.8092		3.74	15.9179
3.97	15.8489		3.97	15.8956		3.97	15.922
4.2	15.8988		4.2	15.9443		4.2	15.9587
4.43	15.9396		4.43	16.0137		4.43	15.9833
4.66	15.9994		4.66	16.0551		4.66	16.0166
4.89	16.0679		4.89	16.0749		4.89	16.0622
5.13	16.1518		5.13	16.1054		5.13	16.0872
5.36	16.2223		5.36	16.1617		5.36	16.0935
5.6	16.2902		5.6	16.2289		5.6	16.0967
5.83	16.3433		5.83	16.3114		5.83	16.0933
6.31	16.399		6.31	16.3752		6.31	16.2484
6.54	16.4365		6.54	16.445		6.54	16.272
6.77	16.4722		6.77	16.4884		6.77	16.3234
7.02	16.4904		7.02	16.539		7.02	16.3959
7.25	16.5081		7.25	16.5639		7.25	16.4828
7.48	16.5133		7.48	16.5815		7.48	16.5892
7.71	16.5169		7.71	16.631		7.71	16.6648
7.95	16.5201		7.95	16.6958		7.95	16.7308
8.19	16.568		8.19	16.736		8.19	16.7761
8.44	16.6186		8.44	16.7872		8.44	16.8128
8.68	16.6963		8.68	16.8282		8.68	16.8266
8.92	16.788		8.92	16.8718		8.92	16.8233
9.15	16.9146		9.15	16.8536		9.15	16.8411
9.38	17.0365		9.38	16.8286		9.38	16.8699
9.61	17.1343		9.61	16.8209		9.61	16.9051
9.84	17.2078		9.84	16.8278		9.84	16.9496
10.07	17.2521		10.07	16.8769		10.07	16.9806
10.53	17.2866		10.53	16.9457		10.53	17.125
10.78	17.328		10.78	17.0222		10.78	17.1411
11.01	17.3494		11.01	17.1336		11.01	17.131
11.24	17.3877		11.24	17.2326		11.24	17.1162
11.49	17.416		11.49	17.3196		11.49	17.1336
11.72	17.4467		11.72	17.3671		11.72	17.1768
11.95	17.4503		11.95	17.4083		11.95	17.2532
12.18	17.4448		12.18	17.4547		12.18	17.333
12.41	17.4585		12.41	17.4686		12.41	17.4258
12.64	17.4764		12.64	17.4799		12.64	17.5166
12.88	17.5116		12.88	17.4847		12.88	17.6012
13.11	17.5621		13.11	17.5086		13.11	17.646
13.34	17.6072		13.34	17.5557		13.34	17.6726
13.58	17.6509		13.58	17.5975		13.58	17.7104
13.83	17.6736		13.83	17.6488		13.83	17.7647
14.29	17.6915		14.29	17.6982		14.29	17.9319
14.52	17.7014		14.52	17.7628		14.52	17.9741
14.75	17.7242		14.75	17.8395		14.75	17.991
14.99	17.7595		14.99	17.9207		14.99	17.9956
15.22	17.8089		15.22	17.989		15.22	17.9933
15.45	17.8722		15.45	18.0592		15.45	17.975
15.68	17.9553		15.68	18.1105		15.68	17.9554
15.93	18.0463		15.93	18.143		15.93	17.9561
16.17	18.1425		16.17	18.1291		16.17	17.9927
16.42	18.2263		16.42	18.1199		16.42	18.0415
16.67	18.2793		16.67	18.1242		16.67	18.1072
16.9	18.2956		16.9	18.1459		16.9	18.1819
17.13	18.2946		17.13	18.1956		17.13	18.2455
17.36	18.2832		17.36	18.2816		17.36	18.2829
17.59	18.2993		17.59	18.3416		17.59	18.3184
17.82	18.3402		17.82	18.3917		17.82	18.3385
18.3	18.4146		18.3	18.4032		18.3	18.4835
18.53	18.4752		18.53	18.4466		18.53	18.4896
18.76	18.5315		18.76	18.4798		18.76	18.5097
18.99	18.5586		18.99	18.5427		18.99	18.529
19.22	18.5492		19.22	18.6322		19.22	18.5578
19.47	18.5098		19.47	18.7251		19.47	18.6224
19.7	18.4682		19.7	18.8321		19.7	18.6651
19.93	18.4549		19.93	18.9139		19.93	18.7044
20.16	18.4827		20.16	18.9639		20.16	18.734
20.39	18.5486		20.39	18.9961		20.39	18.7429
20.62	18.6495		20.62	19.0177		20.62	18.7271
20.86	18.7419		20.86	19.0522		20.86	18.7111
21.1	18.8292		21.1	19.089		21.1	18.6975
21.33	18.8731		21.33	19.1434		21.33	18.7047
21.81	18.8869		21.81	19.1967		21.81	18.8568
22.06	18.8996		22.06	19.2156		22.06	18.9387
22.29	18.9024		22.29	19.2293		22.29	19.0262
22.52	18.9551		22.52	19.1997		22.52	19.1068
22.75	19.0306		22.75	19.167		22.75	19.1674
22.98	19.1415		22.98	19.1117		22.98	19.2146
23.21	19.2622		23.21	19.083		23.21	19.2253
23.44	19.3549		23.44	19.0808		23.44	19.2371
23.69	19.4234		23.69	19.1112		23.69	19.2489
23.92	19.45		23.92	19.1735		23.92	19.2616
24.15	19.4569		24.15	19.24		24.15	19.2893
24.38	19.481		24.38	19.285		24.38	19.3209
24.61	19.4993		24.61	19.3576		24.61	19.3305
24.86	19.5667		24.86	19.4097		24.86	19.3199
25.09	19.6308		25.09	19.4699		25.09	19.2953
25.32	19.6826		25.32	19.5195		25.32	19.2933
25.79	19.7045		25.79	19.5994		25.79	19.3934
26.02	19.6887		26.02	19.687		26.02	19.42
26.25	19.6747		26.25	19.7431		26.25	19.4759
26.48	19.6361		26.48	19.8004		26.48	19.5549
26.71	19.6028		26.71	19.8426		26.71	19.6433
26.94	19.6181		26.94	19.8472		26.94	19.7203
27.17	19.652		27.17	19.8815		27.17	19.7487
27.4	19.7381		27.4	19.8952		27.4	19.7453
27.63	19.8331		27.63	19.9229		27.63	19.7184
27.88	19.9244		27.88	19.953		27.88	19.701
28.11	20.0076		28.11	20.007		28.11	19.6589
28.34	20.0548		28.34	20.0726		28.34	19.6411
28.59	20.0776		28.59	20.1274		28.59	19.6663
28.82	20.0696		28.82	20.1783		28.82	19.7176
29.28	20.0507		29.28	20.2347		29.28	19.8674
29.51	20.0544		29.51	20.2673		29.51	19.9243
29.74	20.0642		29.74	20.2875		29.74	19.9873
29.98	20.1041		29.98	20.2765		29.98	20.0548
30.22	20.1593		30.22	20.2628		30.22	20.1095
30.47	20.2207		30.47	20.2551		30.47	20.1557
30.7	20.2856		30.7	20.2606		30.7	20.1767
30.93	20.3311		30.93	20.2829		30.93	20.2001
31.16	20.3516		31.16	20.3363		31.16	20.217
31.39	20.3606		31.39	20.3943		31.39	20.2406
31.62	20.3627		31.62	20.4612		31.62	20.2617
31.86	20.3562		31.86	20.5195		31.86	20.3037
32.09	20.3501		32.09	20.5727		32.09	20.3461
32.32	20.3408		32.32	20.6364		32.32	20.381
32.78	20.3501		32.78	20.684		32.78	20.5015
33.03	20.3643		33.03	20.7109		33.03	20.5563
33.27	20.3994		33.27	20.7319		33.27	20.592
33.5	20.4599		33.5	20.7182		33.5	20.6327
33.74	20.5231		33.74	20.6818		33.74	20.697
33.97	20.5894		33.97	20.6274		33.97	20.772
34.2	20.6639		34.2	20.589		34.2	20.8226
34.43	20.7275		34.43	20.574		34.43	20.8603
34.66	20.792		34.66	20.6028		34.66	20.8529
34.91	20.8602		34.91	20.6334		34.91	20.8472
35.15	20.9267		35.15	20.7018		35.15	20.8014
35.4	20.9693		35.4	20.7872		35.4	20.7657
35.65	20.9978		35.65	20.8818		35.65	20.7346
35.88	21.0182		35.88	20.9629		35.88	20.7175
36.11	21.0006		36.11	21.0555		36.11	20.7265
36.35	20.9697		36.35	21.1421		36.35	20.7583
36.59	20.9389		36.59	21.2193		36.59	20.7989
36.82	20.9144		36.82	21.2463		36.82	20.8794
37.28	20.8959		37.28	21.2712		37.28	21.0383
37.51	20.9043		37.51	21.2694		37.51	21.1139
37.74	20.9335		37.74	21.2808		37.74	21.1551
37.97	20.9949		37.97	21.2521		37.97	21.204
38.2	21.0748		38.2	21.211		38.2	21.2464
38.43	21.1595		38.43	21.2021		38.43	21.2517
38.67	21.2124		38.67	21.2318		38.67	21.2533
38.9	21.2439		38.9	21.2679		38.9	21.2659
39.13	21.2533		39.13	21.3283		39.13	21.2763
39.36	21.2268		39.36	21.4328		39.36	21.278
39.59	21.1614		39.59	21.58		39.59	21.2758
39.82	21.1099		39.82	21.6671		39.82	21.3194
40.28	21.0801		40.28	21.7054		40.28	21.4683
40.51	21.0797		40.51	21.6935		40.51	21.5589
40.76	21.1053		40.76	21.649		40.76	21.6624
41.01	21.1781		41.01	21.5435		41.01	21.7797
41.25	21.2648		41.25	21.4626		41.25	21.8546
41.48	21.37		41.48	21.3993		41.48	21.8897
41.72	21.4682		41.72	21.4024		41.72	21.8686
41.95	21.5557		41.95	21.4744		41.95	21.7856
42.18	21.6231		42.18	21.5867		42.18	21.6821
42.41	21.706		42.41	21.6619		42.41	21.5998
42.64	21.7677		42.64	21.7455		42.64	21.5302
42.87	21.8272		42.87	21.8065		42.87	21.485
43.1	21.8785		43.1	21.8785		43.1	21.4368
43.33	21.9555		43.33	21.8787		43.33	21.4344
43.81	22.0079		43.81	21.9223		43.81	21.4936
44.06	22.0363		44.06	21.9713		44.06	21.4965
44.29	22.0318		44.29	22.0359		44.29	21.51
44.52	22.0208		44.52	22.0788		44.52	21.5514
44.77	21.9905		44.77	22.0974		44.77	21.6424
45	21.9653		45	22.0788		45	21.759
45.23	21.9433		45.23	22.0386		45.23	21.8936
45.47	21.9555		45.47	21.9753		45.47	22.0201
45.72	21.9925		45.72	21.9289		45.72	22.1076
45.97	22.0274		45.97	21.8906		45.97	22.1889
46.21	22.0706		46.21	21.8922		46.21	22.2184
46.45	22.1176		46.45	21.9294		46.45	22.2085
46.68	22.1864		46.68	21.9617		46.68	22.1781
46.91	22.2567		46.91	21.9517		46.91	22.1882
47.14	22.323		47.14	21.906		47.14	22.2378
47.37	22.3772		47.37	21.8696		47.37	22.2899
47.6	22.3934		47.6	21.8542		47.6	22.3587
47.83	22.3661		47.83	21.8822		47.83	22.4274
48.29	22.3232		48.29	21.9506		48.29	22.54
48.53	22.2606		48.53	22.0634		48.53	22.5613
48.76	22.2597		48.76	22.1417		48.76	22.5523
48.99	22.3059		48.99	22.1809		48.99	22.5349
49.23	22.4119		49.23	22.1586		49.23	22.5219
49.46	22.5181		49.46	22.1141		49.46	22.5278
49.7	22.5972		49.7	22.0869		49.7	22.546
49.93	22.6505		49.93	22.0922		49.93	22.5545
50.16	22.6374		50.16	22.1664		50.16	22.5599
50.4	22.583		50.4	22.2791		50.4	22.5711
50.64	22.5386		50.64	22.4004		50.64	22.5632
50.87	22.5039		50.87	22.5109		50.87	22.5533
51.1	22.5096		51.1	22.5732		51.1	22.551
51.33	22.5297		51.33	22.6007		51.33	22.5688
51.79	22.572		51.79	22.6135		51.79	22.6437
52.04	22.6086		52.04	22.6376		52.04	22.6532
52.27	22.6243		52.27	22.6874		52.27	22.6521
52.5	22.6473		52.5	22.7438		52.5	22.6368
52.73	22.6625		52.73	22.8108		52.73	22.6185
52.96	22.6882		52.96	22.8339		52.96	22.6334
53.21	22.7161		53.21	22.8351		53.21	22.673
53.44	22.7405		53.44	22.8253		53.44	22.7215
53.67	22.751		53.67	22.8148		53.67	22.7844
53.9	22.7643		53.9	22.8135		53.9	22.8349
54.13	22.8019		54.13	22.8244		54.13	22.8487
54.38	22.8428		54.38	22.8593		54.38	22.8405
54.63	22.8779		54.63	22.9285		54.63	22.8034
54.86	22.9279		54.86	22.9806		54.86	22.7628
55.09	22.9454		55.09	23.0546		55.09	22.7326
55.33	22.9509		55.33	23.0966		55.33	22.7488
55.8	22.9348		55.8	23.108		55.8	22.8775
56.03	22.9598		56.03	23.0643		56.03	22.9565
56.26	23.0078		56.26	22.978		56.26	23.0548
56.49	23.0731		56.49	22.8933		56.49	23.1342
56.72	23.1465		56.72	22.8302		56.72	23.1833
56.95	23.2078		56.95	22.8011		56.95	23.2106
57.18	23.234		57.18	22.8526		57.18	23.192
57.43	23.2465		57.43	22.9231		57.43	23.1729
57.66	23.2071		57.66	23.0364		57.66	23.1576
57.89	23.1816		57.89	23.1157		57.89	23.1622
58.12	23.1838		58.12	23.1566		58.12	23.1771
58.35	23.2524		58.35	23.1538		58.35	23.1693
58.59	23.3527		58.59	23.1192		58.59	23.1638
58.82	23.4408		58.82	23.1139		58.82	23.1385
59.31	23.5328		59.31	23.1202		59.31	23.1616
59.56	23.597		59.56	23.1585		59.56	23.1208
59.79	23.5974		59.79	23.224		59.79	23.1112
60.02	23.5778		60.02	23.2728		60.02	23.1383
60.25	23.5551		60.25	23.2827		60.25	23.2071
60.48	23.5463		60.48	23.2498		60.48	23.3046
60.71	23.5444		60.71	23.2035		60.71	23.4083
60.94	23.5291		60.94	23.1972		60.94	23.4852
61.17	23.5165		61.17	23.2157		61.17	23.5343
61.4	23.4803		61.4	23.3124		61.4	23.5286
61.64	23.4476		61.64	23.4316		61.64	23.4991
61.87	23.4235		61.87	23.5538		61.87	23.4554
62.11	23.4215		62.11	23.6367		62.11	23.431
62.36	23.4449		62.36	23.6952		62.36	23.4078
62.59	23.5006		62.59	23.7051		62.59	23.3959
62.82	23.548		62.82	23.6928		62.82	23.4142
63.28	23.5677		63.28	23.6973		63.28	23.4962
63.53	23.5513		63.53	23.7496		63.53	23.5176
63.76	23.5303		63.76	23.8088		63.76	23.532
63.99	23.5471		63.99	23.8404		63.99	23.536
64.24	23.585		64.24	23.8349		64.24	23.5602
64.49	23.6459		64.49	23.7892		64.49	23.6014
64.73	23.7322		64.73	23.7098		64.73	23.6484
64.98	23.7984		64.98	23.6251		64.98	23.7227
65.21	23.8342		65.21	23.5733		65.21	23.7898
65.44	23.8404		65.44	23.5597		65.44	23.8483
65.67	23.8145		65.67	23.5972		65.67	23.8875
65.9	23.8014		65.9	23.651		65.9	23.8972
66.13	23.7773		66.13	23.7262		66.13	23.8964
66.37	23.7781		66.37	23.7748		66.37	23.8993
66.6	23.7686		66.6	23.8282		66.6	23.9054
66.83	23.7365		66.83	23.8887		66.83	23.9266
67.07	23.7329		67.07	23.9191		67.07	23.9514
67.32	23.7293		67.32	23.9363		67.32	23.9913
67.57	23.7458		67.57	23.9468		67.57	24.0176
68.03	23.811		68.03	23.9521		68.03	24.0444
68.28	23.9279		68.28	23.9581		68.28	23.9741
68.51	24.0763		68.51	23.9656		68.51	23.8663
68.74	24.19		68.74	24.0043		68.74	23.762
68.97	24.2572		68.97	24.0627		68.97	23.6841
69.2	24.3056		69.2	24.0864		69.2	23.6595
69.45	24.2731		69.45	24.1185		69.45	23.7113
69.68	24.2333		69.68	24.091		69.68	23.8257
69.91	24.1658		69.91	24.0604		69.91	23.9708
70.16	24.1149		70.16	24.0206		70.16	24.1122
70.39	24.0799		70.39	24.0115		70.39	24.2028
70.62	24.0821		70.62	24.0058		70.62	24.2525
70.86	24.106		70.86	24.0314		70.86	24.2511
71.1	24.1182		71.1	24.1263		71.1	24.1919
71.33	24.1123		71.33	24.2855		71.33	24.0843
71.79	24.1224		71.79	24.4179		71.79	24.0324
72.02	24.1294		72.02	24.5358		72.02	23.9526
72.25	24.1681		72.25	24.5868		72.25	23.9078
72.48	24.257		72.48	24.5806		72.48	23.8698
72.71	24.3985		72.71	24.4592		72.71	23.8942
72.96	24.5351		72.96	24.2852		72.96	23.9797
73.19	24.6202		73.19	24.123		73.19	24.1008
73.42	24.6272		73.42	24.0366		73.42	24.2241
73.65	24.5427		73.65	24.0575		73.65	24.3314
73.88	24.4118		73.88	24.1484		73.88	24.4148
74.11	24.2325		74.11	24.295		74.11	24.4909
74.35	24.0922		74.35	24.4497		74.35	24.5215
74.59	24.0099		74.59	24.5641		74.59	24.5342
74.82	24.0242		74.82	24.604		74.82	24.5226
75.29	24.1215		75.29	24.5499		75.29	24.5661
75.52	24.2489		75.52	24.4732		75.52	24.5575
75.75	24.3933		75.75	24.4104		75.75	24.5179
75.98	24.5372		75.98	24.345		75.98	24.4811
76.21	24.6324		76.21	24.3107		76.21	24.4618
76.44	24.6787		76.44	24.3041		76.44	24.4635
76.67	24.6586		76.67	24.3462		76.67	24.4827
76.9	24.6456		76.9	24.3851		76.9	24.4977
77.13	24.6247		77.13	24.4199		77.13	24.5247
77.37	24.6053		77.37	24.4552		77.37	24.5512
77.6	24.6051		77.6	24.491		77.6	24.5561
77.83	24.6293		77.83	24.5129		77.83	24.5502
78.29	24.6665		78.29	24.542		78.29	24.564
78.54	24.6849		78.54	24.5767		78.54	24.554
78.78	24.6468		78.78	24.6594		78.78	24.5507
79.01	24.6066		79.01	24.7302		79.01	24.5594
79.25	24.5745		79.25	24.7703		79.25	24.5923
79.48	24.5592		79.48	24.7833		79.48	24.6336
79.71	24.5659		79.71	24.7733		79.71	24.6756
79.94	24.6455		79.94	24.7097		79.94	24.6983
80.17	24.7678		80.17	24.6413		80.17	24.6829
80.42	24.9048		80.42	24.5928		80.42	24.6359
80.65	24.9947		80.65	24.6045		80.65	24.5724
80.88	25.0216		80.88	24.6598		80.88	24.5281
81.11	24.9939		81.11	24.7672		81.11	24.4862
81.34	24.9185		81.34	24.8701		81.34	24.4961
81.59	24.8018		81.59	24.9703		81.59	24.5532
81.82	24.7335		81.82	24.9958		81.82	24.6332
82.28	24.6946		82.28	24.9892		82.28	24.7526
82.51	24.7101		82.51	24.945		82.51	24.8179
82.74	24.7155		82.74	24.9296		82.74	24.8644
82.97	24.6935		82.97	24.9735		82.97	24.879
83.2	24.6536		83.2	25.0539		83.2	24.8746
83.44	24.5778		83.44	25.1634		83.44	24.8785
83.68	24.5299		83.68	25.2693		83.68	24.8578
83.93	24.5219		83.93	25.3194		83.93	24.8544
84.18	24.5649		84.18	25.311		84.18	24.8583
84.41	24.6842		84.41	25.1891		84.41	24.8962
84.64	24.781		84.64	25.0745		84.64	24.949
84.88	24.8547		84.88	24.9735		84.88	25.0128
85.11	24.8891		85.11	24.9143		85.11	25.0723
85.35	24.8706		85.35	24.9281		85.35	25.1132
85.58	24.8691		85.58	24.9631		85.58	25.1141
86.04	24.8553		86.04	25.04		86.04	25.1194
86.27	24.9031		86.27	25.0932		86.27	25.0523
86.52	24.9871		86.52	25.1026		86.52	24.9956
86.76	25.0793		86.76	25.0928		86.76	24.9483
86.99	25.1422		86.99	25.0756		86.99	24.9361
87.23	25.1643		87.23	25.0892		87.23	24.9351
87.46	25.1442		87.46	25.1245		87.46	24.9531
87.69	25.0947		87.69	25.1889		87.69	24.971
87.93	25.0218		87.93	25.2721		87.93	24.995
88.18	24.9712		88.18	25.3446		88.18	25.0085
88.41	24.9383		88.41	25.3792		88.41	25.0393
88.64	24.9514		88.64	25.3509		88.64	25.0867
88.89	24.9862		88.89	25.2893		88.89	25.1485
89.14	25.0431		89.14	25.2274		89.14	25.1882
89.37	25.11		89.37	25.1899		89.37	25.1906
89.6	25.1544		89.6	25.2065		89.6	25.1612
89.83	25.1745		89.83	25.2356		89.83	25.1436
90.29	25.1738		90.29	25.3001		90.29	25.1422
90.52	25.1484		90.52	25.3567		90.52	25.1421
90.75	25.1042		90.75	25.4018		90.75	25.1721
90.98	25.072		90.98	25.3916		90.98	25.2452
91.22	25.0476		91.22	25.3599		91.22	25.3332
91.45	25.0459		91.45	25.3208		91.45	25.4044
91.69	25.0815		91.69	25.2618		91.69	25.4593
91.94	25.1498		91.94	25.2167		91.94	25.4689
92.17	25.2198		92.17	25.2142		92.17	25.4314
92.4	25.2846		92.4	25.2086		92.4	25.4019
92.63	25.3218		92.63	25.2294		92.63	25.3736
92.86	25.3232		92.86	25.2352		92.86	25.3959
93.1	25.3022		93.1	25.2523		93.1	25.4303
93.33	25.276		93.33	25.2622		93.33	25.4759
93.57	25.2668		93.57	25.2565		93.57	25.5211
93.82	25.2682		93.82	25.2793		93.82	25.5284
94.28	25.3124		94.28	25.259		94.28	25.5618
94.53	25.3695		94.53	25.25		94.53	25.5446
94.76	25.4315		94.76	25.2563		94.76	25.5046
94.99	25.4805		94.99	25.2616		94.99	25.4784
95.22	25.5004		95.22	25.3043		95.22	25.4438
95.45	25.4827		95.45	25.3822		95.45	25.4115
95.68	25.4471		95.68	25.4912		95.68	25.3658
95.91	25.4152		95.91	25.5776		95.91	25.3389
96.15	25.4264		96.15	25.5918		96.15	25.3421
96.38	25.4335		96.38	25.604		96.38	25.3501
96.62	25.4957		96.62	25.5227		96.62	25.3976
96.85	25.5637		96.85	25.4265		96.85	25.4527
97.09	25.6086		97.09	25.3617		97.09	25.5007
97.32	25.6222		97.32	25.3454		97.32	25.5301
97.78	25.592		97.78	25.4185		97.78	25.5401
98.01	25.5235		98.01	25.5441		98.01	25.5094
98.24	25.4542		98.24	25.6852		98.24	25.4638
98.47	25.392		98.47	25.7668		98.47	25.4704
98.7	25.3896		98.7	25.7464		98.7	25.5191
98.93	25.4119		98.93	25.7138		98.93	25.5551
99.17	25.4904		99.17	25.6475		99.17	25.5698
99.4	25.5886		99.4	25.5894		99.4	25.555
99.63	25.6686		99.63	25.6036		99.63	25.4863
99.86	25.7283		99.86	25.6482		99.86	25.4072
100.09	25.7548		100.09	25.7255		100.09	25.3284
100.32	25.7569		100.32	25.7493		100.32	25.3275
100.57	25.7497		100.57	25.7603		100.57	25.3507
101.03	25.7288		101.03	25.7427		101.03	25.4383
101.26	25.739		101.26	25.6934		101.26	25.5019
101.49	25.7626		101.49	25.648		101.49	25.548
101.72	25.7729		101.72	25.6549		101.72	25.555
101.95	25.7942		101.95	25.673		101.95	25.5396
102.2	25.7766		102.2	25.7377		102.2	25.5185
102.45	25.7513		102.45	25.7906		102.45	25.5167
102.69	25.7274		102.69	25.8381		102.69	25.5177
102.94	25.7327		102.94	25.8161		102.94	25.5599
103.17	25.766		103.17	25.7843		103.17	25.5819
103.4	25.8366		103.4	25.7168		103.4	25.602
103.65	25.9031		103.65	25.6739		103.65	25.6034
103.88	25.9487		103.88	25.6578		103.88	25.5969
104.11	25.9184		104.11	25.7199		104.11	25.5879
104.34	25.867		104.34	25.7912		104.34	25.5907
104.59	25.7803		104.59	25.8815		104.59	25.6116
104.82	25.7085		104.82	25.9588		104.82	25.6287
105.28	25.6809		105.28	26.0205		105.28	25.639
105.53	25.7229		105.53	26.0111		105.53	25.6305
105.76	25.7811		105.76	25.974		105.76	25.6312
105.99	25.8295		105.99	25.9223		105.99	25.6563
106.24	25.8361		106.24	25.9026		106.24	25.6931
106.47	25.8114		106.47	25.8911		106.47	25.7509
106.7	25.7631		106.7	25.8785		106.7	25.8332
106.93	25.7073		106.93	25.8759		106.93	25.913
107.16	25.6762		107.16	25.8894		107.16	25.9518
107.41	25.6745		107.41	25.8865		107.41	25.9793
107.64	25.6965		107.64	25.8872		107.64	25.9776
107.87	25.7266		107.87	25.8957		107.87	25.9598
108.1	25.7439		108.1	25.9148		108.1	25.9442
108.33	25.7497		108.33	25.9482		108.33	25.9255
108.79	25.7809		108.79	25.9513		108.79	25.9322
109.03	25.8215		109.03	25.9321		109.03	25.9319
109.26	25.8736		109.26	25.8924		109.26	25.9396
109.49	25.9278		109.49	25.8396		109.49	25.9582
109.72	25.9951		109.72	25.7865		109.72	25.9639
109.95	26.0503		109.95	25.7365		109.95	25.9786
110.18	26.0826		110.18	25.7013		110.18	26.001
110.41	26.0922		110.41	25.7135		110.41	25.9989
110.64	26.1075		110.64	25.7283		110.64	25.9883
110.87	26.1112		110.87	25.773		110.87	25.9592
111.11	26.1052		111.11	25.8257		111.11	25.9326
111.35	26.0908		111.35	25.8738		111.35	25.9187
111.58	26.0685		111.58	25.9198		111.58	25.9141
112.06	26.0684		112.06	25.9219		112.06	25.9514
112.29	26.0559		112.29	25.9112		112.29	25.9932
112.52	26.0574		112.52	25.8821		112.52	26.0393
112.75	26.079		112.75	25.8408		112.75	26.0775
112.98	26.0876		112.98	25.839		112.98	26.0891
113.23	26.0892		113.23	25.8525		113.23	26.0937
113.46	26.0825		113.46	25.9024		113.46	26.0687
113.69	26.0765		113.69	25.9743		113.69	26.0207
113.94	26.0924		113.94	26.0128		113.94	25.9858
114.17	26.099		114.17	26.0371		114.17	25.9726
114.4	26.1346		114.4	26.0056		114.4	25.9863
114.63	26.1756		114.63	25.9414		114.63	26.0269
114.86	26.237		114.86	25.8358		114.86	26.0885
115.1	26.2824		115.1	25.7608		115.1	26.1363
115.33	26.2967		115.33	25.7358		115.33	26.1643
115.79	26.2866		115.79	25.7618		115.79	26.1826
116.04	26.267		116.04	25.816		116.04	26.1663
116.27	26.2368		116.27	25.8903		116.27	26.139
116.5	26.1984		116.5	25.9463		116.5	26.1381
116.73	26.1784		116.73	25.9489		116.73	26.1721
116.96	26.2157		116.96	25.8749		116.96	26.2253
117.19	26.2808		117.19	25.7779		117.19	26.2736
117.42	26.3618		117.42	25.6744		117.42	26.3125
117.65	26.4156		117.65	25.6341		117.65	26.3152
117.88	26.4499		117.88	25.6368		117.88	26.2942
118.12	26.4236		118.12	25.7228		118.12	26.2513
118.35	26.3391		118.35	25.8706		118.35	26.2038
118.58	26.219		118.58	26.0641		118.58	26.1463
119.05	26.1155		119.05	26.2334		119.05	26.1125
119.29	26.0647		119.29	26.3296		119.29	26.0831
119.52	26.0668		119.52	26.3646		119.52	26.0615
119.75	26.0769		119.75	26.3728		119.75	26.0584
119.98	26.116		119.98	26.3416		119.98	26.0658
120.21	26.1533		120.21	26.2848		120.21	26.1003
120.44	26.1811		120.44	26.2214		120.44	26.151
120.67	26.1542		120.67	26.2084		120.67	26.2057
120.9	26.1368		120.9	26.2078		120.9	26.2386
121.13	26.1184		121.13	26.2361		121.13	26.2434
121.37	26.1002		121.37	26.2859		121.37	26.2271
121.6	26.061		121.6	26.3724		121.6	26.1943
121.83	26.0377		121.83	26.4677		121.83	26.1368
122.29	26.0087		122.29	26.542		122.29	26.12
122.52	25.9943		122.52	26.5704		122.52	26.1202
122.75	25.9864		122.75	26.5395		122.75	26.173
123	26.0032		123	26.4895		123	26.2215
123.23	26.0374		123.23	26.4216		123.23	26.2689
123.46	26.0965		123.46	26.3666		123.46	26.2787
123.69	26.1287		123.69	26.375		123.69	26.2518
123.92	26.1448		123.92	26.4241		123.92	26.2001
124.15	26.1401		124.15	26.5135		124.15	26.1289
124.39	26.1504		124.39	26.5712		124.39	26.0749
124.62	26.1691		124.62	26.5629		124.62	26.0778
124.85	26.1982		124.85	26.498		124.85	26.1268
125.08	26.2547		125.08	26.3655		125.08	26.216
125.56	26.3199		125.56	26.2528		125.56	26.2906
125.8	26.3691		125.8	26.1692		125.8	26.3384
126.03	26.3854		126.03	26.1388		126.03	26.3654
126.26	26.3795		126.26	26.1623		126.26	26.3604
126.5	26.3486		126.5	26.2345		126.5	26.3323
126.73	26.3238		126.73	26.3057		126.73	26.2984
126.96	26.3107		126.96	26.3294		126.96	26.3003
127.19	26.3051		127.19	26.328		127.19	26.3195
127.42	26.3014		127.42	26.3308		127.42	26.3327
127.65	26.3247		127.65	26.3007		127.65	26.3517
127.88	26.3457		127.88	26.2822		127.88	26.3613
128.11	26.3821		128.11	26.2511		128.11	26.368
128.34	26.4074		128.34	26.2452		128.34	26.3605
128.58	26.4503		128.58	26.2381		128.58	26.337
128.82	26.4765		128.82	26.2447		128.82	26.3165
129.28	26.5		129.28	26.261		129.28	26.3
129.52	26.4987		129.52	26.3129		129.52	26.2613
129.75	26.4836		129.75	26.3728		129.75	26.228
129.98	26.4531		129.98	26.4136		129.98	26.229
130.21	26.4484		130.21	26.3907		130.21	26.2678
130.44	26.4337		130.44	26.3584		130.44	26.326
130.67	26.4297		130.67	26.3161		130.67	26.3834
130.9	26.4223		130.9	26.2936		130.9	26.4243
131.13	26.4308		131.13	26.2587		131.13	26.4616
131.38	26.4222		131.38	26.262		131.38	26.4787
131.61	26.3917		131.61	26.3173		131.61	26.4646
131.84	26.3807		131.84	26.3566		131.84	26.4471
132.07	26.4053		132.07	26.372		132.07	26.4177
132.55	26.4201		132.55	26.3854		132.55	26.4113
132.78	26.4529		132.78	26.3883		132.78	26.3859
133.01	26.4664		133.01	26.3976		133.01	26.3734
133.26	26.4513		133.26	26.4039		133.26	26.3933
133.49	26.3925		133.49	26.4292		133.49	26.4369
133.72	26.2982		133.72	26.4742		133.72	26.4962
133.95	26.197		133.95	26.5393		133.95	26.5423
134.18	26.1116		134.18	26.6111		134.18	26.5658
134.43	26.0831		134.43	26.6218		134.43	26.5943
134.66	26.1252		134.66	26.6135		134.66	26.5703
134.89	26.2097		134.89	26.578		134.89	26.5309
135.12	26.3376		135.12	26.5153		135.12	26.4753
135.35	26.4678		135.35	26.4208		135.35	26.4491
135.59	26.561		135.59	26.3398		135.59	26.4468
135.82	26.5958		135.82	26.3168		135.82	26.4444
136.29	26.5866		136.29	26.3218		136.29	26.4675
136.53	26.5475		136.53	26.3639		136.53	26.474
136.76	26.4952		136.76	26.4511		136.76	26.4481
136.99	26.4387		136.99	26.5376		136.99	26.4271
137.22	26.4082		137.22	26.6243		137.22	26.3798
137.45	26.4108		137.45	26.6682		137.45	26.3422
137.68	26.4154		137.68	26.7052		137.68	26.3094
137.91	26.4248		137.91	26.7123		137.91	26.3015
138.16	26.4805		138.16	26.6365		138.16	26.331
138.39	26.5462		138.39	26.549		138.39	26.3614
138.62	26.615		138.62	26.4447		138.62	26.4054
138.85	26.6639		138.85	26.345		138.85	26.4646
139.08	26.6803		139.08	26.2954		139.08	26.5062
139.55	26.6383		139.55	26.3118		139.55	26.5487
139.79	26.5358		139.79	26.4106		139.79	26.5608
140.04	26.4253		140.04	26.5226		140.04	26.5682
140.27	26.334		140.27	26.6047		140.27	26.5854
140.5	26.2783		140.5	26.6565		140.5	26.5972
140.75	26.3067		140.75	26.6209		140.75	26.613
140.98	26.3661		140.98	26.5775		140.98	26.6047
141.21	26.445		141.21	26.5144		141.21	26.5967
141.44	26.5106		141.44	26.4336		141.44	26.6195
141.67	26.5576		141.67	26.3821		141.67	26.6316
141.9	26.571		141.9	26.3649		141.9	26.643
142.13	26.5264		142.13	26.3883		142.13	26.6717
142.38	26.5		142.38	26.4156		142.38	26.6788
142.63	26.5217		142.63	26.3814		142.63	26.6993
142.86	26.5165		142.86	26.4125		142.86	26.6806
143.09	26.5023		143.09	26.4799		143.09	26.6347
143.32	26.4352		143.32	26.5991		143.32	26.5896
143.78	26.3606		143.78	26.7309		143.78	26.5465
144.01	26.2972		144.01	26.848		144.01	26.4997
144.26	26.2736		144.26	26.9308		144.26	26.4481
144.51	26.3216		144.51	26.9348		144.51	26.4035
144.75	26.4457		144.75	26.8237		144.75	26.3975
145	26.6106		145	26.6724		145	26.3912
145.23	26.7422		145.23	26.5218		145.23	26.4168
145.46	26.7712		145.46	26.4623		145.46	26.4538
145.69	26.7396		145.69	26.4374		145.69	26.5169
145.92	26.6454		145.92	26.4683		145.92	26.5866
146.15	26.5382		146.15	26.5318		146.15	26.6367
146.39	26.4402		146.39	26.5835		146.39	26.6895
146.63	26.381		146.63	26.6083		146.63	26.7305
146.86	26.3784		146.86	26.5749		146.86	26.7727
147.09	26.4111		147.09	26.4988		147.09	26.8223
147.33	26.4387		147.33	26.447		147.33	26.8527
147.8	26.4367		147.8	26.4333		147.8	26.8807
148.03	26.4384		148.03	26.437		148.03	26.8812
148.27	26.4686		148.27	26.4533		148.27	26.8407
148.51	26.5046		148.51	26.4829		148.51	26.7813
148.74	26.5644		148.74	26.4857		148.74	26.7243
148.97	26.6464		148.97	26.4587		148.97	26.675
149.2	26.7344		149.2	26.4159		149.2	26.6354
149.44	26.7935		149.44	26.3862		149.44	26.6118
149.67	26.8126		149.67	26.3844		149.67	26.6
149.9	26.8109		149.9	26.4064		149.9	26.5851
150.13	26.7855		150.13	26.4748		150.13	26.5475
150.36	26.7375		150.36	26.5801		150.36	26.4955
150.61	26.6889		150.61	26.7058		150.61	26.4242
150.84	26.6304		150.84	26.8184		150.84	26.3753
151.07	26.6052		151.07	26.8723		151.07	26.3518
151.53	26.6035		151.53	26.8938		151.53	26.3421
151.76	26.6168		151.76	26.8702		151.76	26.3574
151.99	26.6406		151.99	26.7983		151.99	26.4105
152.24	26.6796		152.24	26.6916		152.24	26.4835
152.49	26.711		152.49	26.6049		152.49	26.5441
152.72	26.7275		152.72	26.5704		152.72	26.5668
152.95	26.7282		152.95	26.558		152.95	26.5832
153.2	26.7418		153.2	26.5584		153.2	26.5742
153.43	26.7368		153.43	26.5979		153.43	26.5444
153.66	26.7124		153.66	26.66		153.66	26.5112
153.9	26.694		153.9	26.701		153.9	26.4933
154.13	26.6738		154.13	26.6993		154.13	26.5198
154.37	26.6773		154.37	26.6504		154.37	26.5697
154.6	26.7037		154.6	26.5558		154.6	26.6423
154.84	26.7237		154.84	26.4455		154.84	26.7371
155.07	26.7275		155.07	26.3453		155.07	26.8377
155.54	26.7051		155.54	26.2749		155.54	26.9392
155.78	26.6586		155.78	26.254		155.78	27.0108
156.01	26.5868		156.01	26.2827		156.01	27.0579
156.25	26.5083		156.25	26.3273		156.25	27.096
156.48	26.4756		156.48	26.3544		156.48	27.1055
156.71	26.4582		156.71	26.3906		156.71	27.0907
156.94	26.4667		156.94	26.4635		156.94	27.0132
157.17	26.4932		157.17	26.5355		157.17	26.9184
157.42	26.5326		157.42	26.5769		157.42	26.8417
157.66	26.5706		157.66	26.611		157.66	26.7735
157.91	26.5854		157.91	26.6486		157.91	26.7251
158.14	26.6074		158.14	26.6597		158.14	26.6956
158.37	26.631		158.37	26.6372		158.37	26.6981
158.6	26.6571		158.6	26.5991		158.6	26.7136
158.83	26.7071		158.83	26.5756		158.83	26.6906
159.3	26.7376		159.3	26.564		159.3	26.6786
159.53	26.7566		159.53	26.545		159.53	26.682
159.76	26.7389		159.76	26.56		159.76	26.688
160	26.6782		160	26.5877		160	26.7244
160.24	26.6101		160.24	26.6096		160.24	26.7739
160.47	26.5231		160.47	26.639		160.47	26.8346
160.7	26.4464		160.7	26.7052		160.7	26.8483
160.93	26.3771		160.93	26.8065		160.93	26.8194
161.16	26.3204		161.16	26.915		161.16	26.7706
161.39	26.3145		161.39	26.985		161.39	26.7095
161.62	26.3199		161.62	27.0208		161.62	26.6713
161.85	26.3555		161.85	26.9544		161.85	26.7049
162.1	26.415		162.1	26.823		162.1	26.7799
162.33	26.4764		162.33	26.6759		162.33	26.8684
162.81	26.5499		162.81	26.5681		162.81	26.9085
163.06	26.588		163.06	26.5389		163.06	26.9024
163.29	26.6235		163.29	26.5655		163.29	26.843
163.52	26.6498		163.52	26.6345		163.52	26.7503
163.75	26.6495		163.75	26.7134		163.75	26.6743
163.98	26.6409		163.98	26.7715		163.98	26.6272
164.21	26.6131		164.21	26.8223		164.21	26.6068
164.44	26.5852		164.44	26.83		164.44	26.6294
164.69	26.5691		164.69	26.8311		164.69	26.647
164.92	26.5266		164.92	26.8873		164.92	26.6357
165.15	26.4979		165.15	26.9697		165.15	26.5843
165.4	26.4759		165.4	27.0567		165.4	26.5216
165.64	26.4997		165.64	27.0828		165.64	26.4742
165.89	26.551		165.89	27.0798		165.89	26.4283
166.14	26.6366		166.14	26.9929		166.14	26.4318
166.37	26.7223		166.37	26.8643		166.37	26.4769
166.6	26.8159		166.6	26.7235		166.6	26.5261
166.84	26.8534		166.84	26.6392		166.84	26.5751
167.08	26.8496		167.08	26.6461		167.08	26.574
167.54	26.7968		167.54	26.7206		167.54	26.5562
167.77	26.7341		167.77	26.8118		167.77	26.5295
168.02	26.6473		168.02	26.9442		168.02	26.486
168.26	26.5846		168.26	27.0259		168.26	26.4689
168.51	26.5453		168.51	27.0636		168.51	26.4723
168.74	26.5597		168.74	27.0226		168.74	26.5007
168.97	26.5882		168.97	26.9562		168.97	26.5403
169.2	26.6364		169.2	26.8585		169.2	26.5913
169.43	26.6666		169.43	26.7522		169.43	26.6691
169.66	26.6924		169.66	26.6765		169.66	26.7205
169.9	26.6934		169.9	26.6492		169.9	26.7486
170.13	26.6976		170.13	26.6356		170.13	26.7594
170.36	26.6906		170.36	26.6506		170.36	26.7529
170.6	26.6978		170.6	26.6797		170.6	26.7181
170.84	26.7138		170.84	26.7193		170.84	26.6639
171.07	26.7283		171.07	26.7572		171.07	26.6129
171.54	26.7358		171.54	26.791		171.54	26.5743
171.77	26.7379		171.77	26.7868		171.77	26.5777
172.01	26.7305		172.01	26.7631		172.01	26.6101
172.24	26.6982		172.24	26.7626		172.24	26.6442
172.47	26.6564		172.47	26.7512		172.47	26.6984
172.7	26.644		172.7	26.7118		172.7	26.7514
172.95	26.6478		172.95	26.6767		172.95	26.7839
173.19	26.6823		173.19	26.6556		173.19	26.7716
173.44	26.7318		173.44	26.6258		173.44	26.7529
173.69	26.7768		173.69	26.5999		173.69	26.735
173.92	26.8195		173.92	26.6034		173.92	26.6897
174.15	26.8413		174.15	26.6265		174.15	26.6458
174.39	26.8489		174.39	26.6281		174.39	26.6375
174.63	26.8405		174.63	26.6336		174.63	26.6414
174.86	26.8291		174.86	26.61		174.86	26.6771
175.1	26.803		175.1	26.6181		175.1	26.696
175.33	26.805		175.33	26.5986		175.33	26.7144
175.81	26.7939		175.81	26.6227		175.81	26.7028
176.04	26.7842		176.04	26.6531		176.04	26.6828
176.27	26.7517		176.27	26.7207		176.27	26.6484
176.5	26.6876		176.5	26.8334		176.5	26.6003
176.74	26.6215		176.74	26.9194		176.74	26.5811
176.97	26.5902		176.97	26.9064		176.97	26.626
177.2	26.6011		177.2	26.8454		177.2	26.6765
177.43	26.6774		177.43	26.69		177.43	26.7562
177.66	26.751		177.66	26.5452		177.66	26.8279
177.89	26.8713		177.89	26.3627		177.89	26.8906
178.12	26.9305		178.12	26.2931		178.12	26.9013
178.35	26.9509		178.35	26.3044		178.35	26.87
178.58	26.9137		178.58	26.3859		178.58	26.8262
179.05	26.8295		179.05	26.53		179.05	26.7669
179.29	26.7613		179.29	26.6474		179.29	26.718
179.52	26.6924		179.52	26.7414		179.52	26.6932
179.76	26.6689		179.76	26.7928		179.76	26.6654
180	26.715		180	26.7632		180	26.6492
180.23	26.7668		180.23	26.7251		180.23	26.6357
180.46	26.866		180.46	26.6311		180.46	26.6306
180.7	26.9277		180.7	26.5664		180.7	26.6337
180.93	26.9579		180.93	26.5323		180.93	26.6378
181.16	26.9527		181.16	26.5133		181.16	26.6621
181.39	26.8852		181.39	26.5512		181.39	26.6917
181.62	26.8029		181.62	26.6021		181.62	26.7231
181.85	26.6847		181.85	26.7001		181.85	26.7433
182.1	26.5804		182.1	26.8216		182.1	26.726
182.33	26.5285		182.33	26.912		182.33	26.6875
182.79	26.5138		182.79	26.9578		182.79	26.6561
183.02	26.5696		183.02	26.9179		183.02	26.6402
183.25	26.6366		183.25	26.8594		183.25	26.6316
183.48	26.7034		183.48	26.7908		183.48	26.6331
183.71	26.7731		183.71	26.6879		183.71	26.6662
183.95	26.8149		183.95	26.5965		183.95	26.7155
184.18	26.8279		184.18	26.5578		184.18	26.7409
184.41	26.8005		184.41	26.5702		184.41	26.7557
184.64	26.7426		184.64	26.6318		184.64	26.7517
184.87	26.6949		184.87	26.665		184.87	26.7659
185.12	26.6291		185.12	26.7349		185.12	26.7613
185.35	26.5547		185.35	26.8177		185.35	26.7526
185.58	26.5052		185.58	26.8729		185.58	26.7465
186.04	26.5017		186.04	26.8638		186.04	26.7583
186.27	26.552		186.27	26.79		186.27	26.7813
186.5	26.6277		186.5	26.7009		186.5	26.7943
186.73	26.7079		186.73	26.6146		186.73	26.7999
186.97	26.8128		186.97	26.4968		186.97	26.8122
187.21	26.8886		187.21	26.4286		187.21	26.8041
187.46	26.9055		187.46	26.3893		187.46	26.8259
187.71	26.8861		187.71	26.4065		187.71	26.8274
187.94	26.8101		187.94	26.4708		187.94	26.8385
188.17	26.7289		188.17	26.5417		188.17	26.8482
188.4	26.6217		188.4	26.6542		188.4	26.8422
188.63	26.4988		188.63	26.7813		188.63	26.8374
188.86	26.4303		188.86	26.8924		188.86	26.7941
189.09	26.3878		189.09	26.969		189.09	26.7593
189.34	26.3923		189.34	26.989		189.34	26.734
189.57	26.4407		189.57	26.9498		189.57	26.7241
190.03	26.5043		190.03	26.8705		190.03	26.7381
190.26	26.6064		190.26	26.7443		190.26	26.7615
190.51	26.6645		190.51	26.6392		190.51	26.8076
190.74	26.6704		190.74	26.5889		190.74	26.8512
190.97	26.6277		190.97	26.6026		190.97	26.8793
191.2	26.5417		191.2	26.6581		191.2	26.909
191.43	26.4662		191.43	26.7427		191.43	26.8988
191.66	26.3884		191.66	26.8194		191.66	26.8991
191.9	26.3551		191.9	26.8683		191.9	26.8825
192.13	26.4218		192.13	26.823		192.13	26.8601
192.36	26.5343		192.36	26.7453		192.36	26.8244
192.59	26.6587		192.59	26.6628		192.59	26.7815
192.82	26.7507		192.82	26.5952		192.82	26.7561
193.07	26.8051		193.07	26.5596		193.07	26.7362
193.54	26.8145		193.54	26.5591		193.54	26.7251
193.78	26.759		193.78	26.627		193.78	26.7115
194.01	26.6693		194.01	26.71		194.01	26.7172
194.24	26.6343		194.24	26.7332		194.24	26.7279
194.47	26.6214		194.47	26.7172		194.47	26.7556
194.7	26.6814		194.7	26.628		194.7	26.7837
194.93	26.7868		194.93	26.4971		194.93	26.808
195.16	26.9014		195.16	26.3628		195.16	26.8265
195.39	27.0032		195.39	26.26		195.39	26.8264
195.62	27.0542		195.62	26.2443		195.62	26.7898
195.87	27.0265		195.87	26.3103		195.87	26.7502
196.12	26.94		196.12	26.4615		196.12	26.6842
196.35	26.7872		196.35	26.6203		196.35	26.677
196.58	26.6675		196.58	26.7328		196.58	26.6829
197.04	26.5492		197.04	26.7877		197.04	26.7437
197.27	26.4967		197.27	26.7757		197.27	26.8069
197.5	26.4923		197.5	26.7159		197.5	26.8697
197.75	26.5297		197.75	26.6567		197.75	26.8901
197.98	26.5929		197.98	26.6171		197.98	26.8651
198.21	26.645		198.21	26.6307		198.21	26.798
198.44	26.6774		198.44	26.638		198.44	26.757
198.67	26.6858		198.67	26.6718		198.67	26.7133
198.92	26.6471		198.92	26.7147		198.92	26.7076
199.15	26.6195		199.15	26.7565		199.15	26.692
199.38	26.5866		199.38	26.7736		199.38	26.7064
199.63	26.5814		199.63	26.7979		199.63	26.6857
199.86	26.5768		199.86	26.8227		199.86	26.6641
200.09	26.5845		200.09	26.8538		200.09	26.6238
200.32	26.61		200.32	26.8384		200.32	26.6121
200.79	26.6434		200.79	26.8286		200.79	26.5855
201.02	26.6886		201.02	26.795		201.02	26.5723
201.26	26.7226		201.26	26.7747		201.26	26.557
201.51	26.7593		201.51	26.7395		201.51	26.5538
201.74	26.8065		201.74	26.6908		201.74	26.5538
201.97	26.8285		201.97	26.6621		201.97	26.5588
202.2	26.8522		202.2	26.6398		202.2	26.5559
202.43	26.8433		202.43	26.6113		202.43	26.5917
202.66	26.8359		202.66	26.5838		202.66	26.625
202.9	26.8382		202.9	26.5544		202.9	26.6504
203.14	26.8402		203.14	26.5592		203.14	26.6419
203.37	26.8587		203.37	26.5476		203.37	26.6334
203.6	26.8939		203.6	26.5318		203.6	26.6124
203.85	26.9324		203.85	26.517		203.85	26.5868
204.1	26.975		204.1	26.5033		204.1	26.5561
204.33	26.9717		204.33	26.5091		204.33	26.5519
204.79	26.9467		204.79	26.4996		204.79	26.5829
205.02	26.8909		205.02	26.4979		205.02	26.6387
205.25	26.8278		205.25	26.5168		205.25	26.6813
205.48	26.7421		205.48	26.5701		205.48	26.7118
205.72	26.6663		205.72	26.6347		205.72	26.7212
205.95	26.6125		205.95	26.686		205.95	26.7219
206.18	26.5915		206.18	26.7358		206.18	26.6914
206.41	26.5783		206.41	26.7601		206.41	26.6785
206.64	26.5866		206.64	26.7423		206.64	26.6862
206.89	26.6091		206.89	26.6584		206.89	26.7456
207.12	26.6311		207.12	26.566		207.12	26.8143
207.35	26.6417		207.35	26.4936		207.35	26.8742
207.58	26.661		207.58	26.4275		207.58	26.9193
208.04	26.6788		208.04	26.3979		208.04	26.9274
208.27	26.7032		208.27	26.4112		208.27	26.8878
208.5	26.7129		208.5	26.4676		208.5	26.8199
208.73	26.7104		208.73	26.5587		208.73	26.7293
208.97	26.7057		208.97	26.6364		208.97	26.6544
209.2	26.696		209.2	26.7056		209.2	26.5931
209.43	26.7018		209.43	26.7383		209.43	26.5527
209.67	26.7211		209.67	26.7533		209.67	26.5164
209.92	26.7322		209.92	26.7589		209.92	26.4975
210.15	26.7537		210.15	26.7142		210.15	26.5189
210.38	26.763		210.38	26.6703		210.38	26.5515
210.61	26.7676		210.61	26.6008		210.61	26.6146
210.85	26.7738		210.85	26.5048		210.85	26.7024
211.08	26.7674		211.08	26.4195		211.08	26.7921
211.54	26.7765		211.54	26.3292		211.54	26.8694
211.79	26.7964		211.79	26.2668		211.79	26.9097
212.02	26.8134		212.02	26.2362		212.02	26.9214
212.25	26.8369		212.25	26.2171		212.25	26.915
212.48	26.8277		212.48	26.2528		212.48	26.8865
212.73	26.8007		212.73	26.3115		212.73	26.8526
212.96	26.7448		212.96	26.4088		212.96	26.8093
213.19	26.6829		213.19	26.5022		213.19	26.7758
213.42	26.6691		213.42	26.528		213.42	26.7617
213.65	26.6474		213.65	26.5742		213.65	26.7352
213.88	26.6591		213.88	26.5983		213.88	26.6974
214.11	26.6531		214.11	26.6442		214.11	26.6555
214.36	26.5988		214.36	26.7082		214.36	26.6437
214.6	26.5006		214.6	26.8072		214.6	26.6407
214.85	26.3672		214.85	26.9303		214.85	26.6487
215.1	26.2482		215.1	27.0051		215.1	26.6908
215.33	26.1764		215.33	27.036		215.33	26.7296
215.58	26.1644		215.58	27.0225		215.58	26.7529
216.04	26.274		216.04	26.9233		216.04	26.7383
216.27	26.4146		216.27	26.8346		216.27	26.6843
216.5	26.5981		216.5	26.7094		216.5	26.624
216.73	26.7455		216.73	26.603		216.73	26.5809
216.98	26.8425		216.98	26.5281		216.98	26.5566
217.21	26.8701		217.21	26.5068		217.21	26.5482
217.44	26.8292		217.44	26.5452		217.44	26.5485
217.69	26.7684		217.69	26.5666		217.69	26.5857
217.93	26.7136		217.93	26.6049		217.93	26.6
218.16	26.655		218.16	26.6464		218.16	26.6149
218.4	26.614		218.4	26.6896		218.4	26.6105
218.63	26.5451		218.63	26.7467		218.63	26.6203
218.86	26.4903		218.86	26.785		218.86	26.6346
219.1	26.4472		219.1	26.8183		219.1	26.6422
219.33	26.429		219.33	26.8405		219.33	26.6361
219.8	26.4145		219.8	26.8806		219.8	26.6061
220.03	26.4238		220.03	26.9216		220.03	26.5538
220.27	26.4763		220.27	26.9032		220.27	26.5174
220.51	26.5669		220.51	26.8557		220.51	26.4721
220.74	26.667		220.74	26.7598		220.74	26.4658
220.97	26.7727		220.97	26.634		220.97	26.4838
221.2	26.8611		221.2	26.5003		221.2	26.5269
221.43	26.9355		221.43	26.3938		221.43	26.5569
221.66	26.9563		221.66	26.352		221.66	26.5758
221.89	26.9289		221.89	26.3445		221.89	26.6086
222.12	26.8587		222.12	26.3716		222.12	26.6494
222.35	26.779		222.35	26.4131		222.35	26.6855
222.59	26.6953		222.59	26.4641		222.59	26.716
222.82	26.5928		222.82	26.5299		222.82	26.7505
223.28	26.5051		223.28	26.5842		223.28	26.7796
223.51	26.4564		223.51	26.6454		223.51	26.7649
223.74	26.458		223.74	26.6811		223.74	26.7255
223.99	26.4954		223.99	26.7112		223.99	26.6555
224.22	26.5372		224.22	26.7497		224.22	26.5732
224.45	26.5953		224.45	26.7601		224.45	26.5025
224.68	26.6434		224.68	26.7648		224.68	26.4475
224.93	26.6559		224.93	26.7743		224.93	26.4231
225.16	26.6552		225.16	26.7631		225.16	26.4328
225.39	26.6248		225.39	26.7416		225.39	26.4826
225.62	26.6204		225.62	26.6797		225.62	26.5468
225.85	26.6294		225.85	26.6092		225.85	26.606
226.1	26.6593		226.1	26.5034		226.1	26.6797
226.33	26.7045		226.33	26.3835		226.33	26.7522
226.81	26.719		226.81	26.3368		226.81	26.7798
227.04	26.7077		227.04	26.3622		227.04	26.7636
227.27	26.6541		227.27	26.4399		227.27	26.7372
227.5	26.5707		227.5	26.5596		227.5	26.6988
227.73	26.5042		227.73	26.6794		227.73	26.6434
227.96	26.4539		227.96	26.7952		227.96	26.5757
228.19	26.4498		228.19	26.8476		228.19	26.5251
228.42	26.4624		228.42	26.8586		228.42	26.4994
228.65	26.4951		228.65	26.8417		228.65	26.4814
228.89	26.5303		228.89	26.8094		228.89	26.4762
229.12	26.5502		229.12	26.776		229.12	26.4876
229.35	26.5764		229.35	26.7247		229.35	26.5106
229.58	26.5927		229.58	26.6259		229.58	26.5909
230.04	26.619		230.04	26.5209		230.04	26.6652
230.27	26.6715		230.27	26.387		230.27	26.7445
230.5	26.7163		230.5	26.2683		230.5	26.8163
230.75	26.7772		230.75	26.1732		230.75	26.8481
230.98	26.8135		230.98	26.1579		230.98	26.8249
231.21	26.8547		231.21	26.1911		231.21	26.7484
231.44	26.874		231.44	26.2702		231.44	26.6478
231.67	26.8473		231.67	26.376		231.67	26.5665
231.92	26.7993		231.92	26.4833		231.92	26.505
232.15	26.715		232.15	26.5883		232.15	26.4821
232.38	26.6189		232.38	26.678		232.38	26.4863
232.61	26.5403		232.61	26.7552		232.61	26.4856
232.85	26.4621		232.85	26.8326		232.85	26.4841
233.08	26.4125		233.08	26.8971		233.08	26.4671
233.54	26.3593		233.54	26.9874		233.54	26.4256
233.77	26.342		233.77	27.0314		233.77	26.3968
234	26.3497		234	27.0153		234	26.4031
234.23	26.3513		234.23	26.9668		234.23	26.4478
234.46	26.4033		234.46	26.8353		234.46	26.5252
234.69	26.481		234.69	26.6781		234.69	26.6026
234.93	26.5631		234.93	26.5214		234.93	26.675
235.16	26.6514		235.16	26.4187		235.16	26.6873
235.39	26.702		235.39	26.4221		235.39	26.6312
235.62	26.7132		235.62	26.4955		235.62	26.5445
235.85	26.7031		235.85	26.6209		235.85	26.427
236.08	26.6779		236.08	26.7326		236.08	26.3384
236.54	26.6627		236.54	26.7641		236.54	26.3179
236.79	26.6372		236.79	26.7267		236.79	26.3784
237.04	26.6377		237.04	26.5882		237.04	26.5142
237.28	26.6513		237.28	26.4193		237.28	26.6674
237.53	26.6353		237.53	26.3133		237.53	26.787
237.76	26.5876		237.76	26.2978		237.76	26.8481
237.99	26.5295		237.99	26.3769		237.99	26.8251
238.22	26.4917		238.22	26.4992		238.22	26.7385
238.45	26.4919		238.45	26.6191		238.45	26.6162
238.68	26.502		238.68	26.7039		238.68	26.5193
238.92	26.5145		238.92	26.7102		238.92	26.4983
239.16	26.4859		239.16	26.7093		239.16	26.5257
239.39	26.4495		239.39	26.6995		239.39	26.5699
239.62	26.4025		239.62	26.664		239.62	26.6503
239.86	26.3434		239.86	26.6601		239.86	26.7112
240.09	26.3259		240.09	26.6551		240.09	26.7316
240.33	26.3623		240.33	26.6415		240.33	26.7067
240.8	26.4493		240.8	26.6262		240.8	26.6308
241.03	26.5445		241.03	26.616		241.03	26.5438
241.26	26.6196		241.26	26.6253		241.26	26.4574
241.49	26.6643		241.49	26.6368		241.49	26.3991
241.72	26.6526		241.72	26.6625		241.72	26.3831
241.97	26.6275		241.97	26.6816		241.97	26.3869
242.21	26.5703		242.21	26.6525		242.21	26.4711
242.44	26.5021		242.44	26.6275		242.44	26.5623
242.67	26.4574		242.67	26.6081		242.67	26.6244
242.92	26.4342		242.92	26.5824		242.92	26.6711
243.15	26.4353		243.15	26.5588		243.15	26.6917
243.38	26.4378		243.38	26.5456		243.38	26.7004
243.61	26.4574		243.61	26.562		243.61	26.6624
243.85	26.5356		243.85	26.5264		243.85	26.6178
244.08	26.6163		244.08	26.4552		244.08	26.6063
244.55	26.7076		244.55	26.361		244.55	26.6051
244.79	26.7523		244.79	26.2862		244.79	26.6332
245.02	26.7658		245.02	26.2306		245.02	26.6733
245.25	26.7381		245.25	26.2304		245.25	26.6993
245.48	26.6696		245.48	26.2785		245.48	26.7178
245.73	26.5675		245.73	26.3953		245.73	26.701
245.96	26.4664		245.96	26.5271		245.96	26.6683
246.19	26.3779		246.19	26.6804		246.19	26.6016
246.42	26.3345		246.42	26.773		246.42	26.5505
246.65	26.3085		246.65	26.835		246.65	26.5126
246.88	26.3243		246.88	26.8163		246.88	26.5136
247.11	26.3604		247.11	26.761		247.11	26.5309
247.34	26.4086		247.34	26.6695		247.34	26.5723
247.57	26.4636		247.57	26.5665		247.57	26.6184
248.04	26.5086		248.04	26.4718		248.04	26.6643
248.27	26.5258		248.27	26.4315		248.27	26.6855
248.5	26.5354		248.5	26.4077		248.5	26.6978
248.74	26.5151		248.74	26.4278		248.74	26.6961
248.98	26.4742		248.98	26.4868		248.98	26.6761
249.21	26.4251		249.21	26.5705		249.21	26.6396
249.44	26.3673		249.44	26.6639		249.44	26.6022
249.67	26.3253		249.67	26.7412		249.67	26.5652
249.9	26.2823		249.9	26.7955		249.9	26.5519
250.13	26.2687		250.13	26.8031		250.13	26.5562
250.36	26.2691		250.36	26.7692		250.36	26.5879
250.59	26.2775		250.59	26.7185		250.59	26.6284
250.84	26.3276		250.84	26.6357		250.84	26.6591
251.07	26.3905		251.07	26.5501		251.07	26.68
251.55	26.4846		251.55	26.4848		251.55	26.6475
251.78	26.5754		251.78	26.4149		251.78	26.6249
252.01	26.6485		252.01	26.3481		252.01	26.6168
252.26	26.7051		252.26	26.2819		252.26	26.6245
252.49	26.708		252.49	26.2437		252.49	26.658
252.72	26.6824		252.72	26.229		252.72	26.6965
252.97	26.6296		252.97	26.2311		252.97	26.7454
253.21	26.5697		253.21	26.258		253.21	26.7766
253.46	26.5362		253.46	26.3149		253.46	26.7514
253.71	26.5009		253.71	26.3853		253.71	26.7143
253.94	26.4829		253.94	26.4776		253.94	26.6384
254.17	26.4589		254.17	26.5603		254.17	26.578
254.41	26.4451		254.41	26.6022		254.41	26.5482
254.65	26.459		254.65	26.612		254.65	26.5227
254.88	26.5009		254.88	26.5804		254.88	26.5108
255.11	26.5846		255.11	26.4786		255.11	26.5272
255.34	26.6701		255.34	26.3616		255.34	26.557
255.59	26.7367		255.59	26.264		255.59	26.5863
255.82	26.7638		255.82	26.2246		255.82	26.597
256.28	26.7327		256.28	26.2184		256.28	26.6309
256.51	26.6592		256.51	26.2514		256.51	26.6699
256.74	26.5902		256.74	26.2985		256.74	26.6902
256.97	26.5333		256.97	26.3502		256.97	26.6938
257.2	26.5352		257.2	26.3881		257.2	26.6524
257.43	26.5569		257.43	26.4381		257.43	26.5791
257.66	26.564		257.66	26.4836		257.66	26.5249
257.9	26.5388		257.9	26.554		257.9	26.4781
258.13	26.4515		258.13	26.6674		258.13	26.4504
258.36	26.336		258.36	26.7856		258.36	26.4462
258.6	26.2295		258.6	26.8764		258.6	26.4603
258.84	26.1483		258.84	26.9457		258.84	26.4706
259.07	26.1445		259.07	26.9897		259.07	26.4289
259.54	26.165		259.54	27.0143		259.54	26.3807
259.78	26.2396		259.78	26.9753		259.78	26.3435
260.01	26.3145		260.01	26.9244		260.01	26.3181
260.24	26.3487		260.24	26.8883		260.24	26.3185
260.47	26.3665		260.47	26.8474		260.47	26.3401
260.7	26.3738		260.7	26.7981		260.7	26.3807
260.95	26.3894		260.95	26.7268		260.95	26.4348
261.19	26.4035		261.19	26.6731		261.19	26.4728
261.44	26.4333		261.44	26.5947		261.44	26.5199
261.67	26.4667		261.67	26.5484		261.67	26.5314
261.9	26.4564		261.9	26.542		261.9	26.5467
262.13	26.4386		262.13	26.5548		262.13	26.5503
262.36	26.4125		262.36	26.6044		262.36	26.5254
262.59	26.3714		262.59	26.6918		262.59	26.4776
262.83	26.3203		262.83	26.7961		262.83	26.423
263.29	26.2886		263.29	26.8804		263.29	26.3677
263.52	26.2996		263.52	26.8851		263.52	26.3507
263.75	26.3081		263.75	26.8695		263.75	26.3564
263.98	26.3401		263.98	26.7744		263.98	26.4182
264.21	26.3953		264.21	26.6526		264.21	26.4834
264.44	26.467		264.44	26.5169		264.44	26.5461
264.67	26.5277		264.67	26.4041		264.67	26.5969
264.92	26.5774		264.92	26.326		264.92	26.624
265.15	26.6284		265.15	26.2731		265.15	26.6246
265.38	26.6292		265.38	26.2667		265.38	26.6288
265.61	26.5902		265.61	26.3		265.61	26.6333
265.85	26.5268		265.85	26.3211		265.85	26.6743
266.08	26.426		266.08	26.3934		266.08	26.7015
266.54	26.3279		266.54	26.448		266.54	26.7425
266.77	26.2646		266.77	26.4782		266.77	26.7744
267.02	26.244		267.02	26.4798		267.02	26.7921
267.25	26.2796		267.25	26.4613		267.25	26.7738
267.48	26.3517		267.48	26.4071		267.48	26.7547
267.73	26.4589		267.73	26.3234		267.73	26.73
267.96	26.5422		267.96	26.2213		267.96	26.7476
268.19	26.5864		268.19	26.1696		268.19	26.7539
268.43	26.5896		268.43	26.1418		268.43	26.7773
268.66	26.5755		268.66	26.1637		268.66	26.7684
268.9	26.5451		268.9	26.1955		268.9	26.7658
269.13	26.5188		269.13	26.2543		269.13	26.7322
269.36	26.5101		269.36	26.3019		269.36	26.6922
269.59	26.5302		269.59	26.3366		269.59	26.6363
269.82	26.5348		269.82	26.3554		269.82	26.6117
270.07	26.5254		270.07	26.3858		270.07	26.5896
270.53	26.5017		270.53	26.4121		270.53	26.5849
270.76	26.5017		270.76	26.4072		270.76	26.5888
270.99	26.5259		270.99	26.36		270.99	26.6107
271.22	26.5648		271.22	26.3209		271.22	26.6099
271.45	26.6171		271.45	26.2872		271.45	26.5902
271.68	26.6674		271.68	26.2998		271.68	26.5262
271.92	26.6732		271.92	26.382		271.92	26.4373
272.16	26.6517		272.16	26.5033		272.16	26.3365
272.39	26.5773		272.39	26.6712		272.39	26.242
272.62	26.4978		272.62	26.8004		272.62	26.1913
272.87	26.4239		272.87	26.8661		272.87	26.1985
273.1	26.414		273.1	26.799		273.1	26.2745
273.33	26.4536		273.33	26.6482		273.33	26.3848
273.8	26.4943		273.8	26.5204		273.8	26.47
274.03	26.5522		274.03	26.422		274.03	26.5096
274.26	26.606		274.26	26.3855		274.26	26.4913
274.49	26.6175		274.49	26.4471		274.49	26.4174
274.72	26.6044		274.72	26.5508		274.72	26.3259
274.95	26.5394		274.95	26.6746		274.95	26.2663
275.18	26.484		275.18	26.7292		275.18	26.2662
275.41	26.4329		275.41	26.7192		275.41	26.3265
275.64	26.3922		275.64	26.6754		275.64	26.4102
275.89	26.3705		275.89	26.6341		275.89	26.4722
276.14	26.3325		276.14	26.6564		276.14	26.4871
276.37	26.3244		276.37	26.6649		276.37	26.4859
276.6	26.315		276.6	26.694		276.6	26.4655
276.83	26.2841		276.83	26.7525		276.83	26.437
277.29	26.2439		277.29	26.8022		277.29	26.426
277.52	26.2241		277.52	26.7705		277.52	26.4768
277.75	26.2234		277.75	26.6818		277.75	26.5654
277.99	26.2604		277.99	26.5738		277.99	26.6357
278.22	26.3077		278.22	26.5045		278.22	26.657
278.45	26.387		278.45	26.4571		278.45	26.6244
278.69	26.4481		278.69	26.473		278.69	26.5467
278.94	26.4866		278.94	26.5401		278.94	26.4404
279.17	26.5031		279.17	26.6504		279.17	26.3128
279.4	26.5		279.4	26.77		279.4	26.1957
279.63	26.5138		279.63	26.8152		279.63	26.1361
279.87	26.5796		279.87	26.7516		279.87	26.1333
280.1	26.6427		280.1	26.6714		280.1	26.1496
280.33	26.7273		280.33	26.5714		280.33	26.1646
280.79	26.7653		280.79	26.4862		280.79	26.2105
281.04	26.7571		281.04	26.4149		281.04	26.2894
281.27	26.6997		281.27	26.404		281.27	26.3572
281.5	26.6013		281.5	26.4597		281.5	26.3993
281.73	26.5339		281.73	26.5039		281.73	26.422
281.96	26.4912		281.96	26.5381		281.96	26.43
282.19	26.5122		282.19	26.5301		282.19	26.4164
282.42	26.5767		282.42	26.499		282.42	26.3825
282.67	26.6335		282.67	26.4728		282.67	26.3513
282.9	26.6945		282.9	26.3934		282.9	26.3693
283.13	26.6923		283.13	26.3492		283.13	26.4152
283.36	26.6415		283.36	26.3333		283.36	26.4814
283.59	26.5637		283.59	26.3613		283.59	26.5308
283.84	26.4637		283.84	26.4387		283.84	26.553
284.07	26.3885		284.07	26.5286		284.07	26.5379
284.55	26.3171		284.55	26.644		284.55	26.4929
284.78	26.2883		284.78	26.7405		284.78	26.4248
285.01	26.3001		285.01	26.7848		285.01	26.3684
285.24	26.3339		285.24	26.7735		285.24	26.3455
285.47	26.4022		285.47	26.6999		285.47	26.3505
285.7	26.4687		285.7	26.6344		285.7	26.349
285.94	26.509		285.94	26.5896		285.94	26.3532
286.18	26.5101		286.18	26.5816		286.18	26.3597
286.43	26.4634		286.43	26.6157		286.43	26.372
286.68	26.3975		286.68	26.6512		286.68	26.4021
286.91	26.3241		286.91	26.6702		286.91	26.4563
287.14	26.2784		287.14	26.6511		287.14	26.5207
287.37	26.2805		287.37	26.5966		287.37	26.5729
287.6	26.3106		287.6	26.5398		287.6	26.5994
287.85	26.3579		287.85	26.516		287.85	26.5756
288.08	26.4262		288.08	26.5047		288.08	26.5183
288.55	26.4815		288.55	26.5054		288.55	26.4619
288.8	26.5357		288.8	26.4982		288.8	26.4148
289.05	26.579		289.05	26.4823		289.05	26.3871
289.29	26.6074		289.29	26.4763		289.29	26.3645
289.53	26.6209		289.53	26.4759		289.53	26.3512
289.76	26.6234		289.76	26.484		289.76	26.3406
290	26.615		290	26.5117		290	26.3211
290.23	26.5931		290.23	26.5421		290.23	26.3125
290.46	26.5466		290.46	26.5771		290.46	26.3239
290.7	26.4948		290.7	26.5993		290.7	26.3534
290.93	26.4349		290.93	26.595		290.93	26.4175
291.17	26.3973		291.17	26.5735		291.17	26.4764
291.4	26.3787		291.4	26.5502		291.4	26.5184
291.64	26.3852		291.64	26.5324		291.64	26.5297
291.88	26.4109		291.88	26.5047		291.88	26.5316
292.11	26.4499		292.11	26.4842		292.11	26.5131
292.34	26.5014		292.34	26.4545		292.34	26.4912
292.58	26.5284		292.58	26.4377		292.58	26.481
293.04	26.5326		293.04	26.4345		293.04	26.48
293.27	26.531		293.27	26.4359		293.27	26.4804
293.5	26.5405		293.5	26.433		293.5	26.4737
293.73	26.5454		293.73	26.4355		293.73	26.4664
293.98	26.5573		293.98	26.4025		293.98	26.4875
294.22	26.5557		294.22	26.3538		294.22	26.5379
294.47	26.5348		294.47	26.3088		294.47	26.604
294.7	26.48		294.7	26.3102		294.7	26.6575
294.93	26.389		294.93	26.3598		294.93	26.6991
295.16	26.2701		295.16	26.4658		295.16	26.712
295.39	26.1862		295.39	26.5843		295.39	26.6775
295.63	26.1484		295.63	26.681		295.63	26.6189
295.86	26.1864		295.86	26.7372		295.86	26.5249
296.1	26.2842		296.1	26.7121		296.1	26.4523
296.33	26.4403		296.33	26.6099		296.33	26.3986
296.81	26.5964		296.81	26.4903		296.81	26.3626
297.06	26.7042		297.06	26.3866		297.06	26.3587
297.29	26.739		297.29	26.3418		297.29	26.369
297.52	26.6866		297.52	26.4007		297.52	26.3627
297.75	26.5822		297.75	26.5214		297.75	26.3467
297.98	26.4616		297.98	26.661		297.98	26.3279
298.21	26.3596		298.21	26.7562		298.21	26.3351
298.45	26.2948		298.45	26.8209		298.45	26.3355
298.68	26.3127		298.68	26.7869		298.68	26.352
298.91	26.3731		298.91	26.6992		298.91	26.3795
299.14	26.4434		299.14	26.6087		299.14	26.4001
299.37	26.4741		299.37	26.5728		299.37	26.4056
299.6	26.4837		299.6	26.5759		299.6	26.3933
299.83	26.4591		299.83	26.6382		299.83	26.3559
300.08	26.4154		300.08	26.7316		300.08	26.3067
300.54	26.3729		300.54	26.8267		300.54	26.2549
300.77	26.3878		300.77	26.8322		300.77	26.2349
301	26.4081		301	26.8224		301	26.2249
301.23	26.4706		301.23	26.7203		301.23	26.2649
301.46	26.5124		301.46	26.5857		301.46	26.3581
301.7	26.5448		301.7	26.4668		301.7	26.4452
301.93	26.5465		301.93	26.3957		301.93	26.5151
302.16	26.5399		302.16	26.3489		302.16	26.569
302.39	26.5273		302.39	26.3296		302.39	26.6014
302.62	26.509		302.62	26.3615		302.62	26.5883
302.85	26.506		302.85	26.42		302.85	26.5333
303.1	26.5408		303.1	26.4394		303.1	26.4797
303.33	26.5479		303.33	26.4883		303.33	26.4243
303.79	26.5219		303.79	26.5258		303.79	26.4139
304.02	26.469		304.02	26.5742		304.02	26.419
304.25	26.406		304.25	26.6527		304.25	26.4042
304.48	26.3428		304.48	26.7291		304.48	26.3915
304.72	26.2995		304.72	26.7941		304.72	26.3705
304.95	26.3066		304.95	26.8062		304.95	26.3519
305.18	26.3539		305.18	26.7847		305.18	26.3267
305.41	26.4264		305.41	26.7009		305.41	26.3387
305.64	26.48		305.64	26.5825		305.64	26.4041
305.87	26.5053		305.87	26.4886		305.87	26.4734
306.1	26.4947		306.1	26.4156		306.1	26.5578
306.33	26.4653		306.33	26.3936		306.33	26.61
306.8	26.4166		306.8	26.4375		306.8	26.6162
307.04	26.3651		307.04	26.5234		307.04	26.5826
307.27	26.3298		307.27	26.6319		307.27	26.5102
307.5	26.3077		307.5	26.7307		307.5	26.4342
307.74	26.2965		307.74	26.8082		307.74	26.3687
307.97	26.2787		307.97	26.8592		307.97	26.3363
308.2	26.2797		308.2	26.8491		308.2	26.3462
308.43	26.31		308.43	26.8163		308.43	26.3496
308.66	26.3604		308.66	26.7346		308.66	26.3817
308.89	26.4129		308.89	26.6438		308.89	26.4209
309.14	26.4918		309.14	26.5307		309.14	26.456
309.37	26.5452		309.37	26.4798		309.37	26.4545
309.6	26.5783		309.6	26.4461		309.6	26.4559
309.83	26.5751		309.83	26.4431		309.83	26.463
310.29	26.5438		310.29	26.4687		310.29	26.4705
310.52	26.5089		310.52	26.4966		310.52	26.4785
310.76	26.4934		310.76	26.4527		310.76	26.5389
310.99	26.4667		310.99	26.3971		310.99	26.6221
311.22	26.4615		311.22	26.2899		311.22	26.7355
311.45	26.4663		311.45	26.2079		311.45	26.8136
311.68	26.4948		311.68	26.1208		311.68	26.8732
311.91	26.496		311.91	26.1054		311.91	26.8884
312.14	26.4738		312.14	26.1617		312.14	26.8553
312.37	26.4712		312.37	26.2526		312.37	26.7681
312.6	26.4577		312.6	26.3814		312.6	26.6538
312.83	26.4791		312.83	26.4871		312.83	26.5278
313.3	26.4943		313.3	26.5755		313.3	26.4263
313.53	26.5206		313.53	26.6459		313.53	26.3307
313.76	26.5759		313.76	26.6562		313.76	26.2662
313.99	26.6174		313.99	26.6653		313.99	26.2167
314.22	26.6554		314.22	26.6279		314.22	26.2172
314.47	26.6854		314.47	26.5492		314.47	26.2672
314.7	26.6736		314.7	26.5166		314.7	26.3128
314.93	26.6737		314.93	26.4584		314.93	26.372
315.16	26.613		315.16	26.4546		315.16	26.4377
315.39	26.5529		315.39	26.4549		315.39	26.4987
315.62	26.4746		315.62	26.4589		315.62	26.5742
315.85	26.4245		315.85	26.4485		315.85	26.6359
316.09	26.4019		316.09	26.4033		316.09	26.7049
316.32	26.41		316.32	26.3381		316.32	26.7633
316.78	26.4503		316.78	26.2884		316.78	26.7752
317.01	26.5225		317.01	26.2398		317.01	26.7528
317.24	26.5866		317.24	26.2722		317.24	26.6576
317.49	26.6432		317.49	26.3393		317.49	26.5353
317.73	26.6463		317.73	26.4513		317.73	26.4216
317.97	26.6474		317.97	26.5557		317.97	26.3174
318.2	26.6317		318.2	26.6268		318.2	26.2634
318.43	26.627		318.43	26.6804		318.43	26.2159
318.66	26.6144		318.66	26.7084		318.66	26.2018
318.89	26.6232		318.89	26.69		318.89	26.2127
319.12	26.6258		319.12	26.6672		319.12	26.2343
319.35	26.6349		319.35	26.6116		319.35	26.2823
319.6	26.6515		319.6	26.5263		319.6	26.3525
319.83	26.6711		319.83	26.3945		319.83	26.4661
320.29	26.6824		320.29	26.2468		320.29	26.6054
320.52	26.6684		320.52	26.1854		320.52	26.6822
320.75	26.636		320.75	26.1791		320.75	26.7223
321	26.5919		321	26.2495		321	26.6977
321.23	26.5091		321.23	26.3943		321.23	26.6371
321.46	26.4255		321.46	26.5816		321.46	26.535
321.69	26.3324		321.69	26.778		321.69	26.4331
321.92	26.2586		321.92	26.9109		321.92	26.3755
322.16	26.2296		322.16	26.987		322.16	26.3301
322.39	26.2381		322.39	26.9904		322.39	26.3198
322.62	26.2895		322.62	26.9289		322.62	26.3314
322.85	26.3392		322.85	26.8836		322.85	26.3285
323.08	26.38		323.08	26.8319		323.08	26.341
323.56	26.4077		323.56	26.78		323.56	26.3686
323.8	26.4123		323.8	26.745		323.8	26.4006
324.04	26.3814		324.04	26.7615		324.04	26.4167
324.27	26.3629		324.27	26.7679		324.27	26.4305
324.5	26.3776		324.5	26.7169		324.5	26.4685
324.73	26.4197		324.73	26.6514		324.73	26.4935
324.96	26.4953		324.96	26.5489		324.96	26.522
325.19	26.5937		325.19	26.423		325.19	26.5513
325.42	26.6733		325.42	26.3242		325.42	26.5722
325.65	26.7134		325.65	26.2766		325.65	26.5814
325.88	26.683		325.88	26.3167		325.88	26.5734
326.12	26.6395		326.12	26.3737		326.12	26.5617
326.35	26.5729		326.35	26.446		326.35	26.5577
326.58	26.5565		326.58	26.4721		326.58	26.5498
327.04	26.5733		327.04	26.46		327.04	26.5487
327.27	26.6302		327.27	26.3902		327.27	26.5633
327.5	26.6958		327.5	26.3319		327.5	26.5578
327.73	26.7526		327.73	26.2899		327.73	26.5449
327.96	26.7675		327.96	26.3098		327.96	26.5119
328.19	26.7446		328.19	26.3933		328.19	26.4531
328.43	26.6799		328.43	26.5264		328.43	26.3866
328.66	26.6638		328.66	26.6112		328.66	26.3198
328.89	26.6532		328.89	26.6641		328.89	26.2794
329.12	26.7021		329.12	26.6291		329.12	26.2674
329.35	26.7396		329.35	26.6158		329.35	26.2451
329.58	26.7678		329.58	26.5773		329.58	26.2572
330.06	26.7376		330.06	26.5754		330.06	26.2933
330.29	26.6454		330.29	26.6276		330.29	26.3353
330.52	26.5356		330.52	26.6937		330.52	26.381
330.75	26.4356		330.75	26.7514		330.75	26.4252
330.98	26.3497		330.98	26.7721		330.98	26.4925
331.21	26.3221		331.21	26.7351		331.21	26.5591
331.45	26.3056		331.45	26.702		331.45	26.6107
331.69	26.3542		331.69	26.5965		331.69	26.6697
331.94	26.3877		331.94	26.5422		331.94	26.6926
332.17	26.4223		332.17	26.4876		332.17	26.7147
332.4	26.4622		332.4	26.4276		332.4	26.7369
332.65	26.4807		332.65	26.4142		332.65	26.734
332.88	26.5106		332.88	26.3684		332.88	26.7519
333.11	26.5274		333.11	26.3251		333.11	26.7806
333.34	26.5332		333.34	26.2939		333.34	26.8081
333.57	26.5349		333.57	26.2708		333.57	26.8316
334.03	26.5127		334.03	26.3346		334.03	26.7941
334.28	26.5327		334.28	26.3899		334.28	26.7212
334.51	26.5551		334.51	26.4507		334.51	26.6402
334.74	26.603		334.74	26.4672		334.74	26.5779
334.97	26.6594		334.97	26.4584		334.97	26.5325
335.2	26.7004		335.2	26.4227		335.2	26.5294
335.45	26.7242		335.45	26.3607		335.45	26.5699
335.68	26.7136		335.68	26.3126		335.68	26.6308
335.91	26.6926		335.91	26.302		335.91	26.6647
336.16	26.6569		336.16	26.3146		336.16	26.6901
336.39	26.6225		336.39	26.364		336.39	26.6775
336.62	26.6057		336.62	26.4353		336.62	26.6252
336.87	26.5787		336.87	26.5327		336.87	26.5572
337.11	26.5608		337.11	26.6157		337.11	26.4945
337.35	26.533		337.35	26.7196		337.35	26.4208
337.58	26.4952		337.58	26.8182		337.58	26.3623
337.82	26.4475		337.82	26.9002		337.82	26.3304
338.29	26.4052		338.29	26.9346		338.29	26.3431
338.52	26.4073		338.52	26.8938		338.52	26.3841
338.75	26.4287		338.75	26.8056		338.75	26.4532
338.98	26.4691		338.98	26.6839		338.98	26.5369
339.21	26.5135		339.21	26.5933		339.21	26.5854
339.44	26.5499		339.44	26.5427		339.44	26.602
339.67	26.565		339.67	26.5398		339.67	26.5922
339.9	26.5589		339.9	26.5951		339.9	26.5454
340.13	26.5471		340.13	26.6757		340.13	26.479
340.37	26.5231		340.37	26.7207		340.37	26.4606
340.6	26.5178		340.6	26.7252		340.6	26.4638
340.84	26.5299		340.84	26.7012		340.84	26.4782
341.07	26.5582		341.07	26.6753		341.07	26.4783
341.55	26.5994		341.55	26.6434		341.55	26.4742
341.78	26.6435		341.78	26.6109		341.78	26.4651
342.01	26.6811		342.01	26.5787		342.01	26.4622
342.25	26.6986		342.25	26.5588		342.25	26.4672
342.48	26.6864		342.48	26.5598		342.48	26.481
342.71	26.6875		342.71	26.5345		342.71	26.5077
342.94	26.6606		342.94	26.5182		342.94	26.5534
343.17	26.632		343.17	26.5022		343.17	26.6006
343.4	26.6139		343.4	26.4963		343.4	26.6271
343.65	26.609		343.65	26.4947		343.65	26.6364
343.88	26.6007		343.88	26.5098		343.88	26.6322
344.11	26.577		344.11	26.5213		344.11	26.647
344.36	26.5458		344.36	26.5595		344.36	26.6429
344.59	26.5129		344.59	26.5935		344.59	26.6444
344.82	26.4613		344.82	26.6571		344.82	26.6351
345.3	26.4481		345.3	26.6555		345.3	26.6554
345.53	26.4624		345.53	26.634		345.53	26.6651
345.76	26.4971		345.76	26.5934		345.76	26.6738
345.99	26.5468		345.99	26.5433		345.99	26.6769
346.24	26.5867		346.24	26.4988		346.24	26.6843
346.47	26.6327		346.47	26.4765		346.47	26.6634
346.7	26.6544		346.7	26.4907		346.7	26.6303
346.93	26.6486		346.93	26.5635		346.93	26.566
347.16	26.6196		347.16	26.6301		347.16	26.531
347.39	26.5773		347.39	26.7145		347.39	26.4916
347.62	26.5397		347.62	26.7695		347.62	26.4771
347.85	26.523		347.85	26.8128		347.85	26.4532
348.08	26.5081		348.08	26.8538		348.08	26.43
348.55	26.5175		348.55	26.8468		348.55	26.4332
348.79	26.5297		348.79	26.8218		348.79	26.4489
349.04	26.5524		349.04	26.7724		349.04	26.4788
349.27	26.5457		349.27	26.7108		349.27	26.5498
349.5	26.5166		349.5	26.6585		349.5	26.6342
349.73	26.4688		349.73	26.6184		349.73	26.7248
349.96	26.4354		349.96	26.6047		349.96	26.7747
350.19	26.3983		350.19	26.6253		350.19	26.7942
350.43	26.3962		350.43	26.6279		350.43	26.7967
350.67	26.426		350.67	26.6282		350.67	26.7696
350.92	26.4941		350.92	26.6138		350.92	26.719
351.17	26.5596		351.17	26.6177		351.17	26.6528
351.4	26.6045		351.4	26.6384		351.4	26.5902
351.63	26.6169		351.63	26.6875		351.63	26.5316
351.86	26.6171		351.86	26.7328		351.86	26.489
352.09	26.582		352.09	26.8061		352.09	26.4538
352.32	26.5362		352.32	26.8357		352.32	26.473
352.78	26.4763		352.78	26.862		352.78	26.5125
353.01	26.4203		353.01	26.8472		353.01	26.5863
353.25	26.4013		353.25	26.7935		353.25	26.6621
353.48	26.3902		353.48	26.7293		353.48	26.7405
353.71	26.3864		353.71	26.6604		353.71	26.8162
353.94	26.4166		353.94	26.5826		353.94	26.8668
354.17	26.4638		354.17	26.5212		354.17	26.8841
354.4	26.5247		354.4	26.4398		354.4	26.9076
354.65	26.5842		354.65	26.4015		354.65	26.8897
354.88	26.6266		354.88	26.3517		354.88	26.9002
355.11	26.6817		355.11	26.3178		355.11	26.882
355.36	26.6921		355.36	26.3313		355.36	26.8616
355.59	26.6999		355.59	26.3441		355.59	26.844
355.82	26.6909		355.82	26.3756		355.82	26.8247
356.28	26.7044		356.28	26.3969		356.28	26.796
356.51	26.7368		356.51	26.4243		356.51	26.7394
356.74	26.7636		356.74	26.4763		356.74	26.6637
356.97	26.7805		356.97	26.4746		356.97	26.6518
357.2	26.7899		357.2	26.4706		357.2	26.6496
357.45	26.7781		357.45	26.4627		357.45	26.6727
357.68	26.7694		357.68	26.4411		357.68	26.7062
357.91	26.7125		357.91	26.4795		357.91	26.7279
358.16	26.6792		358.16	26.5355		358.16	26.7086
358.39	26.6473		358.39	26.6459		358.39	26.6334
358.62	26.6234		358.62	26.7875		358.62	26.5189
358.85	26.5923		358.85	26.9039		358.85	26.4369
359.08	26.5556		359.08	27.0003		359.08	26.3804
359.33	26.535		359.33	27.0012		359.33	26.4036
359.58	26.5102		359.58	26.9672		359.58	26.466
360.04	26.4876		360.04	26.9441		360.04	26.5182
360.27	26.4733		360.27	26.9039		360.27	26.576
360.5	26.458		360.5	26.8729		360.5	26.6256
360.73	26.4628		360.73	26.8425		360.73	26.6545
360.96	26.4453		360.96	26.8431		360.96	26.6747
361.2	26.4142		361.2	26.869		361.2	26.6834
361.43	26.3915		361.43	26.878		361.43	26.7004
361.66	26.3686		361.66	26.9265		361.66	26.6783
361.89	26.3699		361.89	26.9793		361.89	26.6275
362.12	26.3583		362.12	27.0466		362.12	26.5752
362.35	26.3817		362.35	27.1007		362.35	26.501
362.6	26.4176		362.6	27.1224		362.6	26.4471
362.83	26.4582		362.83	27.082		362.83	26.4503
363.29	26.5009		363.29	27.0151		363.29	26.4813
363.52	26.528		363.52	26.9406		363.52	26.5321
363.75	26.5496		363.75	26.8886		363.75	26.566
363.98	26.5584		363.98	26.8498		363.98	26.5995
364.21	26.5415		364.21	26.8672		364.21	26.6023
364.45	26.5328		364.45	26.9261		364.45	26.5558
364.68	26.505		364.68	27.0211		364.68	26.492
364.91	26.5174		364.91	27.0642		364.91	26.4399
365.14	26.536		365.14	27.0865		365.14	26.4026
365.37	26.5559		365.37	27.056		365.37	26.4167
365.6	26.5658		365.6	27.0377		365.6	26.4286
365.83	26.5652		365.83	26.9991		365.83	26.4712
366.08	26.5769		366.08	26.9469		366.08	26.5156
366.54	26.5847		366.54	26.8898		366.54	26.572
366.79	26.5969		366.79	26.858		366.79	26.5955
367.02	26.6522		367.02	26.7956		367.02	26.6061
367.25	26.7115		367.25	26.7266		367.25	26.6193
367.48	26.7728		367.48	26.6479		367.48	26.6404
367.71	26.8003		367.71	26.6097		367.71	26.6547
367.94	26.797		367.94	26.6003		367.94	26.6709
368.17	26.7487		368.17	26.6615		368.17	26.6616
368.42	26.6678		368.42	26.7686		368.42	26.6393
368.65	26.5833		368.65	26.8945		368.65	26.6015
368.88	26.5231		368.88	26.9823		368.88	26.5776
369.11	26.5018		369.11	27.033		369.11	26.5518
369.35	26.5432		369.35	26.9768		369.35	26.5704
369.59	26.6199		369.59	26.8664		369.59	26.608
369.82	26.6757		369.82	26.7543		369.82	26.668
370.28	26.6826		370.28	26.6879		370.28	26.7347
370.52	26.6663		370.52	26.6435		370.52	26.7992
370.76	26.6126		370.76	26.656		370.76	26.8444
370.99	26.5471		370.99	26.7096		370.99	26.86
371.22	26.5003		371.22	26.7614		371.22	26.8586
371.46	26.4997		371.46	26.7698		371.46	26.8547
371.69	26.5335		371.69	26.7947		371.69	26.7997
371.92	26.6026		371.92	26.7906		371.92	26.7385
372.15	26.6813		372.15	26.7915		372.15	26.6627
372.38	26.7477		372.38	26.783		372.38	26.6085
372.61	26.7755		372.61	26.8071		372.61	26.5603
372.84	26.7848		372.84	26.8063		372.84	26.5556
373.07	26.777		373.07	26.7888		373.07	26.5847
373.54	26.7468		373.54	26.7751		373.54	26.6363
373.77	26.6929		373.77	26.7833		373.77	26.6857
374	26.6391		374	26.7835		374	26.7433
374.23	26.5518		374.23	26.8535		374.23	26.7643
374.46	26.4731		374.46	26.9247		374.46	26.7757
374.71	26.4303		374.71	26.9712		374.71	26.7761
374.94	26.4432		374.94	26.947		374.94	26.7913
375.17	26.5278		375.17	26.8637		375.17	26.7938
375.42	26.6612		375.42	26.7253		375.42	26.8029
375.65	26.8237		375.65	26.5575		375.65	26.8122
375.88	26.9694		375.88	26.405		375.88	26.8229
376.11	27.0473		376.11	26.3487		376.11	26.8051
376.34	27.0723		376.34	26.3352		376.34	26.7975
376.59	27.03		376.59	26.4036		376.59	26.7757
376.82	26.9344		376.82	26.531		376.82	26.7478
377.29	26.832		377.29	26.6599		377.29	26.7292
377.53	26.7382		377.53	26.7783		377.53	26.7088
377.76	26.7107		377.76	26.8498		377.76	26.6687
377.99	26.7093		377.99	26.891		377.99	26.6328
378.22	26.7392		378.22	26.8925		378.22	26.6053
378.45	26.7649		378.45	26.8607		378.45	26.6155
378.68	26.7814		378.68	26.8228		378.68	26.6408
378.91	26.7763		378.91	26.777		378.91	26.6957
379.14	26.7737		379.14	26.6983		379.14	26.781
379.37	26.7409		379.37	26.6791		379.37	26.8369
379.61	26.7308		379.61	26.6722		379.61	26.8582
379.84	26.7426		379.84	26.6566		379.84	26.8659
380.07	26.7966		380.07	26.6358		380.07	26.8367
380.53	26.8437		380.53	26.6204		380.53	26.813
380.76	26.9073		380.76	26.5982		380.76	26.7758
380.99	26.9209		380.99	26.6159		380.99	26.7485
381.24	26.9366		381.24	26.6363		381.24	26.7167
381.47	26.8808		381.47	26.7326		381.47	26.6803
381.7	26.8299		381.7	26.8074		381.7	26.6605
381.93	26.788		381.93	26.8858		381.93	26.628
382.16	26.8043		382.16	26.9065		382.16	26.5952
382.41	26.8576		382.41	26.86		382.41	26.5928
382.64	26.9472		382.64	26.7712		382.64	26.5961
382.87	27.0138		382.87	26.6871		382.87	26.6176
383.12	27.0799		383.12	26.5876		383.12	26.6556
383.35	27.0672		383.35	26.5372		383.35	26.7229
383.58	27.0409		383.58	26.5117		383.58	26.7786
383.83	26.96		383.83	26.5439		383.83	26.8319
384.29	26.8834		384.29	26.5678		384.29	26.8929
384.52	26.8265		384.52	26.5663		384.52	26.9554
384.75	26.8268		384.75	26.4939		384.75	27.0316
384.98	26.8516		384.98	26.4274		384.98	27.0776
385.21	26.915		385.21	26.3326		385.21	27.1131
385.44	26.9663		385.44	26.267		385.44	27.1317
385.68	27.0206		385.68	26.2115		385.68	27.1372
385.92	27.051		385.92	26.1876		385.92	27.1351
386.15	27.0724		386.15	26.2228		386.15	27.0826
386.38	27.0706		386.38	26.2927		386.38	27.0188
386.62	27.0539		386.62	26.3848		386.62	26.9477
386.85	27.04		386.85	26.4811		386.85	26.8695
387.08	27.0387		387.08	26.5442		387.08	26.812
387.56	27.019		387.56	26.6127		387.56	26.772
387.79	26.998		387.79	26.6378		387.79	26.7721
388.02	26.9803		388.02	26.6364		388.02	26.7956
388.25	26.9616		388.25	26.6431		388.25	26.8117
388.48	26.9296		388.48	26.6601		388.48	26.8311
388.73	26.8849		388.73	26.698		388.73	26.8425
388.96	26.8259		388.96	26.7425		388.96	26.8613
389.19	26.7566		389.19	26.814		389.19	26.8634
389.42	26.7002		389.42	26.8879		389.42	26.8502
389.65	26.6317		389.65	26.9743		389.65	26.8366
389.88	26.5525		389.88	27.0467		389.88	26.8477
390.11	26.4801		390.11	27.1182		390.11	26.8529
390.36	26.4478		390.36	27.1559		390.36	26.8522
390.61	26.436		390.61	27.1779		390.61	26.8467
390.85	26.4418		390.85	27.1811		390.85	26.8423
391.1	26.4966		391.1	27.1449		391.1	26.8284
391.33	26.571		391.33	27.0839		391.33	26.8193
391.81	26.6473		391.81	27.0292		391.81	26.8067
392.04	26.7152		392.04	26.9749		392.04	26.7976
392.27	26.7646		392.27	26.9493		392.27	26.7781
392.5	26.8121		392.5	26.9487		392.5	26.7356
392.73	26.8588		392.73	26.9631		392.73	26.6788
392.98	26.9094		392.98	26.9516		392.98	26.6446
393.21	26.9482		393.21	26.9297		393.21	26.6321
393.44	26.9534		393.44	26.9029		393.44	26.658
393.67	26.9436		393.67	26.8697		393.67	26.7054
393.9	26.8925		393.9	26.8447		393.9	26.786
394.13	26.8281		394.13	26.8228		394.13	26.8767
394.36	26.7548		394.36	26.8418		394.36	26.9354
394.61	26.7014		394.61	26.8961		394.61	26.9394
394.86	26.6777		394.86	26.9653		394.86	26.8987
395.09	26.708		395.09	26.9985		395.09	26.8397
395.32	26.7628		395.32	26.9938		395.32	26.794
395.78	26.827		395.78	26.9532		395.78	26.7793
396.03	26.8739		396.03	26.8992		396.03	26.7913
396.26	26.8961		396.26	26.8351		396.26	26.8377
396.49	26.8758		396.49	26.8001		396.49	26.8974
396.72	26.8238		396.72	26.803		396.72	26.9511
396.95	26.7624		396.95	26.847		396.95	26.9729
397.18	26.7196		397.18	26.8868		397.18	26.9804
397.42	26.6862		397.42	26.9169		397.42	26.9884
397.65	26.7165		397.65	26.8972		397.65	26.9824
397.88	26.7778		397.88	26.8651		397.88	26.9577
398.11	26.8623		398.11	26.817		398.11	26.9258
398.34	26.9646		398.34	26.7543		398.34	26.8907
398.59	27.0234		398.59	26.7171		398.59	26.8741
398.82	27.0443		398.82	26.711		398.82	26.8638
399.28	27.0138		399.28	26.7362		399.28	26.8782
399.51	26.9685		399.51	26.7638		399.51	26.9004
399.74	26.9253		399.74	26.7846		399.74	26.9274
399.97	26.8681		399.97	26.8257		399.97	26.948
400.22	26.8467		400.22	26.8471		400.22	26.953
400.45	26.8531		400.45	26.8749		400.45	26.9235
400.68	26.9024		400.68	26.8807		400.68	26.8729
400.91	26.9685		400.91	26.8887		400.91	26.8035
401.14	27.0153		401.14	26.919		401.14	26.731
401.37	27.0814		401.37	26.9179		401.37	26.6705
401.61	27.1113		401.61	26.9381		401.61	26.6252
401.85	27.1129		401.85	26.9671		401.85	26.5995
402.08	27.0834		402.08	26.9804		402.08	26.6202
402.55	27.0133		402.55	27.0024		402.55	26.6778
402.78	26.9533		402.78	26.9873		402.78	26.7576
403.02	26.8817		403.02	26.9926		403.02	26.8287
403.25	26.8349		403.25	26.9722		403.25	26.9005
403.49	26.8085		403.49	26.9513		403.49	26.9527
403.72	26.804		403.72	26.9226		403.72	26.9905
403.95	26.8511		403.95	26.8716		403.95	26.9991
404.19	26.8893		404.19	26.8431		404.19	26.9943
404.43	26.9089		404.43	26.8371		404.43	26.9855
404.66	26.9194		404.66	26.8465		404.66	26.9703
404.89	26.9107		404.89	26.8777		404.89	26.9525
405.12	26.9067		405.12	26.8996		405.12	26.9393
405.35	26.862		405.35	26.9672		405.35	26.9212
405.58	26.8345		405.58	26.9869		405.58	26.9336
406.04	26.8289		406.04	26.9889		406.04	26.9466
406.27	26.8172		406.27	26.9926		406.27	26.9594
406.51	26.8111		406.51	27.0092		406.51	26.9538
406.74	26.7777		406.74	27.0657		406.74	26.9353
406.97	26.7371		406.97	27.1362		406.97	26.9101
407.21	26.72		407.21	27.194		407.21	26.8744
407.44	26.7137		407.44	27.2281		407.44	26.8514
407.68	26.7322		407.68	27.2148		407.68	26.851
407.92	26.7534		407.92	27.1646		407.92	26.885
408.15	26.8099		408.15	27.0584		408.15	26.9395
408.38	26.8574		408.38	26.9778		408.38	26.9774
408.62	26.8569		408.62	26.9472		408.62	27.0134
408.85	26.8273		408.85	26.9747		408.85	27.0203
409.09	26.7883		409.09	27.0275		409.09	27.0114
409.34	26.7571		409.34	27.0674		409.34	27.0079
409.59	26.7391		409.59	27.0807		409.59	27.0179
409.83	26.7456		409.83	27.0402		409.83	27.0568
410.08	26.7971		410.08	26.9397		410.08	27.111
410.56	26.8705		410.56	26.8214		410.56	27.166
410.79	26.9597		410.79	26.704		410.79	27.1989
411.02	27.014		411.02	26.6503		411.02	27.2031
411.25	27.035		411.25	26.642		411.25	27.1952
411.48	27.0264		411.48	26.6816		411.48	27.169
411.71	27.0013		411.71	26.7415		411.71	27.139
411.96	26.9439		411.96	26.8341		411.96	27.1091
412.21	26.9012		412.21	26.8878		412.21	27.1034
412.45	26.8767		412.45	26.9151		412.45	27.1057
412.68	26.8783		412.68	26.9301		412.68	27.0938
412.91	26.8785		412.91	26.9551		412.91	27.0735
413.16	26.8632		413.16	26.998		413.16	27.0512
413.39	26.8291		413.39	27.0658		413.39	27.0223
413.62	26.7675		413.62	27.1316		413.62	27.023
413.87	26.6852		413.87	27.2037		413.87	27.0384
414.1	26.6511		414.1	27.2127		414.1	27.0684
414.33	26.6414		414.33	27.2134		414.33	27.0823
414.79	26.7154		414.79	27.1577		414.79	27.0738
415.02	26.839		415.02	27.0932		415.02	27.0195
415.26	27.0141		415.26	26.9863		415.26	26.9564
415.49	27.1686		415.49	26.9046		415.49	26.8885
415.72	27.2443		415.72	26.887		415.72	26.8352
415.96	27.2417		415.96	26.9204		415.96	26.8096
416.21	27.1489		416.21	26.9942		416.21	26.834
416.46	27.0197		416.46	27.0983		416.46	26.8643
416.69	26.9159		416.69	27.1735		416.69	26.8979
416.92	26.8346		416.92	27.2484		416.92	26.9092
417.15	26.8447		417.15	27.2492		417.15	26.9033
417.38	26.9004		417.38	27.2213		417.38	26.8803
417.63	27.0099		417.63	27.1242		417.63	26.8733
417.86	27.0843		417.86	27.0211		417.86	26.9069
418.09	27.1041		418.09	26.9443		418.09	26.9689
418.32	27.1122		418.32	26.8688		418.32	27.0411
418.78	27.1037		418.78	26.8024		418.78	27.1259
419.01	27.0941		419.01	26.757		419.01	27.1859
419.26	27.1082		419.26	26.7264		419.26	27.2078
419.49	27.1391		419.49	26.6926		419.49	27.2156
419.72	27.1934		419.72	26.6428		419.72	27.2161
419.95	27.2011		419.95	26.657		419.95	27.1991
420.19	27.198		420.19	26.7043		420.19	27.1601
420.43	27.154		420.43	26.798		420.43	27.1156
420.66	27.0979		420.66	26.9256		420.66	27.0491
420.89	27.0432		420.89	27.03		420.89	27.0043
421.14	27.0086		421.14	27.1045		421.14	26.9699
421.37	26.9921		421.37	27.1224		421.37	26.9735
421.6	26.9755		421.6	27.1377		421.6	26.9798
421.83	26.9645		421.83	27.1085		421.83	27.0249
422.3	26.9701		422.3	27.0356		422.3	27.1024
422.53	26.9647		422.53	26.9799		422.53	27.1685
422.76	26.9918		422.76	26.9286		422.76	27.1978
422.99	27.0286		422.99	26.8841		422.99	27.2103
423.24	27.0851		423.24	26.8207		423.24	27.2227
423.47	27.1432		423.47	26.7324		423.47	27.258
423.7	27.1801		423.7	26.69		423.7	27.2685
423.93	27.1847		423.93	26.6746		423.93	27.2844
424.16	27.1395		424.16	26.739		424.16	27.2701
424.39	27.1049		424.39	26.7895		424.39	27.2593
424.62	27.0695		424.62	26.862		424.62	27.2272
424.87	27.0239		424.87	26.9738		424.87	27.1665
425.12	26.9864		425.12	27.0757		425.12	27.1075
425.36	26.9658		425.36	27.1426		425.36	27.0665
425.61	26.9551		425.61	27.2008		425.61	27.0245
425.84	26.9291		425.84	27.2661		425.84	26.9902
426.07	26.8852		426.07	27.3572		426.07	26.9481
426.53	26.8758		426.53	27.375		426.53	26.9497
426.76	26.8783		426.76	27.3714		426.76	26.956
427	26.9155		427	27.3104		427	26.985
427.23	26.9491		427.23	27.2453		427.23	27.0215
427.47	26.9944		427.47	27.1415		427.47	27.0853
427.7	27.0308		427.7	27.0462		427.7	27.1493
427.95	27.0591		427.95	26.9701		427.95	27.2026
428.2	27.0697		428.2	26.9587		428.2	27.209
428.43	27.0717		428.43	26.9891		428.43	27.1816
428.66	27.1068		428.66	27.0126		428.66	27.1281
428.89	27.1425		428.89	27.0233		428.89	27.0867
429.12	27.14		429.12	27.0675		429.12	27.0502
429.35	27.1288		429.35	27.0824		429.35	27.0516
429.58	27.1106		429.58	27.0678		429.58	27.0894
430.06	27.0867		430.06	27.0367		430.06	27.1551
430.29	27.0421		430.29	27.0501		430.29	27.1914
430.52	26.9937		430.52	27.087		430.52	27.2079
430.76	26.9668		430.76	27.1226		430.76	27.2046
430.99	26.9238		430.99	27.1997		430.99	27.1756
431.22	26.8855		431.22	27.3017		431.22	27.117
431.45	26.8468		431.45	27.3929		431.45	27.0696
431.68	26.8199		431.68	27.4668		431.68	27.0278
431.91	26.8307		431.91	27.4817		431.91	27.0071
432.14	26.8634		432.14	27.4598		432.14	27.0015
432.37	26.9068		432.37	27.4072		432.37	27.0158
432.6	26.953		432.6	27.33		432.6	27.0519
432.83	26.9969		432.83	27.2278		432.83	27.1154
433.3	27.0409		433.3	27.1207		433.3	27.1889
433.53	27.0446		433.53	27.0597		433.53	27.2513
433.77	27.0152		433.77	27.0685		433.77	27.2773
434.02	27.0119		434.02	27.0772		434.02	27.2775
434.25	27.0059		434.25	27.1287		434.25	27.2371
434.48	27.01		434.48	27.1741		434.48	27.1928
434.71	26.9988		434.71	27.2335		434.71	27.1497
434.95	26.993		434.95	27.2565		434.95	27.1379
435.18	26.9821		435.18	27.2584		435.18	27.1521
435.41	26.9843		435.41	27.2127		435.41	27.2007
435.64	26.9904		435.64	27.1521		435.64	27.2603
435.88	26.9944		435.88	27.1281		435.88	27.2857
436.12	26.9823		436.12	27.1768		436.12	27.2545
436.36	26.9892		436.36	27.2437		436.36	27.1861
436.61	26.9885		436.61	27.3573		436.61	27.0788
436.84	26.9836		436.84	27.4999		436.84	26.9462
437.07	26.9611		437.07	27.6393		437.07	26.8345
437.53	26.9625		437.53	27.694		437.53	26.7887
437.76	26.9824		437.76	27.6618		437.76	26.8062
438	27.0088		438	27.5366		438	26.9105
438.23	27.0196		438.23	27.3944		438.23	27.047
438.46	27.0497		438.46	27.2503		438.46	27.1662
438.69	27.1143		438.69	27.0845		438.69	27.2726
438.92	27.1946		438.92	26.9537		438.92	27.3282
439.17	27.27		439.17	26.8811		439.17	27.3311
439.41	27.3152		439.41	26.8813		439.41	27.2911
439.64	27.3381		439.64	26.918		439.64	27.2367
439.88	27.3384		439.88	26.9575		439.88	27.2023
440.12	27.3287		440.12	27.0115		440.12	27.1634
440.35	27.3159		440.35	27.0914		440.35	27.1014
440.58	27.3263		440.58	27.1673		440.58	27.0204
441.05	27.3624		441.05	27.189		441.05	26.9733
441.29	27.4205		441.29	27.1518		441.29	26.9577
441.52	27.444		441.52	27.1047		441.52	26.9865
441.75	27.4094		441.75	27.0619		441.75	27.0691
442	27.3205		442	27.0378		442	27.1878
442.23	27.2284		442.23	27.003		442.23	27.3199
442.46	27.1264		442.46	27.0095		442.46	27.4206
442.69	27.0774		442.69	27.0394		442.69	27.4448
442.93	27.0679		442.93	27.0948		442.93	27.4044
443.16	27.1162		443.16	27.13		443.16	27.3261
443.39	27.1876		443.39	27.138		443.39	27.2519
443.63	27.2652		443.63	27.1314		443.63	27.1864
443.88	27.2989		443.88	27.1369		443.88	27.1528
444.11	27.2975		444.11	27.1361		444.11	27.1602
444.34	27.2846		444.34	27.1224		444.34	27.1921
444.59	27.2884		444.59	27.0914		444.59	27.225
444.82	27.2989		444.82	27.1004		444.82	27.2107
445.28	27.304		445.28	27.1061		445.28	27.2103
445.51	27.308		445.51	27.1053		445.51	27.2123
445.74	27.3438		445.74	27.0918		445.74	27.1953
445.98	27.3885		445.98	27.0812		445.98	27.1667
446.22	27.4346		446.22	27.0613		446.22	27.1459
446.47	27.4681		446.47	27.0582		446.47	27.1212
446.72	27.4985		446.72	27.053		446.72	27.1017
446.95	27.5337		446.95	27.0501		446.95	27.0746
447.18	27.5221		447.18	27.0784		447.18	27.0631
447.41	27.4911		447.41	27.1281		447.41	27.0496
447.64	27.4216		447.64	27.1939		447.64	27.0586
447.89	27.3648		447.89	27.2476		447.89	27.0674
448.12	27.3252		448.12	27.2595		448.12	27.1004
448.35	27.2951		448.35	27.243		448.35	27.1522
448.58	27.2778		448.58	27.1864		448.58	27.2313
449.04	27.2789		449.04	27.0965		449.04	27.3305
449.27	27.3043		449.27	27.0008		449.27	27.4061
449.52	27.3205		449.52	26.955		449.52	27.4414
449.77	27.2822		449.77	27.0019		449.77	27.4385
450	27.2298		450	27.1207		450	27.3774
450.23	27.1568		450.23	27.2793		450.23	27.297
450.47	27.075		450.47	27.4544		450.47	27.2092
450.71	26.9836		450.71	27.5944		450.71	27.1661
450.94	26.9109		450.94	27.6582		450.94	27.1802
451.17	26.885		451.17	27.6394		451.17	27.2301
451.4	26.9145		451.4	27.5251		451.4	27.3202
451.65	27.0017		451.65	27.3646		451.65	27.3993
451.89	27.111		451.89	27.2246		451.89	27.4354
452.14	27.1933		452.14	27.1538		452.14	27.4297
452.37	27.2488		452.37	27.1752		452.37	27.358
452.6	27.2766		452.6	27.2015		452.6	27.3091
452.85	27.2499		452.85	27.2714		452.85	27.2717
453.08	27.1892		453.08	27.339		453.08	27.27
453.54	27.1485		453.54	27.3299		453.54	27.3302
453.77	27.1195		453.77	27.3008		453.77	27.3937
454	27.1091		454	27.2513		454	27.4588
454.23	27.102		454.23	27.2413		454.23	27.4812
454.47	27.1092		454.47	27.2716		454.47	27.4492
454.7	27.1186		454.7	27.3118		454.7	27.4049
454.94	27.174		454.94	27.365		454.94	27.3017
455.17	27.2836		455.17	27.3266		455.17	27.2358
455.4	27.3966		455.4	27.2691		455.4	27.1855
455.64	27.5229		455.64	27.1694		455.64	27.1645
455.87	27.6748		455.87	26.9943		455.87	27.1929
456.1	27.7876		456.1	26.8439		456.1	27.2358
456.33	27.8499		456.33	26.7178		456.33	27.3049
456.58	27.8386		456.58	26.6863		456.58	27.3533
457.04	27.8039		457.04	26.6933		457.04	27.3917
457.27	27.745		457.27	26.7302		457.27	27.4189
457.5	27.6661		457.5	26.8413		457.5	27.3919
457.73	27.6		457.73	26.9865		457.73	27.3181
457.96	27.5275		457.96	27.1489		457.96	27.2335
458.19	27.4486		458.19	27.2995		458.19	27.1669
458.42	27.4		458.42	27.3577		458.42	27.1627
458.67	27.358		458.67	27.3728		458.67	27.1953
458.92	27.3056		458.92	27.3281		458.92	27.2982
459.15	27.2345		459.15	27.2956		459.15	27.4071
459.38	27.1762		459.38	27.2809		459.38	27.4852
459.63	27.1116		459.63	27.3343		459.63	27.5021
459.87	27.0404		459.87	27.4162		459.87	27.497
460.1	27.0333		460.1	27.4888		460.1	27.4367
460.33	27.0631		460.33	27.4842		460.33	27.4169
460.8	27.1111		460.8	27.4213		460.8	27.4425
461.03	27.1526		461.03	27.3587		461.03	27.4688
461.26	27.1632		461.26	27.3342		461.26	27.488
461.49	27.1678		461.49	27.3345		461.49	27.4884
461.72	27.151		461.72	27.3673		461.72	27.4778
461.95	27.1256		461.95	27.423		461.95	27.4526
462.2	27.133		462.2	27.4764		462.2	27.3975
462.43	27.1301		462.43	27.472		462.43	27.4102
462.68	27.1519		462.68	27.4306		462.68	27.4355
462.92	27.1623		462.92	27.4047		462.92	27.4565
463.15	27.1828		463.15	27.3895		463.15	27.4564
463.39	27.1985		463.39	27.43		463.39	27.4058
463.62	27.2077		463.62	27.4846		463.62	27.3472
463.85	27.2288		463.85	27.5295		463.85	27.2864
464.08	27.2507		464.08	27.5424		464.08	27.257
464.56	27.2721		464.56	27.5342		464.56	27.2547
464.8	27.3198		464.8	27.4803		464.8	27.2665
465.05	27.3504		465.05	27.3897		465.05	27.3322
465.3	27.3923		465.3	27.2984		465.3	27.3873
465.53	27.4423		465.53	27.234		465.53	27.4069
465.76	27.5198		465.76	27.1427		465.76	27.426
466	27.5883		466	27.0526		466	27.4531
466.24	27.6251		466.24	26.9735		466.24	27.5008
466.48	27.6104		466.48	26.9574		466.48	27.5372
466.71	27.5591		466.71	27.0144		466.71	27.5368
466.94	27.4862		466.94	27.136		466.94	27.4933
467.18	27.4106		467.18	27.2851		467.18	27.4253
467.41	27.3697		467.41	27.4263		467.41	27.3303
467.64	27.3681		467.64	27.519		467.64	27.2444
467.87	27.4006		467.87	27.54		467.87	27.1962
468.1	27.4465		468.1	27.4702		468.1	27.2254
468.33	27.475		468.33	27.3608		468.33	27.3116
468.79	27.4979		468.79	27.1983		468.79	27.4617
469.02	27.4985		469.02	27.0637		469.02	27.6009
469.26	27.4743		469.26	26.9936		469.26	27.7007
469.49	27.4682		469.49	26.9684		469.49	27.7373
469.73	27.4669		469.73	27.0006		469.73	27.7119
469.96	27.4842		469.96	27.1003		469.96	27.6001
470.19	27.4928		470.19	27.2421		470.19	27.455
470.44	27.5003		470.44	27.4024		470.44	27.2929
470.69	27.4734		470.69	27.5115		470.69	27.2164
470.92	27.4341		470.92	27.6008		470.92	27.1716
471.15	27.3954		471.15	27.6125		471.15	27.2039
471.38	27.3955		471.38	27.5419		471.38	27.2796
471.61	27.4081		471.61	27.4492		471.61	27.365
471.84	27.4517		471.84	27.3478		471.84	27.428
472.07	27.4966		472.07	27.2799		472.07	27.4563
472.32	27.5286		472.32	27.2942		472.32	27.4157
472.78	27.4924		472.78	27.3953		472.78	27.3614
473.03	27.4221		473.03	27.5462		473.03	27.2865
473.28	27.3167		473.28	27.6965		473.28	27.2472
473.51	27.2297		473.51	27.8096		473.51	27.2264
473.74	27.1575		473.74	27.8648		473.74	27.2486
473.97	27.1377		473.97	27.8216		473.97	27.3169
474.2	27.1456		474.2	27.7294		474.2	27.4064
474.43	27.2071		474.43	27.5793		474.43	27.5003
474.66	27.2823		474.66	27.4312		474.66	27.5785
474.91	27.358		474.91	27.3138		474.91	27.6258
475.16	27.4005		475.16	27.2689		475.16	27.6339
475.39	27.4233		475.39	27.2643		475.39	27.6209
475.62	27.4331		475.62	27.2999		475.62	27.5808
475.86	27.4224		475.86	27.3487		475.86	27.5482
476.1	27.3771		476.1	27.4186		476.1	27.5291
476.33	27.3628		476.33	27.4251		476.33	27.5421
476.8	27.389		476.8	27.3598		476.8	27.5919
477.04	27.4388		477.04	27.2623		477.04	27.645
477.27	27.4671		477.27	27.2041		477.27	27.6802
477.5	27.472		477.5	27.201		477.5	27.6836
477.73	27.4495		477.73	27.2783		477.73	27.634
477.96	27.3776		477.96	27.4402		477.96	27.5492
478.19	27.2997		478.19	27.6371		478.19	27.4355
478.42	27.2384		478.42	27.8034		478.42	27.3357
478.65	27.2301		478.65	27.886		478.65	27.2666
478.9	27.2905		478.9	27.8746		478.9	27.2233
479.15	27.3964		479.15	27.7891		479.15	27.2085
479.38	27.4811		479.38	27.7226		479.38	27.1956
479.61	27.5374		479.61	27.6761		479.61	27.191
479.84	27.5557		479.84	27.6831		479.84	27.1709
480.09	27.5469		480.09	27.7096		480.09	27.159
480.33	27.5064		480.33	27.7548		480.33	27.1597
480.58	27.4744		480.58	27.7854		480.58	27.1667
480.83	27.4535		480.83	27.7691		480.83	27.2096
481.29	27.4613		481.29	27.6756		481.29	27.3057
481.52	27.4892		481.52	27.5494		481.52	27.4093
481.75	27.5449		481.75	27.3957		481.75	27.5124
481.98	27.5809		481.98	27.2836		481.98	27.5937
482.21	27.6052		482.21	27.1953		482.21	27.663
482.46	27.6199		482.46	27.161		482.46	27.6881
482.69	27.6017		482.69	27.1972		482.69	27.6753
482.92	27.5421		482.92	27.3027		482.92	27.6347
483.17	27.4709		483.17	27.4442		483.17	27.5701
483.4	27.4251		483.4	27.5605		483.4	27.5048
483.63	27.4174		483.63	27.6092		483.63	27.469
483.86	27.4636		483.86	27.5911		483.86	27.4461
484.09	27.5397		484.09	27.5129		484.09	27.4533
484.34	27.6006		484.34	27.4144		484.34	27.4966
484.57	27.6482		484.57	27.333		484.57	27.5355
485.03	27.6921		485.03	27.2872		485.03	27.5478
485.26	27.678		485.26	27.3609		485.26	27.4935
485.51	27.6404		485.51	27.4665		485.51	27.431
485.76	27.6148		485.76	27.5389		485.76	27.39
485.99	27.6343		485.99	27.5711		485.99	27.3435
486.22	27.6469		486.22	27.5743		486.22	27.3329
486.45	27.6583		486.45	27.5299		486.45	27.3709
486.68	27.6631		486.68	27.4719		486.68	27.4293
486.91	27.6616		486.91	27.4001		486.91	27.5078
487.14	27.6398		487.14	27.3878		487.14	27.547
487.37	27.6161		487.37	27.3983		487.37	27.5655
487.6	27.5698		487.6	27.4247		487.6	27.5905
487.83	27.5357		487.83	27.429		487.83	27.6254
488.07	27.5058		488.07	27.4305		488.07	27.6593
488.56	27.4979		488.56	27.439		488.56	27.6698
488.79	27.4837		488.79	27.4668		488.79	27.6613
489.02	27.484		489.02	27.5071		489.02	27.6258
489.25	27.5132		489.25	27.577		489.25	27.5319
489.48	27.5437		489.48	27.6638		489.48	27.4197
489.71	27.5631		489.71	27.7412		489.71	27.3281
489.95	27.594		489.95	27.7617		489.95	27.282
490.18	27.6343		490.18	27.7086		490.18	27.3001
490.42	27.6927		490.42	27.6245		490.42	27.3311
490.65	27.7561		490.65	27.5226		490.65	27.3748
490.89	27.834		490.89	27.4061		490.89	27.4186
491.12	27.8835		491.12	27.3139		491.12	27.4665
491.35	27.8834		491.35	27.2896		491.35	27.4961
491.58	27.8607		491.58	27.3147		491.58	27.4989
492.04	27.7919		492.04	27.3927		492.04	27.4999
492.27	27.6919		492.27	27.4953		492.27	27.5025
492.5	27.5834		492.5	27.6362		492.5	27.4752
492.75	27.5114		492.75	27.7598		492.75	27.4292
492.98	27.4857		492.98	27.8426		492.98	27.3772
493.23	27.473		493.23	27.89		493.23	27.3481
493.46	27.4964		493.46	27.8787		493.46	27.341
493.69	27.5442		493.69	27.8055		493.69	27.3717
493.92	27.5754		493.92	27.7174		493.92	27.4337
494.15	27.6172		494.15	27.6156		494.15	27.4987
494.38	27.6401		494.38	27.5398		494.38	27.5567
494.61	27.6449		494.61	27.5276		494.61	27.5693
494.84	27.6315		494.84	27.553		494.84	27.5625
495.09	27.6123		495.09	27.5951		495.09	27.545
495.32	27.5847		495.32	27.6458		495.32	27.527
495.78	27.5696		495.78	27.6886		495.78	27.5095
496.02	27.5705		496.02	27.7116		496.02	27.4909
496.25	27.6004		496.25	27.6855		496.25	27.4922
496.48	27.5903		496.48	27.6888		496.48	27.5043
496.71	27.5552		496.71	27.7255		496.71	27.5077
496.94	27.506		496.94	27.7413		496.94	27.5462
497.19	27.4522		497.19	27.7734		497.19	27.5733
497.42	27.4063		497.42	27.7857		497.42	27.6121
497.65	27.3933		497.65	27.7737		497.65	27.6422
497.88	27.3985		497.88	27.7453		497.88	27.6705
498.11	27.4567		498.11	27.6624		498.11	27.7002
498.34	27.5121		498.34	27.579		498.34	27.7333
498.57	27.5523		498.57	27.5428		498.57	27.7344
499.04	27.5728		499.04	27.5801		499.04	27.6869
499.28	27.5862		499.28	27.6292		499.28	27.6297
[truncated: 7,693 more rows]

## Sheet: Meibum relaxation C,G,H
Meibomian gland secretion: Time dependent relaxation of surface tension															Meibomian gland secretion: Fourier transform
Time	delta Pi		Time	delta Pi		Time	delta Pi								ν	lg ν	E real	Eim	tan Phi
0	1.24658		0	1.19627		0	1.21415								1	0	34.8247	0.510968	0.0146726
0.24	1.3819		0.24	1.38008		0.24	1.37801								0.9	-0.0457575	34.8216	0.56765	0.0163017
0.47	1.37931		0.47	1.32212		0.47	1.31857								0.8	-0.09691	34.8172	0.63846	0.0183375
0.7	1.40452		0.7	1.40332		0.7	1.38616								0.7	-0.154902	34.8108	0.729426	0.020954
1.17	1.38237		1.17	1.35983		1.17	1.3678								0.6	-0.221849	34.801	0.850561	0.0244407
1.41	1.18205		1.41	1.20415		1.41	1.1838								0.5	-0.30103	34.7847	1.01981	0.0293177
1.66	1.10898		1.66	1.11507		1.66	1.10295								0.4	-0.39794	34.7548	1.27277	0.0366215
1.89	1.1499		1.89	1.16105		1.89	1.16006								0.3	-0.522879	34.6904	1.69133	0.0487549
2.12	1.12784		2.12	1.11055		2.12	1.12761								0.2	-0.69897	34.509	2.51289	0.0728183
2.35	0.990834		2.35	0.977255		2.35	1.02291								0.1	-1	33.5869	4.78071	0.142339
2.58	0.976649		2.58	0.990387		2.58	0.993964								0.09	-1.04576	33.3169	5.2322	0.157043
2.83	1.04351		2.83	1.03959		2.83	1.0069								0.08	-1.09691	32.953	5.76534	0.174957
3.08	0.993327		3.08	0.982547		3.08	0.976126								0.07	-1.1549	32.4486	6.3975	0.197158
3.31	0.917235		3.31	0.914989		3.31	0.915776								0.06	-1.22185	31.7273	7.14431	0.225179
3.54	0.940413		3.54	0.901772		3.54	0.923815								0.05	-1.30103	30.6601	8.00608	0.261123
3.79	0.936277		3.79	0.944099		3.79	0.945624								0.04	-1.39794	29.0297	8.92477	0.307436
4.02	0.90171		4.02	0.898791		4.02	0.893499								0.03	-1.52288	26.4982	9.65865	0.364503
4.25	0.855502		4.25	0.85556		4.25	0.853938								0.02	-1.69897	22.7255	9.48364	0.417313
4.48	0.881489		4.48	0.871655		4.48	0.871856								0.01	-2	18.182	7.00544	0.385295
4.71	0.889961		4.71	0.877687		4.71	0.884352								0.009	-2.04576	17.7676	6.60036	0.371483
5.17	0.86037		5.17	0.819375		5.17	0.849255								0.008	-2.09691	17.3729	6.17786	0.355603
5.4	0.850161		5.4	0.807725		5.4	0.817114								0.007	-2.1549	16.9994	5.74793	0.338125
5.63	0.833422		5.63	0.840441		5.63	0.846137								0.006	-2.22185	16.6454	5.32641	0.319993
5.86	0.849084		5.86	0.826877		5.86	0.82304								0.005	-2.30103	16.3023	4.93963	0.303001
6.1	0.820189		6.1	0.790092		6.1	0.804719								0.004	-2.39794	15.9445	4.63449	0.290663
6.33	0.802292		6.33	0.788472		6.33	0.794236								0.003	-2.52288	15.4945	4.50229	0.290573
6.56	0.804571		6.56	0.807486		6.56	0.811943								0.002	-2.69897	14.6745	4.72853	0.322228
6.79	0.798608		6.79	0.802987		6.79	0.795405								0.001	-3	12.1703	5.39056	0.442927
7.02	0.789482		7.02	0.770449		7.02	0.75907								0.0009	-3.04576	11.6746	5.40233	0.462742
7.27	0.762604		7.27	0.77938		7.27	0.774015								0.0008	-3.09691	11.1079	5.36305	0.482812
7.5	0.788474		7.5	0.778157		7.5	0.776369								0.0007	-3.1549	10.4679	5.24807	0.501351
7.73	0.766441		7.73	0.77288		7.73	0.776678								0.0006	-3.22185	9.75925	5.02611	0.51501
7.96	0.754026		7.96	0.757265		7.96	0.762708								0.0005	-3.30103	8.99931	4.6606	0.517884
8.44	0.755382		8.44	0.752679		8.44	0.726939								0.0004	-3.39794	8.22331	4.1146	0.500358
8.68	0.758758		8.68	0.756034		8.68	0.756208								0.0003	-3.52288	7.48844	3.36055	0.448765
8.92	0.750417		8.92	0.750045		8.92	0.749538								0.0002	-3.69897	6.87155	2.39459	0.348478
9.15	0.745157		9.15	0.7524		9.15	0.743443								0.0001	-4	6.45618	1.25088	0.193749
9.38	0.750827		9.38	0.744295		9.38	0.736878								9e-05	-4.04576	6.42859	1.12941	0.175686
9.61	0.751944		9.61	0.728491		9.61	0.733564								8e-05	-4.09691	6.40376	1.00705	0.157259
9.84	0.688822		9.84	0.748769		9.84	0.710409								7e-05	-4.1549	6.38175	0.88393	0.138509
10.07	0.693853		10.07	0.730017		10.07	0.73013								6e-05	-4.22185	6.36259	0.760196	0.119479
10.3	0.713583		10.3	0.739099		10.3	0.722318								5e-05	-4.30103	6.34632	0.636045	0.100223
10.53	0.712471		10.53	0.719232		10.53	0.719297								4e-05	-4.39794	6.33296	0.511763	0.0808094
10.76	0.709657		10.76	0.715884		10.76	0.713459								3e-05	-4.52288	6.32254	0.387876	0.0613481
11	0.716393		11	0.728495		11	0.694113								2e-05	-4.69897	6.31508	0.265749	0.0420817
11.24	0.705495		11.24	0.703391		11.24	0.706114								1e-05	-5	6.31052	0.151777	0.0240513
11.47	0.677446		11.47	0.701763		11.47	0.699791
11.7	0.683114		11.7	0.697317		11.7	0.695568
12.17	0.701974		12.17	0.696224		12.17	0.698802
12.41	0.701552		12.41	0.697759		12.41	0.700689
12.64	0.696792		12.64	0.685241		12.64	0.681967
12.87	0.690351		12.87	0.684433		12.87	0.686216
13.11	0.67864		13.11	0.690748		13.11	0.685612
13.34	0.687071		13.34	0.68333		13.34	0.672599
13.57	0.684299		13.57	0.674798		13.57	0.665903
13.8	0.669314		13.8	0.672103		13.8	0.686582
14.05	0.690677		14.05	0.667318		14.05	0.667005
14.29	0.677439		14.29	0.673335		14.29	0.671226
14.52	0.666494		14.52	0.66724		14.52	0.670266
14.75	0.664332		14.75	0.674342		14.75	0.662327
15	0.669775		15	0.659622		15	0.656603
15.23	0.659963		15.23	0.666212		15.23	0.650825
15.46	0.663309		15.46	0.654639		15.46	0.650052
15.93	0.661766		15.93	0.659716		15.93	0.646517
16.16	0.646068		16.16	0.653242		16.16	0.66569
16.39	0.648343		16.39	0.656422		16.39	0.651235
16.62	0.645529		16.62	0.651892		16.62	0.643579
16.85	0.648086		16.85	0.633731		16.85	0.659183
17.1	0.650515		17.1	0.643194		17.1	0.63829
17.33	0.637497		17.33	0.647719		17.33	0.643784
17.56	0.646211		17.56	0.64489		17.56	0.634898
17.8	0.628604		17.8	0.633674		17.8	0.654722
18.04	0.649013		18.04	0.634573		18.04	0.630414
18.27	0.632434		18.27	0.637821		18.27	0.637745
18.5	0.63234		18.5	0.638329		18.5	0.631331
18.73	0.633825		18.73	0.632777		18.73	0.629399
18.96	0.642895		18.96	0.622376		18.96	0.624729
19.42	0.638255		19.42	0.632007		19.42	0.616738
19.67	0.618406		19.67	0.632137		19.67	0.624457
19.9	0.627352		19.9	0.625477		19.9	0.616171
20.13	0.617343		20.13	0.616718		20.13	0.628939
20.36	0.616822		20.36	0.617882		20.36	0.622296
20.61	0.622062		20.61	0.616566		20.61	0.615372
20.84	0.599658		20.84	0.622429		20.84	0.616912
21.07	0.619471		21.07	0.610297		21.07	0.612232
21.3	0.602668		21.3	0.61958		21.3	0.619752
21.55	0.607604		21.55	0.61953		21.55	0.617866
21.78	0.606091		21.78	0.608933		21.78	0.626976
22.01	0.606818		22.01	0.609097		22.01	0.608085
22.24	0.618406		22.24	0.596916		22.24	0.602678
22.49	0.604757		22.49	0.606013		22.49	0.60423
22.72	0.603928		22.72	0.6064		22.72	0.607672
22.95	0.603546		22.95	0.602549		22.95	0.602905
23.2	0.613098		23.2	0.586443		23.2	0.603459
23.66	0.591784		23.66	0.600658		23.66	0.601558
23.89	0.60213		23.89	0.587402		23.89	0.607468
24.12	0.594481		24.12	0.59689		24.12	0.59663
24.35	0.596302		24.35	0.595855		24.35	0.592844
24.6	0.610512		24.6	0.582184		24.6	0.595304
24.84	0.591867		24.84	0.592617		24.84	0.594516
25.08	0.598356		25.08	0.586901		25.08	0.587743
25.31	0.572402		25.31	0.599309		25.31	0.595289
25.54	0.587122		25.54	0.577102		25.54	0.599777
25.79	0.589372		25.79	0.593633		25.79	0.586995
26.02	0.587569		26.02	0.587302		26.02	0.580128
26.25	0.586943		26.25	0.583296		26.25	0.575761
26.48	0.585886		26.48	0.577268		26.48	0.579846
26.71	0.582987		26.71	0.582807		26.71	0.583206
27.17	0.590023		27.17	0.580017		27.17	0.57896
27.42	0.579353		27.42	0.575326		27.42	0.576321
27.66	0.567659		27.66	0.565802		27.66	0.57654
27.9	0.57277		27.9	0.57064		27.9	0.56959
28.13	0.575665		28.13	0.57205		28.13	0.577285
28.36	0.574402		28.36	0.57447		28.36	0.576127
28.59	0.573571		28.59	0.575125		28.59	0.576304
28.82	0.579026		28.82	0.571864		28.82	0.57111
29.05	0.571609		29.05	0.566764		29.05	0.571627
29.28	0.547289		29.28	0.577411		29.28	0.5823
29.53	0.564548		29.53	0.565522		29.53	0.56193
29.76	0.557196		29.76	0.565623		29.76	0.569181
29.99	0.567496		29.99	0.553901		29.99	0.576604
30.22	0.579778		30.22	0.559517		30.22	0.561704
30.45	0.559203		30.45	0.56449		30.45	0.574307
30.91	0.563301		30.91	0.55945		30.91	0.560249
31.15	0.560581		31.15	0.561464		31.15	0.554956
31.38	0.556852		31.38	0.55759		31.38	0.556557
31.61	0.567454		31.61	0.557856		31.61	0.554689
31.84	0.555507		31.84	0.566399		31.84	0.570094
32.07	0.558849		32.07	0.559305		32.07	0.561846
32.3	0.557363		32.3	0.561015		32.3	0.561622
32.53	0.546068		32.53	0.573185		32.53	0.551746
32.76	0.539507		32.76	0.573808		32.76	0.554686
32.99	0.557608		32.99	0.555019		32.99	0.552373
33.23	0.554437		33.23	0.555656		33.23	0.554907
33.46	0.5349		33.46	0.563986		33.46	0.563114
33.92	0.546907		33.92	0.557918		33.92	0.560174
34.15	0.550298		34.15	0.547688		34.15	0.549014
34.38	0.547383		34.38	0.553574		34.38	0.555043
34.61	0.561944		34.61	0.539369		34.61	0.542687
34.84	0.539031		34.84	0.549088		34.84	0.55888
35.09	0.539697		35.09	0.552015		35.09	0.552288
35.32	0.545174		35.32	0.537724		35.32	0.555101
35.55	0.562418		35.55	0.532615		35.55	0.542967
35.8	0.550751		35.8	0.554914		35.8	0.538335
36.03	0.543497		36.03	0.549402		36.03	0.545101
36.26	0.549369		36.26	0.536437		36.26	0.552194
36.49	0.553936		36.49	0.542772		36.49	0.544292
36.72	0.561172		36.72	0.544077		36.72	0.529751
36.95	0.53677		36.95	0.542381		36.95	0.552849
37.42	0.543697		37.42	0.540573		37.42	0.54473
37.65	0.550287		37.65	0.536755		37.65	0.547959
37.88	0.545026		37.88	0.535102		37.88	0.545872
38.11	0.54884		38.11	0.54003		38.11	0.54313
38.34	0.547931		38.34	0.524017		38.34	0.551051
38.57	0.544645		38.57	0.52973		38.57	0.527625
38.82	0.548008		38.82	0.542589		38.82	0.538403
39.05	0.547747		39.05	0.545498		39.05	0.550755
39.28	0.529361		39.28	0.533004		39.28	0.533634
39.53	0.543887		39.53	0.524675		39.53	0.527438
39.76	0.538695		39.76	0.536316		39.76	0.544989
39.99	0.547875		39.99	0.55264		39.99	0.549485
40.24	0.541525		40.24	0.549088		40.24	0.547387
40.48	0.543679		40.48	0.543534		40.48	0.541787
40.71	0.541292		40.71	0.532398		40.71	0.53731
41.18	0.547083		41.18	0.530501		41.18	0.533416
41.41	0.555854		41.41	0.526769		41.41	0.516377
41.65	0.529594		41.65	0.521219		41.65	0.530187
41.88	0.545152		41.88	0.534016		41.88	0.531832
42.12	0.538578		42.12	0.537846		42.12	0.540576
42.35	0.525463		42.35	0.533041		42.35	0.528496
42.58	0.524682		42.58	0.524588		42.58	0.519731
42.81	0.534008		42.81	0.527309		42.81	0.531683
43.04	0.514503		43.04	0.53585		43.04	0.524647
43.27	0.535857		43.27	0.526207		43.27	0.521936
43.5	0.522819		43.5	0.527213		43.5	0.530968
43.73	0.547026		43.73	0.515367		43.73	0.533607
43.96	0.528853		43.96	0.523572		43.96	0.528574
44.43	0.523677		44.43	0.52517		44.43	0.526153
44.66	0.550393		44.66	0.495215		44.66	0.532391
44.89	0.521389		44.89	0.52582		44.89	0.527792
45.12	0.519464		45.12	0.530512		45.12	0.528024
45.35	0.514316		45.35	0.534012		45.35	0.532672
45.58	0.524344		45.58	0.531599		45.58	0.531057
45.83	0.520989		45.83	0.528978		45.83	0.531033
46.06	0.529713		46.06	0.528705		46.06	0.525582
46.29	0.531525		46.29	0.527952		46.29	0.518523
46.52	0.517189		46.52	0.52756		46.52	0.527251
46.75	0.52473		46.75	0.533186		46.75	0.520084
46.98	0.51288		46.98	0.533633		46.98	0.534487
47.21	0.515267		47.21	0.53226		47.21	0.530474
47.68	0.528904		47.68	0.525922		47.68	0.523175
47.91	0.534741		47.91	0.510668		47.91	0.526591
48.14	0.487494		48.14	0.53885		48.14	0.539656
48.37	0.527867		48.37	0.515658		48.37	0.519475
48.62	0.526284		48.62	0.523975		48.62	0.521741
48.86	0.501232		48.86	0.538272		48.86	0.532496
49.09	0.518228		49.09	0.524277		49.09	0.526496
49.33	0.521634		49.33	0.523897		49.33	0.523469
49.56	0.518346		49.56	0.526681		49.56	0.520973
49.79	0.523517		49.79	0.528438		49.79	0.508045
50.03	0.514019		50.03	0.520711		50.03	0.52227
50.26	0.510343		50.26	0.526746		50.26	0.516911
50.51	0.520527		50.51	0.519816		50.51	0.519657
50.74	0.531281		50.74	0.511079		50.74	0.52064
50.97	0.516885		50.97	0.517133		50.97	0.516981
51.2	0.523752		51.2	0.513612		51.2	0.510636
51.45	0.534324		51.45	0.497574		51.45	0.516102
51.91	0.515437		51.91	0.513929		51.91	0.512634
52.14	0.51114		52.14	0.514771		52.14	0.516089
52.38	0.505552		52.38	0.518994		52.38	0.517454
52.61	0.503876		52.61	0.513786		52.61	0.521338
52.84	0.511668		52.84	0.516181		52.84	0.514151
53.07	0.517183		53.07	0.501484		53.07	0.517333
53.3	0.514509		53.3	0.512119		53.3	0.509373
53.53	0.503727		53.53	0.511797		53.53	0.523476
53.76	0.48299		53.76	0.535496		53.76	0.508515
53.99	0.503573		53.99	0.504537		53.99	0.518891
54.22	0.524208		54.22	0.506466		54.22	0.490325
54.47	0.482387		54.47	0.521493		54.47	0.51712
54.72	0.507816		54.72	0.506046		54.72	0.507138
54.95	0.496003		54.95	0.507104		54.95	0.520893
55.41	0.50594		55.41	0.507317		55.41	0.513744
55.64	0.539831		55.64	0.48522		55.64	0.492949
55.87	0.505166		55.87	0.50607		55.87	0.506765
56.1	0.49805		56.1	0.506328		56.1	0.513622
56.33	0.497654		56.33	0.500237		56.33	0.52311
56.57	0.512866		56.57	0.501116		56.57	0.498018
56.8	0.507471		56.8	0.508356		56.8	0.496173
57.03	0.501284		57.03	0.499166		57.03	0.51155
57.27	0.515593		57.27	0.496592		57.27	0.496815
57.51	0.506619		57.51	0.499453		57.51	0.502928
57.74	0.507901		57.74	0.496626		57.74	0.501473
57.97	0.498358		57.97	0.505622		57.97	0.50202
58.2	0.500675		58.2	0.502628		58.2	0.502697
58.66	0.50441		58.66	0.495091		58.66	0.503499
58.91	0.513599		58.91	0.499484		58.91	0.489916
59.15	0.506299		59.15	0.502849		59.15	0.505851
59.39	0.486779		59.39	0.510624		59.39	0.514597
59.62	0.499862		59.62	0.504508		59.62	0.50163
59.86	0.498199		59.86	0.505618		59.86	0.499183
60.09	0.507484		60.09	0.49879		60.09	0.490726
60.32	0.522948		60.32	0.486824		60.32	0.484228
60.56	0.499731		60.56	0.498801		60.56	0.498469
60.79	0.498324		60.79	0.502179		60.79	0.496497
61.02	0.501831		61.02	0.497982		61.02	0.497186
61.25	0.496462		61.25	0.494123		61.25	0.503414
61.48	0.488954		61.48	0.500012		61.48	0.502034
61.71	0.499246		61.71	0.490888		61.71	0.494866
61.96	0.497216		61.96	0.497171		61.96	0.496613
62.42	0.488353		62.42	0.501643		62.42	0.498004
62.67	0.495398		62.67	0.492284		62.67	0.494318
62.91	0.488379		62.91	0.499745		62.91	0.499875
63.14	0.485711		63.14	0.502189		63.14	0.497099
63.38	0.495765		63.38	0.493761		63.38	0.492474
63.61	0.485193		63.61	0.497794		63.61	0.496013
63.84	0.488314		63.84	0.494767		63.84	0.49892
64.07	0.494284		64.07	0.488624		64.07	0.496092
64.3	0.49168		64.3	0.493135		64.3	0.491185
64.53	0.487866		64.53	0.492369		64.53	0.489764
64.76	0.48033		64.76	0.498105		64.76	0.494565
64.99	0.493639		64.99	0.483741		64.99	0.492621
65.22	0.493738		65.22	0.472624		65.22	0.494638
65.46	0.488707		65.46	0.490291		65.46	0.488002
65.92	0.48579		65.92	0.489863		65.92	0.488346
66.15	0.478368		66.15	0.501404		66.15	0.481228
66.38	0.485929		66.38	0.488303		66.38	0.489768
66.61	0.498824		66.61	0.476155		66.61	0.489022
66.86	0.489985		66.86	0.479835		66.86	0.48818
67.09	0.49227		67.09	0.488917		67.09	0.482813
67.32	0.492566		67.32	0.483619		67.32	0.487816
67.55	0.501912		67.55	0.479917		67.55	0.470171
67.78	0.483582		67.78	0.483243		67.78	0.482175
68.01	0.475809		68.01	0.484047		68.01	0.486143
68.24	0.486652		68.24	0.482755		68.24	0.482593
68.49	0.486491		68.49	0.481225		68.49	0.484284
68.72	0.489863		68.72	0.477954		68.72	0.487183
68.95	0.485798		68.95	0.485435		68.95	0.480767
69.41	0.48579		69.41	0.47901		69.41	0.490201
69.65	0.490726		69.65	0.482135		69.65	0.48214
69.88	0.474658		69.88	0.482329		69.88	0.489013
70.12	0.481246		70.12	0.478018		70.12	0.486736
70.37	0.488779		70.37	0.471956		70.37	0.488265
70.6	0.479685		70.6	0.48741		70.6	0.484905
70.83	0.485509		70.83	0.481394		70.83	0.485097
71.08	0.482673		71.08	0.495768		71.08	0.470559
71.31	0.474254		71.31	0.49177		71.31	0.479976
71.56	0.485347		71.56	0.485975		71.56	0.483678
71.79	0.501271		71.79	0.471881		71.79	0.478848
72.02	0.488309		72.02	0.482888		72.02	0.480803
72.25	0.485527		72.25	0.482731		72.25	0.483742
72.48	0.462205		72.48	0.498577		72.48	0.479217
72.71	0.482796		72.71	0.489424		72.71	0.47378
73.17	0.471821		73.17	0.49315		73.17	0.47803
73.4	0.480932		73.4	0.481406		73.4	0.480662
73.64	0.505827		73.64	0.457071		73.64	0.480101
73.88	0.476314		73.88	0.482077		73.88	0.478608
74.11	0.481838		74.11	0.475443		74.11	0.482719
74.34	0.468077		74.34	0.484052		74.34	0.481871
74.58	0.482122		74.58	0.476684		74.58	0.481194
74.81	0.478991		74.81	0.479155		74.81	0.478854
75.05	0.49055		75.05	0.467012		75.05	0.476438
75.3	0.47239		75.3	0.484099		75.3	0.480511
75.55	0.476305		75.55	0.479859		75.55	0.477836
75.78	0.481186		75.78	0.478286		75.78	0.477528
76.01	0.473449		76.01	0.496854		76.01	0.466697
76.25	0.503663		76.25	0.466005		76.25	0.467332
76.5	0.47552		76.5	0.477381		76.5	0.481099
76.73	0.479779		76.73	0.474473		76.73	0.476749
76.96	0.475532		76.96	0.481448		76.96	0.47702
77.21	0.474755		77.21	0.479551		77.21	0.479694
77.46	0.46955		77.46	0.487107		77.46	0.483343
77.7	0.496549		77.7	0.464446		77.7	0.479005
78.17	0.484658		78.17	0.485061		78.17	0.464281
78.41	0.473269		78.41	0.480863		78.41	0.479867
78.64	0.455733		78.64	0.483482		78.64	0.488785
78.87	0.477672		78.87	0.479747		78.87	0.476581
79.11	0.470596		79.11	0.475894		79.11	0.48151
79.34	0.474705		79.34	0.491122		79.34	0.465173
79.57	0.474099		79.57	0.483636		79.57	0.476266
79.81	0.476622		79.81	0.4752		79.81	0.479178
80.04	0.469524		80.04	0.473532		80.04	0.481944
80.28	0.481306		80.28	0.471492		80.28	0.472201
80.51	0.480781		80.51	0.47258		80.51	0.468639
80.74	0.478653		80.74	0.474199		80.74	0.475149
80.97	0.467549		80.97	0.477495		80.97	0.479956
81.22	0.4769		81.22	0.473239		81.22	0.477862
81.46	0.473227		81.46	0.489809		81.46	0.470964
81.92	0.468635		81.92	0.483667		81.92	0.478698
82.17	0.467963		82.17	0.476828		82.17	0.474209
82.42	0.472355		82.42	0.473285		82.42	0.47336
82.65	0.478063		82.65	0.476866		82.65	0.473071
82.88	0.469794		82.88	0.477732		82.88	0.480474
83.11	0.461352		83.11	0.47849		83.11	0.485157
83.34	0.474103		83.34	0.480343		83.34	0.467554
83.57	0.498682		83.57	0.459689		83.57	0.466629
83.8	0.472124		83.8	0.474703		83.8	0.475173
84.03	0.490427		84.03	0.468084		84.03	0.463489
84.27	0.480843		84.27	0.469866		84.27	0.46829
84.5	0.481196		84.5	0.4586		84.5	0.476204
84.74	0.474937		84.74	0.473904		84.74	0.473159
84.97	0.473053		84.97	0.471968		84.97	0.473979
85.22	0.471549		85.22	0.476222		85.22	0.471229
85.47	0.476379		85.47	0.476839		85.47	0.465781
85.7	0.471521		85.7	0.476809		85.7	0.467671
86.18	0.479758		86.18	0.468389		86.18	0.467853
86.41	0.473024		86.41	0.473527		86.41	0.472449
86.64	0.467051		86.64	0.484872		86.64	0.464077
86.87	0.468676		86.87	0.47141		86.87	0.472913
87.1	0.457507		87.1	0.47951		87.1	0.475983
87.35	0.471329		87.35	0.470492		87.35	0.471179
87.58	0.466329		87.58	0.483918		87.58	0.456754
87.81	0.4677		87.81	0.469743		87.81	0.472557
88.06	0.470887		88.06	0.471739		88.06	0.470374
88.29	0.468951		88.29	0.46795		88.29	0.467099
88.52	0.470046		88.52	0.470952		88.52	0.469002
88.75	0.482569		88.75	0.460117		88.75	0.461314
88.98	0.465274		88.98	0.469121		88.98	0.466605
89.21	0.464071		89.21	0.469148		89.21	0.467781
89.67	0.466488		89.67	0.471414		89.67	0.460099
89.9	0.467183		89.9	0.467345		89.9	0.463472
90.14	0.472153		90.14	0.474135		90.14	0.454712
90.37	0.478044		90.37	0.452226		90.37	0.47073
90.6	0.474202		90.6	0.465412		90.6	0.455385
90.83	0.455293		90.83	0.463594		90.83	0.473113
91.06	0.472378		91.06	0.458071		91.06	0.461552
91.29	0.475281		91.29	0.451112		91.29	0.465608
91.52	0.46832		91.52	0.466207		91.52	0.460473
91.75	0.465231		91.75	0.460862		91.75	0.465906
92	0.448599		92	0.468029		92	0.478372
92.23	0.462273		92.23	0.462307		92.23	0.46142
92.46	0.452066		92.46	0.457585		92.46	0.473349
92.92	0.473306		92.92	0.458095		92.92	0.451599
93.16	0.460923		93.16	0.458694		93.16	0.457383
93.39	0.468256		93.39	0.453877		93.39	0.457867
93.62	0.467985		93.62	0.449545		93.62	0.46247
93.85	0.45368		93.85	0.462418		93.85	0.460902
94.08	0.461807		94.08	0.46069		94.08	0.457502
94.31	0.458184		94.31	0.458935		94.31	0.459881
94.54	0.461601		94.54	0.454643		94.54	0.460756
94.77	0.450973		94.77	0.45899		94.77	0.464037
95.02	0.455599		95.02	0.455296		95.02	0.457105
95.25	0.447701		95.25	0.467		95.25	0.462299
95.48	0.453315		95.48	0.456591		95.48	0.458095
95.71	0.47377		95.71	0.444581		95.71	0.44965
96.17	0.4376		96.17	0.47302		96.17	0.45738
96.41	0.443408		96.41	0.460294		96.41	0.458297
96.65	0.453334		96.65	0.464977		96.65	0.446689
96.88	0.45924		96.88	0.452141		96.88	0.450619
97.11	0.440264		97.11	0.448208		97.11	0.470528
97.35	0.467055		97.35	0.445286		97.35	0.446659
97.58	0.47926		97.58	0.440983		97.58	0.435757
97.82	0.464613		97.82	0.440204		97.82	0.448183
98.05	0.442754		98.05	0.456816		98.05	0.459429
98.29	0.452655		98.29	0.452676		98.29	0.447669
98.52	0.448925		98.52	0.456635		98.52	0.44744
98.75	0.440252		98.75	0.467742		98.75	0.442006
98.98	0.449244		98.98	0.451209		98.98	0.449548
99.21	0.44753		99.21	0.4454		99.21	0.45407
99.46	0.444782		99.46	0.453777		99.46	0.451441
99.7	0.451003		99.7	0.446552		99.7	0.446445
100.17	0.439123		100.17	0.455254		100.17	0.452622
100.4	0.448916		100.4	0.451216		100.4	0.440868
100.64	0.446074		100.64	0.445734		100.64	0.449192
100.87	0.436495		100.87	0.447752		100.87	0.447753
101.12	0.466556		101.12	0.433983		101.12	0.437461
101.35	0.448213		101.35	0.451425		101.35	0.438361
101.58	0.456205		101.58	0.443093		101.58	0.441701
101.81	0.445585		101.81	0.447777		101.81	0.447639
102.04	0.447126		102.04	0.444916		102.04	0.445957
102.28	0.446606		102.28	0.445745		102.28	0.442649
102.51	0.449294		102.51	0.444741		102.51	0.437964
102.74	0.460104		102.74	0.437831		102.74	0.434064
102.97	0.438922		102.97	0.449759		102.97	0.446319
103.22	0.442061		103.22	0.445769		103.22	0.44417
103.46	0.451013		103.46	0.432443		103.46	0.445544
103.92	0.444868		103.92	0.445819		103.92	0.444313
104.16	0.437954		104.16	0.43923		104.16	0.457816
104.39	0.442693		104.39	0.444639		104.39	0.444669
104.62	0.448746		104.62	0.447599		104.62	0.447655
104.86	0.449799		104.86	0.446165		104.86	0.445036
105.1	0.452168		105.1	0.444224		105.1	0.444608
105.33	0.440106		105.33	0.451184		105.33	0.443711
105.56	0.436788		105.56	0.447767		105.56	0.447444
105.8	0.458051		105.8	0.423225		105.8	0.441724
106.03	0.438357		106.03	0.441931		106.03	0.439712
106.27	0.442206		106.27	0.444251		106.27	0.439543
106.5	0.442884		106.5	0.442125		106.5	0.44699
106.73	0.45104		106.73	0.435492		106.73	0.439469
106.97	0.442053		106.97	0.440113		106.97	0.443834
107.22	0.440774		107.22	0.440916		107.22	0.44131
107.45	0.441984		107.45	0.442402		107.45	0.441614
107.91	0.434327		107.91	0.446049		107.91	0.442624
108.15	0.433081		108.15	0.433898		108.15	0.450021
108.39	0.446552		108.39	0.429827		108.39	0.44962
108.62	0.442647		108.62	0.442042		108.62	0.441312
108.85	0.439054		108.85	0.434904		108.85	0.437041
109.09	0.438103		109.09	0.434677		109.09	0.44122
109.32	0.434246		109.32	0.434763		109.32	0.438991
109.55	0.440637		109.55	0.432079		109.55	0.432284
109.78	0.424867		109.78	0.449673		109.78	0.43346
110.02	0.437029		110.02	0.437248		110.02	0.433724
110.26	0.435315		110.26	0.441906		110.26	0.430779
110.49	0.443094		110.49	0.431545		110.49	0.430361
110.72	0.435714		110.72	0.429997		110.72	0.433289
110.95	0.432087		110.95	0.431018		110.95	0.435895
111.43	0.433278		111.43	0.431988		111.43	0.433733
111.66	0.427055		111.66	0.434497		111.66	0.434448
111.89	0.429454		111.89	0.430764		111.89	0.435782
112.12	0.435282		112.12	0.440434		112.12	0.423285
112.35	0.445641		112.35	0.426328		112.35	0.424031
112.58	0.43366		112.58	0.433224		112.58	0.429116
112.81	0.419611		112.81	0.433436		112.81	0.442953
113.04	0.423717		113.04	0.43609		113.04	0.436194
113.28	0.42235		113.28	0.440298		113.28	0.424352
113.51	0.428536		113.51	0.428815		113.51	0.429649
113.74	0.455635		113.74	0.410536		113.74	0.41783
113.97	0.437415		113.97	0.425684		113.97	0.426901
114.2	0.430617		114.2	0.4238		114.2	0.429583
114.68	0.435399		114.68	0.418252		114.68	0.430348
114.91	0.432039		114.91	0.420253		114.91	0.422708
115.14	0.448435		115.14	0.40253		115.14	0.418035
115.37	0.422799		115.37	0.417245		115.37	0.431955
115.6	0.429611		115.6	0.422448		115.6	0.422941
115.85	0.418742		115.85	0.423227		115.85	0.43003
116.08	0.430229		116.08	0.42274		116.08	0.422032
116.31	0.421279		116.31	0.415692		116.31	0.432028
116.54	0.420942		116.54	0.426548		116.54	0.421509
116.77	0.422465		116.77	0.421043		116.77	0.422492
117.02	0.431729		117.02	0.422238		117.02	0.415034
117.27	0.421281		117.27	0.424031		117.27	0.423688
117.5	0.416142		117.5	0.422569		117.5	0.427289
117.73	0.427812		117.73	0.420442		117.73	0.420747
117.96	0.415991		117.96	0.417024		117.96	0.426985
118.42	0.415879		118.42	0.414992		118.42	0.426128
118.65	0.420479		118.65	0.42018		118.65	0.419341
118.88	0.439275		118.88	0.410127		118.88	0.407598
119.11	0.42397		119.11	0.421522		119.11	0.411508
119.35	0.431484		119.35	0.411622		119.35	0.407895
119.58	0.4141		119.58	0.42115		119.58	0.418751
119.81	0.409958		119.81	0.429592		119.81	0.41445
120.04	0.415354		120.04	0.415454		120.04	0.417192
120.27	0.422529		120.27	0.413894		120.27	0.414577
120.5	0.416153		120.5	0.416461		120.5	0.415386
120.73	0.424473		120.73	0.409563		120.73	0.407964
120.96	0.414407		120.96	0.414095		120.96	0.413498
121.21	0.423299		121.21	0.401304		121.21	0.417397
121.46	0.419757		121.46	0.401891		121.46	0.420352
121.92	0.421164		121.92	0.417976		121.92	0.39986
122.15	0.395149		122.15	0.423772		122.15	0.411079
122.38	0.409899		122.38	0.413082		122.38	0.413019
122.63	0.425329		122.63	0.398139		122.63	0.409531
122.87	0.418409		122.87	0.408467		122.87	0.409125
123.1	0.403063		123.1	0.414285		123.1	0.412652
123.34	0.414796		123.34	0.412423		123.34	0.411781
123.57	0.41595		123.57	0.407895		123.57	0.403156
123.8	0.4026		123.8	0.420463		123.8	0.409937
124.04	0.411159		124.04	0.415016		124.04	0.406826
124.28	0.400677		124.28	0.410285		124.28	0.419037
124.51	0.424627		124.51	0.404029		124.51	0.404344
124.74	0.408071		124.74	0.407117		124.74	0.408812
124.97	0.398617		124.97	0.415985		124.97	0.412398
125.22	0.414436		125.22	0.411927		125.22	0.409636
125.45	0.432064		125.45	0.401561		125.45	0.399375
125.91	0.399426		125.91	0.417139		125.91	0.416435
126.14	0.414731		126.14	0.412352		126.14	0.411917
126.37	0.404921		126.37	0.416508		126.37	0.408571
126.6	0.433982		126.6	0.390461		126.6	0.402556
126.83	0.410749		126.83	0.410991		126.83	0.41126
127.06	0.407615		127.06	0.411879		127.06	0.404506
127.3	0.404591		127.3	0.413481		127.3	0.417927
127.53	0.407225		127.53	0.408256		127.53	0.41752
127.76	0.429251		127.76	0.405213		127.76	0.398536
127.99	0.407754		127.99	0.414844		127.99	0.407402
128.23	0.403151		128.23	0.41193		128.23	0.408919
128.47	0.410466		128.47	0.408383		128.47	0.408151
128.7	0.409486		128.7	0.408044		128.7	0.409469
129.16	0.416935		129.16	0.40478		129.16	0.405285
129.39	0.407571		129.39	0.408069		129.39	0.405361
129.62	0.406919		129.62	0.40979		129.62	0.407291
129.85	0.410642		129.85	0.400325		129.85	0.407033
130.08	0.414172		130.08	0.396351		130.08	0.407477
130.33	0.410179		130.33	0.399196		130.33	0.405625
130.56	0.412038		130.56	0.404415		130.56	0.404547
130.79	0.411266		130.79	0.40324		130.79	0.406493
131.04	0.404694		131.04	0.403724		131.04	0.403582
131.27	0.427544		131.27	0.387853		131.27	0.402603
131.5	0.409304		131.5	0.401554		131.5	0.404142
131.73	0.421557		131.73	0.397314		131.73	0.396129
131.96	0.402089		131.96	0.413213		131.96	0.405698
132.21	0.421683		132.21	0.396295		132.21	0.400021
132.69	0.408002		132.69	0.404856		132.69	0.402141
132.92	0.410996		132.92	0.403789		132.92	0.397215
133.15	0.398119		133.15	0.398369		133.15	0.409512
133.38	0.427263		133.38	0.397853		133.38	0.389884
133.61	0.401501		133.61	0.407193		133.61	0.400305
133.84	0.413213		133.84	0.396653		133.84	0.396134
134.07	0.390025		134.07	0.42847		134.07	0.393506
134.3	0.408671		134.3	0.406715		134.3	0.405614
134.54	0.408108		134.54	0.404409		134.54	0.405483
134.77	0.403564		134.77	0.401911		134.77	0.406525
135.01	0.405227		135.01	0.400844		135.01	0.405929
135.26	0.408395		135.26	0.394917		135.26	0.405688
135.49	0.414439		135.49	0.394802		135.49	0.393759
135.72	0.403092		135.72	0.402264		135.72	0.403645
135.95	0.400463		135.95	0.400409		135.95	0.408128
136.43	0.419349		136.43	0.406757		136.43	0.391895
136.68	0.401377		136.68	0.403449		136.68	0.407175
136.91	0.416484		136.91	0.397074		136.91	0.395442
137.14	0.412013		137.14	0.400547		137.14	0.39944
137.37	0.404254		137.37	0.402367		137.37	0.402379
137.6	0.412884		137.6	0.400311		137.6	0.398804
137.83	0.386038		137.83	0.4224		137.83	0.406563
138.06	0.403816		138.06	0.407699		138.06	0.400485
138.29	0.412621		138.29	0.403751		138.29	0.392628
138.53	0.401236		138.53	0.405952		138.53	0.398811
138.76	0.408433		138.76	0.401425		138.76	0.399142
138.99	0.397914		138.99	0.404756		138.99	0.409329
139.23	0.411493		139.23	0.39642		139.23	0.407087
139.48	0.40107		139.48	0.404044		139.48	0.406886
139.71	0.409461		139.71	0.395218		139.71	0.398321
139.96	0.40076		139.96	0.403843		139.96	0.404397
140.42	0.405411		140.42	0.403006		140.42	0.400582
140.65	0.389814		140.65	0.405239		140.65	0.416947
140.88	0.400141		140.88	0.401516		140.88	0.401343
141.11	0.386697		141.11	0.416022		141.11	0.400281
141.35	0.404859		141.35	0.402801		141.35	0.40134
141.58	0.409513		141.58	0.396342		141.58	0.403144
141.81	0.407467		141.81	0.403345		141.81	0.395188
142.04	0.401665		142.04	0.399342		142.04	0.401994
142.29	0.402562		142.29	0.402668		142.29	0.40077
142.52	0.396559		142.52	0.398956		142.52	0.404485
142.75	0.394945		142.75	0.404416		142.75	0.406639
142.98	0.405358		142.98	0.400909		142.98	0.399733
143.21	0.400326		143.21	0.401827		143.21	0.400846
143.67	0.399584		143.67	0.400455		143.67	0.399961
143.9	0.406116		143.9	0.401929		143.9	0.397955
144.13	0.398564		144.13	0.405449		144.13	0.398987
144.36	0.402625		144.36	0.402593		144.36	0.400782
144.6	0.401712		144.6	0.401223		144.6	0.400065
144.83	0.39468		144.83	0.403443		144.83	0.401876
145.06	0.387987		145.06	0.409638		145.06	0.402374
145.29	0.386043		145.29	0.401369		145.29	0.418588
145.52	0.409021		145.52	0.397479		145.52	0.3965
145.75	0.391233		145.75	0.395465		145.75	0.410302
145.98	0.400302		145.98	0.399835		145.98	0.399863
146.23	0.40135		146.23	0.401916		146.23	0.402735
146.48	0.404736		146.48	0.398489		146.48	0.402775
146.72	0.40718		146.72	0.395932		146.72	0.405888
146.95	0.40515		146.95	0.396696		146.95	0.401154
147.42	0.407193		147.42	0.399346		147.42	0.402461
147.65	0.404645		147.65	0.403326		147.65	0.40103
147.88	0.390743		147.88	0.402333		147.88	0.406924
148.11	0.393456		148.11	0.402211		148.11	0.404333
148.34	0.389274		148.34	0.410637		148.34	0.403089
148.57	0.40155		148.57	0.402066		148.57	0.402384
148.8	0.398548		148.8	0.404926		148.8	0.399526
149.03	0.403124		149.03	0.403365		149.03	0.396511
149.28	0.40573		149.28	0.400863		149.28	0.396407
149.53	0.397019		149.53	0.40469		149.53	0.404291
149.76	0.390268		149.76	0.40375		149.76	0.411981
149.99	0.400213		149.99	0.404221		149.99	0.401566
150.23	0.400316		150.23	0.393492		150.23	0.406192
150.48	0.401606		150.48	0.394936		150.48	0.400458
150.71	0.391015		150.71	0.403531		150.71	0.399454
151.17	0.393596		151.17	0.398375		151.17	0.402029
151.41	0.398504		151.41	0.395872		151.41	0.402624
151.64	0.400679		151.64	0.401407		151.64	0.394914
151.87	0.396126		151.87	0.406444		151.87	0.40343
152.1	0.401533		152.1	0.40532		152.1	0.396148
152.33	0.404787		152.33	0.396587		152.33	0.398626
152.56	0.40663		152.56	0.393344		152.56	0.400026
152.79	0.400142		152.79	0.396932		152.79	0.399926
153.04	0.396318		153.04	0.402632		153.04	0.39805
153.27	0.39011		153.27	0.402944		153.27	0.400946
153.5	0.394259		153.5	0.398584		153.5	0.398158
153.73	0.399843		153.73	0.398684		153.73	0.395473
153.96	0.399976		153.96	0.399234		153.96	0.397791
154.42	0.405177		154.42	0.404048		154.42	0.387775
154.66	0.407628		154.66	0.395604		154.66	0.396768
154.89	0.399228		154.89	0.399887		154.89	0.400885
155.12	0.408672		155.12	0.397763		155.12	0.396565
155.35	0.411538		155.35	0.393005		155.35	0.398457
155.58	0.383972		155.58	0.408688		155.58	0.40434
155.81	0.408817		155.81	0.394381		155.81	0.390802
156.04	0.396228		156.04	0.394755		156.04	0.397017
156.27	0.39965		156.27	0.395361		156.27	0.398989
156.52	0.399921		156.52	0.400477		156.52	0.399602
156.75	0.406854		156.75	0.384657		156.75	0.402489
156.98	0.403955		156.98	0.397381		156.98	0.395664
157.21	0.384098		157.21	0.409394		157.21	0.397508
157.69	0.396613		157.69	0.399835		157.69	0.400552
157.94	0.406083		157.94	0.397678		157.94	0.39624
158.17	0.409231		158.17	0.39715		158.17	0.393619
158.4	0.394453		158.4	0.397785		158.4	0.398763
158.65	0.403278		158.65	0.397492		158.65	0.393229
158.88	0.397501		158.88	0.395896		158.88	0.394603
159.11	0.390571		159.11	0.400454		159.11	0.393975
159.34	0.387482		159.34	0.398469		159.34	0.399049
159.57	0.39424		159.57	0.394394		159.57	0.393366
159.82	0.397707		159.82	0.401152		159.82	0.386141
160.05	0.39452		160.05	0.387938		160.05	0.396542
160.28	0.383238		160.28	0.399243		160.28	0.396519
160.51	0.402573		160.51	0.387325		160.51	0.398102
160.74	0.394535		160.74	0.398446		160.74	0.395019
160.97	0.386442		160.97	0.403757		160.97	0.400802
161.2	0.388175		161.2	0.398818		161.2	0.398006
161.45	0.395799		161.45	0.395301		161.45	0.3909
161.91	0.412223		161.91	0.384742		161.91	0.388036
162.14	0.383272		162.14	0.400554		162.14	0.398174
162.37	0.397603		162.37	0.39486		162.37	0.395537
162.62	0.392557		162.62	0.398733		162.62	0.39671
162.87	0.397173		162.87	0.393958		162.87	0.396869
163.1	0.405369		163.1	0.39346		163.1	0.392171
163.33	0.394051		163.33	0.393617		163.33	0.394332
163.56	0.401497		163.56	0.386631		163.56	0.393871
163.79	0.394738		163.79	0.394645		163.79	0.392617
164.02	0.393395		164.02	0.392675		164.02	0.392931
164.25	0.392527		164.25	0.394446		164.25	0.392027
164.49	0.401229		164.49	0.382125		164.49	0.395646
164.72	0.382722		164.72	0.404602		164.72	0.394676
164.95	0.393436		164.95	0.389724		164.95	0.39884
165.41	0.392275		165.41	0.390936		165.41	0.395789
165.64	0.391429		165.64	0.391663		165.64	0.389908
165.89	0.390822		165.89	0.390409		165.89	0.39177
166.13	0.392397		166.13	0.389623		166.13	0.387981
166.36	0.398138		166.36	0.384116		166.36	0.390746
166.6	0.383819		166.6	0.391816		166.6	0.391366
166.83	0.386363		166.83	0.389505		166.83	0.388132
167.06	0.383843		167.06	0.389384		167.06	0.390773
167.3	0.398437		167.3	0.382556		167.3	0.383008
167.54	0.390415		167.54	0.392215		167.54	0.38437
167.78	0.388291		167.78	0.391788		167.78	0.389921
168.01	0.394135		168.01	0.389587		168.01	0.389278
168.24	0.402855		168.24	0.390492		168.24	0.379654
168.48	0.390745		168.48	0.389464		168.48	0.389791
168.72	0.391771		168.72	0.392689		168.72	0.38554
168.95	0.395028		168.95	0.385924		168.95	0.386048
169.43	0.383685		169.43	0.390109		169.43	0.387206
169.68	0.396144		169.68	0.397795		169.68	0.376061
169.91	0.386223		169.91	0.390444		169.91	0.387332
170.14	0.38715		170.14	0.390356		170.14	0.389494
170.37	0.370729		170.37	0.401592		170.37	0.400679
170.6	0.386932		170.6	0.386594		170.6	0.393474
170.83	0.391826		170.83	0.389223		170.83	0.38895
171.06	0.402179		171.06	0.373117		171.06	0.391704
171.29	0.39213		171.29	0.386268		171.29	0.391603
171.53	0.389568		171.53	0.387898		171.53	0.389535
171.76	0.386586		171.76	0.389768		171.76	0.387647
171.99	0.38505		171.99	0.389314		171.99	0.389635
172.22	0.39481		172.22	0.388573		172.22	0.377618
172.45	0.392503		172.45	0.377557		172.45	0.38794
172.7	0.38935		172.7	0.386589		172.7	0.382061
173.16	0.381113		173.16	0.384912		173.16	0.388976
173.39	0.377755		173.39	0.390261		173.39	0.392984
173.62	0.386717		173.62	0.387946		173.62	0.386337
173.85	0.39618		173.85	0.378676		173.85	0.389144
174.08	0.386299		174.08	0.388033		174.08	0.389667
174.33	0.376189		174.33	0.390583		174.33	0.391228
174.56	0.38298		174.56	0.383526		174.56	0.394493
174.79	0.377137		174.79	0.387702		174.79	0.396161
175.02	0.385737		175.02	0.387912		175.02	0.387352
175.25	0.38049		175.25	0.396403		175.25	0.384107
175.49	0.379655		175.49	0.390797		175.49	0.390548
175.72	0.389039		175.72	0.388485		175.72	0.386476
175.95	0.387425		175.95	0.385357		175.95	0.385218
176.41	0.384322		176.41	0.383027		176.41	0.381651
176.64	0.383636		176.64	0.384556		176.64	0.383808
176.87	0.384698		176.87	0.381876		176.87	0.382426
177.1	0.378381		177.1	0.383726		177.1	0.383893
177.33	0.391919		177.33	0.383508		177.33	0.376573
177.56	0.376007		177.56	0.384595		177.56	0.388398
177.8	0.378281		177.8	0.394179		177.8	0.38254
178.03	0.386581		178.03	0.386051		178.03	0.382367
178.27	0.386374		178.27	0.383653		178.27	0.384972
178.52	0.386132		178.52	0.382934		178.52	0.382934
178.75	0.382814		178.75	0.383949		178.75	0.382238
178.98	0.368962		178.98	0.390922		178.98	0.395117
179.21	0.388435		179.21	0.386998		179.21	0.382567
179.68	0.382385		179.68	0.386576		179.68	0.377039
179.91	0.379818		179.91	0.384134		179.91	0.382049
180.15	0.385421		180.15	0.380255		180.15	0.380323
180.38	0.372457		180.38	0.390762		180.38	0.379781
180.62	0.376774		180.62	0.39549		180.62	0.379736
180.85	0.380716		180.85	0.386414		180.85	0.38487
181.08	0.38385		181.08	0.382823		181.08	0.385327
181.31	0.382271		181.31	0.381145		181.31	0.382585
181.54	0.378446		181.54	0.379189		181.54	0.379364
181.77	0.376224		181.77	0.376585		181.77	0.390191
182	0.37941		182	0.377722		182	0.379868
182.25	0.37953		182.25	0.380281		182.25	0.380189
182.49	0.38396		182.49	0.380836		182.49	0.384204
182.73	0.375397		182.73	0.388569		182.73	0.382034
182.96	0.386265		182.96	0.378837		182.96	0.380898
183.42	0.386856		183.42	0.37968		183.42	0.382464
183.65	0.393357		183.65	0.383734		183.65	0.377909
183.88	0.387999		183.88	0.383824		183.88	0.383177
184.11	0.385539		184.11	0.38617		184.11	0.389291
184.34	0.39541		184.34	0.384997		184.34	0.383593
184.57	0.383255		184.57	0.386169		184.57	0.385576
184.81	0.379511		184.81	0.382427		184.81	0.390062
185.05	0.376767		185.05	0.391819		185.05	0.386414
185.3	0.382725		185.3	0.380926		185.3	0.385349
185.55	0.385404		185.55	0.383514		185.55	0.383081
185.78	0.3798		185.78	0.388674		185.78	0.389526
186.01	0.384993		186.01	0.387091		186.01	0.379916
186.25	0.37222		186.25	0.38901		186.25	0.38777
186.49	0.374942		186.49	0.385572		186.49	0.388486
186.72	0.379714		186.72	0.374057		186.72	0.392228
186.95	0.389224		186.95	0.380779		186.95	0.378997
187.42	0.381864		187.42	0.391291		187.42	0.372845
187.66	0.375694		187.66	0.386043		187.66	0.390263
187.89	0.393961		187.89	0.375512		187.89	0.379527
188.12	0.38353		188.12	0.382343		188.12	0.383128
188.35	0.385235		188.35	0.385765		188.35	0.375
188.58	0.389581		188.58	0.38088		188.58	0.37554
188.81	0.379187		188.81	0.383087		188.81	0.383725
189.06	0.379571		189.06	0.383343		189.06	0.383086
189.3	0.378726		189.3	0.381643		189.3	0.385631
189.54	0.38127		189.54	0.381098		189.54	0.392632
189.77	0.392718		189.77	0.379001		189.77	0.386281
190	0.401274		190	0.380176		190	0.37055
190.24	0.383298		190.24	0.38027		190.24	0.388433
190.48	0.388727		190.48	0.39283		190.48	0.367443
190.72	0.382312		190.72	0.383137		190.72	0.380552
190.95	0.381276		190.95	0.375201		190.95	0.383523
191.41	0.403928		191.41	0.37307		191.41	0.366002
191.65	0.377767		191.65	0.386932		191.65	0.381302
191.89	0.389191		191.89	0.370207		191.89	0.377602
192.12	0.378366		192.12	0.380016		192.12	0.378619
192.35	0.378075		192.35	0.38128		192.35	0.377645
192.59	0.383954		192.59	0.379423		192.59	0.379622
192.83	0.38131		192.83	0.381725		192.83	0.379965
193.06	0.383931		193.06	0.378271		193.06	0.377798
193.31	0.384391		193.31	0.377001		193.31	0.381607
193.54	0.377235		193.54	0.381582		193.54	0.381182
193.77	0.38032		193.77	0.376412		193.77	0.386268
194.02	0.388174		194.02	0.377444		194.02	0.377383
194.27	0.374216		194.27	0.379315		194.27	0.38347
194.5	0.381405		194.5	0.378541		194.5	0.377054
194.73	0.361708		194.73	0.389115		194.73	0.389177
194.97	0.379184		194.97	0.382567		194.97	0.378249
195.2	0.377739		195.2	0.377173		195.2	0.385088
195.67	0.375773		195.67	0.376065		195.67	0.376161
195.9	0.37362		195.9	0.374919		195.9	0.373462
196.13	0.376972		196.13	0.373821		196.13	0.377207
196.36	0.370161		196.36	0.383743		196.36	0.377095
196.59	0.381221		196.59	0.371089		196.59	0.37869
196.82	0.373793		196.82	0.37427		196.82	0.373937
197.05	0.374245		197.05	0.379045		197.05	0.377709
197.3	0.374471		197.3	0.374944		197.3	0.378585
197.53	0.384568		197.53	0.367706		197.53	0.372727
197.78	0.373646		197.78	0.378926		197.78	0.372428
198.01	0.370969		198.01	0.376621		198.01	0.37741
198.24	0.380536		198.24	0.366742		198.24	0.368722
198.47	0.372595		198.47	0.373187		198.47	0.376217
198.7	0.374297		198.7	0.370116		198.7	0.377586
199.16	0.37285		199.16	0.378244		199.16	0.373906
199.4	0.379932		199.4	0.374457		199.4	0.373611
199.63	0.384874		199.63	0.370075		199.63	0.367051
199.86	0.373062		199.86	0.374687		199.86	0.374251
200.1	0.386399		200.1	0.36505		200.1	0.370551
200.34	0.366392		200.34	0.371378		200.34	0.38423
200.58	0.367562		200.58	0.380787		200.58	0.37065
200.83	0.381012		200.83	0.37051		200.83	0.370477
201.06	0.375399		201.06	0.371875		201.06	0.371726
201.29	0.382		201.29	0.379376		201.29	0.363625
201.52	0.359141		201.52	0.378431		201.52	0.387428
201.75	0.3733		201.75	0.371008		201.75	0.371692
202	0.385502		202	0.373686		202	0.362812
202.23	0.370847		202.23	0.368376		202.23	0.373777
202.46	0.364793		202.46	0.368764		202.46	0.379443
202.92	0.368096		202.92	0.37613		202.92	0.371773
203.17	0.369922		203.17	0.37809		203.17	0.364988
203.4	0.371256		203.4	0.372116		203.4	0.366628
203.63	0.381014		203.63	0.36449		203.63	0.364496
203.86	0.372951		203.86	0.370998		203.86	0.372051
204.09	0.343987		204.09	0.377556		204.09	0.385457
204.33	0.372416		204.33	0.365354		204.33	0.378229
204.56	0.354043		204.56	0.378097		204.56	0.383859
204.79	0.372757		204.79	0.368563		204.79	0.36868
205.03	0.373115		205.03	0.3747		205.03	0.365184
205.27	0.362587		205.27	0.373042		205.27	0.371372
205.5	0.371063		205.5	0.368545		205.5	0.370391
205.73	0.373764		205.73	0.37069		205.73	0.371546
205.96	0.37336		205.96	0.367641		205.96	0.368999
206.44	0.375225		206.44	0.370175		206.44	0.3706
206.68	0.372065		206.68	0.370412		206.68	0.370523
206.91	0.371735		206.91	0.374063		206.91	0.364202
207.14	0.369495		207.14	0.369996		207.14	0.370509
207.39	0.375386		207.39	0.375273		207.39	0.362341
207.62	0.378277		207.62	0.361272		207.62	0.370451
207.85	0.370627		207.85	0.36992		207.85	0.369453
208.08	0.37278		208.08	0.369368		208.08	0.367852
208.32	0.367616		208.32	0.371385		208.32	0.370998
208.55	0.357027		208.55	0.3785		208.55	0.374473
208.78	0.373419		208.78	0.367929		208.78	0.368652
209.01	0.368145		209.01	0.370952		209.01	0.367903
209.24	0.36696		209.24	0.369728		209.24	0.373312
209.47	0.374041		209.47	0.367379		209.47	0.36858
209.7	0.355853		209.7	0.371932		209.7	0.376215
210.16	0.372584		210.16	0.366997		210.16	0.361419
210.41	0.369058		210.41	0.367209		210.41	0.367733
210.66	0.367407		210.66	0.366303		210.66	0.36729
210.89	0.364573		210.89	0.371288		210.89	0.368139
211.12	0.363703		211.12	0.370271		211.12	0.376026
211.35	0.369445		211.35	0.369437		211.35	0.368118
211.58	0.357229		211.58	0.37874		211.58	0.371031
211.81	0.368761		211.81	0.375562		211.81	0.371677
212.04	0.370195		212.04	0.369605		212.04	0.370201
212.29	0.3777		212.29	0.367681		212.29	0.364619
212.52	0.350007		212.52	0.372221		212.52	0.384772
212.75	0.356814		212.75	0.383473		212.75	0.366713
212.98	0.378813		212.98	0.361768		212.98	0.360419
213.21	0.365708		213.21	0.369676		213.21	0.362616
213.46	0.369628		213.46	0.364912		213.46	0.36946
213.92	0.371332		213.92	0.373779		213.92	0.364889
214.15	0.356543		214.15	0.382919		214.15	0.370538
214.39	0.370383		214.39	0.363857		214.39	0.37576
214.62	0.370336		214.62	0.370317		214.62	0.366347
214.85	0.362382		214.85	0.370788		214.85	0.37083
215.09	0.36641		215.09	0.372942		215.09	0.364649
215.33	0.371554		215.33	0.366777		215.33	0.365669
215.56	0.36524		215.56	0.371388		215.56	0.364372
215.8	0.369198		215.8	0.369835		215.8	0.367967
216.05	0.367143		216.05	0.36785		216.05	0.369007
216.28	0.368891		216.28	0.367908		216.28	0.367201
216.51	0.355972		216.51	0.379068		216.51	0.37796
216.74	0.351563		216.74	0.378885		216.74	0.385552
216.97	0.37753		216.97	0.369659		216.97	0.365811
217.2	0.368703		217.2	0.367637		217.2	0.36766
217.67	0.363247		217.67	0.372233		217.67	0.37152
217.9	0.373528		217.9	0.371122		217.9	0.36835
218.13	0.369694		218.13	0.366184		218.13	0.371122
218.36	0.367924		218.36	0.369233		218.36	0.369843
218.61	0.374201		218.61	0.368667		218.61	0.367131
218.84	0.373061		218.84	0.360398		218.84	0.373541
219.07	0.36556		219.07	0.3695		219.07	0.36894
219.3	0.369462		219.3	0.371124		219.3	0.372414
219.53	0.361659		219.53	0.367691		219.53	0.37765
219.76	0.368206		219.76	0.368344		219.76	0.36745
219.99	0.367927		219.99	0.367787		219.99	0.368286
220.22	0.374126		220.22	0.3594		220.22	0.376474
220.46	0.371339		220.46	0.365617		220.46	0.367044
220.7	0.365713		220.7	0.370178		220.7	0.371109
221.16	0.38233		221.16	0.359981		221.16	0.364688
221.41	0.364775		221.41	0.371269		221.41	0.367956
221.66	0.369531		221.66	0.369526		221.66	0.367943
221.89	0.381809		221.89	0.359058		221.89	0.372133
222.12	0.370573		222.12	0.368432		222.12	0.367995
222.35	0.367823		222.35	0.365012		222.35	0.374165
222.58	0.372402		222.58	0.368693		222.58	0.368905
222.81	0.369681		222.81	0.372487		222.81	0.370832
223.04	0.375405		223.04	0.367593		223.04	0.370002
223.27	0.363831		223.27	0.375682		223.27	0.373487
223.51	0.368136		223.51	0.371452		223.51	0.370412
223.74	0.370024		223.74	0.370752		223.74	0.372224
223.97	0.371246		223.97	0.373421		223.97	0.368333
224.2	0.364813		224.2	0.375111		224.2	0.373076
224.66	0.383925		224.66	0.35853		224.66	0.367545
224.89	0.371294		224.89	0.358098		224.89	0.371608
225.12	0.371105		225.12	0.36413		225.12	0.365764
225.35	0.373144		225.35	0.366839		225.35	0.370017
225.6	0.362159		225.6	0.371929		225.6	0.369913
225.83	0.366015		225.83	0.370389		225.83	0.373596
226.06	0.373973		226.06	0.36312		226.06	0.366907
226.29	0.368013		226.29	0.368383		226.29	0.367604
226.53	0.361285		226.53	0.369246		226.53	0.364469
226.76	0.365498		226.76	0.36597		226.76	0.366531
226.99	0.372412		226.99	0.361382		226.99	0.367205
227.22	0.36074		227.22	0.367339		227.22	0.366922
227.45	0.362731		227.45	0.367063		227.45	0.368206
227.7	0.36483		227.7	0.367373		227.7	0.365797
228.16	0.367404		228.16	0.362461		228.16	0.362135
228.39	0.359521		228.39	0.367396		228.39	0.359083
228.62	0.354315		228.62	0.36559		228.62	0.369095
228.87	0.366474		228.87	0.360988		228.87	0.364538
229.1	0.362513		229.1	0.362052		229.1	0.364436
229.33	0.36575		229.33	0.35126		229.33	0.371989
229.56	0.368196		229.56	0.360768		229.56	0.363035
229.79	0.363956		229.79	0.359004		229.79	0.36604
230.04	0.357504		230.04	0.362532		230.04	0.362964
230.28	0.364623		230.28	0.3624		230.28	0.358977
230.52	0.361195		230.52	0.362732		230.52	0.362073
230.75	0.369694		230.75	0.355656		230.75	0.360649
230.99	0.363559		230.99	0.358134		230.99	0.358308
231.22	0.366065		231.22	0.348229		231.22	0.356705
231.46	0.358966		231.46	0.357829		231.46	0.357205
231.92	0.350699		231.92	0.359704		231.92	0.363597
232.15	0.348885		232.15	0.36004		232.15	0.359075
232.38	0.371015		232.38	0.348403		232.38	0.351582
232.61	0.35955		232.61	0.352482		232.61	0.361969
232.84	0.357491		232.84	0.357289		232.84	0.35922
233.07	0.354308		233.07	0.356804		233.07	0.365888
233.3	0.356189		233.3	0.356708		233.3	0.358104
233.54	0.351446		233.54	0.358337		233.54	0.361217
233.77	0.359225		233.77	0.358244		233.77	0.353531
234	0.361066		234	0.354311		234	0.349623
234.23	0.352089		234.23	0.356707		234.23	0.359205
234.46	0.356176		234.46	0.351112		234.46	0.360711
234.92	0.35559		234.92	0.355225		234.92	0.354185
235.15	0.351057		235.15	0.362088		235.15	0.357856
235.38	0.353742		235.38	0.35707		235.38	0.357189
235.61	0.363059		235.61	0.349986		235.61	0.354955
235.85	0.36541		235.85	0.339396		235.85	0.360194
236.08	0.349424		236.08	0.35933		236.08	0.353246
236.31	0.364729		236.31	0.343137		236.31	0.351134
236.54	0.358107		236.54	0.343625		236.54	0.357269
236.77	0.347694		236.77	0.354615		236.77	0.359691
237	0.351154		237	0.355415		237	0.35543
237.25	0.351455		237.25	0.360001		237.25	0.353545
237.48	0.357248		237.48	0.368352		237.48	0.3394
237.71	0.356868		237.71	0.350232		237.71	0.351901
238.17	0.345427		238.17	0.355154		238.17	0.361419
238.4	0.351418		238.4	0.355476		238.4	0.355105
238.65	0.361021		238.65	0.350512		238.65	0.353467
238.88	0.351981		238.88	0.353052		238.88	0.353967
239.13	0.350264		239.13	0.354295		239.13	0.354441
239.36	0.358376		239.36	0.354033		239.36	0.352591
239.59	0.349044		239.59	0.352869		239.59	0.360087
239.82	0.345228		239.82	0.36195		239.82	0.354822
240.05	0.347112		240.05	0.353041		240.05	0.355846
240.28	0.353733		240.28	0.356992		240.28	0.354274
240.53	0.355256		240.53	0.357626		240.53	0.355118
240.76	0.349007		240.76	0.361704		240.76	0.351289
240.99	0.356207		240.99	0.354119		240.99	0.351675
241.22	0.355129		241.22	0.353256		241.22	0.350615
241.45	0.336986		241.45	0.368321		241.45	0.356693
241.93	0.3561		241.93	0.355792		241.93	0.356108
242.16	0.351007		242.16	0.355327		242.16	0.355666
242.39	0.350544		242.39	0.352337		242.39	0.35312
242.62	0.368328		242.62	0.352234		242.62	0.344438
242.86	0.363588		242.86	0.361286		242.86	0.340127
243.1	0.357655		243.1	0.349731		243.1	0.351615
243.33	0.351518		243.33	0.362273		243.33	0.34821
243.56	0.354108		243.56	0.35721		243.56	0.356682
243.8	0.352172		243.8	0.359066		243.8	0.362762
244.03	0.358235		244.03	0.358771		244.03	0.359994
244.26	0.35772		244.26	0.353348		244.26	0.359932
244.49	0.350477		244.49	0.357497		244.49	0.360026
244.72	0.36893		244.72	0.343451		244.72	0.355619
244.95	0.373913		244.95	0.350788		244.95	0.343299
245.41	0.353745		245.41	0.359039		245.41	0.358216
245.64	0.364764		245.64	0.357447		245.64	0.357789
245.88	0.365216		245.88	0.344441		245.88	0.367342
246.11	0.35777		246.11	0.359652		246.11	0.365578
246.34	0.356266		246.34	0.363042		246.34	0.360692
246.58	0.360222		246.58	0.358111		246.58	0.361666
246.82	0.363221		246.82	0.359173		246.82	0.357606
247.05	0.358924		247.05	0.359041		247.05	0.356035
247.28	0.35189		247.28	0.366878		247.28	0.361233
247.51	0.376208		247.51	0.350294		247.51	0.353498
247.74	0.355309		247.74	0.364523		247.74	0.363168
247.97	0.362212		247.97	0.362383		247.97	0.361405
248.2	0.370654		248.2	0.361077		248.2	0.357269
248.66	0.364729		248.66	0.362954		248.66	0.361317
248.89	0.374696		248.89	0.354541		248.89	0.356762
249.14	0.364116		249.14	0.360491		249.14	0.361393
249.37	0.365492		249.37	0.360403		249.37	0.357105
249.6	0.361638		249.6	0.357987		249.6	0.357375
249.83	0.367161		249.83	0.359498		249.83	0.353341
250.07	0.361244		250.07	0.358347		250.07	0.357408
250.31	0.372		250.31	0.354122		250.31	0.347878
250.54	0.361423		250.54	0.361853		250.54	0.350724
250.79	0.371121		250.79	0.359354		250.79	0.343525
251.02	0.363842		251.02	0.355833		251.02	0.357325
251.27	0.359599		251.27	0.358259		251.27	0.353142
251.51	0.361612		251.51	0.364893		251.51	0.350496
251.74	0.35618		251.74	0.360326		251.74	0.360494
251.98	0.361169		251.98	0.357073		251.98	0.358758
252.21	0.361089		252.21	0.364138		252.21	0.360773
252.67	0.367835		252.67	0.35245		252.67	0.353716
252.9	0.371585		252.9	0.34739		252.9	0.349025
253.13	0.352462		253.13	0.357116		253.13	0.364422
253.36	0.35723		253.36	0.356783		253.36	0.356987
253.59	0.3658		253.59	0.356945		253.59	0.354255
253.82	0.352933		253.82	0.35462		253.82	0.363447
254.07	0.356767		254.07	0.349038		254.07	0.368195
254.32	0.358529		254.32	0.359287		254.32	0.359184
254.55	0.356998		254.55	0.358063		254.55	0.355939
254.78	0.362278		254.78	0.353626		254.78	0.355096
255.01	0.358309		255.01	0.353715		255.01	0.355977
255.24	0.362269		255.24	0.348412		255.24	0.357319
255.47	0.352005		255.47	0.357305		255.47	0.358691
255.7	0.36082		255.7	0.34562		255.7	0.36456
255.95	0.355338		255.95	0.356189		255.95	0.353473
256.41	0.357212		256.41	0.35445		256.41	0.356338
256.66	0.365763		256.66	0.342403		256.66	0.350833
256.91	0.348887		256.91	0.361958		256.91	0.354155
257.14	0.351656		257.14	0.359165		257.14	0.35418
257.37	0.350161		257.37	0.352425		257.37	0.356415
257.6	0.357588		257.6	0.358367		257.6	0.346045
257.83	0.35603		257.83	0.351551		257.83	0.35142
258.08	0.341108		258.08	0.349553		258.08	0.359339
258.32	0.350756		258.32	0.353296		258.32	0.351948
258.55	0.373342		258.55	0.347053		258.55	0.338606
258.79	0.354591		258.79	0.352329		258.79	0.35208
259.02	0.35989		259.02	0.345305		259.02	0.350805
259.26	0.349908		259.26	0.350958		259.26	0.352135
259.49	0.354501		259.49	0.351583		259.49	0.349916
259.73	0.349115		259.73	0.360137		259.73	0.343748
259.96	0.355697		259.96	0.350351		259.96	0.349952
260.42	0.348757		260.42	0.350496		260.42	0.353748
260.66	0.350325		260.66	0.349641		260.66	0.356033
260.9	0.35932		260.9	0.349859		260.9	0.346821
261.13	0.350997		261.13	0.350921		261.13	0.351083
261.36	0.347101		261.36	0.352099		261.36	0.353801
261.59	0.351421		261.59	0.350904		261.59	0.350675
261.82	0.349223		261.82	0.34981		261.82	0.350966
262.05	0.352046		262.05	0.35529		262.05	0.351663
262.28	0.354812		262.28	0.351208		262.28	0.35298
262.51	0.351363		262.51	0.351044		262.51	0.350593
262.74	0.357046		262.74	0.345923		262.74	0.350031
262.98	0.349036		262.98	0.353291		262.98	0.350673
263.21	0.347434		263.21	0.353284		263.21	0.352282
263.68	0.348944		263.68	0.35129		263.68	0.352766
263.93	0.342009		263.93	0.347309		263.93	0.354682
264.16	0.3496		264.16	0.348409		264.16	0.345992
264.39	0.348266		264.39	0.350317		264.39	0.351418
264.62	0.349936		264.62	0.352592		264.62	0.344473
264.87	0.350074		264.87	0.346332		264.87	0.350594
265.1	0.345725		265.1	0.35045		265.1	0.347826
265.35	0.347369		265.35	0.349641		265.35	0.34999
265.58	0.349654		265.58	0.34334		265.58	0.351006
265.81	0.340817		265.81	0.355648		265.81	0.350534
266.04	0.348085		266.04	0.350334		266.04	0.345582
266.27	0.348485		266.27	0.347362		266.27	0.348153
266.52	0.348451		266.52	0.349098		266.52	0.349451
266.75	0.348456		266.75	0.352075		266.75	0.349469
266.98	0.348865		266.98	0.356676		266.98	0.338459
267.23	0.357134		267.23	0.344571		267.23	0.348295
267.46	0.356174		267.46	0.349943		267.46	0.340883
267.94	0.348465		267.94	0.354168		267.94	0.347366
268.17	0.348528		268.17	0.35102		268.17	0.350452
268.4	0.339415		268.4	0.353095		268.4	0.34849
268.65	0.346789		268.65	0.347834		268.65	0.349376
268.88	0.347696		268.88	0.350742		268.88	0.348563
269.12	0.339764		269.12	0.344226		269.12	0.36001
269.35	0.346884		269.35	0.349006		269.35	0.34811
269.58	0.345537		269.58	0.349065		269.58	0.349398
269.82	0.356316		269.82	0.347329		269.82	0.340355
270.05	0.361314		270.05	0.343502		270.05	0.339184
270.28	0.351193		270.28	0.351922		270.28	0.340885
270.52	0.353307		270.52	0.355539		270.52	0.332153
270.76	0.354072		270.76	0.346604		270.76	0.340324
270.99	0.34663		270.99	0.346256		270.99	0.348114
271.23	0.344256		271.23	0.348372		271.23	0.348372
271.46	0.353703		271.46	0.352792		271.46	0.337505
271.94	0.346924		271.94	0.344106		271.94	0.34697
272.17	0.345995		272.17	0.348154		272.17	0.346851
272.4	0.343278		272.4	0.355348		272.4	0.339374
272.64	0.344968		272.64	0.344684		272.64	0.345348
272.87	0.338462		272.87	0.34299		272.87	0.350548
273.1	0.348217		273.1	0.348565		273.1	0.344218
273.33	0.340457		273.33	0.350895		273.33	0.346647
273.56	0.341133		273.56	0.344956		273.56	0.345911
273.79	0.343413		273.79	0.346802		273.79	0.338785
274.04	0.339694		274.04	0.342633		274.04	0.346674
274.28	0.340332		274.28	0.339824		274.28	0.339844
274.51	0.33184		274.51	0.349127		274.51	0.342033
274.75	0.343852		274.75	0.345592		274.75	0.330556
274.98	0.344156		274.98	0.345977		274.98	0.341867
275.21	0.348407		275.21	0.340076		275.21	0.337517
275.69	0.345644		275.69	0.339491		275.69	0.340865
275.92	0.344675		275.92	0.34861		275.92	0.338716
276.15	0.343974		276.15	0.346865		276.15	0.341161
276.38	0.348291		276.38	0.343304		276.38	0.340405
276.63	0.350702		276.63	0.344592		276.63	0.336706
276.87	0.339253		276.87	0.356755		276.87	0.326991
277.1	0.339198		277.1	0.339945		277.1	0.340857
277.33	0.339729		277.33	0.345154		277.33	0.332117
277.57	0.340874		277.57	0.341975		277.57	0.343151
277.8	0.335296		277.8	0.344809		277.8	0.345895
278.04	0.346994		278.04	0.347597		278.04	0.331409
278.27	0.337838		278.27	0.34089		278.27	0.341271
278.51	0.339167		278.51	0.343999		278.51	0.339834
278.74	0.348518		278.74	0.325264		278.74	0.346217
278.97	0.34164		278.97	0.337252		278.97	0.338108
279.2	0.329577		279.2	0.343276		279.2	0.344148
279.68	0.3648		279.68	0.326758		279.68	0.325442
279.91	0.348827		279.91	0.342405		279.91	0.328768
280.14	0.334761		280.14	0.330931		280.14	0.348309
280.37	0.336811		280.37	0.338752		280.37	0.338437
280.6	0.334938		280.6	0.337326		280.6	0.335737
280.83	0.327711		280.83	0.332026		280.83	0.348263
281.06	0.336242		281.06	0.337135		281.06	0.337623
281.31	0.33903		281.31	0.333534		281.31	0.338436
281.54	0.336911		281.54	0.333865		281.54	0.337224
281.77	0.337285		281.77	0.335436		281.77	0.335279
282	0.334327		282	0.332439		282	0.338234
282.23	0.344068		282.23	0.334134		282.23	0.332799
282.48	0.344098		282.48	0.338235		282.48	0.322668
282.71	0.329738		282.71	0.338462		282.71	0.3338
283.17	0.336483		283.17	0.334076		283.17	0.33444
283.4	0.335049		283.4	0.334415		283.4	0.332536
283.64	0.323263		283.64	0.339021		283.64	0.336717
283.87	0.33138		283.87	0.33054		283.87	0.33108
284.1	0.333519		284.1	0.33384		284.1	0.331641
284.33	0.335194		284.33	0.334478		284.33	0.329328
284.56	0.329364		284.56	0.333506		284.56	0.33013
284.79	0.326413		284.79	0.337027		284.79	0.33256
285.02	0.331127		285.02	0.330392		285.02	0.331481
285.25	0.333333		285.25	0.326256		285.25	0.33641
285.5	0.329823		285.5	0.331747		285.5	0.33143
285.73	0.328054		285.73	0.334596		285.73	0.33935
285.96	0.339228		285.96	0.32505		285.96	0.325722
286.42	0.32641		286.42	0.334004		286.42	0.338586
286.65	0.316725		286.65	0.346961		286.65	0.332313
286.89	0.331148		286.89	0.330713		286.89	0.33114
287.12	0.332439		287.12	0.335696		287.12	0.324866
287.35	0.330462		287.35	0.333597		287.35	0.32594
287.58	0.332717		287.58	0.333477		287.58	0.326806
287.81	0.326552		287.81	0.331504		287.81	0.325944
288.04	0.328109		288.04	0.328483		288.04	0.327408
288.27	0.343809		288.27	0.324058		288.27	0.313133
288.52	0.34232		288.52	0.318723		288.52	0.316957
288.75	0.323802		288.75	0.326448		288.75	0.32775
288.98	0.327394		288.98	0.320067		288.98	0.330539
289.21	0.318042		289.21	0.331014		289.21	0.325943
289.69	0.327055		289.69	0.330568		289.69	0.320377
289.92	0.310367		289.92	0.333782		289.92	0.333851
290.15	0.32166		290.15	0.32869		290.15	0.32765
290.38	0.317527		290.38	0.320173		290.38	0.3373
290.61	0.330399		290.61	0.322992		290.61	0.312609
290.85	0.322732		290.85	0.321815		290.85	0.324453
291.08	0.326975		291.08	0.318174		291.08	0.323851
291.31	0.318734		291.31	0.323054		291.31	0.321212
291.54	0.32521		291.54	0.320897		291.54	0.319893
291.77	0.321469		291.77	0.323125		291.77	0.321406
292	0.325953		292	0.324197		292	0.318851
292.23	0.324572		292.23	0.321343		292.23	0.326085
292.46	0.327979		292.46	0.317437		292.46	0.320583
292.71	0.321567		292.71	0.320959		292.71	0.323474
292.96	0.320738		292.96	0.321285		292.96	0.320977
293.42	0.320683		293.42	0.32402		293.42	0.321297
293.66	0.321322		293.66	0.322319		293.66	0.322359
293.91	0.321385		293.91	0.324066		293.91	0.320549
294.14	0.324237		294.14	0.31846		294.14	0.320304
294.37	0.326751		294.37	0.31938		294.37	0.322868
294.6	0.316134		294.6	0.324047		294.6	0.322819
294.84	0.32965		294.84	0.314675		294.84	0.324675
295.07	0.324377		295.07	0.322969		295.07	0.321654
295.3	0.317171		295.3	0.323487		295.3	0.322342
295.53	0.32757		295.53	0.321308		295.53	0.317122
295.76	0.322252		295.76	0.321977		295.76	0.321772
295.99	0.319037		295.99	0.324873		295.99	0.32509
296.22	0.327294		296.22	0.31867		296.22	0.320036
296.47	0.325067		296.47	0.325001		296.47	0.324932
296.71	0.325682		296.71	0.326009		296.71	0.326309
297.18	0.32381		297.18	0.319375		297.18	0.322814
297.41	0.320746		297.41	0.325978		297.41	0.325276
297.65	0.320325		297.65	0.325479		297.65	0.317195
297.89	0.323541		297.89	0.323565		297.89	0.324894
298.13	0.309865		298.13	0.333546		298.13	0.328588
298.36	0.320783		298.36	0.320157		298.36	0.32206
298.59	0.315865		298.59	0.320069		298.59	0.333066
298.84	0.325278		298.84	0.322063		298.84	0.315659
299.07	0.324487		299.07	0.32798		299.07	0.316533
299.3	0.323853		299.3	0.324438		299.3	0.323709
299.53	0.322065		299.53	0.323907		299.53	0.323028
299.77	0.319305		299.77	0.324213		299.77	0.322482
300.01	0.313684		300.01	0.319201		300.01	0.330115
300.24	0.316381		300.24	0.332412		300.24	0.317207
300.47	0.322239		300.47	0.321548		300.47	0.322213
300.71	0.3195		300.71	0.318765		300.71	0.318736
301.17	0.325515		301.17	0.316779		301.17	0.314706
301.4	0.32242		301.4	0.322274		301.4	0.318306
301.64	0.320171		301.64	0.320412		301.64	0.319418
301.89	0.332129		301.89	0.315562		301.89	0.306309
302.12	0.318223		302.12	0.317954		302.12	0.317822
302.35	0.312314		302.35	0.315863		302.35	0.316823
302.58	0.323821		302.58	0.319338		302.58	0.316841
302.83	0.316615		302.83	0.316955		302.83	0.31743
303.06	0.313969		303.06	0.313828		303.06	0.320203
303.31	0.313901		303.31	0.31792		303.31	0.322178
303.54	0.31567		303.54	0.314604		303.54	0.320726
303.77	0.305467		303.77	0.322097		303.77	0.320435
304	0.32203		304	0.315514		304	0.316456
304.23	0.316078		304.23	0.316119		304.23	0.315803
304.46	0.317077		304.46	0.314671		304.46	0.316252
304.93	0.321152		304.93	0.316551		304.93	0.310298
305.16	0.317793		305.16	0.31252		305.16	0.314687
305.39	0.31698		305.39	0.316656		305.39	0.320363
305.62	0.325139		305.62	0.306907		305.62	0.309954
305.87	0.313424		305.87	0.314295		305.87	0.311281
306.11	0.327008		306.11	0.311811		306.11	0.312181
306.34	0.309984		306.34	0.315178		306.34	0.316837
306.59	0.319268		306.59	0.316193		306.59	0.312539
306.82	0.321905		306.82	0.313843		306.82	0.315252
307.05	0.315875		307.05	0.315701		307.05	0.319424
307.28	0.320178		307.28	0.311372		307.28	0.30745
307.51	0.31576		307.51	0.315374		307.51	0.313865
307.75	0.314411		307.75	0.316491		307.75	0.314098
307.98	0.315163		307.98	0.318144		307.98	0.305693
308.21	0.309535		308.21	0.309017		308.21	0.320448
308.67	0.314936		308.67	0.308624		308.67	0.31544
308.92	0.314442		308.92	0.307944		308.92	0.313614
309.15	0.308977		309.15	0.317131		309.15	0.309893
309.38	0.309773		309.38	0.324198		309.38	0.314029
309.61	0.314369		309.61	0.314029		309.61	0.316602
309.84	0.31374		309.84	0.314674		309.84	0.313586
310.07	0.329352		310.07	0.302768		310.07	0.31888
310.3	0.311948		310.3	0.316589		310.3	0.316463
310.53	0.311077		310.53	0.317202		310.53	0.319722
310.77	0.310127		310.77	0.315402		310.77	0.322471
311.01	0.306363		311.01	0.324839		311.01	0.319797
311.26	0.316505		311.26	0.317569		311.26	0.316926
311.5	0.315749		311.5	0.308024		311.5	0.324226
311.74	0.315179		311.74	0.313867		311.74	0.315954
311.97	0.316298		311.97	0.314242		311.97	0.32046
312.21	0.321598		312.21	0.319013		312.21	0.310389
312.68	0.316082		312.68	0.314035		312.68	0.314882
312.91	0.315679		312.91	0.312467		312.91	0.307854
313.14	0.309386		313.14	0.316471		313.14	0.319143
313.38	0.31673		313.38	0.309534		313.38	0.312736
313.63	0.316104		313.63	0.313651		313.63	0.312245
313.86	0.308362		313.86	0.312702		313.86	0.317935
314.09	0.314672		314.09	0.313416		314.09	0.313912
314.32	0.312136		314.32	0.315496		314.32	0.320368
314.56	0.312282		314.56	0.317052		314.56	0.315666
314.8	0.315762		314.8	0.321131		314.8	0.314107
315.03	0.313722		315.03	0.315121		315.03	0.316157
315.26	0.304391		315.26	0.319513		315.26	0.315097
315.49	0.31544		315.49	0.311767		315.49	0.314793
315.73	0.309485		315.73	0.314399		315.73	0.318116
315.96	0.312426		315.96	0.311639		315.96	0.311934
316.42	0.313136		316.42	0.314382		316.42	0.314481
316.65	0.309022		316.65	0.307535		316.65	0.316443
316.88	0.311031		316.88	0.31246		316.88	0.309509
317.11	0.311703		317.11	0.315624		317.11	0.317672
317.34	0.303712		317.34	0.319068		317.34	0.31622
317.57	0.311444		317.57	0.315769		317.57	0.317787
317.82	0.319028		317.82	0.307253		317.82	0.31572
318.07	0.312452		318.07	0.310064		318.07	0.316484
318.3	0.323958		318.3	0.30718		318.3	0.310862
318.53	0.315806		318.53	0.306667		318.53	0.313527
318.76	0.308614		318.76	0.314148		318.76	0.310238
318.99	0.306465		318.99	0.318387		318.99	0.314147
319.22	0.314519		319.22	0.312278		319.22	0.312203
319.45	0.305731		319.45	0.315896		319.45	0.311373
319.92	0.305939		319.92	0.315779		319.92	0.308282
320.15	0.306596		320.15	0.308796		320.15	0.314607
320.38	0.313324		320.38	0.31032		320.38	0.309356
320.61	0.302435		320.61	0.31929		320.61	0.308275
320.84	0.309352		320.84	0.309147		320.84	0.308502
321.07	0.312439		321.07	0.314311		321.07	0.31225
321.3	0.313632		321.3	0.313468		321.3	0.3119
321.53	0.307917		321.53	0.316418		321.53	0.308665
321.76	0.311937		321.76	0.312835		321.76	0.311228
322.01	0.319058		322.01	0.31309		322.01	0.306852
322.26	0.310963		322.26	0.320421		322.26	0.304616
322.5	0.308302		322.5	0.30613		322.5	0.312567
322.74	0.309694		322.74	0.310667		322.74	0.312639
322.97	0.328075		322.97	0.300994		322.97	0.303932
323.21	0.310727		323.21	0.311522		323.21	0.310751
323.68	0.309502		323.68	0.31063		323.68	0.312868
323.91	0.302439		323.91	0.318418		323.91	0.309143
324.14	0.307423		324.14	0.308178		324.14	0.305399
324.37	0.309593		324.37	0.311087		324.37	0.30932
324.6	0.310435		324.6	0.310075		324.6	0.30949
324.83	0.309768		324.83	0.311322		324.83	0.311909
325.06	0.307712		325.06	0.316048		325.06	0.31224
325.31	0.309886		325.31	0.310192		325.31	0.312922
325.54	0.312092		325.54	0.308156		325.54	0.309752
325.77	0.303864		325.77	0.309956		325.77	0.31318
326.02	0.29982		326.02	0.317332		326.02	0.312848
326.25	0.307816		326.25	0.310843		326.25	0.311342
326.48	0.306413		326.48	0.309574		326.48	0.308013
326.71	0.317437		326.71	0.304856		326.71	0.301708
327.17	0.31065		327.17	0.308804		327.17	0.304545
327.4	0.306368		327.4	0.307778		327.4	0.309854
327.65	0.309802		327.65	0.311952		327.65	0.308246
327.9	0.308978		327.9	0.301561		327.9	0.319461
328.13	0.311649		328.13	0.30503		328.13	0.310321
328.36	0.308517		328.36	0.308726		328.36	0.309757
328.61	0.31086		328.61	0.306082		328.61	0.307057
328.84	0.307472		328.84	0.30675		328.84	0.309778
329.08	0.312411		329.08	0.305966		329.08	0.302623
329.31	0.311359		329.31	0.304486		329.31	0.305155
329.56	0.317476		329.56	0.303821		329.56	0.299703
329.81	0.305635		329.81	0.310182		329.81	0.305183
330.04	0.307531		330.04	0.308115		330.04	0.308354
330.27	0.307015		330.27	0.308989		330.27	0.307996
330.5	0.306005		330.5	0.30871		330.5	0.312286
330.73	0.304093		330.73	0.305062		330.73	0.305845
330.98	0.301899		330.98	0.305893		330.98	0.307208
331.22	0.308034		331.22	0.299957		331.22	0.304009
331.46	0.30276		331.46	0.304345		331.46	0.304895
331.92	0.310204		331.92	0.302426		331.92	0.30537
332.15	0.314799		332.15	0.296204		332.15	0.300997
332.4	0.302711		332.4	0.30118		332.4	0.308109
332.63	0.292689		332.63	0.305813		332.63	0.313499
332.86	0.300908		332.86	0.302062		332.86	0.30903
333.09	0.306774		333.09	0.304095		333.09	0.304131
333.32	0.316094		333.32	0.288711		333.32	0.304195
333.57	0.308949		333.57	0.298849		333.57	0.304202
333.8	0.308241		333.8	0.309766		333.8	0.302994
334.03	0.313939		334.03	0.309198		334.03	0.297863
334.26	0.29775		334.26	0.31092		334.26	0.30933
334.49	0.309813		334.49	0.308821		334.49	0.305367
334.74	0.3097		334.74	0.307771		334.74	0.303529
334.98	0.298286		334.98	0.307723		334.98	0.308991
335.21	0.308585		335.21	0.308059		335.21	0.307356
335.68	0.311253		335.68	0.301978		335.68	0.304769
335.91	0.310001		335.91	0.311104		335.91	0.293895
336.15	0.303194		336.15	0.308179		336.15	0.303627
336.39	0.313932		336.39	0.305499		336.39	0.301569
336.62	0.305137		336.62	0.302385		336.62	0.313478
336.85	0.312643		336.85	0.30545		336.85	0.302907
337.08	0.305348		337.08	0.313519		337.08	0.305133
337.31	0.304839		337.31	0.306766		337.31	0.309395
337.54	0.304077		337.54	0.310499		337.54	0.306425
337.79	0.313437		337.79	0.312514		337.79	0.301048
338.02	0.303527		338.02	0.31439		338.02	0.300083
338.25	0.307973		338.25	0.307925		338.25	0.308102
338.48	0.303449		338.48	0.308739		338.48	0.305812
338.71	0.310608		338.71	0.300626		338.71	0.303765
338.96	0.308588		338.96	0.308791		338.96	0.309622
339.42	0.308499		339.42	0.30418		339.42	0.305321
339.65	0.307891		339.65	0.307247		339.65	0.305861
339.88	0.300783		339.88	0.305826		339.88	0.308391
340.11	0.304241		340.11	0.30116		340.11	0.312599
340.34	0.297828		340.34	0.305303		340.34	0.314869
340.59	0.295467		340.59	0.3123		340.59	0.304233
340.84	0.304568		340.84	0.301683		340.84	0.302749
341.07	0.299977		341.07	0.306573		341.07	0.30845
341.32	0.305162		341.32	0.303457		341.32	0.303381
341.55	0.303571		341.55	0.302463		341.55	0.302967
341.78	0.321773		341.78	0.29327		341.78	0.296957
342.01	0.310664		342.01	0.301174		342.01	0.300162
342.24	0.306162		342.24	0.307408		342.24	0.30743
342.47	0.301654		342.47	0.305194		342.47	0.302153
342.72	0.303913		342.72	0.304064		342.72	0.307023
342.95	0.302002		342.95	0.308753		342.95	0.304245
343.43	0.310334		343.43	0.295188		343.43	0.303478
343.66	0.304706		343.66	0.305209		343.66	0.305085
343.89	0.31323		343.89	0.296968		343.89	0.298802
344.13	0.303122		344.13	0.303204		344.13	0.302674
344.37	0.308688		344.37	0.300151		344.37	0.30616
344.6	0.289761		344.6	0.311057		344.6	0.314182
344.83	0.307675		344.83	0.308105		344.83	0.29922
345.06	0.301356		345.06	0.305662		345.06	0.307982
345.29	0.313182		345.29	0.298561		345.29	0.300258
345.52	0.302691		345.52	0.300872		345.52	0.302437
345.77	0.305059		345.77	0.304022		345.77	0.293919
346	0.302664		346	0.30146		346	0.301876
346.23	0.307999		346.23	0.289551		346.23	0.30545
346.46	0.305571		346.46	0.30079		346.46	0.305639
346.94	0.305618		346.94	0.305571		346.94	0.303811
347.18	0.301775		347.18	0.30762		347.18	0.302605
347.42	0.305861		347.42	0.307297		347.42	0.307842
347.65	0.293077		347.65	0.305452		347.65	0.313471
347.88	0.301579		347.88	0.30574		347.88	0.304681
348.11	0.304168		348.11	0.309054		348.11	0.301778
348.36	0.304017		348.36	0.306969		348.36	0.304014
348.59	0.306398		348.59	0.305993		348.59	0.302609
348.82	0.301989		348.82	0.307153		348.82	0.305858
349.05	0.31183		349.05	0.304636		349.05	0.298534
349.28	0.305101		349.28	0.302521		349.28	0.301378
349.51	0.309412		349.51	0.289267		349.51	0.301321
349.74	0.309244		349.74	0.301528		349.74	0.292228
349.99	0.297071		349.99	0.303382		349.99	0.302547
350.22	0.304311		350.22	0.30206		350.22	0.30263
350.45	0.304495		350.45	0.297971		350.45	0.300535
350.91	0.302251		350.91	0.296639		350.91	0.30111
351.14	0.305099		351.14	0.299964		351.14	0.294937
351.38	0.300742		351.38	0.295384		351.38	0.300874
351.62	0.299102		351.62	0.300687		351.62	0.300211
351.85	0.304318		351.85	0.300383		351.85	0.301299
352.1	0.304333		352.1	0.302456		352.1	0.296211
352.33	0.303558		352.33	0.303392		352.33	0.30205
352.58	0.300097		352.58	0.298596		352.58	0.304308
352.81	0.284527		352.81	0.30931		352.81	0.306163
353.04	0.309321		353.04	0.29796		353.04	0.295719
353.29	0.297546		353.29	0.298418		353.29	0.295037
353.52	0.310993		353.52	0.293101		353.52	0.292906
353.75	0.295425		353.75	0.303409		353.75	0.304166
353.98	0.293568		353.98	0.298116		353.98	0.299316
354.21	0.309732		354.21	0.290495		354.21	0.296773
354.46	0.300428		354.46	0.293416		354.46	0.303156
354.92	0.289168		354.92	0.306311		354.92	0.29852
355.15	0.287909		355.15	0.301107		355.15	0.304984
355.38	0.292458		355.38	0.304064		355.38	0.297478
355.61	0.295979		355.61	0.298573		355.61	0.305447
355.84	0.296714		355.84	0.300105		355.84	0.300181
356.07	0.298178		356.07	0.296771		356.07	0.296051
356.32	0.29693		356.32	0.297534		356.32	0.296536
356.55	0.295497		356.55	0.302088		356.55	0.299415
356.8	0.299844		356.8	0.300238		356.8	0.299919
357.03	0.296106		357.03	0.296761		357.03	0.298132
357.26	0.29777		357.26	0.298058		357.26	0.295172
357.49	0.299068		357.49	0.293547		357.49	0.295384
357.72	0.293441		357.72	0.294597		357.72	0.296962
357.97	0.300615		357.97	0.290259		357.97	0.294126
358.2	0.293152		358.2	0.294446		358.2	0.294401
358.66	0.292885		358.66	0.28967		358.66	0.299445
358.89	0.288385		358.89	0.29439		358.89	0.296226
359.14	0.289805		359.14	0.29367		359.14	0.295525
359.39	0.305672		359.39	0.287677		359.39	0.291651
359.62	0.30035		359.62	0.291962		359.62	0.292688
359.85	0.295964		359.85	0.293475		359.85	0.292561
360.08	0.286462		360.08	0.292398		360.08	0.297141
360.31	0.293426		360.31	0.297234		360.31	0.28534
360.54	0.300817		360.54	0.292517		360.54	0.291666
360.77	0.31233		360.77	0.272378		360.77	0.297293
361	0.294751		361	0.292968		361	0.294281
361.24	0.298013		361.24	0.292146		361.24	0.28584
361.48	0.293927		361.48	0.294839		361.48	0.293234
361.71	0.289528		361.71	0.293526		361.71	0.292946
362.19	0.296802		362.19	0.289919		362.19	0.292279
362.42	0.291769		362.42	0.291392		362.42	0.292839
362.65	0.291809		362.65	0.290383		362.65	0.290807
362.9	0.288848		362.9	0.295555		362.9	0.291597
363.15	0.2868		363.15	0.295399		363.15	0.293801
363.38	0.297083		363.38	0.286391		363.38	0.292526
363.61	0.28571		363.61	0.297889		363.61	0.292401
363.84	0.29547		363.84	0.294241		363.84	0.292289
364.07	0.282536		364.07	0.292603		364.07	0.303862
364.3	0.297217		364.3	0.289286		364.3	0.289497
364.53	0.295088		364.53	0.285357		364.53	0.295555
364.76	0.278205		364.76	0.297194		364.76	0.300601
364.99	0.300993		364.99	0.293086		364.99	0.284922
365.23	0.293806		365.23	0.294972		365.23	0.296223
365.46	0.304031		365.46	0.286866		365.46	0.291103
365.92	0.292816		365.92	0.299035		365.92	0.296149
366.17	0.299649		366.17	0.291659		366.17	0.287692
366.4	0.296901		366.4	0.293145		366.4	0.291954
366.63	0.2936		366.63	0.295019		366.63	0.296381
366.87	0.286562		366.87	0.295482		366.87	0.296956
367.1	0.293528		367.1	0.291404		367.1	0.294068
367.34	0.295657		367.34	0.290103		367.34	0.29324
367.57	0.283123		367.57	0.297384		367.57	0.295494
367.8	0.29435		367.8	0.293011		367.8	0.294639
368.03	0.287879		368.03	0.292433		368.03	0.301688
368.26	0.289735		368.26	0.295585		368.26	0.29668
368.51	0.296293		368.51	0.292052		368.51	0.290655
368.75	0.292663		368.75	0.293229		368.75	0.293108
368.98	0.295225		368.98	0.294197		368.98	0.295577
369.22	0.293339		369.22	0.293115		369.22	0.292546
369.45	0.297493		369.45	0.291961		369.45	0.292546
369.92	0.293245		369.92	0.293597		369.92	0.295158
370.17	0.289404		370.17	0.298651		370.17	0.299945
370.4	0.294503		370.4	0.295776		370.4	0.291721
370.63	0.293646		370.63	0.293727		370.63	0.294628
370.88	0.296249		370.88	0.291191		370.88	0.288559
371.11	0.279713		371.11	0.300736		371.11	0.29255
371.34	0.29068		371.34	0.289816		371.34	0.298504
371.57	0.289131		371.57	0.295624		371.57	0.291246
371.8	0.292237		371.8	0.29015		371.8	0.293614
372.03	0.293707		372.03	0.290998		372.03	0.291296
372.27	0.289863		372.27	0.296247		372.27	0.292891
372.5	0.288537		372.5	0.290694		372.5	0.296769
372.73	0.300388		372.73	0.283049		372.73	0.289564
372.97	0.299933		372.97	0.286007		372.97	0.29006
373.22	0.292474		373.22	0.290186		373.22	0.29634
373.47	0.282903		373.47	0.299808		373.47	0.302289
373.7	0.29574		373.7	0.295907		373.7	0.296353
374.16	0.301467		374.16	0.291613		374.16	0.29192
374.39	0.297451		374.39	0.29535		374.39	0.292199
374.62	0.278214		374.62	0.305547		374.62	0.301239
374.85	0.295167		374.85	0.292032		374.85	0.291801
375.09	0.288426		375.09	0.292466		375.09	0.298108
375.32	0.291951		375.32	0.292954		375.32	0.294094
375.55	0.296364		375.55	0.289515		375.55	0.28712
375.78	0.289215		375.78	0.29784		375.78	0.291946
376.01	0.290459		376.01	0.292828		376.01	0.295713
376.24	0.294272		376.24	0.293857		376.24	0.290872
376.47	0.294608		376.47	0.296177		376.47	0.297215
376.7	0.295881		376.7	0.294198		376.7	0.297921
376.95	0.286013		376.95	0.302916		376.95	0.296071
377.41	0.29602		377.41	0.292546		377.41	0.293434
377.64	0.296961		377.64	0.289116		377.64	0.292923
377.87	0.291959		377.87	0.293124		377.87	0.293918
378.1	0.29489		378.1	0.293644		378.1	0.293466
378.34	0.307072		378.34	0.286125		378.34	0.291803
378.57	0.289505		378.57	0.294447		378.57	0.295049
378.8	0.288614		378.8	0.297398		378.8	0.295988
379.03	0.302175		379.03	0.286321		379.03	0.287504
379.26	0.297629		379.26	0.289701		379.26	0.29167
379.51	0.293613		379.51	0.290115		379.51	0.289273
379.75	0.28638		379.75	0.292376		379.75	0.294244
379.98	0.290277		379.98	0.294225		379.98	0.288498
380.22	0.295067		380.22	0.294911		380.22	0.295022
380.45	0.298597		380.45	0.289692		380.45	0.290711
380.91	0.300105		380.91	0.288983		380.91	0.289913
381.14	0.293328		381.14	0.293816		381.14	0.294856
381.39	0.28922		381.39	0.296214		381.39	0.293566
381.62	0.292809		381.62	0.293764		381.62	0.289428
381.85	0.295585		381.85	0.294851		381.85	0.294563
382.08	0.295394		382.08	0.296148		382.08	0.293458
382.31	0.296589		382.31	0.291934		382.31	0.287478
382.56	0.290833		382.56	0.294471		382.56	0.293695
382.79	0.284053		382.79	0.288996		382.79	0.296951
383.02	0.290013		383.02	0.291873		383.02	0.288115
383.25	0.285463		383.25	0.292301		383.25	0.295236
383.5	0.295252		383.5	0.29244		383.5	0.285308
383.73	0.292151		383.73	0.293377		383.73	0.293472
383.96	0.291041		383.96	0.293513		383.96	0.294446
384.42	0.291706		384.42	0.290522		384.42	0.290772
384.65	0.292848		384.65	0.290734		384.65	0.289419
384.9	0.294238		384.9	0.294237		384.9	0.290525
385.13	0.2922		385.13	0.293216		385.13	0.293583
385.36	0.297533		385.36	0.296817		385.36	0.28465
385.59	0.292307		385.59	0.294591		385.59	0.295102
385.82	0.299353		385.82	0.287677		385.82	0.29797
386.05	0.286595		386.05	0.302825		386.05	0.29558
386.29	0.27641		386.29	0.306395		386.29	0.302196
386.52	0.287913		386.52	0.301282		386.52	0.289805
386.75	0.290498		386.75	0.295271		386.75	0.293231
386.99	0.289663		386.99	0.292884		386.99	0.290454
387.22	0.293831		387.22	0.290298		387.22	0.291871
387.46	0.288723		387.46	0.295936		387.46	0.294341
387.92	0.291451		387.92	0.294405		387.92	0.293144
388.16	0.290546		388.16	0.287914		388.16	0.29454
388.4	0.294538		388.4	0.29538		388.4	0.289081
388.63	0.28643		388.63	0.295551		388.63	0.297019
388.86	0.292491		388.86	0.296662		388.86	0.289847
389.09	0.289945		389.09	0.294938		389.09	0.294117
389.34	0.286591		389.34	0.292579		389.34	0.29383
389.58	0.309997		389.58	0.279308		389.58	0.295695
389.81	0.294133		389.81	0.291257		389.81	0.293611
390.04	0.296041		390.04	0.285249		390.04	0.29171
390.28	0.288201		390.28	0.297151		390.28	0.296648
390.51	0.292973		390.51	0.292626		390.51	0.293402
390.74	0.291747		390.74	0.293628		390.74	0.290625
390.97	0.292024		390.97	0.291248		390.97	0.292729
391.2	0.293029		391.2	0.294453		391.2	0.291518
391.66	0.294285		391.66	0.294373		391.66	0.293342
391.89	0.290403		391.89	0.292538		391.89	0.293059
392.12	0.287016		392.12	0.294572		392.12	0.291413
392.37	0.29472		392.37	0.293394		392.37	0.293885
392.6	0.296483		392.6	0.29401		392.6	0.294507
392.83	0.298885		392.83	0.288843		392.83	0.291272
393.06	0.292467		393.06	0.291202		393.06	0.289332
393.31	0.290666		393.31	0.29287		393.31	0.286463
393.54	0.290575		393.54	0.289253		393.54	0.290172
393.77	0.293192		393.77	0.288014		393.77	0.288794
394	0.294264		394	0.284544		394	0.282191
394.23	0.292467		394.23	0.291119		394.23	0.280414
394.47	0.28975		394.47	0.287431		394.47	0.286819
394.7	0.279471		394.7	0.292406		394.7	0.292123
395.16	0.288224		395.16	0.282955		395.16	0.295821
395.39	0.296051		395.39	0.294805		395.39	0.282144
395.62	0.287911		395.62	0.291242		395.62	0.293846
395.85	0.288897		395.85	0.291509		395.85	0.295594
396.08	0.292338		396.08	0.293163		396.08	0.287499
396.33	0.294543		396.33	0.294383		396.33	0.287074
396.56	0.291315		396.56	0.29188		396.56	0.292805
396.79	0.291113		396.79	0.290357		396.79	0.28853
397.04	0.284553		397.04	0.2896		397.04	0.289847
397.27	0.27892		397.27	0.29737		397.27	0.29371
397.5	0.279293		397.5	0.291568		397.5	0.296139
397.75	0.288069		397.75	0.292272		397.75	0.28966
397.98	0.287067		397.98	0.288781		397.98	0.285151
398.21	0.297172		398.21	0.283893		398.21	0.282935
398.67	0.292917		398.67	0.294924		398.67	0.285159
398.92	0.28316		398.92	0.293715		398.92	0.287125
399.15	0.292773		399.15	0.287718		399.15	0.289509
399.38	0.292915		399.38	0.287804		399.38	0.286281
399.61	0.290779		399.61	0.285698		399.61	0.293523
399.84	0.299964		399.84	0.28354		399.84	0.286496
400.07	0.290593		400.07	0.286458		400.07	0.292949
400.3	0.284756		400.3	0.289447		400.3	0.289797
400.55	0.289581		400.55	0.288918		400.55	0.291501
400.8	0.287179		400.8	0.28739		400.8	0.289431
401.03	0.279901		401.03	0.295464		401.03	0.291634
401.26	0.292835		401.26	0.294886		401.26	0.285279
401.49	0.290989		401.49	0.29073		401.49	0.288281
401.72	0.293264		401.72	0.284351		401.72	0.286386
401.95	0.287151		401.95	0.289487		401.95	0.287362
402.42	0.28737		402.42	0.287673		402.42	0.291958
402.65	0.288271		402.65	0.288061		402.65	0.287668
402.88	0.291109		402.88	0.288707		402.88	0.287183
403.11	0.293689		403.11	0.287247		403.11	0.283063
403.34	0.287455		403.34	0.282981		403.34	0.287564
403.57	0.287386		403.57	0.286891		403.57	0.286723
403.82	0.291343		403.82	0.292307		403.82	0.28035
404.05	0.291457		404.05	0.284316		404.05	0.282228
404.28	0.280768		404.28	0.293036		404.28	0.290196
404.53	0.282891		404.53	0.28751		404.53	0.293599
404.76	0.287579		404.76	0.288733		404.76	0.287689
405	0.294441		405	0.286407		405	0.280153
405.23	0.286303		405.23	0.281136		405.23	0.284561
405.48	0.291583		405.48	0.282281		405.48	0.284136
405.71	0.2858		405.71	0.281645		405.71	0.287555
406.17	0.294962		406.17	0.277056		406.17	0.279982
406.41	0.281961		406.41	0.28611		406.41	0.283929
406.64	0.282474		406.64	0.281818		406.64	0.290708
406.87	0.287268		406.87	0.280674		406.87	0.287058
407.1	0.284167		407.1	0.283599		407.1	0.284234
407.33	0.271334		407.33	0.282804		407.33	0.291862
407.56	0.281491		407.56	0.286741		407.56	0.286769
407.79	0.280069		407.79	0.281482		407.79	0.281449
408.02	0.28346		408.02	0.284635		408.02	0.283905
408.25	0.306424		408.25	0.269708		408.25	0.272867
408.49	0.285798		408.49	0.277798		408.49	0.276404
408.72	0.280954		408.72	0.285733		408.72	0.285313
408.96	0.279563		408.96	0.281776		408.96	0.287661
409.42	0.27748		409.42	0.278614		409.42	0.280906
409.66	0.28175		409.66	0.282512		409.66	0.278738
409.89	0.279868		409.89	0.284709		409.89	0.275423
410.12	0.282466		410.12	0.28501		410.12	0.272524
410.36	0.282311		410.36	0.279094		410.36	0.278595
410.6	0.278306		410.6	0.278447		410.6	0.280246
410.83	0.27618		410.83	0.279021		410.83	0.278799
411.06	0.275515		411.06	0.278379		411.06	0.277106
411.29	0.277703		411.29	0.281052		411.29	0.281245
411.52	0.28033		411.52	0.27683		411.52	0.27984
411.75	0.2856		411.75	0.281898		411.75	0.281502
411.98	0.275974		411.98	0.282148		411.98	0.284878
412.23	0.277603		412.23	0.276739		412.23	0.276658
412.46	0.271757		412.46	0.28118		412.46	0.278063
412.94	0.27533		412.94	0.278415		412.94	0.277255
413.17	0.270356		413.17	0.277984		413.17	0.28566
413.4	0.27899		413.4	0.279457		413.4	0.278553
413.63	0.271093		413.63	0.27939		413.63	0.277517
413.86	0.281796		413.86	0.277332		413.86	0.277872
414.09	0.27592		414.09	0.279454		414.09	0.281626
414.32	0.276774		414.32	0.276893		414.32	0.277334
414.56	0.275767		414.56	0.280011		414.56	0.281222
414.8	0.277797		414.8	0.277744		414.8	0.281458
415.03	0.283647		415.03	0.281431		415.03	0.283922
415.26	0.284658		415.26	0.277566		415.26	0.280776
415.49	0.282175		415.49	0.278486		415.49	0.279339
415.74	0.28194		415.74	0.278799		415.74	0.276262
415.97	0.278904		415.97	0.278098		415.97	0.276998
416.2	0.276644		416.2	0.281886		416.2	0.27847
416.68	0.274196		416.68	0.280194		416.68	0.279609
416.91	0.281917		416.91	0.279136		416.91	0.278947
417.16	0.28081		417.16	0.273813		417.16	0.279378
417.39	0.277926		417.39	0.282116		417.39	0.276959
417.62	0.276635		417.62	0.278248		417.62	0.282117
417.85	0.2729		417.85	0.290946		417.85	0.279154
418.08	0.275248		418.08	0.277236		418.08	0.287515
418.33	0.283288		418.33	0.281229		418.33	0.278484
418.56	0.278885		418.56	0.281873		418.56	0.279242
418.79	0.276106		418.79	0.276605		418.79	0.28129
419.02	0.279573		419.02	0.28302		419.02	0.283407
419.25	0.285673		419.25	0.27822		419.25	0.273108
419.48	0.278771		419.48	0.279364		419.48	0.281865
419.72	0.288831		419.72	0.272181		419.72	0.269988
419.96	0.278178		419.96	0.276627		419.96	0.282194
420.42	0.282562		420.42	0.280415		420.42	0.277023
420.66	0.27686		420.66	0.280332		420.66	0.279808
420.89	0.281512		420.89	0.277157		420.89	0.278332
421.12	0.276507		421.12	0.276336		421.12	0.278157
421.35	0.279156		421.35	0.279743		421.35	0.275101
421.58	0.283925		421.58	0.275001		421.58	0.275074
421.83	0.278048		421.83	0.281192		421.83	0.27776
422.06	0.272738		422.06	0.283041		422.06	0.278221
422.3	0.274161		422.3	0.27921		422.3	0.280628
422.55	0.27944		422.55	0.27797		422.55	0.27959
422.78	0.278952		422.78	0.280574		422.78	0.280475
423.01	0.283275		423.01	0.276381		423.01	0.271344
423.26	0.279194		423.26	0.277737		423.26	0.277069
423.49	0.280529		423.49	0.27598		423.49	0.27749
423.72	0.277159		423.72	0.277595		423.72	0.276246
423.95	0.279151		423.95	0.281226		423.95	0.279623
424.2	0.273067		424.2	0.280477		424.2	0.277456
424.66	0.277021		424.66	0.280374		424.66	0.276605
424.89	0.27518		424.89	0.27668		424.89	0.276141
425.12	0.275322		425.12	0.281592		425.12	0.277085
425.35	0.263543		425.35	0.284777		425.35	0.28568
425.59	0.278489		425.59	0.277641		425.59	0.277871
425.82	0.280898		425.82	0.281004		425.82	0.281097
426.05	0.278695		426.05	0.280213		426.05	0.281092
426.28	0.280249		426.28	0.274994		426.28	0.278757
426.51	0.280289		426.51	0.282232		426.51	0.280479
426.74	0.290588		426.74	0.276917		426.74	0.272495
426.99	0.284046		426.99	0.278371		426.99	0.277584
427.22	0.280864		427.22	0.279962		427.22	0.279174
427.45	0.279002		427.45	0.290075		427.45	0.276923
427.91	0.272871		427.91	0.285796		427.91	0.290333
428.14	0.284912		428.14	0.277925		428.14	0.286163
428.37	0.287357		428.37	0.283305		428.37	0.281338
428.61	0.282579		428.61	0.287913		428.61	0.275508
428.85	0.282856		428.85	0.282753		428.85	0.283391
429.08	0.286668		429.08	0.283878		429.08	0.284454
429.31	0.285878		429.31	0.287189		429.31	0.272933
429.55	0.281933		429.55	0.278465		429.55	0.279602
429.78	0.286472		429.78	0.281496		429.78	0.284032
430.01	0.284782		430.01	0.27977		430.01	0.284448
430.24	0.284651		430.24	0.284878		430.24	0.282471
430.47	0.272112		430.47	0.292024		430.47	0.284864
430.7	0.28194		430.7	0.283279		430.7	0.283781
431.18	0.276548		431.18	0.28405		431.18	0.288402
431.41	0.283314		431.41	0.280579		431.41	0.282107
431.64	0.284211		431.64	0.282313		431.64	0.288477
431.87	0.289067		431.87	0.278702		431.87	0.28423
432.1	0.286657		432.1	0.285358		432.1	0.282985
432.35	0.286031		432.35	0.28951		432.35	0.282459
432.58	0.28187		432.58	0.289009		432.58	0.290121
432.81	0.284609		432.81	0.283678		432.81	0.283713
433.04	0.287779		433.04	0.285972		433.04	0.28425
433.27	0.297354		433.27	0.278696		433.27	0.28495
433.52	0.295079		433.52	0.278348		433.52	0.284572
433.77	0.284124		433.77	0.283543		433.77	0.284333
434	0.283281		434	0.288193		434	0.283526
434.23	0.286599		434.23	0.287618		434.23	0.286782
434.46	0.302261		434.46	0.277077		434.46	0.278662
434.92	0.285803		434.92	0.286164		434.92	0.286033
435.15	0.288229		435.15	0.279023		435.15	0.284748
435.4	0.302728		435.4	0.281492		435.4	0.27378
435.63	0.285946		435.63	0.281895		435.63	0.284158
435.86	0.287659		435.86	0.279272		435.86	0.282069
436.11	0.279107		436.11	0.285159		436.11	0.278734
436.35	0.259174		436.35	0.292044		436.35	0.300782
436.6	0.281597		436.6	0.289193		436.6	0.28421
436.83	0.27996		436.83	0.287647		436.83	0.290393
437.06	0.28844		437.06	0.282108		437.06	0.290452
437.29	0.287709		437.29	0.282827		437.29	0.287463
437.53	0.283479		437.53	0.285189		437.53	0.286332
437.76	0.285772		437.76	0.286152		437.76	0.286076
437.99	0.279042		437.99	0.28841		437.99	0.287548
438.22	0.284892		438.22	0.284999		438.22	0.285109
438.45	0.290184		438.45	0.284975		438.45	0.282841
438.7	0.284759		438.7	0.286589		438.7	0.280652
439.16	0.286115		439.16	0.28658		439.16	0.285305
439.39	0.279532		439.39	0.287298		439.39	0.282171
439.62	0.285514		439.62	0.28187		439.62	0.284616
439.85	0.28426		439.85	0.281857		439.85	0.282883
440.08	0.28252		440.08	0.28283		440.08	0.28065
440.31	0.288822		440.31	0.282826		440.31	0.277352
440.54	0.275077		440.54	0.289804		440.54	0.287119
440.78	0.284955		440.78	0.283896		440.78	0.283149
441.01	0.285753		441.01	0.279625		441.01	0.283622
441.24	0.279667		441.24	0.282048		441.24	0.284285
441.47	0.285911		441.47	0.283199		441.47	0.28289
441.7	0.290781		441.7	0.279335		441.7	0.281883
442.16	0.282901		442.16	0.283206		442.16	0.282893
442.39	0.288818		442.39	0.279264		442.39	0.280919
442.64	0.285508		442.64	0.282422		442.64	0.284071
442.87	0.28065		442.87	0.284542		442.87	0.283808
443.1	0.283769		443.1	0.283898		443.1	0.284333
443.33	0.278515		443.33	0.284248		443.33	0.277238
443.56	0.280073		443.56	0.284523		443.56	0.284404
443.81	0.282492		443.81	0.282207		443.81	0.281301
444.04	0.294896		444.04	0.275145		444.04	0.275959
444.27	0.281849		444.27	0.282662		444.27	0.284488
444.52	0.288558		444.52	0.284863		444.52	0.284579
444.77	0.281999		444.77	0.289276		444.77	0.283725
445	0.28384		445	0.282787		445	0.282372
445.23	0.28119		445.23	0.288418		445.23	0.285392
445.46	0.284628		445.46	0.284337		445.46	0.283034
445.92	0.28979		445.92	0.282793		445.92	0.282417
446.15	0.272886		446.15	0.285445		446.15	0.290669
446.38	0.279244		446.38	0.28311		446.38	0.283646
446.61	0.281702		446.61	0.279954		446.61	0.278344
446.85	0.27912		446.85	0.285762		446.85	0.281119
447.08	0.285943		447.08	0.283304		447.08	0.282753
447.32	0.28295		447.32	0.286016		447.32	0.286034
447.57	0.283394		447.57	0.284676		447.57	0.27793
447.82	0.277756		447.82	0.289329		447.82	0.281915
448.05	0.278475		448.05	0.281904		448.05	0.291621
448.28	0.270617		448.28	0.290789		448.28	0.284595
448.53	0.282535		448.53	0.276929		448.53	0.280536
448.77	0.286429		448.77	0.272522		448.77	0.281049
449	0.278267		449	0.278341		449	0.283392
449.23	0.280567		449.23	0.282551		449.23	0.282881
449.48	0.285726		449.48	0.278933		449.48	0.278341
449.73	0.282552		449.73	0.28287		449.73	0.286578
449.97	0.273709		449.97	0.287187		449.97	0.285104
450.2	0.277737		450.2	0.283983		450.2	0.28428
450.68	0.29031		450.68	0.274684		450.68	0.290007
450.91	0.292257		450.91	0.280856		450.91	0.278886
451.14	0.291626		451.14	0.276971		451.14	0.280403
451.38	0.283822		451.38	0.277398		451.38	0.281779
451.61	0.278868		451.61	0.285933		451.61	0.284199
451.84	0.283748		451.84	0.281934		451.84	0.280317
452.07	0.282462		452.07	0.283066		452.07	0.283472
452.3	0.284265		452.3	0.280798		452.3	0.280937
452.53	0.292615		452.53	0.275078		452.53	0.278307
452.76	0.267455		452.76	0.288235		452.76	0.28731
452.99	0.281413		452.99	0.284747		452.99	0.28584
453.22	0.284383		453.22	0.279988		453.22	0.281629
453.46	0.28014		453.46	0.282368		453.46	0.280492
453.7	0.283963		453.7	0.282163		453.7	0.282874
454.16	0.277384		454.16	0.286828		454.16	0.281788
454.39	0.292426		454.39	0.284545		454.39	0.275029
454.63	0.280806		454.63	0.280588		454.63	0.281606
454.86	0.279094		454.86	0.279397		454.86	0.281509
455.09	0.281132		455.09	0.27939		455.09	0.279478
455.33	0.27997		455.33	0.278703		455.33	0.284327
455.58	0.285865		455.58	0.275157		455.58	0.278978
455.81	0.278067		455.81	0.277994		455.81	0.277939
456.04	0.284696		456.04	0.280089		456.04	0.278215
456.29	0.285585		456.29	0.28486		456.29	0.275554
456.52	0.287061		456.52	0.27597		456.52	0.276969
456.75	0.280737		456.75	0.27908		456.75	0.277182
456.98	0.282074		456.98	0.279547		456.98	0.278379
457.21	0.282733		457.21	0.2811		457.21	0.282166
457.68	0.286966		457.68	0.276743		457.68	0.282291
457.91	0.28166		457.91	0.281596		457.91	0.276744
458.14	0.283486		458.14	0.271828		458.14	0.278686
458.39	0.277759		458.39	0.280961		458.39	0.27828
458.62	0.278671		458.62	0.279359		458.62	0.27897
458.85	0.272213		458.85	0.281549		458.85	0.283238
459.09	0.267419		459.09	0.280401		459.09	0.286179
459.32	0.272378		459.32	0.282728		459.32	0.281894
459.56	0.278581		459.56	0.277226		459.56	0.275192
459.79	0.278221		459.79	0.274947		459.79	0.280831
460.02	0.27975		460.02	0.274309		460.02	0.279941
460.26	0.279806		460.26	0.272618		460.26	0.281576
460.51	0.283037		460.51	0.279012		460.51	0.274951
460.76	0.270196		460.76	0.281245		460.76	0.279558
460.99	0.282896		460.99	0.278954		460.99	0.272151
461.22	0.284965		461.22	0.272906		461.22	0.273129
461.45	0.288848		461.45	0.275776		461.45	0.269376
461.91	0.273243		461.91	0.282183		461.91	0.281574
462.14	0.276957		462.14	0.278238		462.14	0.275805
462.38	0.267489		462.38	0.279684		462.38	0.283827
462.61	0.279014		462.61	0.280642		462.61	0.277344
462.84	0.287409		462.84	0.272578		462.84	0.268013
463.07	0.284016		463.07	0.27685		463.07	0.264134
463.3	0.273819		463.3	0.272954		463.3	0.272226
463.53	0.273196		463.53	0.274341		463.53	0.274463
463.76	0.275864		463.76	0.275289		463.76	0.273847
463.99	0.273345		463.99	0.273779		463.99	0.274876
464.22	0.283746		464.22	0.275324		464.22	0.26893
464.46	0.274518		464.46	0.274943		464.46	0.275539
464.7	0.269029		464.7	0.27574		464.7	0.27723
465.16	0.272579		465.16	0.275523		465.16	0.273898
465.39	0.274619		465.39	0.274169		465.39	0.273212
465.63	0.273361		465.63	0.276755		465.63	0.274885
465.86	0.265875		465.86	0.281177		465.86	0.274947
466.09	0.269323		466.09	0.27361		466.09	0.273068
466.32	0.272302		466.32	0.273184		466.32	0.279515
466.55	0.265432		466.55	0.280871		466.55	0.275698
466.8	0.276686		466.8	0.274633		466.8	0.276681
467.03	0.272443		467.03	0.276265		467.03	0.279292
467.26	0.285536		467.26	0.27006		467.26	0.275403
467.51	0.277775		467.51	0.274274		467.51	0.269952
467.74	0.264371		467.74	0.277021		467.74	0.280609
467.97	0.274682		467.97	0.274494		467.97	0.272824
468.2	0.2696		468.2	0.272646		468.2	0.276754
468.68	0.274945		468.68	0.27479		468.68	0.275265
468.92	0.274026		468.92	0.273455		468.92	0.271519
469.15	0.267565		469.15	0.273713		469.15	0.277722
469.39	0.273404		469.39	0.27208		469.39	0.276516
469.62	0.273632		469.62	0.273792		469.62	0.274577
469.85	0.279887		469.85	0.273128		469.85	0.265985
470.08	0.262751		470.08	0.282994		470.08	0.273255
470.32	0.283814		470.32	0.268107		470.32	0.270079
470.56	0.288707		470.56	0.270578		470.56	0.262714
470.79	0.276062		470.79	0.27098		470.79	0.268959
471.02	0.273375		471.02	0.274447		471.02	0.274178
471.25	0.268956		471.25	0.274335		471.25	0.275709
471.48	0.268356		471.48	0.267897		471.48	0.276747
471.73	0.272502		471.73	0.272616		471.73	0.273882
471.97	0.27263		471.97	0.272386		471.97	0.273984
472.2	0.281838		472.2	0.262234		472.2	0.271928
472.67	0.268779		472.67	0.274363		472.67	0.275858
472.9	0.271166		472.9	0.269787		472.9	0.272046
473.13	0.272923		473.13	0.272201		473.13	0.270877
473.36	0.272937		473.36	0.273541		473.36	0.269522
473.59	0.273681		473.59	0.269843		473.59	0.272475
473.82	0.275537		473.82	0.269364		473.82	0.2741
474.05	0.272045		474.05	0.270277		474.05	0.270678
474.28	0.271899		474.28	0.270905		474.28	0.270196
474.52	0.270281		474.52	0.270455		474.52	0.272264
474.75	0.27561		474.75	0.267478		474.75	0.266912
474.98	0.268708		474.98	0.26842		474.98	0.266872
475.21	0.271947		475.21	0.268761		475.21	0.266293
475.67	0.269277		475.67	0.268055		475.67	0.269668
475.92	0.274779		475.92	0.262287		475.92	0.272934
476.15	0.266175		476.15	0.269605		476.15	0.26522
476.38	0.267838		476.38	0.262397		476.38	0.270766
476.61	0.262773		476.61	0.272366		476.61	0.268861
476.84	0.263825		476.84	0.270983		476.84	0.269193
477.09	0.272671		477.09	0.270697		477.09	0.266631
477.33	0.26804		477.33	0.267476		477.33	0.268484
477.57	0.265115		477.57	0.270601		477.57	0.268284
477.8	0.266621		477.8	0.265186		477.8	0.269192
478.03	0.275481		478.03	0.263346		478.03	0.265173
478.26	0.271		478.26	0.264248		478.26	0.271752
478.51	0.270278		478.51	0.26763		478.51	0.263092
478.74	0.261346		478.74	0.268841		478.74	0.270813
478.97	0.269411		478.97	0.268076		478.97	0.269513
479.2	0.264878		479.2	0.263166		479.2	0.266956
479.66	0.263293		479.66	0.273519		479.66	0.267189
479.89	0.268805		479.89	0.267877		479.89	0.267318
480.14	0.262789		480.14	0.266601		480.14	0.26861
480.37	0.266335		480.37	0.274224		480.37	0.263442
480.6	0.268234		480.6	0.271366		480.6	0.2704
480.83	0.269292		480.83	0.269617		480.83	0.268091
481.06	0.267224		481.06	0.271222		481.06	0.268554
481.31	0.263672		481.31	0.272524		481.31	0.270804
481.54	0.276966		481.54	0.266617		481.54	0.263417
481.77	0.263137		481.77	0.272016		481.77	0.274846
482	0.271716		482	0.263968		482	0.265316
482.23	0.262976		482.23	0.265917		482.23	0.269107
482.46	0.262801		482.46	0.263219		482.46	0.26298
482.93	0.262284		482.93	0.266499		482.93	0.263217
483.16	0.254209		483.16	0.270048		483.16	0.273743
483.39	0.270164		483.39	0.263726		483.39	0.26111
483.62	0.265983		483.62	0.265671		483.62	0.266347
483.85	0.247483		483.85	0.274232		483.85	0.276285
484.08	0.26695		484.08	0.263186		484.08	0.270864
484.33	0.26612		484.33	0.266156		484.33	0.265724
484.56	0.270784		484.56	0.267382		484.56	0.265834
484.79	0.267836		484.79	0.267357		484.79	0.271807
485.02	0.269519		485.02	0.268005		485.02	0.269476
485.25	0.266575		485.25	0.267538		485.25	0.266887
485.48	0.26279		485.48	0.269527		485.48	0.268683
485.72	0.264917		485.72	0.267799		485.72	0.265284
485.95	0.271827		485.95	0.262169		485.95	0.261004
486.41	0.273997		486.41	0.260588		486.41	0.260415
486.64	0.271471		486.64	0.259642		486.64	0.263887
486.87	0.264067		486.87	0.262469		486.87	0.274463
487.1	0.26224		487.1	0.264426		487.1	0.268334
487.33	0.26574		487.33	0.265477		487.33	0.266784
487.56	0.267005		487.56	0.265741		487.56	0.265254
487.8	0.265683		487.8	0.267576		487.8	0.26774
488.03	0.267676		488.03	0.268345		488.03	0.267979
488.26	0.269353		488.26	0.266649		488.26	0.267998
488.49	0.271285		488.49	0.269359		488.49	0.263356
488.73	0.261283		488.73	0.265992		488.73	0.267725
488.98	0.265653		488.98	0.267831		488.98	0.264516
489.21	0.266976		489.21	0.269268		489.21	0.267756
489.67	0.256691		489.67	0.273942		489.67	0.267368
489.91	0.262419		489.91	0.263567		489.91	0.263014
490.15	0.262768		490.15	0.267909		490.15	0.267322
490.38	0.251831		490.38	0.266422		490.38	0.273747
490.61	0.264509		490.61	0.268576		490.61	0.261915
490.85	0.263749		490.85	0.262905		490.85	0.265346
491.08	0.263475		491.08	0.261578		491.08	0.263948
491.32	0.264878		491.32	0.266884		491.32	0.266237
491.55	0.255992		491.55	0.271379		491.55	0.270628
491.79	0.267343		491.79	0.265768		491.79	0.267889
492.02	0.265684		492.02	0.266125		492.02	0.266191
492.25	0.27275		492.25	0.260058		492.25	0.268192
492.48	0.265453		492.48	0.267765		492.48	0.264782
492.71	0.258964		492.71	0.265034		492.71	0.274002
492.96	0.267389		492.96	0.265781		492.96	0.267829
493.2	0.276841		493.2	0.265338		493.2	0.264821
493.66	0.26795		493.66	0.268138		493.66	0.267912
493.91	0.266537		493.91	0.265017		493.91	0.269446
494.16	0.266671		494.16	0.268551		494.16	0.265778
494.39	0.247984		494.39	0.271193		494.39	0.275823
494.62	0.262435		494.62	0.265086		494.62	0.264479
494.85	0.265311		494.85	0.265721		494.85	0.263968
495.08	0.264071		495.08	0.266706		495.08	0.267222
495.31	0.269771		495.31	0.261196		495.31	0.267034
495.54	0.26323		495.54	0.262848		495.54	0.265922
495.78	0.2621		495.78	0.263477		495.78	0.263423
496.01	0.263499		496.01	0.265236		496.01	0.263265
496.24	0.268312		496.24	0.262286		496.24	0.264402
496.47	0.266773		496.47	0.264414		496.47	0.266813
496.7	0.269621		496.7	0.263412		496.7	0.264967
497.16	0.275054		497.16	0.259012		497.16	0.260934
497.39	0.264501		497.39	0.265371		497.39	0.265127
497.62	0.263484		497.62	0.267567		497.62	0.263949
497.86	0.267683		497.86	0.266395		497.86	0.263921
498.09	0.265079		498.09	0.268265		498.09	0.267657
498.32	0.26462		498.32	0.27452		498.32	0.267861
498.56	0.261552		498.56	0.268905		498.56	0.267543
498.79	0.274506		498.79	0.260316		498.79	0.260177
499.03	0.263479		499.03	0.265291		499.03	0.26623
499.26	0.271807		499.26	0.26246		499.26	0.263733
[truncated: 771 more rows]

## Sheet: Meibum + N94 relax C,G,H
Meibomian gland secretion + N-94: Time dependent relaxation															Meibomian gland secretion + N-94: Fourier transform
Time	delta Pi		Time	delta Pi		Time	delta Pi								ν	lg ν	Ereal	Eim	tan Phi
0	1.11718		0	1.18142		0	1.12141								1	0	27.613	0.629333	0.0227912
0.23	1.01816		0.23	1.01436		0.23	1.01848								0.9	-0.0457575	27.6067	0.69895	0.0253181
0.69	0.897443		0.69	0.910593		0.69	0.903964								0.8	-0.09691	27.5979	0.785834	0.0284744
0.92	0.963611		0.92	0.903428		0.92	0.895961								0.7	-0.154902	27.5851	0.897289	0.032528
1.15	0.980568		1.15	0.905451		1.15	0.903981								0.6	-0.221849	27.5654	1.04539	0.037924
1.4	0.838555		1.4	0.866696		1.4	0.844749								0.5	-0.30103	27.5329	1.2516	0.0454583
1.63	0.791815		1.63	0.806498		1.63	0.777686								0.4	-0.39794	27.4734	1.55794	0.0567072
1.86	0.874266		1.86	0.793991		1.86	0.767743								0.3	-0.522879	27.3467	2.05862	0.0752787
2.09	0.858538		2.09	0.777508		2.09	0.784955								0.2	-0.69897	26.9973	3.01089	0.111526
2.32	0.755023		2.32	0.748209		2.32	0.755768								0.1	-1	25.3843	5.311	0.209224
2.57	0.685265		2.57	0.733489		2.57	0.744246								0.09	-1.04576	24.9578	5.69252	0.228086
2.8	0.773866		2.8	0.736996		2.8	0.739138								0.08	-1.09691	24.4116	6.10372	0.250033
3.03	0.740317		3.03	0.730453		3.03	0.72223								0.07	-1.1549	23.7043	6.53153	0.275542
3.26	0.702239		3.26	0.69998		3.26	0.685781								0.06	-1.22185	22.7812	6.94488	0.304852
3.49	0.667493		3.49	0.686219		3.49	0.674288								0.05	-1.30103	21.5767	7.27923	0.337366
3.73	0.696258		3.73	0.684233		3.73	0.680509								0.04	-1.39794	20.029	7.41391	0.370158
4.19	0.689489		4.19	0.673708		4.19	0.670803								0.03	-1.52288	18.1253	7.1563	0.394824
4.42	0.639467		4.42	0.652075		4.42	0.649458								0.02	-1.69897	15.9703	6.29751	0.394326
4.67	0.633796		4.67	0.641135		4.67	0.642069								0.01	-2	13.5751	4.87595	0.359183
4.9	0.644552		4.9	0.646085		4.9	0.644363								0.009	-2.04576	13.2717	4.71146	0.355
5.13	0.639338		5.13	0.63257		5.13	0.627092								0.008	-2.09691	12.9359	4.53593	0.350645
5.36	0.60522		5.36	0.614848		5.36	0.609932								0.007	-2.1549	12.5578	4.34003	0.345605
5.59	0.615666		5.59	0.606453		5.59	0.607881								0.006	-2.22185	12.1265	4.10737	0.338711
5.84	0.603892		5.84	0.614353		5.84	0.611755								0.005	-2.30103	11.6341	3.81095	0.327567
6.07	0.602561		6.07	0.603737		6.07	0.599702								0.004	-2.39794	11.0829	3.41023	0.307702
6.3	0.582077		6.3	0.589855		6.3	0.589069								0.003	-2.52288	10.4987	2.85308	0.271754
6.53	0.584199		6.53	0.584695		6.53	0.586106								0.002	-2.69897	9.94738	2.09145	0.210251
6.76	0.58343		6.76	0.579753		6.76	0.579817								0.001	-3	9.53725	1.11718	0.117139
7.01	0.570932		7.01	0.567612		7.01	0.571456								0.0009	-3.04576	9.50875	1.01001	0.106219
7.24	0.562894		7.24	0.562867		7.24	0.566239								0.0008	-3.09691	9.48296	0.901482	0.0950633
7.47	0.548135		7.47	0.565457		7.47	0.566409								0.0007	-3.1549	9.45999	0.791727	0.0836922
7.93	0.561049		7.93	0.560786		7.93	0.558165								0.0006	-3.22185	9.4399	0.680891	0.0721291
8.18	0.558386		8.18	0.551295		8.18	0.54932								0.0005	-3.30103	9.42277	0.569132	0.0603996
8.41	0.544873		8.41	0.551782		8.41	0.541344								0.0004	-3.39794	9.40867	0.456627	0.0485325
8.64	0.545868		8.64	0.545609		8.64	0.540524								0.0003	-3.52288	9.39765	0.343592	0.0365615
8.87	0.537809		8.87	0.541597		8.87	0.546594								0.0002	-3.69897	9.38975	0.230376	0.0245348
9.1	0.51924		9.1	0.534779		9.1	0.547982								0.0001	-4	9.38499	0.118074	0.0125811
9.33	0.528729		9.33	0.529919		9.33	0.534352								9e-05	-4.04576	9.38469	0.10706	0.011408
9.56	0.537572		9.56	0.526045		9.56	0.520383								8e-05	-4.09691	9.38442	0.0961488	0.0102456
9.81	0.543018		9.81	0.516934		9.81	0.518048								7e-05	-4.1549	9.38418	0.0853845	0.00909876
10.04	0.527623		10.04	0.513056		10.04	0.522321								6e-05	-4.22185	9.38398	0.0748414	0.00797545
10.27	0.519587		10.27	0.513075		10.27	0.521338								5e-05	-4.30103	9.3838	0.0646533	0.00688988
10.5	0.508623		10.5	0.520882		10.5	0.521495								4e-05	-4.39794	9.38365	0.0550872	0.00587055
10.74	0.503645		10.74	0.513489		10.74	0.515865								3e-05	-4.52288	9.38354	0.0467662	0.00498386
10.97	0.503097		10.97	0.503557		10.97	0.514346								2e-05	-4.69897	9.38344	0.0415592	0.00442899
11.43	0.507237		11.43	0.494815		11.43	0.512948								1e-05	-5	9.38328	0.048809	0.00520171
11.66	0.48889		11.66	0.507369		11.66	0.509741
11.89	0.489243		11.89	0.510608		11.89	0.500149
12.12	0.48859		12.12	0.504909		12.12	0.497502
12.35	0.487757		12.35	0.503309		12.35	0.490934
12.58	0.468469		12.58	0.514284		12.58	0.493248
12.82	0.471624		12.82	0.50617		12.82	0.492205
13.05	0.472906		13.05	0.490635		13.05	0.49446
13.28	0.48752		13.28	0.485337		13.28	0.488143
13.51	0.477719		13.51	0.484694		13.51	0.486587
13.74	0.479412		13.74	0.477158		13.74	0.48343
13.97	0.47668		13.97	0.476002		13.97	0.478318
14.22	0.478109		14.22	0.476463		14.22	0.476428
14.68	0.481571		14.68	0.473575		14.68	0.469854
14.91	0.475288		14.91	0.471007		14.91	0.472705
15.14	0.45924		15.14	0.472943		15.14	0.483818
15.37	0.451197		15.37	0.473038		15.37	0.485765
15.6	0.46691		15.6	0.467017		15.6	0.473073
15.85	0.473141		15.85	0.462405		15.85	0.465454
16.08	0.455859		16.08	0.473351		16.08	0.46579
16.31	0.453099		16.31	0.474057		16.31	0.464843
16.54	0.453831		16.54	0.466849		16.54	0.462319
16.77	0.470024		16.77	0.451911		16.77	0.458065
17.01	0.473581		17.01	0.451339		17.01	0.45508
17.24	0.470789		17.24	0.452312		17.24	0.453899
17.47	0.46226		17.47	0.451243		17.47	0.451497
17.93	0.448904		17.93	0.453737		17.93	0.450359
18.16	0.439401		18.16	0.456448		18.16	0.460151
18.39	0.438988		18.39	0.448783		18.39	0.471229
18.62	0.442662		18.62	0.441539		18.62	0.4688
18.87	0.446044		18.87	0.445776		18.87	0.455179
19.1	0.441631		19.1	0.453568		19.1	0.445801
19.33	0.460099		19.33	0.440359		19.33	0.440541
19.56	0.452411		19.56	0.438197		19.56	0.444392
19.79	0.444238		19.79	0.441517		19.79	0.446245
20.04	0.421514		20.04	0.448535		20.04	0.45295
20.29	0.424228		20.29	0.44428		20.29	0.451492
20.52	0.436346		20.52	0.438328		20.52	0.445326
20.75	0.448447		20.75	0.430789		20.75	0.437764
20.98	0.441544		20.98	0.434162		20.98	0.438294
21.44	0.426215		21.44	0.438674		21.44	0.440111
21.67	0.42941		21.67	0.43853		21.67	0.43706
21.9	0.440414		21.9	0.434514		21.9	0.430072
22.14	0.439874		22.14	0.431672		22.14	0.430454
22.37	0.428703		22.37	0.429053		22.37	0.432244
22.6	0.433414		22.6	0.424667		22.6	0.437918
22.84	0.428034		22.84	0.424697		22.84	0.434269
23.09	0.436809		23.09	0.4219		23.09	0.425291
23.34	0.437943		23.34	0.424176		23.34	0.418881
23.57	0.43035		23.57	0.422774		23.57	0.421876
23.8	0.417535		23.8	0.428204		23.8	0.426262
24.05	0.424663		24.05	0.426938		24.05	0.423399
24.28	0.419955		24.28	0.425464		24.28	0.423581
24.51	0.429446		24.51	0.420914		24.51	0.421641
24.74	0.421923		24.74	0.420504		24.74	0.420573
24.97	0.426632		24.97	0.420513		24.97	0.415855
25.22	0.416134		25.22	0.427078		25.22	0.419788
25.68	0.411999		25.68	0.423932		25.68	0.421069
25.91	0.400042		25.91	0.425308		25.91	0.42565
26.14	0.410096		26.14	0.425919		26.14	0.420986
26.37	0.404238		26.37	0.431567		26.37	0.418195
26.6	0.402618		26.6	0.42417		26.6	0.415212
26.85	0.404315		26.85	0.418565		26.85	0.419121
27.08	0.404935		27.08	0.411114		27.08	0.419951
27.31	0.412559		27.31	0.41408		27.31	0.415362
27.54	0.415503		27.54	0.414707		27.54	0.40879
27.77	0.415099		27.77	0.412649		27.77	0.408252
28.02	0.411663		28.02	0.412543		28.02	0.411794
28.25	0.407587		28.25	0.415873		28.25	0.40954
28.48	0.412408		28.48	0.412204		28.48	0.408388
28.73	0.413309		28.73	0.40535		28.73	0.408341
29.19	0.406626		29.19	0.41138		29.19	0.408995
29.44	0.401752		29.44	0.422102		29.44	0.403146
29.68	0.401686		29.68	0.424186		29.68	0.401128
29.92	0.401648		29.92	0.416537		29.92	0.402815
30.15	0.407121		30.15	0.408025		30.15	0.408854
30.38	0.40241		30.38	0.405706		30.38	0.406884
30.61	0.394261		30.61	0.410593		30.61	0.413146
30.86	0.393555		30.86	0.413087		30.86	0.411358
31.1	0.396647		31.1	0.411958		31.1	0.409394
31.33	0.401338		31.33	0.405185		31.33	0.405477
31.56	0.400397		31.56	0.399718		31.56	0.411885
31.8	0.407678		31.8	0.398251		31.8	0.409071
32.03	0.407926		32.03	0.399184		32.03	0.39889
32.26	0.403021		32.26	0.404303		32.26	0.398676
32.49	0.398713		32.49	0.404156		32.49	0.403131
32.72	0.390898		32.72	0.410544		32.72	0.404558
33.18	0.405549		33.18	0.402491		33.18	0.40396
33.41	0.398223		33.41	0.398322		33.41	0.409455
33.66	0.396305		33.66	0.396836		33.66	0.406859
33.89	0.396955		33.89	0.40404		33.89	0.402005
34.12	0.395491		34.12	0.412798		34.12	0.394711
34.35	0.407171		34.35	0.402964		34.35	0.395865
34.6	0.41027		34.6	0.394776		34.6	0.394954
34.83	0.405091		34.83	0.391601		34.83	0.400307
35.06	0.390386		35.06	0.401777		35.06	0.398837
35.29	0.392952		35.29	0.398074		35.29	0.396974
35.52	0.39319		35.52	0.397641		35.52	0.400169
35.75	0.397817		35.75	0.396257		35.75	0.399926
35.99	0.397873		35.99	0.39347		35.99	0.396657
36.22	0.398851		36.22	0.400615		36.22	0.391534
36.69	0.39009		36.69	0.407395		36.69	0.396515
36.93	0.389792		36.93	0.401077		36.93	0.400131
37.16	0.384725		37.16	0.397865		37.16	0.40841
37.39	0.372507		37.39	0.405891		37.39	0.406603
37.62	0.382417		37.62	0.406028		37.62	0.402555
37.85	0.396214		37.85	0.397558		37.85	0.397228
38.08	0.392635		38.08	0.40172		38.08	0.399645
38.31	0.388417		38.31	0.404289		38.31	0.398294
38.54	0.400054		38.54	0.393718		38.54	0.394227
38.77	0.407609		38.77	0.386415		38.77	0.390976
39.02	0.405423		39.02	0.391366		39.02	0.388212
39.25	0.388535		39.25	0.400412		39.25	0.393053
39.48	0.387431		39.48	0.400589		39.48	0.39098
39.95	0.391365		39.95	0.394928		39.95	0.389708
40.18	0.398068		40.18	0.389845		40.18	0.385087
40.41	0.397202		40.41	0.390971		40.41	0.390827
40.65	0.393457		40.65	0.391293		40.65	0.39125
40.88	0.399772		40.88	0.387694		40.88	0.391534
41.12	0.405357		41.12	0.386642		41.12	0.387001
41.35	0.39349		41.35	0.388576		41.35	0.387933
41.58	0.388527		41.58	0.390156		41.58	0.388317
41.82	0.392096		41.82	0.387668		41.82	0.387236
42.06	0.391562		42.06	0.384624		42.06	0.384814
42.29	0.398713		42.29	0.388724		42.29	0.388563
42.52	0.387976		42.52	0.390247		42.52	0.391777
42.75	0.386182		42.75	0.390425		42.75	0.390394
42.98	0.39905		42.98	0.373601		42.98	0.385349
43.46	0.402267		43.46	0.372591		43.46	0.386142
43.69	0.40274		43.69	0.378573		43.69	0.388687
43.92	0.381248		43.92	0.394604		43.92	0.388148
44.15	0.392761		44.15	0.394983		44.15	0.388256
44.38	0.391039		44.38	0.394924		44.38	0.393037
44.61	0.379644		44.61	0.392		44.61	0.398356
44.84	0.383292		44.84	0.389886		44.84	0.393822
45.09	0.383917		45.09	0.394059		45.09	0.386024
45.32	0.383818		45.32	0.398679		45.32	0.381503
45.55	0.392683		45.55	0.393907		45.55	0.38341
45.78	0.392634		45.78	0.385389		45.78	0.385977
46.01	0.389312		46.01	0.385682		46.01	0.389006
46.26	0.384585		46.26	0.390814		46.26	0.388601
46.51	0.389037		46.51	0.38557		46.51	0.383393
46.74	0.395409		46.74	0.383199		46.74	0.379393
46.97	0.388061		46.97	0.385217		46.97	0.381722
47.43	0.384776		47.43	0.38697		47.43	0.383255
47.66	0.392123		47.66	0.384362		47.66	0.381516
47.89	0.390969		47.89	0.382524		47.89	0.384507
48.13	0.38562		48.13	0.390967		48.13	0.387413
48.37	0.389266		48.37	0.390863		48.37	0.383871
48.62	0.383564		48.62	0.390639		48.62	0.380797
48.85	0.402486		48.85	0.376266		48.85	0.379248
49.08	0.391939		49.08	0.373864		49.08	0.386198
49.31	0.393733		49.31	0.37591		49.31	0.385357
49.54	0.384541		49.54	0.382333		49.54	0.391126
49.77	0.391374		49.77	0.380423		49.77	0.386203
50	0.375454		50	0.380733		50	0.389813
50.24	0.379035		50.24	0.384002		50.24	0.385964
50.47	0.381827		50.47	0.381625		50.47	0.385548
50.93	0.390201		50.93	0.381018		50.93	0.383781
51.16	0.383873		51.16	0.381664		51.16	0.383463
51.41	0.380288		51.41	0.382773		51.41	0.382939
51.64	0.3813		51.64	0.379583		51.64	0.385117
51.87	0.382287		51.87	0.380604		51.87	0.386109
52.1	0.378565		52.1	0.381223		52.1	0.383212
52.33	0.378748		52.33	0.380432		52.33	0.38382
52.56	0.376099		52.56	0.375918		52.56	0.387983
52.81	0.375739		52.81	0.380853		52.81	0.383408
53.04	0.377519		53.04	0.385241		53.04	0.377239
53.29	0.368323		53.29	0.387297		53.29	0.378381
53.52	0.377101		53.52	0.375176		53.52	0.384723
53.75	0.374418		53.75	0.375841		53.75	0.386741
53.98	0.374088		53.98	0.37744		53.98	0.385472
54.46	0.375228		54.46	0.383849		54.46	0.380923
54.69	0.387992		54.69	0.376389		54.69	0.378619
54.92	0.394075		54.92	0.381034		54.92	0.370891
55.15	0.385237		55.15	0.376331		55.15	0.372432
55.38	0.379265		55.38	0.375591		55.38	0.376144
55.61	0.376747		55.61	0.373909		55.61	0.380344
55.84	0.377823		55.84	0.38011		55.84	0.379067
56.07	0.380187		56.07	0.374882		56.07	0.381931
56.31	0.38344		56.31	0.375201		56.31	0.378359
56.54	0.375823		56.54	0.377528		56.54	0.374649
56.77	0.376224		56.77	0.383226		56.77	0.37455
57	0.379744		57	0.378934		57	0.378322
57.23	0.372746		57.23	0.381523		57.23	0.379731
57.48	0.372156		57.48	0.385509		57.48	0.379335
57.94	0.372853		57.94	0.388455		57.94	0.378692
58.17	0.383073		58.17	0.379136		58.17	0.37779
58.4	0.371005		58.4	0.380132		58.4	0.379863
58.65	0.379425		58.65	0.380265		58.65	0.380309
58.88	0.378239		58.88	0.378176		58.88	0.380585
59.11	0.381147		59.11	0.369756		59.11	0.377097
59.34	0.380337		59.34	0.37629		59.34	0.374373
59.57	0.368104		59.57	0.380729		59.57	0.379167
59.8	0.373303		59.8	0.379375		59.8	0.381322
60.03	0.378084		60.03	0.372377		60.03	0.380539
60.28	0.380266		60.28	0.377012		60.28	0.373721
60.51	0.378257		60.51	0.378454		60.51	0.371288
60.74	0.378446		60.74	0.37622		60.74	0.373334
60.97	0.379958		60.97	0.373395		60.97	0.377647
61.44	0.373254		61.44	0.374386		61.44	0.377359
61.67	0.378556		61.67	0.374586		61.67	0.371859
61.9	0.382508		61.9	0.375006		61.9	0.379486
62.13	0.359525		62.13	0.384305		62.13	0.387171
62.36	0.360402		62.36	0.383678		62.36	0.386921
62.59	0.366746		62.59	0.381917		62.59	0.376337
62.82	0.377244		62.82	0.372585		62.82	0.372171
63.05	0.371449		63.05	0.374776		63.05	0.375775
63.28	0.371685		63.28	0.374497		63.28	0.378818
63.52	0.376901		63.52	0.371499		63.52	0.3736
63.75	0.383766		63.75	0.369642		63.75	0.368593
63.98	0.383019		63.98	0.372736		63.98	0.372245
64.44	0.364397		64.44	0.383846		64.44	0.382757
64.69	0.368735		64.69	0.382035		64.69	0.383231
64.93	0.369082		64.93	0.378733		64.93	0.380185
65.18	0.368177		65.18	0.379653		65.18	0.37717
65.41	0.366453		65.41	0.381874		65.41	0.379673
65.64	0.369986		65.64	0.378008		65.64	0.377005
65.87	0.380469		65.87	0.370868		65.87	0.376663
66.1	0.383866		66.1	0.371074		66.1	0.379061
66.33	0.386941		66.33	0.368619		66.33	0.37544
66.57	0.391479		66.57	0.373136		66.57	0.369385
66.8	0.379249		66.8	0.377073		66.8	0.374678
67.03	0.372713		67.03	0.376262		67.03	0.382025
67.27	0.374519		67.27	0.370092		67.27	0.37739
67.51	0.38375		67.51	0.368209		67.51	0.370042
67.74	0.382246		67.74	0.371649		67.74	0.374104
67.98	0.369708		67.98	0.376144		67.98	0.382148
68.45	0.374833		68.45	0.373143		68.45	0.377024
68.69	0.379485		68.69	0.370442		68.69	0.372073
68.94	0.383927		68.94	0.369797		68.94	0.371275
69.17	0.3701		69.17	0.374155		69.17	0.374744
69.4	0.371574		69.4	0.378485		69.4	0.371941
69.63	0.369135		69.63	0.375351		69.63	0.380515
69.86	0.377359		69.86	0.366841		69.86	0.3808
70.11	0.384189		70.11	0.366123		70.11	0.374688
70.34	0.384207		70.34	0.372725		70.34	0.368068
70.57	0.363823		70.57	0.378916		70.57	0.373262
70.8	0.362899		70.8	0.374628		70.8	0.375473
71.03	0.35979		71.03	0.3795		71.03	0.37671
71.26	0.364908		71.26	0.38157		71.26	0.372522
71.5	0.359671		71.5	0.38168		71.5	0.37165
71.73	0.375005		71.73	0.374424		71.73	0.375571
72.19	0.368263		72.19	0.373118		72.19	0.377619
72.42	0.368125		72.42	0.377828		72.42	0.373047
72.67	0.377478		72.67	0.367174		72.67	0.368348
72.91	0.378972		72.91	0.365879		72.91	0.371149
73.14	0.369055		73.14	0.369456		73.14	0.377489
73.38	0.358512		73.38	0.375072		73.38	0.379415
73.61	0.373861		73.61	0.368979		73.61	0.367159
73.84	0.378838		73.84	0.368543		73.84	0.359619
74.07	0.368772		74.07	0.371409		74.07	0.363818
74.3	0.374845		74.3	0.36905		74.3	0.372105
74.53	0.370825		74.53	0.369809		74.53	0.372366
74.76	0.373481		74.76	0.370359		74.76	0.37216
74.99	0.37414		74.99	0.370557		74.99	0.371304
75.22	0.370017		75.22	0.370644		75.22	0.375339
75.69	0.363692		75.69	0.36999		75.69	0.376318
75.92	0.363524		75.92	0.374784		75.92	0.371692
76.15	0.370252		76.15	0.376091		76.15	0.369657
76.38	0.369331		76.38	0.372067		76.38	0.368603
76.61	0.365084		76.61	0.368163		76.61	0.376753
76.84	0.377137		76.84	0.365226		76.84	0.367637
77.07	0.376246		77.07	0.366182		77.07	0.361571
77.32	0.38003		77.32	0.366212		77.32	0.357758
77.57	0.358637		77.57	0.370578		77.57	0.368785
77.8	0.36591		77.8	0.368667		77.8	0.369423
78.03	0.368763		78.03	0.368032		78.03	0.367204
78.26	0.36543		78.26	0.368705		78.26	0.366864
78.49	0.363701		78.49	0.366971		78.49	0.370329
78.72	0.371963		78.72	0.365969		78.72	0.372067
79.18	0.371428		79.18	0.367028		79.18	0.371544
79.41	0.364704		79.41	0.367778		79.41	0.368518
79.65	0.368509		79.65	0.365637		79.65	0.366854
79.88	0.374491		79.88	0.360168		79.88	0.366341
80.12	0.371094		80.12	0.359973		80.12	0.366933
80.35	0.371159		80.35	0.359474		80.35	0.367367
80.59	0.372529		80.59	0.366082		80.59	0.365389
80.82	0.36556		80.82	0.368512		80.82	0.366929
81.05	0.361941		81.05	0.372275		81.05	0.366785
81.28	0.373908		81.28	0.368359		81.28	0.367733
81.51	0.364816		81.51	0.37043		81.51	0.368754
81.76	0.358389		81.76	0.378222		81.76	0.370389
82	0.355459		82	0.379952		82	0.368589
82.23	0.361979		82.23	0.372657		82.23	0.369364
82.7	0.36796		82.7	0.36646		82.7	0.36958
82.93	0.368899		82.93	0.367916		82.93	0.370185
83.16	0.362747		83.16	0.373755		83.16	0.367498
83.39	0.376837		83.39	0.371252		83.39	0.361911
83.62	0.374209		83.62	0.368116		83.62	0.361675
83.85	0.380065		83.85	0.363976		83.85	0.365959
84.1	0.370586		84.1	0.371969		84.1	0.370445
84.33	0.371133		84.33	0.370177		84.33	0.368691
84.56	0.375292		84.56	0.370498		84.56	0.36721
84.79	0.372548		84.79	0.368744		84.79	0.362708
85.02	0.368108		85.02	0.374529		85.02	0.364363
85.25	0.361474		85.25	0.373705		85.25	0.368821
85.48	0.370163		85.48	0.366933		85.48	0.369905
85.73	0.362447		85.73	0.367675		85.73	0.370878
86.19	0.369016		86.19	0.371537		86.19	0.366447
86.42	0.35615		86.42	0.374004		86.42	0.364846
86.66	0.377717		86.66	0.363324		86.66	0.359959
86.9	0.368582		86.9	0.363012		86.9	0.363406
87.15	0.367275		87.15	0.366206		87.15	0.361519
87.38	0.361479		87.38	0.36816		87.38	0.371362
87.61	0.36934		87.61	0.358169		87.61	0.37649
87.84	0.370601		87.84	0.356663		87.84	0.373736
88.07	0.370647		88.07	0.364282		88.07	0.36607
88.32	0.370373		88.32	0.370649		88.32	0.365978
88.55	0.369773		88.55	0.369295		88.55	0.367931
88.78	0.372859		88.78	0.36486		88.78	0.369281
89.01	0.362509		89.01	0.366544		89.01	0.371947
89.24	0.362623		89.24	0.364615		89.24	0.373762
89.49	0.361642		89.49	0.368138		89.49	0.37122
89.72	0.365936		89.72	0.368722		89.72	0.363342
90.18	0.363257		90.18	0.373019		90.18	0.361724
90.41	0.373449		90.41	0.367677		90.41	0.359874
90.65	0.366349		90.65	0.367168		90.65	0.364484
90.88	0.375304		90.88	0.366551		90.88	0.365145
91.12	0.369508		91.12	0.371233		91.12	0.36926
91.37	0.365575		91.37	0.368678		91.37	0.369747
91.6	0.360852		91.6	0.374258		91.6	0.37489
91.83	0.360932		91.83	0.373711		91.83	0.375356
92.06	0.367058		92.06	0.373824		92.06	0.372117
92.29	0.376381		92.29	0.372699		92.29	0.369921
92.53	0.36285		92.53	0.380514		92.53	0.363636
92.77	0.376704		92.77	0.378671		92.77	0.360625
93	0.376359		93	0.371758		93	0.364883
93.23	0.369467		93.23	0.368226		93.23	0.372307
93.71	0.368323		93.71	0.370835		93.71	0.373842
93.94	0.361762		93.94	0.370181		93.94	0.372057
94.17	0.363156		94.17	0.370762		94.17	0.367083
94.4	0.374251		94.4	0.371351		94.4	0.364397
94.64	0.372424		94.64	0.36949		94.64	0.368087
94.87	0.367007		94.87	0.364589		94.87	0.378405
95.1	0.361656		95.1	0.367393		95.1	0.380951
95.33	0.366139		95.33	0.369657		95.33	0.371204
95.56	0.364211		95.56	0.371914		95.56	0.361876
95.79	0.381477		95.79	0.367221		95.79	0.361302
96.02	0.373664		96.02	0.368501		96.02	0.370836
96.27	0.369393		96.27	0.366592		96.27	0.374015
96.52	0.370578		96.52	0.36521		96.52	0.368212
96.75	0.372275		96.75	0.365894		96.75	0.365831
96.98	0.369683		96.98	0.367225		96.98	0.367092
97.44	0.373409		97.44	0.368964		97.44	0.370627
97.67	0.373504		97.67	0.368053		97.67	0.371443
97.9	0.376222		97.9	0.376349		97.9	0.366429
98.13	0.382246		98.13	0.373353		98.13	0.360401
98.36	0.367876		98.36	0.372592		98.36	0.363532
98.59	0.36595		98.59	0.371643		98.59	0.375408
98.83	0.365991		98.83	0.373419		98.83	0.37359
99.06	0.380952		99.06	0.36455		99.06	0.364498
99.29	0.387425		99.29	0.364582		99.29	0.360993
99.53	0.372879		99.53	0.375484		99.53	0.367637
99.77	0.36018		99.77	0.377327		99.77	0.375493
100	0.363075		100	0.37078		100	0.376144
100.23	0.376211		100.23	0.362465		100.23	0.371324
100.69	0.367493		100.69	0.366062		100.69	0.370445
100.92	0.360163		100.92	0.368229		100.92	0.375608
101.17	0.351602		101.17	0.370939		101.17	0.375459
101.4	0.361128		101.4	0.363068		101.4	0.370804
101.63	0.373342		101.63	0.357759		101.63	0.369899
101.86	0.364449		101.86	0.360863		101.86	0.369688
102.09	0.358755		102.09	0.369156		102.09	0.364088
102.32	0.36918		102.32	0.364919		102.32	0.363902
102.55	0.373038		102.55	0.358581		102.55	0.366381
102.79	0.363052		102.79	0.359853		102.79	0.363095
103.02	0.364945		103.02	0.359856		103.02	0.361169
103.25	0.363183		103.25	0.359161		103.25	0.363597
103.48	0.363505		103.48	0.359701		103.48	0.362704
103.94	0.359997		103.94	0.364326		103.94	0.361557
104.19	0.370356		104.19	0.356018		104.19	0.359476
104.43	0.371896		104.43	0.354703		104.43	0.359221
104.66	0.370364		104.66	0.356749		104.66	0.358677
104.9	0.363133		104.9	0.360545		104.9	0.362081
105.13	0.370438		105.13	0.355125		105.13	0.360168
105.36	0.366119		105.36	0.358837		105.36	0.360743
105.6	0.358762		105.6	0.365002		105.6	0.361906
105.84	0.354031		105.84	0.367834		105.84	0.363775
106.07	0.359356		106.07	0.363718		106.07	0.362536
106.3	0.362166		106.3	0.36192		106.3	0.361494
106.53	0.362564		106.53	0.360591		106.53	0.362395
106.78	0.362205		106.78	0.361129		106.78	0.362185
107.01	0.364159		107.01	0.359256		107.01	0.362075
107.24	0.360301		107.24	0.364511		107.24	0.360648
107.47	0.361123		107.47	0.365922		107.47	0.358384
107.95	0.359465		107.95	0.364993		107.95	0.360942
108.19	0.367762		108.19	0.361085		108.19	0.356524
108.42	0.364699		108.42	0.364034		108.42	0.356607
108.65	0.36347		108.65	0.363923		108.65	0.357918
108.89	0.361514		108.89	0.360711		108.89	0.363055
109.12	0.369312		109.12	0.362892		109.12	0.353046
109.36	0.37657		109.36	0.360964		109.36	0.347686
109.59	0.368141		109.59	0.366837		109.59	0.350213
109.83	0.361324		109.83	0.36759		109.83	0.356246
110.06	0.35846		110.06	0.367673		110.06	0.358997
110.29	0.357824		110.29	0.364498		110.29	0.362778
110.52	0.363124		110.52	0.359347		110.52	0.362599
110.75	0.366111		110.75	0.358112		110.75	0.360816
111	0.372125		111	0.353736		111	0.359148
111.23	0.357031		111.23	0.361197		111.23	0.366752
111.69	0.35609		111.69	0.360292		111.69	0.368568
111.92	0.357565		111.92	0.36184		111.92	0.365515
112.15	0.366937		112.15	0.357359		112.15	0.360594
112.38	0.364071		112.38	0.358739		112.38	0.36205
112.61	0.360926		112.61	0.364138		112.61	0.359766
112.85	0.362319		112.85	0.36463		112.85	0.357852
113.08	0.361712		113.08	0.363304		113.08	0.359754
113.31	0.36109		113.31	0.361545		113.31	0.362105
113.54	0.363204		113.54	0.362482		113.54	0.359024
113.77	0.363674		113.77	0.362973		113.77	0.358033
114	0.365921		114	0.360453		114	0.358276
114.23	0.364739		114.23	0.361775		114.23	0.358106
114.69	0.367325		114.69	0.359718		114.69	0.357547
114.94	0.351903		114.94	0.367607		114.94	0.365051
115.17	0.34758		115.17	0.368284		115.17	0.368666
115.4	0.353527		115.4	0.364118		115.4	0.366854
115.63	0.36704		115.63	0.357855		115.63	0.359575
115.86	0.362586		115.86	0.360174		115.86	0.36168
116.1	0.36649		116.1	0.360567		116.1	0.357353
116.33	0.371438		116.33	0.357793		116.33	0.355149
116.56	0.367903		116.56	0.360801		116.56	0.355645
116.79	0.359669		116.79	0.363536		116.79	0.361116
117.02	0.359377		117.02	0.363327		117.02	0.361586
117.27	0.365407		117.27	0.355635		117.27	0.363217
117.5	0.369759		117.5	0.352126		117.5	0.362346
117.74	0.371419		117.74	0.355447		117.74	0.357334
117.99	0.36619		117.99	0.362779		117.99	0.355201
118.22	0.359276		118.22	0.363676		118.22	0.361188
118.68	0.363766		118.68	0.366167		118.68	0.354177
118.92	0.364861		118.92	0.367839		118.92	0.35138
119.16	0.364296		119.16	0.363316		119.16	0.356439
119.41	0.358127		119.41	0.357982		119.41	0.36791
119.64	0.362434		119.64	0.358754		119.64	0.362803
119.87	0.36172		119.87	0.358383		119.87	0.363857
120.1	0.358827		120.1	0.360233		120.1	0.364869
120.33	0.366407		120.33	0.352325		120.33	0.365168
120.58	0.368864		120.58	0.353819		120.58	0.361186
120.83	0.363075		120.83	0.358039		120.83	0.362727
121.06	0.351892		121.06	0.368905		121.06	0.363013
121.29	0.35521		121.29	0.365299		121.29	0.363271
121.53	0.358024		121.53	0.36391		121.53	0.361815
121.77	0.357982		121.77	0.365163		121.77	0.360574
122	0.363642		122	0.359978		122	0.360069
122.23	0.36501		122.23	0.356201		122.23	0.362449
122.69	0.369944		122.69	0.353076		122.69	0.36061
122.92	0.369172		122.92	0.3529		122.92	0.361528
123.17	0.371343		123.17	0.355109		123.17	0.357118
123.41	0.364072		123.41	0.362698		123.41	0.35677
123.64	0.358331		123.64	0.366293		123.64	0.358886
123.88	0.354379		123.88	0.366113		123.88	0.362988
124.11	0.352158		124.11	0.370429		124.11	0.360863
124.35	0.355348		124.35	0.369584		124.35	0.358488
124.58	0.359417		124.58	0.362902		124.58	0.361071
124.82	0.36033		124.82	0.359638		124.82	0.363392
125.05	0.359262		125.05	0.360787		125.05	0.36328
125.29	0.359888		125.29	0.360647		125.29	0.362766
125.54	0.357301		125.54	0.360288		125.54	0.365681
125.79	0.356286		125.79	0.360765		125.79	0.366189
126.02	0.357787		126.02	0.361893		126.02	0.36353
126.25	0.367289		126.25	0.359709		126.25	0.356182
126.49	0.363953		126.49	0.359345		126.49	0.359852
126.73	0.358146		126.73	0.360758		126.73	0.364216
127.19	0.362319		127.19	0.357798		127.19	0.362973
127.42	0.374855		127.42	0.353277		127.42	0.354927
127.67	0.367331		127.67	0.353659		127.67	0.362039
127.91	0.365003		127.91	0.353077		127.91	0.364919
128.14	0.367501		128.14	0.353477		128.14	0.361992
128.37	0.370926		128.37	0.355395		128.37	0.356619
128.62	0.362407		128.62	0.360559		128.62	0.359944
128.85	0.362915		128.85	0.361441		128.85	0.358524
129.08	0.35505		129.08	0.362982		129.08	0.364818
129.31	0.365455		129.31	0.354129		129.31	0.363235
129.55	0.371847		129.55	0.351653		129.55	0.35929
129.78	0.371802		129.78	0.354342		129.78	0.356616
130.01	0.358383		130.01	0.360154		130.01	0.364193
130.24	0.359898		130.24	0.35859		130.24	0.364212
130.47	0.357484		130.47	0.361485		130.47	0.363701
130.72	0.362412		130.72	0.358876		130.72	0.361353
131.18	0.361135		131.18	0.358184		131.18	0.363291
131.41	0.359686		131.41	0.357925		131.41	0.364969
131.64	0.35715		131.64	0.361105		131.64	0.364295
131.89	0.3572		131.89	0.366292		131.89	0.359028
132.12	0.358948		132.12	0.367983		132.12	0.355559
132.35	0.356645		132.35	0.36597		132.35	0.359845
132.58	0.35669		132.58	0.362493		132.58	0.363247
132.81	0.350665		132.81	0.366639		132.81	0.365096
133.04	0.350648		133.04	0.368154		133.04	0.363568
133.27	0.36066		133.27	0.358731		133.27	0.362948
133.52	0.370557		133.52	0.352112		133.52	0.35964
133.77	0.36745		133.77	0.355538		133.77	0.359292
134	0.352227		134	0.368563		134	0.36146
134.23	0.352426		134.23	0.363583		134.23	0.366211
134.71	0.350514		134.71	0.361459		134.71	0.370217
134.94	0.365089		134.94	0.350913		134.94	0.366158
135.17	0.371282		135.17	0.351033		135.17	0.359815
135.4	0.358489		135.4	0.360078		135.4	0.363533
135.65	0.345774		135.65	0.367098		135.65	0.369198
135.88	0.35012		135.88	0.358448		135.88	0.373471
136.11	0.350747		136.11	0.355237		136.11	0.376026
136.34	0.346968		136.34	0.35877		136.34	0.376242
136.57	0.359071		136.57	0.355418		136.57	0.367461
136.8	0.363329		136.8	0.357228		136.8	0.361363
137.05	0.355502		137.05	0.364381		137.05	0.362006
137.28	0.355464		137.28	0.36532		137.28	0.361076
137.51	0.359595		137.51	0.360106		137.51	0.36213
137.74	0.356128		137.74	0.361958		137.74	0.363714
137.97	0.354436		137.97	0.363232		137.97	0.364102
138.45	0.358465		138.45	0.363655		138.45	0.35962
138.7	0.357717		138.7	0.361139		138.7	0.362855
138.93	0.357368		138.93	0.36033		138.93	0.363982
139.16	0.356398		139.16	0.356857		139.16	0.368395
139.39	0.359152		139.39	0.355769		139.39	0.366699
139.62	0.362156		139.62	0.358827		139.62	0.360607
139.85	0.362451		139.85	0.365883		139.85	0.353227
140.08	0.359938		140.08	0.366136		140.08	0.355456
140.31	0.354646		140.31	0.364255		140.31	0.362599
140.54	0.361694		140.54	0.358881		140.54	0.360895
140.78	0.367776		140.78	0.354277		140.78	0.359387
141.01	0.368388		141.01	0.353593		141.01	0.359429
141.24	0.368161		141.24	0.357208		141.24	0.356012
141.47	0.365935		141.47	0.361913		141.47	0.353502
141.93	0.365338		141.93	0.360736		141.93	0.355246
142.18	0.36012		142.18	0.360505		142.18	0.360665
142.41	0.365559		142.41	0.357499		142.41	0.358203
142.66	0.366104		142.66	0.357187		142.66	0.357939
142.89	0.36288		142.89	0.359902		142.89	0.358419
143.12	0.358817		143.12	0.363186		143.12	0.359167
143.35	0.360312		143.35	0.361198		143.35	0.35963
143.58	0.354355		143.58	0.364812		143.58	0.361943
143.81	0.35225		143.81	0.365998		143.81	0.362832
144.06	0.356152		144.06	0.367625		144.06	0.357273
144.29	0.357388		144.29	0.361625		144.29	0.362007
144.52	0.3549		144.52	0.358572		144.52	0.367518
144.75	0.358793		144.75	0.354505		144.75	0.367662
144.98	0.363931		144.98	0.357664		144.98	0.359335
145.44	0.348972		145.44	0.368729		145.44	0.363199
145.69	0.351238		145.69	0.369475		145.69	0.360157
145.92	0.352742		145.92	0.366547		145.92	0.361551
146.15	0.362169		146.15	0.355583		146.15	0.363058
146.38	0.356411		146.38	0.358371		146.38	0.365998
146.61	0.364215		146.61	0.35716		146.61	0.359375
146.85	0.361117		146.85	0.359668		146.85	0.359935
147.08	0.366698		147.08	0.359437		147.08	0.354555
147.32	0.366994		147.32	0.357767		147.32	0.355899
147.57	0.362326		147.57	0.35842		147.57	0.359883
147.8	0.355886		147.8	0.36004		147.8	0.364673
148.03	0.357768		148.03	0.363112		148.03	0.359689
148.26	0.368481		148.26	0.356422		148.26	0.355637
148.49	0.372176		148.49	0.35033		148.49	0.358004
148.74	0.372293		148.74	0.346681		148.74	0.361506
148.97	0.365063		148.97	0.351539		148.97	0.363847
149.45	0.369876		149.45	0.353023		149.45	0.357521
149.68	0.366765		149.68	0.357044		149.68	0.356581
149.91	0.371492		149.91	0.356651		149.91	0.352217
150.14	0.371802		150.14	0.352745		150.14	0.355783
150.37	0.366843		150.37	0.352364		150.37	0.361092
150.6	0.356586		150.6	0.357772		150.6	0.365912
150.84	0.357052		150.84	0.362832		150.84	0.360356
151.07	0.362685		151.07	0.360284		151.07	0.357241
151.3	0.355905		151.3	0.36928		151.3	0.354994
151.53	0.358686		151.53	0.367067		151.53	0.354397
151.76	0.363325		151.76	0.363557		151.76	0.353238
151.99	0.36442		151.99	0.355047		151.99	0.360623
152.22	0.362703		152.22	0.357412		152.22	0.359945
152.68	0.364965		152.68	0.357113		152.68	0.357952
152.93	0.365448		152.93	0.361318		152.93	0.353234
153.16	0.36079		153.16	0.353194		153.16	0.365985
153.39	0.34944		153.39	0.36293		153.39	0.36757
153.62	0.35079		153.62	0.368045		153.62	0.361075
153.86	0.348527		153.86	0.372747		153.86	0.358605
154.1	0.353219		154.1	0.361891		154.1	0.36474
154.33	0.352382		154.33	0.363294		154.33	0.364143
154.56	0.370549		154.56	0.35829		154.56	0.350951
154.8	0.36018		154.8	0.365549		154.8	0.354031
155.03	0.356278		155.03	0.361601		155.03	0.361851
155.27	0.356567		155.27	0.359813		155.27	0.36332
155.5	0.362573		155.5	0.359461		155.5	0.357636
155.73	0.351303		155.73	0.371336		155.73	0.357002
156.2	0.348035		156.2	0.367578		156.2	0.363997
156.43	0.34671		156.43	0.368648		156.43	0.364222
156.67	0.351793		156.67	0.36395		156.67	0.363808
156.91	0.349546		156.91	0.36364		156.91	0.366334
157.14	0.351791		157.14	0.357458		157.14	0.370241
157.37	0.35232		157.37	0.359706		157.37	0.367434
157.6	0.363301		157.6	0.357329		157.6	0.3588
157.83	0.359129		157.83	0.362127		157.83	0.358144
158.08	0.357885		158.08	0.362151		158.08	0.359333
158.32	0.357284		158.32	0.363084		158.32	0.358972
158.55	0.359129		158.55	0.36205		158.55	0.358131
158.79	0.357496		158.79	0.361985		158.79	0.359799
159.02	0.356056		159.02	0.361158		159.02	0.362036
159.25	0.35501		159.25	0.361794		159.25	0.362416
159.48	0.352455		159.48	0.360536		159.48	0.366199
159.94	0.350413		159.94	0.36233		159.94	0.366417
160.17	0.356883		160.17	0.356513		160.17	0.365734
160.4	0.36252		160.4	0.352653		160.4	0.363927
160.63	0.354957		160.63	0.362474		160.63	0.361639
160.87	0.347797		160.87	0.372883		160.87	0.35836
161.1	0.350635		161.1	0.366189		161.1	0.362186
161.33	0.36186		161.33	0.353011		161.33	0.364108
161.56	0.362498		161.56	0.353096		161.56	0.363356
161.8	0.354993		161.8	0.355237		161.8	0.36869
162.04	0.348157		162.04	0.358174		162.04	0.372559
162.27	0.354375		162.27	0.358305		162.27	0.366181
162.51	0.356312		162.51	0.359836		162.51	0.362682
162.76	0.367771		162.76	0.351126		162.76	0.359903
162.99	0.371177		162.99	0.354831		162.99	0.352762
163.22	0.380506		163.22	0.355516		163.22	0.342719
163.47	0.368379		163.47	0.361105		163.47	0.349226
163.93	0.370835		163.93	0.353684		163.93	0.354162
164.16	0.355539		164.16	0.35941		164.16	0.363701
164.39	0.354979		164.39	0.358991		164.39	0.36465
164.62	0.354472		164.62	0.358573		164.62	0.365545
164.86	0.357067		164.86	0.357732		164.86	0.363761
165.09	0.351477		165.09	0.357733		165.09	0.36932
165.32	0.353923		165.32	0.359428		165.32	0.365149
165.56	0.356494		165.56	0.35973		165.56	0.362246
165.8	0.360377		165.8	0.357494		165.8	0.360568
166.03	0.361211		166.03	0.353455		166.03	0.363743
166.26	0.36287		166.26	0.358084		166.26	0.357426
166.49	0.355611		166.49	0.363333		166.49	0.359406
166.73	0.348539		166.73	0.366051		166.73	0.363731
167.2	0.345259		167.2	0.366596		167.2	0.366435
167.43	0.351977		167.43	0.364051		167.43	0.362232
167.66	0.356835		167.66	0.361747		167.66	0.359648
167.89	0.357114		167.89	0.360926		167.89	0.36016
168.12	0.357643		168.12	0.361504		168.12	0.359023
168.35	0.358586		168.35	0.360942		168.35	0.358613
168.58	0.360656		168.58	0.359432		168.58	0.358022
168.81	0.3634		168.81	0.353762		168.81	0.360918
169.05	0.365903		169.05	0.351112		169.05	0.361035
169.28	0.364126		169.28	0.353992		169.28	0.359903
169.51	0.354265		169.51	0.362322		169.51	0.361402
169.75	0.350218		169.75	0.364356		169.75	0.363386
170	0.354466		170	0.360541		170	0.362923
170.23	0.36332		170.23	0.355601		170.23	0.358979
170.69	0.359001		170.69	0.360106		170.69	0.358763
170.93	0.360602		170.93	0.35939		170.93	0.357848
171.17	0.358551		171.17	0.362204		171.17	0.357055
171.4	0.358378		171.4	0.361674		171.4	0.357728
171.63	0.358279		171.63	0.366521		171.63	0.35295
171.86	0.366702		171.86	0.365713		171.86	0.345305
172.1	0.360419		172.1	0.367428		172.1	0.349843
172.33	0.355587		172.33	0.361992		172.33	0.360082
172.56	0.352204		172.56	0.363866		172.56	0.36156
172.79	0.354957		172.79	0.361357		172.79	0.361287
173.02	0.358666		173.02	0.357089		173.02	0.361815
173.25	0.366397		173.25	0.350701		173.25	0.360442
173.48	0.362654		173.48	0.356345		173.48	0.358511
173.73	0.362917		173.73	0.360348		173.73	0.354215
174.19	0.363815		174.19	0.362791		174.19	0.350844
174.42	0.372559		174.42	0.356197		174.42	0.348664
174.65	0.365778		174.65	0.354407		174.65	0.357205
174.88	0.363461		174.88	0.355329		174.88	0.358571
175.12	0.356124		175.12	0.359292		175.12	0.361914
175.36	0.358926		175.36	0.361552		175.36	0.356822
175.61	0.355612		175.61	0.363693		175.61	0.357965
175.84	0.362082		175.84	0.36025		175.84	0.354908
176.07	0.362691		176.07	0.35753		176.07	0.356989
176.3	0.358655		176.3	0.360472		176.3	0.358053
176.53	0.349668		176.53	0.366601		176.53	0.36088
176.78	0.354475		176.78	0.361419		176.78	0.361227
177.01	0.357579		177.01	0.358401		177.01	0.36111
177.24	0.35427		177.24	0.358441		177.24	0.364349
177.47	0.353681		177.47	0.361506		177.47	0.361843
177.93	0.351064		177.93	0.362003		177.93	0.363933
178.17	0.359047		178.17	0.357658		178.17	0.360265
178.41	0.360624		178.41	0.355588		178.41	0.360728
178.64	0.36239		178.64	0.355139		178.64	0.359382
178.87	0.361671		178.87	0.358347		178.87	0.356861
179.11	0.371277		179.11	0.358179		179.11	0.347394
179.34	0.368728		179.34	0.359937		179.34	0.348155
179.57	0.359601		179.57	0.361298		179.57	0.355891
179.8	0.348652		179.8	0.363665		179.8	0.364443
180.03	0.360804		180.03	0.358336		180.03	0.35759
180.26	0.36555		180.26	0.35568		180.26	0.35547
180.51	0.362984		180.51	0.357076		180.51	0.35661
180.74	0.350417		180.74	0.364106		180.74	0.362117
180.97	0.357031		180.97	0.360734		180.97	0.358845
181.22	0.353099		181.22	0.359664		181.22	0.363817
181.68	0.352984		181.68	0.358579		181.68	0.364988
181.91	0.353948		181.91	0.358494		181.91	0.364079
182.14	0.356628		182.14	0.359575		182.14	0.360287
182.37	0.351582		182.37	0.362061		182.37	0.362817
182.6	0.35206		182.6	0.361796		182.6	0.362574
182.83	0.369339		182.83	0.352584		182.83	0.354477
183.07	0.383298		183.07	0.34719		183.07	0.345881
183.31	0.377491		183.31	0.350927		183.31	0.347922
183.56	0.357337		183.56	0.35876		183.56	0.360213
183.79	0.353119		183.79	0.360335		183.79	0.362826
184.02	0.361149		184.02	0.352458		184.02	0.362643
184.25	0.359782		184.25	0.352829		184.25	0.363609
184.48	0.355296		184.48	0.356046		184.48	0.364848
184.94	0.367792		184.94	0.354731		184.94	0.353637
185.18	0.36676		185.18	0.34808		185.18	0.36129
185.41	0.360552		185.41	0.350058		185.41	0.36549
185.64	0.347885		185.64	0.359004		185.64	0.369181
185.87	0.36015		185.87	0.357966		185.87	0.357923
186.1	0.347532		186.1	0.36388		186.1	0.364598
186.33	0.347687		186.33	0.364633		186.33	0.36366
186.56	0.341659		186.56	0.365562		186.56	0.368729
186.79	0.348868		186.79	0.36137		186.79	0.365682
187.02	0.352838		187.02	0.359657		187.02	0.363395
187.26	0.354914		187.26	0.362138		187.26	0.358808
187.49	0.359525		187.49	0.351668		187.49	0.364637
187.72	0.35911		187.72	0.349942		187.72	0.366747
188.2	0.362449		188.2	0.350085		188.2	0.363236
188.43	0.358188		188.43	0.358363		188.43	0.359189
188.66	0.364718		188.66	0.353029		188.66	0.357963
188.89	0.362576		188.89	0.355578		188.89	0.357526
189.12	0.358204		189.12	0.359108		189.12	0.358338
189.35	0.353653		189.35	0.361219		189.35	0.360749
189.58	0.354029		189.58	0.363685		189.58	0.357877
189.81	0.355736		189.81	0.36354		189.81	0.356284
190.04	0.35851		190.04	0.360556		190.04	0.356464
190.27	0.357695		190.27	0.358942		190.27	0.358862
190.51	0.358578		190.51	0.358811		190.51	0.358082
190.74	0.35822		190.74	0.360354		190.74	0.356866
190.98	0.361985		190.98	0.355157		190.98	0.358267
191.45	0.356575		191.45	0.359607		191.45	0.359197
191.68	0.350282		191.68	0.362533		191.68	0.362535
191.91	0.349423		191.91	0.365408		191.91	0.360489
192.14	0.348555		192.14	0.365102		192.14	0.361633
192.37	0.348599		192.37	0.36648		192.37	0.360182
192.6	0.352735		192.6	0.361749		192.6	0.360745
192.83	0.357179		192.83	0.3589		192.83	0.359121
193.06	0.351986		193.06	0.365034		193.06	0.35815
193.29	0.351755		193.29	0.36513		193.29	0.358255
193.53	0.358378		193.53	0.361017		193.53	0.355715
193.76	0.353016		193.76	0.358963		193.76	0.363101
193.99	0.348612		193.99	0.360603		193.99	0.365835
194.22	0.353135		194.22	0.356513		194.22	0.365372
194.68	0.362552		194.68	0.355453		194.68	0.356984
194.91	0.353155		194.91	0.358984		194.91	0.362821
195.14	0.348836		195.14	0.361971		195.14	0.364123
195.39	0.35484		195.39	0.366894		195.39	0.353166
195.62	0.361724		195.62	0.364293		195.62	0.348853
195.85	0.348103		195.85	0.365635		195.85	0.361102
196.1	0.344238		196.1	0.360642		196.1	0.36993
196.33	0.354051		196.33	0.361546		196.33	0.359183
196.56	0.36254		196.56	0.360056		196.56	0.352154
196.81	0.373113		196.81	0.35224		196.81	0.349367
197.04	0.380665		197.04	0.343001		197.04	0.351024
197.27	0.380886		197.27	0.341862		197.27	0.351913
197.5	0.370006		197.5	0.34868		197.5	0.355944
197.73	0.358694		197.73	0.357237		197.73	0.358668
198.19	0.353579		198.19	0.360335		198.19	0.360656
198.42	0.353135		198.42	0.362113		198.42	0.359292
198.66	0.36176		198.66	0.356006		198.66	0.356744
198.89	0.360778		198.89	0.357151		198.89	0.356551
199.12	0.35661		199.12	0.356937		199.12	0.360903
199.35	0.352474		199.35	0.362412		199.35	0.359534
199.58	0.353689		199.58	0.363717		199.58	0.356984
199.81	0.35782		199.81	0.360716		199.81	0.355824
200.04	0.351095		200.04	0.360302		200.04	0.362933
200.27	0.350019		200.27	0.363266		200.27	0.361016
200.5	0.351677		200.5	0.363008		200.5	0.359584
200.74	0.355722		200.74	0.358878		200.74	0.35964
200.97	0.351954		200.97	0.360029		200.97	0.362227
201.43	0.35637		201.43	0.357776		201.43	0.360035
201.66	0.358155		201.66	0.356439		201.66	0.359556
201.89	0.362305		201.89	0.35774		201.89	0.354075
202.12	0.361106		202.12	0.358606		202.12	0.354378
202.35	0.359496		202.35	0.357319		202.35	0.357245
202.58	0.360195		202.58	0.356339		202.58	0.357497
202.82	0.363101		202.82	0.358207		202.82	0.352692
203.06	0.373989		203.06	0.351566		203.06	0.348415
203.29	0.373327		203.29	0.348492		203.29	0.352121
203.52	0.368581		203.52	0.350856		203.52	0.354473
203.75	0.35498		203.75	0.358674		203.75	0.360226
203.99	0.357041		203.99	0.359167		203.99	0.357643
204.22	0.357574		204.22	0.356916		204.22	0.35933
204.69	0.363548		204.69	0.35111		204.69	0.359132
204.93	0.351836		204.93	0.358082		204.93	0.363843
205.16	0.350754		205.16	0.360467		205.16	0.362509
205.39	0.349054		205.39	0.363648		205.39	0.360998
205.62	0.363143		205.62	0.355603		205.62	0.354924
205.87	0.349482		205.87	0.361246		205.87	0.362912
206.11	0.345581		206.11	0.359976		206.11	0.368053
206.34	0.34438		206.34	0.362999		206.34	0.366202
206.57	0.363293		206.57	0.352118		206.57	0.358139
206.81	0.366642		206.81	0.35147		206.81	0.355408
207.04	0.35147		207.04	0.358632		207.04	0.363388
207.27	0.343071		207.27	0.364532		207.27	0.365856
207.5	0.349743		207.5	0.360541		207.5	0.363146
207.73	0.363241		207.73	0.356148		207.73	0.354011
208.19	0.357579		208.19	0.361311		208.19	0.35448
208.42	0.354082		208.42	0.360516		208.42	0.358742
208.67	0.350056		208.67	0.360858		208.67	0.362396
208.92	0.346989		208.92	0.363313		208.92	0.362978
209.15	0.356949		209.15	0.360386		209.15	0.355915
209.38	0.364399		209.38	0.356257		209.38	0.352564
209.62	0.364403		209.62	0.354093		209.62	0.354694
209.86	0.356983		209.86	0.359673		209.86	0.356504
210.09	0.363363		210.09	0.353967		210.09	0.355801
210.33	0.364777		210.33	0.350518		210.33	0.357805
210.56	0.35574		210.56	0.35666		210.56	0.36067
210.8	0.350367		210.8	0.360757		210.8	0.361916
211.03	0.355419		211.03	0.358253		211.03	0.359337
211.26	0.363287		211.26	0.352328		211.26	0.357366
211.49	0.367178		211.49	0.354009		211.49	0.351763
211.72	0.36543		211.72	0.353537		211.72	0.353954
212.18	0.358868		212.18	0.363505		212.18	0.350517
212.41	0.349009		212.41	0.368939		212.41	0.354912
212.64	0.352592		212.64	0.366948		212.64	0.353291
212.87	0.357355		212.87	0.356374		212.87	0.359071
213.11	0.369259		213.11	0.35132		213.11	0.352191
213.34	0.370211		213.34	0.350728		213.34	0.351801
213.57	0.367383		213.57	0.353881		213.57	0.351446
213.8	0.362086		213.8	0.353701		213.8	0.356893
214.03	0.356491		214.03	0.355179		214.03	0.36098
214.26	0.353783		214.26	0.357289		214.26	0.361548
214.49	0.357795		214.49	0.356782		214.49	0.358013
214.72	0.366233		214.72	0.350601		214.72	0.355726
215.19	0.361203		215.19	0.3531		215.19	0.358227
215.42	0.355394		215.42	0.356728		215.42	0.360378
215.66	0.359017		215.66	0.361639		215.66	0.351814
215.89	0.362808		215.89	0.360015		215.89	0.349617
216.13	0.364194		216.13	0.356925		216.13	0.351291
216.36	0.352618		216.36	0.361722		216.36	0.35804
216.59	0.343858		216.59	0.365924		216.59	0.362568
216.82	0.344729		216.82	0.363391		216.82	0.3642
217.05	0.354553		217.05	0.356187		217.05	0.36155
217.3	0.357025		217.3	0.358545		217.3	0.35669
217.53	0.355458		217.53	0.361047		217.53	0.355724
217.76	0.356697		217.76	0.359791		217.76	0.355712
217.99	0.35765		217.99	0.356652		217.99	0.357868
218.22	0.35629		218.22	0.35527		218.22	0.36058
218.47	0.356464		218.47	0.354871		218.47	0.360775
218.93	0.360618		218.93	0.354876		218.93	0.356586
219.16	0.360228		219.16	0.356232		219.16	0.35559
219.39	0.357101		219.39	0.35888		219.39	0.356039
219.62	0.348702		219.62	0.361506		219.62	0.361782
219.85	0.350037		219.85	0.360264		219.85	0.361659
220.1	0.346886		220.1	0.364598		220.1	0.360446
220.35	0.345112		220.35	0.367939		220.35	0.358849
220.58	0.354338		220.58	0.35908		220.58	0.358452
220.81	0.36457		220.81	0.349246		220.81	0.358024
221.04	0.36753		221.04	0.351522		221.04	0.352758
221.27	0.362243		221.27	0.357455		221.27	0.352083
221.52	0.36284		221.52	0.35421		221.52	0.354701
221.76	0.356267		221.76	0.357036		221.76	0.358417
222	0.355169		222	0.360242		222	0.356279
222.23	0.355796		222.23	0.362294		222.23	0.35357
222.47	0.359144		222.47	0.35759		222.47	0.354896
222.93	0.35708		222.93	0.359087		222.93	0.355434
223.17	0.360915		223.17	0.356219		223.17	0.354436
223.4	0.358868		223.4	0.3579		223.4	0.354773
223.63	0.371221		223.63	0.350839		223.63	0.34945
223.86	0.369436		223.86	0.353683		223.86	0.348361
224.09	0.370938		224.09	0.356062		224.09	0.34445
224.32	0.361637		224.32	0.360719		224.32	0.349064
224.57	0.36287		224.57	0.357172		224.57	0.351348
224.8	0.360197		224.8	0.355543		224.8	0.355619
225.03	0.368052		225.03	0.351106		225.03	0.352172
225.26	0.370361		225.26	0.34856		225.26	0.352379
225.49	0.370711		225.49	0.348017		225.49	0.352542
225.72	0.362714		225.72	0.35484		225.72	0.353686
226.19	0.364533		226.19	0.351258		226.19	0.35542
226.42	0.35966		226.42	0.347414		226.42	0.364106
226.65	0.358092		226.65	0.347629		226.65	0.36543
226.88	0.354779		226.88	0.354536		226.88	0.361805
227.11	0.351397		227.11	0.361759		227.11	0.357934
227.34	0.349845		227.34	0.36286		227.34	0.358355
227.57	0.352662		227.57	0.360892		227.57	0.357476
227.8	0.359424		227.8	0.356167		227.8	0.355409
228.03	0.351641		228.03	0.351567		228.03	0.367761
228.27	0.354166		228.27	0.348456		228.27	0.368318
228.5	0.355244		228.5	0.363536		228.5	0.352129
228.73	0.347735		228.73	0.379238		228.73	0.343907
228.97	0.340139		228.97	0.374933		228.97	0.355778
229.44	0.347952		229.44	0.359651		229.44	0.363217
229.67	0.35451		229.67	0.359308		229.67	0.356972
229.9	0.35789		229.9	0.356543		229.9	0.356327
230.14	0.360862		230.14	0.352221		230.14	0.357647
230.38	0.361372		230.38	0.350583		230.38	0.358744
230.61	0.357538		230.61	0.355542		230.61	0.357589
230.84	0.358744		230.84	0.357491		230.84	0.354405
231.07	0.357388		231.07	0.35912		231.07	0.354102
231.3	0.356633		231.3	0.36082		231.3	0.353127
231.53	0.36358		231.53	0.356435		231.53	0.350535
231.78	0.362937		231.78	0.355746		231.78	0.351837
232.01	0.354848		232.01	0.362945		232.01	0.352697
232.24	0.354335		232.24	0.36163		232.24	0.354495
232.47	0.361416		232.47	0.353218		232.47	0.355796
232.93	0.363242		232.93	0.355547		232.93	0.351612
233.16	0.357911		233.16	0.362725		233.16	0.349734
233.4	0.35662		233.4	0.362286		233.4	0.351433
233.63	0.359246		233.63	0.345639		233.63	0.365425
233.86	0.353933		233.86	0.350513		233.86	0.365834
234.09	0.357039		234.09	0.353311		234.09	0.3599
234.34	0.355799		234.34	0.36068		234.34	0.353742
234.58	0.359854		234.58	0.353442		234.58	0.356894
234.81	0.353148		234.81	0.355642		234.81	0.36137
235.04	0.357254		235.04	0.354294		235.04	0.358583
235.28	0.35785		235.28	0.355356		235.28	0.356894
235.51	0.355979		235.51	0.357716		235.51	0.356375
235.74	0.357021		235.74	0.355644		235.74	0.357375
235.97	0.360503		235.97	0.349584		235.97	0.359923
236.45	0.358017		236.45	0.351928		236.45	0.360035
236.68	0.353468		236.68	0.356927		236.68	0.359555
236.92	0.354386		236.92	0.358961		236.92	0.356572
237.15	0.356921		237.15	0.355837		237.15	0.357132
237.39	0.353692		237.39	0.361784		237.39	0.354384
237.62	0.352175		237.62	0.360771		237.62	0.356884
237.85	0.35346		237.85	0.357135		237.85	0.359205
238.08	0.344743		238.08	0.355885		238.08	0.369143
238.31	0.346696		238.31	0.354734		238.31	0.368311
238.54	0.343066		238.54	0.366425		238.54	0.360219
238.77	0.346506		238.77	0.371329		238.77	0.351845
239.02	0.345152		239.02	0.368742		239.02	0.355756
239.25	0.354677		239.25	0.357838		239.25	0.357104
239.48	0.353131		239.48	0.362047		239.48	0.354412
239.94	0.36207		239.94	0.355463		239.94	0.352027
240.19	0.357607		240.19	0.353964		240.19	0.357959
240.42	0.355571		240.42	0.355341		240.42	0.358588
240.65	0.345246		240.65	0.359643		240.65	0.364581
240.88	0.360976		240.88	0.356858		240.88	0.351607
241.11	0.355919		241.11	0.362716		241.11	0.350775
241.34	0.35495		241.34	0.362435		241.34	0.351995
241.58	0.35706		241.58	0.35524		241.58	0.35705
241.82	0.365283		241.82	0.353184		241.82	0.350854
242.05	0.36104		242.05	0.354935		242.05	0.353315
242.28	0.346554		242.28	0.363965		242.28	0.358741
242.53	0.348533		242.53	0.362972		242.53	0.357725
242.76	0.348946		242.76	0.360219		242.76	0.360035
242.99	0.359736		242.99	0.353442		242.99	0.355992
243.22	0.363296		243.22	0.353676		243.22	0.352168
243.7	0.34945		243.7	0.359661		243.7	0.359999
243.93	0.345111		243.93	0.363141		243.93	0.360828
244.16	0.357124		244.16	0.358368		244.16	0.353558
244.41	0.373086		244.41	0.347922		244.41	0.348012
244.64	0.364416		244.64	0.347531		244.64	0.357044
244.87	0.355905		244.87	0.355396		244.87	0.357659
245.12	0.348735		245.12	0.358063		245.12	0.362133
245.35	0.345753		245.35	0.360022		245.35	0.363125
245.58	0.353935		245.58	0.356398		245.58	0.358537
245.81	0.360132		245.81	0.354532		245.81	0.354176
246.04	0.359122		246.04	0.353572		246.04	0.356116
246.27	0.347817		246.27	0.358436		246.27	0.362526
246.51	0.345381		246.51	0.357314		246.51	0.366054
246.74	0.34858		246.74	0.358051		246.74	0.362089
246.97	0.355749		246.97	0.350376		246.97	0.362565
247.43	0.353651		247.43	0.349148		247.43	0.365861
247.66	0.354291		247.66	0.351617		247.66	0.362722
247.89	0.354326		247.89	0.360718		247.89	0.353555
248.14	0.366461		248.14	0.34719		248.14	0.354919
248.39	0.369385		248.39	0.343723		248.39	0.355433
248.62	0.361877		248.62	0.345817		248.62	0.360816
248.85	0.352144		248.85	0.354122		248.85	0.362214
249.08	0.35367		249.08	0.352156		249.08	0.362624
249.31	0.356872		249.31	0.358813		249.31	0.352734
249.56	0.357731		249.56	0.356934		249.56	0.353725
249.79	0.358917		249.79	0.357272		249.79	0.35217
250.02	0.357121		250.02	0.355037		250.02	0.356172
250.25	0.354754		250.25	0.358016		250.25	0.35553
250.48	0.355171		250.48	0.356461		250.48	0.356637
250.73	0.35698		250.73	0.356029		250.73	0.355231
250.97	0.35304		250.97	0.355507		250.97	0.359663
251.44	0.36115		251.44	0.350254		251.44	0.356776
251.67	0.356902		251.67	0.35662		251.67	0.354627
251.9	0.35408		251.9	0.359696		251.9	0.354344
252.13	0.351363		252.13	0.361043		252.13	0.355684
252.36	0.357678		252.36	0.354407		252.36	0.355975
252.59	0.35278		252.59	0.355714		252.59	0.359536
252.82	0.351374		252.82	0.35561		252.82	0.361016
253.05	0.355157		253.05	0.35538		253.05	0.357433
253.28	0.364306		253.28	0.35501		253.28	0.348624
253.53	0.365164		253.53	0.355622		253.53	0.347124
253.78	0.362044		253.78	0.358496		253.78	0.34734
254.01	0.352114		254.01	0.360222		254.01	0.355514
254.24	0.348308		254.24	0.358285		254.24	0.361226
254.49	0.347695		254.49	0.353749		254.49	0.366346
254.72	0.35563		254.72	0.353089		254.72	0.35904
255.19	0.365258		255.19	0.349421		255.19	0.353051
255.43	0.363032		255.43	0.35202		255.43	0.352648
255.66	0.356587		255.66	0.354578		255.66	0.356506
255.89	0.348753		255.89	0.36081		255.89	0.358077
256.12	0.348805		256.12	0.358953		256.12	0.359851
256.35	0.355768		256.35	0.359355		256.35	0.352457
256.58	0.354696		256.58	0.36039		256.58	0.352464
256.81	0.374021		256.81	0.350562		256.81	0.342937
257.04	0.376408		257.04	0.344959		257.04	0.346123
257.27	0.369455		257.27	0.348676		257.27	0.349329
257.51	0.347223		257.51	0.35999		257.51	0.360217
257.75	0.358289		257.75	0.355388		257.75	0.353723
258	0.356795		258	0.354793		258	0.355782
258.23	0.354027		258.23	0.355357		258.23	0.357957
258.69	0.349816		258.69	0.358658		258.69	0.358836
258.92	0.359226		258.92	0.357181		258.92	0.350873
259.17	0.360502		259.17	0.358211		259.17	0.348537
259.4	0.361421		259.4	0.351555		259.4	0.354244
259.63	0.355893		259.63	0.351007		259.63	0.36029
259.86	0.354648		259.86	0.351831		259.86	0.36068
260.09	0.354207		260.09	0.356552		260.09	0.356371
260.32	0.355829		260.32	0.351557		260.32	0.359714
260.56	0.350832		260.56	0.352519		260.56	0.363719
260.79	0.347563		260.79	0.35513		260.79	0.364346
261.02	0.352923		261.02	0.354274		261.02	0.359812
261.25	0.36096		261.25	0.350534		261.25	0.355487
261.48	0.360331		261.48	0.34977		261.48	0.356849
261.73	0.357442		261.73	0.353217		261.73	0.356261
262.19	0.356688		262.19	0.3525		262.19	0.357702
262.42	0.357255		262.42	0.35371		262.42	0.355895
262.65	0.35338		262.65	0.355317		262.65	0.358133
262.88	0.353702		262.88	0.357623		262.88	0.355475
263.11	0.354733		263.11	0.358043		263.11	0.353994
263.36	0.356938		263.36	0.356328		263.36	0.353475
263.61	0.353261		263.61	0.356598		263.61	0.35685
263.84	0.35158		263.84	0.357888		263.84	0.357213
264.07	0.349773		264.07	0.359278		264.07	0.357599
264.3	0.353033		264.3	0.357553		264.3	0.356034
264.53	0.349641		264.53	0.358717		264.53	0.358232
264.78	0.345327		264.78	0.359605		264.78	0.361627
265.01	0.357588		265.01	0.353952		265.01	0.35499
265.24	0.363849		265.24	0.354565		265.24	0.348086
265.47	0.360311		265.47	0.359607		265.47	0.346552
265.93	0.351103		265.93	0.360962		265.93	0.354375
266.16	0.360505		266.16	0.351563		266.16	0.354343
266.39	0.362726		266.39	0.347776		266.39	0.355878
266.63	0.355798		266.63	0.354044		266.63	0.356508
266.86	0.350694		266.86	0.361847		266.86	0.353779
267.09	0.352245		267.09	0.358814		267.09	0.355232
267.33	0.362541		267.33	0.349603		267.33	0.354116
267.57	0.360314		267.57	0.348572		267.57	0.357344
267.8	0.355659		267.8	0.355448		267.8	0.355093
268.03	0.354424		268.03	0.358347		268.03	0.3534
268.26	0.359523		268.26	0.358226		268.26	0.348392
268.49	0.352813		268.49	0.360176		268.49	0.35312
268.72	0.350087		268.72	0.358438		268.72	0.357555
268.97	0.352908		268.97	0.359478		268.97	0.353664
269.45	0.355556		269.45	0.361852		269.45	0.348612
269.68	0.355203		269.68	0.359438		269.68	0.351349
269.91	0.358799		269.91	0.352425		269.91	0.354736
270.14	0.358543		270.14	0.350814		270.14	0.356574
270.37	0.35328		270.37	0.353291		270.37	0.35933
270.6	0.35393		270.6	0.353119		270.6	0.358821
270.83	0.349936		270.83	0.356335		270.83	0.359568
271.06	0.354555		271.06	0.34839		271.06	0.362865
271.31	0.352603		271.31	0.350722		271.31	0.362455
271.56	0.352222		271.56	0.353298		271.56	0.36023
271.79	0.352973		271.79	0.358418		271.79	0.354329
272.02	0.363658		272.02	0.348432		272.02	0.3536
272.25	0.362951		272.25	0.352289		272.25	0.35042
272.48	0.352279		272.48	0.357489		272.48	0.355863
272.94	0.351611		272.94	0.358119		272.94	0.35587
273.19	0.351425		273.19	0.361313		273.19	0.352832
273.42	0.355604		273.42	0.360904		273.42	0.349032
273.65	0.35492		273.65	0.35898		273.65	0.35161
273.88	0.356312		273.88	0.352766		273.88	0.356402
274.11	0.353056		274.11	0.354344		274.11	0.35805
274.36	0.356092		274.36	0.353913		274.36	0.355415
274.59	0.353928		274.59	0.352365		274.59	0.359097
274.82	0.355697		274.82	0.353599		274.82	0.356064
275.05	0.356283		275.05	0.346679		275.05	0.362367
275.28	0.358102		275.28	0.348992		275.28	0.358206
275.51	0.34378		275.51	0.35817		275.51	0.363319
275.75	0.345747		275.75	0.364695		275.75	0.354799
275.99	0.347578		275.99	0.359396		275.99	0.358236
276.22	0.363442		276.22	0.352035		276.22	0.349703
276.69	0.362972		276.69	0.351482		276.69	0.350696
276.92	0.359455		276.92	0.351766		276.92	0.353899
277.16	0.353746		277.16	0.358195		277.16	0.353149
277.41	0.358064		277.41	0.359261		277.41	0.347735
277.64	0.362013		277.64	0.355673		277.64	0.347344
277.87	0.357543		277.87	0.351565		277.87	0.355892
278.12	0.353231		278.12	0.355353		278.12	0.356386
278.35	0.346524		278.35	0.358954		278.35	0.359461
278.58	0.344966		278.58	0.36193		278.58	0.358015
278.81	0.347642		278.81	0.358574		278.81	0.358664
279.04	0.350629		279.04	0.357169		279.04	0.357052
279.27	0.354749		279.27	0.353396		279.27	0.356675
279.5	0.354624		279.5	0.355829		279.5	0.354337
279.74	0.354164		279.74	0.355849		279.74	0.354747
279.97	0.353468		279.97	0.356018		279.97	0.355244
280.44	0.352906		280.44	0.355413		280.44	0.35638
280.68	0.357325		280.68	0.355027		280.68	0.352318
280.92	0.366721		280.92	0.351519		280.92	0.3464
281.17	0.369602		281.17	0.349703		281.17	0.345305
281.4	0.357676		281.4	0.354674		281.4	0.35223
281.63	0.353561		281.63	0.356389		281.63	0.3546
281.86	0.365069		281.86	0.34956		281.86	0.349891
282.09	0.368087		282.09	0.345377		282.09	0.351026
282.32	0.352989		282.32	0.358097		282.32	0.353374
282.56	0.348448		282.56	0.362212		282.56	0.353771
282.79	0.354294		282.79	0.35608		282.79	0.354026
283.02	0.354094		283.02	0.350626		283.02	0.359651
283.25	0.351892		283.25	0.356345		283.25	0.356103
283.48	0.357538		283.48	0.3553		283.48	0.351472
283.73	0.35905		283.73	0.353948		283.73	0.351282
284.19	0.357737		284.19	0.352376		284.19	0.354137
284.42	0.358355		284.42	0.353739		284.42	0.352126
284.65	0.360133		284.65	0.351376		284.65	0.352681
284.88	0.363781		284.88	0.352117		284.88	0.348262
285.13	0.361619		285.13	0.349309		285.13	0.353202
285.36	0.37443		285.36	0.350989		285.36	0.338681
285.61	0.372588		285.61	0.353042		285.61	0.33844
285.84	0.368176		285.84	0.356315		285.84	0.339549
286.07	0.351956		286.07	0.356206		286.07	0.355848
286.31	0.357143		286.31	0.354131		286.31	0.352705
286.56	0.356569		286.56	0.352014		286.56	0.355367
286.79	0.357486		286.79	0.352368		286.79	0.354067
287.02	0.355455		287.02	0.357876		287.02	0.350559
287.25	0.366988		287.25	0.35235		287.25	0.344523
287.49	0.370783		287.49	0.345575		287.49	0.347472
287.72	0.371127		287.72	0.346977		287.72	0.345696
288.19	0.360488		288.19	0.355675		288.19	0.347607
288.42	0.358682		288.42	0.356846		288.42	0.348212
288.66	0.355747		288.66	0.351843		288.66	0.356121
288.89	0.358423		288.89	0.349094		288.89	0.356164
289.12	0.350326		289.12	0.357764		289.12	0.355561
289.36	0.345957		289.36	0.363419		289.36	0.354244
289.6	0.348356		289.6	0.36211		289.6	0.353124
289.83	0.353241		289.83	0.353775		289.83	0.356544
290.06	0.351782		290.06	0.354303		290.06	0.357444
290.29	0.353375		290.29	0.35321		290.29	0.356915
290.52	0.355249		290.52	0.354268		290.52	0.353952
290.75	0.354961		290.75	0.354569		290.75	0.35391
290.98	0.356671		290.98	0.352775		290.98	0.353964
291.44	0.355567		291.44	0.352621		291.44	0.355192
291.68	0.353027		291.68	0.352714		291.68	0.35761
291.92	0.363036		291.92	0.348495		291.92	0.351789
292.15	0.372065		292.15	0.352246		292.15	0.338979
292.38	0.3699		292.38	0.354212		292.38	0.339148
292.62	0.35764		292.62	0.358552		292.62	0.347038
292.85	0.362831		292.85	0.348246		292.85	0.352123
293.08	0.359119		293.08	0.348449		293.08	0.355602
293.31	0.348689		293.31	0.349551		293.31	0.3649
293.54	0.345958		293.54	0.356589		293.54	0.360563
293.77	0.355458		293.77	0.352066		293.77	0.355556
294	0.361842		294	0.355642		294	0.345566
294.23	0.354047		294.23	0.358849		294.23	0.350124
294.7	0.348298		294.7	0.360838		294.7	0.353854
294.94	0.348928		294.94	0.357172		294.94	0.356861
295.17	0.352056		295.17	0.361217		295.17	0.349657
295.4	0.3546		295.4	0.356192		295.4	0.352109
295.63	0.359403		295.63	0.351718		295.63	0.351749
295.87	0.362225		295.87	0.34948		295.87	0.351135
296.1	0.360719		296.1	0.349343		296.1	0.352748
296.33	0.358748		296.33	0.348299		296.33	0.355732
296.57	0.354713		296.57	0.354698		296.57	0.353339
296.82	0.351406		296.82	0.356657		296.82	0.354658
297.05	0.356517		297.05	0.353003		297.05	0.353171
297.28	0.349645		297.28	0.355125		297.28	0.35789
297.53	0.347354		297.53	0.352902		297.53	0.362374
297.78	0.361566		297.78	0.337963		297.78	0.363072
298.01	0.371384		298.01	0.334497		298.01	0.356688
298.24	0.358498		298.24	0.347013		298.24	0.35703
298.47	0.350065		298.47	0.355603		298.47	0.356842
298.93	0.352724		298.93	0.3532		298.93	0.356556
299.16	0.355936		299.16	0.353838		299.16	0.352676
299.41	0.35362		299.41	0.351788		299.41	0.357012
299.64	0.36233		299.64	0.345989		299.64	0.35407
299.87	0.357999		299.87	0.350303		299.87	0.354058
300.1	0.354943		300.1	0.355449		300.1	0.351938
300.33	0.341084		300.33	0.362561		300.33	0.358656
300.58	0.354864		300.58	0.358157		300.58	0.349249
300.81	0.351646		300.81	0.355998		300.81	0.354596
301.04	0.353199		301.04	0.352702		301.04	0.356309
301.27	0.347466		301.27	0.35569		301.27	0.359024
301.5	0.353092		301.5	0.358189		301.5	0.350868
301.74	0.350007		301.74	0.358874		301.74	0.353239
301.97	0.352766		301.97	0.354784		301.97	0.35454
302.43	0.360361		302.43	0.352191		302.43	0.349508
302.66	0.354196		302.66	0.356678		302.66	0.351156
302.89	0.352191		302.89	0.358331		302.89	0.351478
303.12	0.343785		303.12	0.36096		303.12	0.357225
303.35	0.346458		303.35	0.362739		303.35	0.352743
303.6	0.341994		303.6	0.365467		303.6	0.354449
303.83	0.354254		303.83	0.348263		303.83	0.359363
304.06	0.358815		304.06	0.345423		304.06	0.357612
304.29	0.371203		304.29	0.345633		304.29	0.344984
304.52	0.37072		304.52	0.353195		304.52	0.337875
304.76	0.35211		304.76	0.350903		304.76	0.358748
304.99	0.338533		304.99	0.354924		304.99	0.368273
305.23	0.340781		305.23	0.358247		305.23	0.362672
305.69	0.354148		305.69	0.357318		305.69	0.350204
305.94	0.35536		305.94	0.3539		305.94	0.35238
306.17	0.35464		306.17	0.353411		306.17	0.353559
306.4	0.355738		306.4	0.352131		306.4	0.353712
306.63	0.35677		306.63	0.351381		306.63	0.353398
306.87	0.358838		306.87	0.351534		306.87	0.351148
307.1	0.355097		307.1	0.351866		307.1	0.354527
307.33	0.3559		307.33	0.350554		307.33	0.355006
307.56	0.350482		307.56	0.35522		307.56	0.355728
307.79	0.347685		307.79	0.358255		307.79	0.35546
308.04	0.359042		308.04	0.355101		308.04	0.347227
308.27	0.360383		308.27	0.359752		308.27	0.341205
308.5	0.354172		308.5	0.363682		308.5	0.343456
308.75	0.349202		308.75	0.358999		308.75	0.353079
308.98	0.362542		308.98	0.353974		308.98	0.344734
309.44	0.361137		309.44	0.356279		309.44	0.343804
309.67	0.352059		309.67	0.364367		309.67	0.344764
309.9	0.342894		309.9	0.364601		309.9	0.353665
310.13	0.344829		310.13	0.361891		310.13	0.35441
310.36	0.350521		310.36	0.353941		310.36	0.356638
310.59	0.353018		310.59	0.353622		310.59	0.354429
310.84	0.351912		310.84	0.35422		310.84	0.354907
311.07	0.355		311.07	0.353165		311.07	0.352845
311.32	0.342804		311.32	0.360762		311.32	0.357413
311.56	0.335464		311.56	0.364862		311.56	0.360624
311.8	0.336402		311.8	0.363208		311.8	0.36131
312.03	0.351375		312.03	0.353926		312.03	0.35559
312.26	0.353968		312.26	0.352059		312.26	0.354833
312.49	0.357111		312.49	0.351918		312.49	0.351801
312.72	0.352297		312.72	0.352186		312.72	0.356316
312.97	0.354778		312.97	0.351831		312.97	0.354161
313.44	0.354434		313.44	0.353994		313.44	0.352312
313.67	0.356372		313.67	0.357588		313.67	0.34675
313.91	0.354797		313.91	0.358751		313.91	0.347132
314.14	0.352676		314.14	0.349901		314.14	0.358074
314.37	0.350052		314.37	0.345422		314.37	0.365146
314.6	0.352738		314.6	0.345812		314.6	0.36204
314.83	0.357732		314.83	0.351152		314.83	0.351675
315.06	0.358893		315.06	0.350122		315.06	0.351515
315.29	0.358494		315.29	0.354884		315.29	0.347122
315.52	0.351687		315.52	0.362198		315.52	0.346585
315.75	0.346965		315.75	0.361871		315.75	0.351605
315.99	0.353993		315.99	0.35274		315.99	0.353677
316.22	0.359319		316.22	0.348547		316.22	0.352514
316.68	0.357144		316.68	0.35099		316.68	0.352216
316.91	0.34966		316.91	0.355394		316.91	0.355266
317.16	0.347462		317.16	0.357039		317.16	0.355789
317.4	0.354982		317.4	0.350197		317.4	0.355082
317.63	0.355506		317.63	0.348892		317.63	0.355832
317.87	0.352524		317.87	0.352334		317.87	0.355342
318.1	0.346171		318.1	0.355979		318.1	0.35802
318.33	0.346798		318.33	0.353874		318.33	0.359468
318.56	0.345657		318.56	0.353254		318.56	0.361199
318.79	0.353161		318.79	0.35209		318.79	0.35483
319.04	0.357424		319.04	0.351309		319.04	0.351318
319.27	0.347642		319.27	0.356156		319.27	0.356221
319.5	0.345281		319.5	0.3574		319.5	0.357309
319.74	0.343858		319.74	0.360328		319.74	0.355774
319.98	0.350689		319.98	0.355446		319.98	0.353795
320.44	0.351339		320.44	0.351425		320.44	0.357136
320.67	0.352253		320.67	0.349258		320.67	0.358359
320.9	0.343445		320.9	0.3543		320.9	0.362095
321.13	0.354214		321.13	0.348497		321.13	0.357099
321.36	0.361612		321.36	0.346232		321.36	0.351936
321.59	0.359093		321.59	0.352263		321.59	0.348394
321.84	0.344612		321.84	0.360566		321.84	0.354542
322.07	0.342938		322.07	0.364048		322.07	0.352704
322.3	0.350999		322.3	0.361626		322.3	0.347034
322.55	0.355162		322.55	0.35972		322.55	0.344748
322.78	0.354858		322.78	0.352877		322.78	0.351865
323.01	0.351687		323.01	0.353406		323.01	0.354477
323.24	0.353977		323.24	0.351875		323.24	0.353688
323.47	0.35222		323.47	0.353307		323.47	0.353983
323.94	0.35276		323.94	0.353715		323.94	0.353005
324.18	0.355359		324.18	0.355153		324.18	0.348938
324.41	0.351484		324.41	0.353841		324.41	0.354095
324.64	0.35817		324.64	0.347046		324.64	0.354174
324.87	0.357747		324.87	0.350879		324.87	0.350734
325.11	0.344695		325.11	0.354645		325.11	0.35999
325.35	0.33218		325.35	0.360392		325.35	0.366728
325.58	0.341259		325.58	0.354319		325.58	0.363692
325.81	0.350994		325.81	0.354278		325.81	0.353967
326.05	0.348323		326.05	0.355438		326.05	0.355448
326.29	0.347978		326.29	0.356864		326.29	0.354338
326.52	0.348426		326.52	0.353392		326.52	0.357332
326.77	0.350056		326.77	0.352362		326.77	0.356701
327	0.351803		327	0.353216		327	0.354071
327.23	0.347016		327.23	0.361485		327.23	0.350559
327.69	0.341128		327.69	0.362996		327.69	0.354906
327.94	0.34605		327.94	0.358051		327.94	0.354899
328.19	0.361749		328.19	0.347053		328.19	0.350168
328.42	0.362828		328.42	0.348857		328.42	0.347254
328.65	0.35589		328.65	0.352946		328.65	0.350074
328.9	0.351354		328.9	0.352695		328.9	0.354832
329.14	0.349989		329.14	0.352603		329.14	0.356258
329.39	0.360119		329.39	0.345164		329.39	0.353537
329.62	0.364315		329.62	0.341891		329.62	0.352583
329.85	0.361193		329.85	0.343948		329.85	0.353619
330.08	0.349423		330.08	0.353058		330.08	0.356249
330.31	0.350105		330.31	0.355594		330.31	0.353001
330.54	0.358194		330.54	0.34729		330.54	0.353186
330.78	0.359773		330.78	0.34461		330.78	0.354257
331.01	0.363195		331.01	0.344972		331.01	0.350442
331.24	0.356215		331.24	0.353261		331.24	0.349104
331.47	0.355899		331.47	0.352912		331.47	0.349739
331.95	0.350255		331.95	0.350793		331.95	0.357472
332.19	0.351613		332.19	0.349302		332.19	0.357575
332.42	0.354881		332.42	0.348339		332.42	0.35524
332.65	0.358944		332.65	0.349723		332.65	0.349764
332.9	0.351118		332.9	0.351061		332.9	0.356221
333.13	0.344445		333.13	0.354747		333.13	0.359178
333.36	0.347813		333.36	0.352785		333.36	0.357742
333.59	0.354353		333.59	0.352205		333.59	0.351752
333.83	0.350518		333.83	0.352		333.83	0.355761
334.07	0.347997		334.07	0.353481		334.07	0.356772
334.32	0.355803		334.32	0.347798		334.32	0.354619
334.55	0.361552		334.55	0.346319		334.55	0.350319
334.78	0.353298		334.78	0.350394		334.78	0.354468
335.01	0.352009		335.01	0.356405		335.01	0.349716
335.24	0.355853		335.24	0.354836		335.24	0.347412
335.47	0.358301		335.47	0.351797		335.47	0.347971
335.95	0.349677		335.95	0.353949		335.95	0.354413
336.18	0.349705		336.18	0.356283		336.18	0.352022
336.41	0.346853		336.41	0.359729		336.41	0.351398
336.65	0.348068		336.65	0.357965		336.65	0.351917
336.88	0.348865		336.88	0.356027		336.88	0.353028
337.12	0.35329		337.12	0.352831		337.12	0.351769
337.37	0.357103		337.37	0.355071		337.37	0.345686
337.6	0.365821		337.6	0.349569		337.6	0.342441
337.83	0.361457		337.83	0.348624		337.83	0.347719
338.06	0.34997		338.06	0.352558		338.06	0.355242
338.29	0.345741		338.29	0.35457		338.29	0.357429
338.52	0.357464		338.52	0.350065		338.52	0.350181
338.76	0.356914		338.76	0.35094		338.76	0.349856
338.99	0.350398		338.99	0.356942		338.99	0.350371
339.22	0.352788		339.22	0.347662		339.22	0.357259
339.7	0.355323		339.7	0.343845		339.7	0.358541
339.93	0.354966		339.93	0.341105		339.93	0.361639
340.16	0.357708		340.16	0.343818		340.16	0.356184
340.39	0.35907		340.39	0.343428		340.39	0.355212
340.62	0.347102		340.62	0.352653		340.62	0.357955
340.85	0.342695		340.85	0.355555		340.85	0.35946
341.1	0.348013		341.1	0.355608		341.1	0.354089
341.33	0.350823		341.33	0.355452		341.33	0.351435
341.56	0.350539		341.56	0.355366		341.56	0.351805
341.79	0.349829		341.79	0.354011		341.79	0.353869
342.02	0.347605		342.02	0.351747		342.02	0.358358
342.25	0.347807		342.25	0.351508		342.25	0.358395
342.48	0.348746		342.48	0.354203		342.48	0.354761
342.73	0.350362		342.73	0.356175		342.73	0.351173
343.19	0.348422		343.19	0.356204		343.19	0.353084
343.42	0.356402		343.42	0.348024		343.42	0.353285
343.65	0.357997		343.65	0.34776		343.65	0.351952
343.9	0.353107		343.9	0.352469		343.9	0.352134
344.13	0.348685		344.13	0.357321		344.13	0.351704
344.36	0.350501		344.36	0.355048		344.36	0.35216
344.59	0.352865		344.59	0.353914		344.59	0.350931
344.83	0.3514		344.83	0.353305		344.83	0.353005
345.06	0.35244		345.06	0.348561		345.06	0.356709
345.29	0.352481		345.29	0.3486		345.29	0.356629
345.52	0.351089		345.52	0.351364		345.52	0.355258
345.75	0.359708		345.75	0.348634		345.75	0.349368
346	0.350354		346	0.352117		346	0.355238
346.23	0.34273		346.23	0.355185		346.23	0.359794
346.71	0.339618		346.71	0.356563		346.71	0.361528
346.94	0.356208		346.94	0.352025		346.94	0.349478
347.17	0.355552		347.17	0.353888		347.17	0.34827
347.4	0.353289		347.4	0.353692		347.4	0.350729
347.63	0.358279		347.63	0.349631		347.63	0.3498
347.86	0.349786		347.86	0.353888		347.86	0.354037
348.09	0.343122		348.09	0.356354		348.09	0.358234
348.34	0.341969		348.34	0.35717		348.34	0.358571
348.57	0.35303		348.57	0.352469		348.57	0.352211
348.8	0.356178		348.8	0.352227		348.8	0.349304
349.03	0.354561		349.03	0.354284		349.03	0.348866
349.26	0.350782		349.26	0.357355		349.26	0.349573
349.49	0.345512		349.49	0.359566		349.49	0.352632
349.72	0.349721		349.72	0.356031		349.72	0.351958
350.19	0.352817		350.19	0.352692		350.19	0.3522
350.42	0.349006		350.42	0.355518		350.42	0.353186
350.65	0.349398		350.65	0.354311		350.65	0.354001
350.88	0.353492		350.88	0.354949		350.88	0.349269
351.11	0.372421		351.11	0.340833		351.11	0.344457
351.34	0.36856		351.34	0.341748		351.34	0.347402
351.57	0.359751		351.57	0.344042		351.57	0.353917
351.8	0.345988		351.8	0.355734		351.8	0.355988
352.04	0.359615		352.04	0.353569		352.04	0.344526
352.27	0.362996		352.27	0.353168		352.27	0.341547
352.5	0.354865		352.5	0.355585		352.5	0.34726
352.74	0.353675		352.74	0.353937		352.74	0.350098
352.98	0.370004		352.98	0.348069		352.98	0.339637
353.44	0.368137		353.44	0.350557		353.44	0.339016
353.67	0.354142		353.67	0.354586		353.67	0.348982
353.9	0.35005		353.9	0.355024		353.9	0.352636
354.13	0.356468		354.13	0.348627		354.13	0.352615
354.38	0.351649		354.38	0.355627		354.38	0.350434
354.61	0.351309		354.61	0.353691		354.61	0.35271
354.84	0.349751		354.84	0.353015		354.84	0.354944
355.07	0.349573		355.07	0.350067		355.07	0.35807
355.3	0.349335		355.3	0.352614		355.3	0.355761
355.55	0.353947		355.55	0.351908		355.55	0.351855
355.79	0.348077		355.79	0.358249		355.79	0.351384
356.03	0.344942		356.03	0.359949		356.03	0.352819
356.26	0.347639		356.26	0.354305		356.26	0.355766
356.49	0.361077		356.49	0.348482		356.49	0.348151
356.72	0.354898		356.72	0.356605		356.72	0.346206
357.18	0.350721		357.18	0.36084		357.18	0.346149
357.41	0.349592		357.41	0.357162		357.41	0.350957
357.64	0.366512		357.64	0.346076		357.64	0.345123
357.87	0.365791		357.87	0.34601		357.87	0.345909
358.11	0.359058		358.11	0.348756		358.11	0.349895
358.34	0.353036		358.34	0.351922		358.34	0.352753
358.57	0.354679		358.57	0.352978		358.57	0.350053
358.81	0.353516		358.81	0.353356		358.81	0.350838
359.05	0.351238		359.05	0.353159		359.05	0.353313
359.28	0.35426		359.28	0.350596		359.28	0.352855
359.51	0.352418		359.51	0.352179		359.51	0.353113
359.74	0.353682		359.74	0.352953		359.74	0.351076
359.98	0.356344		359.98	0.351934		359.98	0.349432
360.23	0.354059		360.23	0.351578		360.23	0.352073
360.69	0.357765		360.69	0.348959		360.69	0.350987
360.94	0.35671		360.94	0.34332		360.94	0.35768
361.17	0.353483		361.17	0.345024		361.17	0.359203
361.4	0.346161		361.4	0.352149		361.4	0.359401
361.63	0.347963		361.63	0.3547		361.63	0.355047
361.86	0.346061		361.86	0.354244		361.86	0.357405
362.1	0.346744		362.1	0.354962		362.1	0.356004
362.33	0.355422		362.33	0.354222		362.33	0.348066
362.56	0.359774		362.56	0.350262		362.56	0.347674
362.79	0.356234		362.79	0.351208		362.79	0.350268
363.02	0.354381		363.02	0.350978		363.02	0.352351
363.25	0.354336		363.25	0.352131		363.25	0.351243
363.48	0.353099		363.48	0.353851		363.48	0.35076
363.94	0.353266		363.94	0.349454		363.94	0.35499
364.18	0.35576		364.18	0.347896		364.18	0.354053
364.42	0.350956		364.42	0.35096		364.42	0.355794
364.65	0.343017		364.65	0.355928		364.65	0.358765
364.88	0.352444		364.88	0.348242		364.88	0.357024
365.12	0.360041		365.12	0.345813		365.12	0.351855
365.35	0.358195		365.35	0.349249		365.35	0.350266
365.58	0.351225		365.58	0.353196		365.58	0.353289
365.81	0.342575		365.81	0.360607		365.81	0.354528
366.04	0.338211		366.04	0.363162		366.04	0.356337
366.27	0.344361		366.27	0.356419		366.27	0.35693
366.5	0.357855		366.5	0.347294		366.5	0.352561
366.73	0.35712		366.73	0.345792		366.73	0.354798
367.19	0.358994		367.19	0.350343		367.19	0.348373
367.43	0.361374		367.43	0.351443		367.43	0.344893
367.66	0.358969		367.66	0.356283		367.66	0.342458
367.89	0.354487		367.89	0.353038		367.89	0.350185
368.12	0.35815		368.12	0.35073		368.12	0.348831
368.37	0.356719		368.37	0.351469		368.37	0.349522
368.61	0.350754		368.61	0.354865		368.61	0.352091
368.84	0.353639		368.84	0.350288		368.84	0.353783
369.07	0.353971		369.07	0.352878		369.07	0.350861
369.31	0.352663		369.31	0.358008		369.31	0.347039
369.54	0.342284		369.54	0.364188		369.54	0.351239
369.77	0.3465		369.77	0.357084		369.77	0.354126
370	0.347542		370	0.358415		370	0.351753
370.23	0.352787		370.23	0.355694		370.23	0.349229
370.69	0.347484		370.69	0.357509		370.69	0.352717
370.92	0.348043		370.92	0.354714		370.92	0.354953
371.15	0.348657		371.15	0.355472		371.15	0.353582
371.39	0.355343		371.39	0.350855		371.39	0.351512
371.62	0.358112		371.62	0.349255		371.62	0.350343
371.85	0.358244		371.85	0.34842		371.85	0.351046
372.08	0.344982		372.08	0.355751		372.08	0.356977
372.31	0.358854		372.31	0.351839		372.31	0.347017
372.54	0.358414		372.54	0.356235		372.54	0.343062
372.77	0.357494		372.77	0.358989		372.77	0.341226
373.02	0.342679		373.02	0.36387		373.02	0.351161
373.25	0.355352		373.25	0.35275		373.25	0.349609
373.48	0.354882		373.48	0.346308		373.48	0.35652
373.94	0.353139		373.94	0.345235		373.94	0.359336
374.17	0.351132		374.17	0.351096		374.17	0.355482
374.4	0.350534		374.4	0.357275		374.4	0.349901
374.65	0.356612		374.65	0.355492		374.65	0.345606
374.9	0.35534		374.9	0.354199		374.9	0.348171
375.13	0.355561		375.13	0.351671		375.13	0.350478
375.36	0.354092		375.36	0.355634		375.36	0.347984
375.59	0.360263		375.59	0.352125		375.59	0.345322
375.82	0.360492		375.82	0.347746		375.82	0.349471
376.05	0.350598		376.05	0.349985		376.05	0.357128
376.28	0.349209		376.28	0.353248		376.28	0.355253
376.52	0.349024		376.52	0.35587		376.52	0.352816
376.75	0.350643		376.75	0.353961		376.75	0.353106
376.98	0.360682		376.98	0.350886		376.98	0.346141
377.44	0.366008		377.44	0.347347		377.44	0.344354
377.67	0.357637		377.67	0.350811		377.67	0.349262
377.92	0.349416		377.92	0.353295		377.92	0.354999
378.15	0.360786		378.15	0.346684		378.15	0.35024
378.38	0.36314		378.38	0.345392		378.38	0.349178
378.61	0.354195		378.61	0.348998		378.61	0.354517
378.84	0.343376		378.84	0.35205		378.84	0.362284
379.09	0.336928		379.09	0.359858		379.09	0.360924
379.32	0.339763		379.32	0.361458		379.32	0.356489
379.55	0.334543		379.55	0.363001		379.55	0.360166
379.78	0.338995		379.78	0.354117		379.78	0.364597
380.01	0.345944		380.01	0.352613		380.01	0.359153
380.24	0.354767		380.24	0.350452		380.24	0.352491
380.47	0.353037		380.47	0.353494		380.47	0.35118
380.94	0.355264		380.94	0.353313		380.94	0.349133
381.17	0.350071		381.17	0.35467		381.17	0.352969
381.4	0.350661		381.4	0.350768		381.4	0.356281
381.65	0.350787		381.65	0.347531		381.65	0.359391
381.88	0.357508		381.88	0.347778		381.88	0.352424
382.11	0.348436		382.11	0.355844		382.11	0.353431
382.34	0.351593		382.34	0.351576		382.34	0.354542
382.57	0.349673		382.57	0.349588		382.57	0.35845
382.8	0.355191		382.8	0.348229		382.8	0.35429
383.03	0.355659		383.03	0.35199		383.03	0.350061
383.26	0.350875		383.26	0.353275		383.26	0.35356
383.49	0.347958		383.49	0.354065		383.49	0.355687
383.73	0.344426		383.73	0.354821		383.73	0.358462
384.19	0.349735		384.19	0.35281		384.19	0.355165
384.42	0.350509		384.42	0.354266		384.42	0.352936
384.65	0.352377		384.65	0.352164		384.65	0.353168
384.88	0.348402		384.88	0.351833		384.88	0.357476
385.13	0.349513		385.13	0.351444		385.13	0.356753
385.36	0.351176		385.36	0.352495		385.36	0.35404
385.59	0.353968		385.59	0.353869		385.59	0.349873
385.84	0.349221		385.84	0.35419		385.84	0.354298
386.07	0.34683		386.07	0.355226		386.07	0.355654
386.3	0.346223		386.3	0.35402		386.3	0.357468
386.53	0.347013		386.53	0.357424		386.53	0.353273
386.76	0.349132		386.76	0.352717		386.76	0.355861
386.99	0.350545		386.99	0.348319		386.99	0.358846
387.22	0.353052		387.22	0.34629		387.22	0.358368
387.47	0.351194		387.47	0.351328		387.47	0.355188
387.93	0.350801		387.93	0.353655		387.93	0.353253
388.16	0.351015		388.16	0.353589		388.16	0.353106
388.39	0.353597		388.39	0.352182		388.39	0.351931
388.62	0.345479		388.62	0.359488		388.62	0.352742
388.86	0.340219		388.86	0.363198		388.86	0.354293
389.09	0.344047		389.09	0.359975		389.09	0.353688
389.32	0.355368		389.32	0.351698		389.32	0.350644
389.56	0.354712		389.56	0.350027		389.56	0.352971
389.8	0.353206		389.8	0.349171		389.8	0.355333
390.03	0.349043		390.03	0.355013		390.03	0.353654
390.27	0.347419		390.27	0.358885		390.27	0.351406
390.52	0.338671		390.52	0.361775		390.52	0.357265
390.75	0.338412		390.75	0.359859		390.75	0.359439
390.98	0.350427		390.98	0.34998		390.98	0.357303
391.23	0.360069		391.23	0.344149		391.23	0.353492
391.69	0.355534		391.69	0.348854		391.69	0.353321
391.94	0.349102		391.94	0.353318		391.94	0.355289
392.17	0.354188		392.17	0.347144		392.17	0.356377
392.4	0.351256		392.4	0.351219		392.4	0.355236
392.65	0.353339		392.65	0.353866		392.65	0.350505
392.88	0.349759		392.88	0.354877		392.88	0.353074
393.11	0.346875		393.11	0.354678		393.11	0.356157
393.34	0.353061		393.34	0.35108		393.34	0.353569
393.57	0.361022		393.57	0.347255		393.57	0.349432
393.8	0.355174		393.8	0.354949		393.8	0.347587
394.03	0.348183		394.03	0.356665		394.03	0.352862
394.26	0.349839		394.26	0.351141		394.26	0.356731
394.49	0.352437		394.49	0.347711		394.49	0.357562
394.72	0.352387		394.72	0.352677		394.72	0.352646
395.19	0.352617		395.19	0.351913		395.19	0.35318
395.42	0.34449		395.42	0.357992		395.42	0.355228
395.66	0.348689		395.66	0.354603		395.66	0.354418
395.91	0.352853		395.91	0.348868		395.91	0.355989
396.14	0.358592		396.14	0.347827		396.14	0.351291
396.37	0.348321		396.37	0.356563		396.37	0.352826
396.6	0.347424		396.6	0.354735		396.6	0.355551
396.84	0.349702		396.84	0.350507		396.84	0.357501
397.07	0.352488		397.07	0.354382		397.07	0.35084
397.3	0.348755		397.3	0.355517		397.3	0.353438
397.53	0.347617		397.53	0.354695		397.53	0.355398
397.76	0.354746		397.76	0.349141		397.76	0.353823
397.99	0.351266		397.99	0.34957		397.99	0.356874
398.24	0.350047		398.24	0.348362		398.24	0.359301
398.47	0.348505		398.47	0.351531		398.47	0.357674
398.93	0.352517		398.93	0.350775		398.93	0.354418
399.16	0.347036		399.16	0.353708		399.16	0.356966
399.39	0.341938		399.39	0.35562		399.39	0.360152
399.62	0.340846		399.62	0.354164		399.62	0.3627
399.85	0.349487		399.85	0.351514		399.85	0.356709
400.09	0.335872		400.09	0.359046		400.09	0.362791
400.32	0.333536		400.32	0.360556		400.32	0.363617
400.55	0.337842		400.55	0.359171		400.55	0.360697
400.78	0.355482		400.78	0.356337		400.78	0.345891
401.01	0.3505		401.01	0.358987		401.01	0.348223
401.24	0.353305		401.24	0.353866		401.24	0.350539
401.49	0.35193		401.49	0.351909		401.49	0.353871
401.72	0.360099		401.72	0.34801		401.72	0.349601
402.18	0.354201		402.18	0.352506		402.18	0.351003
402.41	0.341923		402.41	0.352819		402.41	0.362968
402.64	0.341166		402.64	0.348544		402.64	0.368
402.87	0.351714		402.87	0.34826		402.87	0.357736
403.11	0.356021		403.11	0.354242		403.11	0.347447
403.34	0.341656		403.34	0.366148		403.34	0.349906
403.57	0.3404		403.57	0.365442		403.57	0.351868
403.8	0.34331		403.8	0.364383		403.8	0.350017
404.03	0.352592		404.03	0.354166		404.03	0.350952
404.26	0.35237		404.26	0.352039		404.26	0.353302
404.49	0.356403		404.49	0.349428		404.49	0.351878
404.72	0.351486		404.72	0.353279		404.72	0.352946
405.19	0.349371		405.19	0.354313		405.19	0.354026
405.42	0.351116		405.42	0.352418		405.42	0.354176
405.65	0.357705		405.65	0.348051		405.65	0.351954
405.88	0.354678		405.88	0.348056		405.88	0.354976
406.11	0.353284		406.11	0.349817		406.11	0.354608
406.34	0.351588		406.34	0.354		406.34	0.352121
406.57	0.350861		406.57	0.356573		406.57	0.350276
406.82	0.353571		406.82	0.353628		406.82	0.350512
407.05	0.353209		407.05	0.34968		407.05	0.354821
407.28	0.348873		407.28	0.351388		407.28	0.357449
407.51	0.345474		407.51	0.354081		407.51	0.358155
407.74	0.351545		407.74	0.352667		407.74	0.353498
407.97	0.354071		407.97	0.351958		407.97	0.351681
408.44	0.354218		408.44	0.35256		408.44	0.350932
408.67	0.345306		408.67	0.357997		408.67	0.354407
408.9	0.34676		408.9	0.356612		408.9	0.354338
409.13	0.350143		409.13	0.353255		409.13	0.354312
409.36	0.355686		409.36	0.348643		409.36	0.353381
409.59	0.349859		409.59	0.353217		409.59	0.354635
409.82	0.348399		409.82	0.354321		409.82	0.35499
410.05	0.361858		410.05	0.345904		410.05	0.349948
410.28	0.363156		410.28	0.344307		410.28	0.350246
410.52	0.358632		410.52	0.3458		410.52	0.353278
410.76	0.346751		410.76	0.350867		410.76	0.360092
411.01	0.359037		411.01	0.346463		411.01	0.35221
411.24	0.356447		411.24	0.353034		411.24	0.348228
411.47	0.356682		411.47	0.353068		411.47	0.34796
411.93	0.354522		411.93	0.351574		411.93	0.351614
412.18	0.35362		412.18	0.351183		412.18	0.352907
412.41	0.350796		412.41	0.351876		412.41	0.355038
412.64	0.351224		412.64	0.35031		412.64	0.356176
412.87	0.348911		412.87	0.350686		412.87	0.358114
413.1	0.339215		413.1	0.360112		413.1	0.358383
413.35	0.35324		413.35	0.355485		413.35	0.348985
413.58	0.361774		413.58	0.350632		413.58	0.345304
413.81	0.35848		413.81	0.350726		413.81	0.348503
414.04	0.358135		414.04	0.345257		414.04	0.354318
414.27	0.363353		414.27	0.341374		414.27	0.352983
414.51	0.356436		414.51	0.349046		414.51	0.352228
414.74	0.343721		414.74	0.361631		414.74	0.352358
414.97	0.347835		414.97	0.354931		414.97	0.354944
415.43	0.354406		415.43	0.349141		415.43	0.354163
415.66	0.362806		415.66	0.34871		415.66	0.346194
415.89	0.364654		415.89	0.348067		415.89	0.34499
416.12	0.358836		416.12	0.349201		416.12	0.349672
416.37	0.349327		416.37	0.351004		416.37	0.35738
416.6	0.346793		416.6	0.354284		416.6	0.356633
416.83	0.350447		416.83	0.352819		416.83	0.354444
417.06	0.355675		417.06	0.355981		417.06	0.346054
417.29	0.354056		417.29	0.358158		417.29	0.345496
417.53	0.353136		417.53	0.355069		417.53	0.349505
417.76	0.353324		417.76	0.34965		417.76	0.354736
417.99	0.351558		417.99	0.35119		417.99	0.354962
418.22	0.346797		418.22	0.358008		418.22	0.352906
418.7	0.350939		418.7	0.359363		418.7	0.347407
418.93	0.366306		418.93	0.344495		418.93	0.346909
419.17	0.368189		419.17	0.341076		419.17	0.348445
419.4	0.36008		419.4	0.344764		419.4	0.352866
419.64	0.351924		419.64	0.356012		419.64	0.349774
419.87	0.360984		419.87	0.352122		419.87	0.344603
420.1	0.353997		420.1	0.355358		420.1	0.348355
420.33	0.351389		420.33	0.35458		420.33	0.351741
420.56	0.350487		420.56	0.35472		420.56	0.352503
420.79	0.354284		420.79	0.351784		420.79	0.351642
421.02	0.348456		421.02	0.356192		421.02	0.353062
421.25	0.34866		421.25	0.358976		421.25	0.350075
421.48	0.351541		421.48	0.352737		421.48	0.353431
421.95	0.353076		421.95	0.345769		421.95	0.358865
422.18	0.357042		422.18	0.349407		422.18	0.351261
422.41	0.358428		422.41	0.355736		422.41	0.343546
422.64	0.343998		422.64	0.358647		422.64	0.355065
422.87	0.341087		422.87	0.354031		422.87	0.362592
423.1	0.346339		423.1	0.352224		423.1	0.359147
423.33	0.357314		423.33	0.350495		423.33	0.349901
423.58	0.35088		423.58	0.354053		423.58	0.352777
423.83	0.356581		423.83	0.352579		423.83	0.348549
424.07	0.360441		424.07	0.349597		424.07	0.347672
424.3	0.364896		424.3	0.346138		424.3	0.346676
424.54	0.359601		424.54	0.346967		424.54	0.351143
424.78	0.355987		424.78	0.35031		424.78	0.351414
425.03	0.348933		425.03	0.353025		425.03	0.355751
425.26	0.36296		425.26	0.349871		425.26	0.344879
425.49	0.367902		425.49	0.350202		425.49	0.339607
425.72	0.368381		425.72	0.349951		425.72	0.339377
426.18	0.342042		426.18	0.362504		426.18	0.353164
426.41	0.347049		426.41	0.355625		426.41	0.355036
426.65	0.347188		426.65	0.350237		426.65	0.360285
426.88	0.355643		426.88	0.346718		426.88	0.35535
427.11	0.349594		427.11	0.351749		427.11	0.356367
427.35	0.354989		427.35	0.34858		427.35	0.354141
427.59	0.357862		427.59	0.345828		427.59	0.35402
427.82	0.35811		427.82	0.349076		427.82	0.350524
428.05	0.351361		428.05	0.351037		428.05	0.355312
428.28	0.353105		428.28	0.350499		428.28	0.354106
428.51	0.356839		428.51	0.356268		428.51	0.344602
428.76	0.35818		428.76	0.359246		428.76	0.340284
429	0.35423		429	0.356804		429	0.346676
429.25	0.351555		429.25	0.355093		429.25	0.351062
429.48	0.349347		429.48	0.352967		429.48	0.355396
429.96	0.348974		429.96	0.348868		429.96	0.359868
430.19	0.353911		430.19	0.34482		430.19	0.358979
430.42	0.351962		430.42	0.352812		430.42	0.352936
430.65	0.351093		430.65	0.353186		430.65	0.353432
430.88	0.349101		430.88	0.351383		430.88	0.357226
431.11	0.351652		431.11	0.351271		431.11	0.354787
431.34	0.342105		431.34	0.362141		431.34	0.353463
431.58	0.346152		431.58	0.361026		431.58	0.350532
431.81	0.350071		431.81	0.355055		431.81	0.352583
432.04	0.34942		432.04	0.352224		432.04	0.356066
432.27	0.338721		432.27	0.359736		432.27	0.359253
432.5	0.3514		432.5	0.350231		432.5	0.356079
432.73	0.362873		432.73	0.345187		432.73	0.34965
432.98	0.358357		432.98	0.349849		432.98	0.349503
433.44	0.352627		433.44	0.357716		433.44	0.347367
433.67	0.35123		433.67	0.359937		433.67	0.346544
433.9	0.350556		433.9	0.359114		433.9	0.34804
434.13	0.348374		434.13	0.357595		434.13	0.351741
434.36	0.351676		434.36	0.354595		434.36	0.351439
434.6	0.35518		434.6	0.353639		434.6	0.348891
434.83	0.352195		434.83	0.351719		434.83	0.353796
435.06	0.354351		435.06	0.350977		435.06	0.352382
435.29	0.353444		435.29	0.349144		435.29	0.355122
435.52	0.351683		435.52	0.351537		435.52	0.35449
435.75	0.347134		435.75	0.35399		435.75	0.356586
435.98	0.350217		435.98	0.354068		435.98	0.353425
436.46	0.359708		436.46	0.348943		436.46	0.349059
436.69	0.366902		436.69	0.346128		436.69	0.34468
436.92	0.359933		436.92	0.348509		436.92	0.349268
437.15	0.360394		437.15	0.341594		437.15	0.355721
437.38	0.357595		437.38	0.34005		437.38	0.360065
437.61	0.352052		437.61	0.345714		437.61	0.359944
437.85	0.35039		437.85	0.352326		437.85	0.354995
438.09	0.360145		438.09	0.34663		438.09	0.350935
438.32	0.361202		438.32	0.349864		438.32	0.346644
438.55	0.352794		438.55	0.352404		438.55	0.352512
438.8	0.357877		438.8	0.349689		438.8	0.350144
439.05	0.350919		439.05	0.351827		439.05	0.354964
439.28	0.345889		439.28	0.357417		439.28	0.354404
439.51	0.353735		439.51	0.353514		439.51	0.350461
439.74	0.352171		439.74	0.352624		439.74	0.352915
439.97	0.346523		439.97	0.356151		439.97	0.355036
440.43	0.342969		440.43	0.356501		440.43	0.35824
440.67	0.354392		440.67	0.351678		440.67	0.35164
440.9	0.354555		440.9	0.351645		440.9	0.35151
441.13	0.355152		441.13	0.351519		441.13	0.351039
441.36	0.353569		441.36	0.355157		441.36	0.348984
441.59	0.354487		441.59	0.354615		441.59	0.348608
441.82	0.340443		441.82	0.360632		441.82	0.356634
442.05	0.32923		442.05	0.360736		442.05	0.367744
442.28	0.334283		442.28	0.357101		442.28	0.366326
442.51	0.35003		442.51	0.348864		442.51	0.358816
442.74	0.354808		442.74	0.350611		442.74	0.352291
442.99	0.356592		442.99	0.35112		442.99	0.349998
443.24	0.358771		443.24	0.349774		443.24	0.349165
443.47	0.359874		443.47	0.351858		443.47	0.345978
443.93	0.364961		443.93	0.352579		443.93	0.34017
444.16	0.358672		444.16	0.353474		444.16	0.345564
444.41	0.350466		444.41	0.351327		444.41	0.355917
444.64	0.341938		444.64	0.358283		444.64	0.357489
444.87	0.34812		444.87	0.358924		444.87	0.350667
445.1	0.346269		445.1	0.356095		445.1	0.355346
445.33	0.351914		445.33	0.34808		445.33	0.357716
445.58	0.356952		445.58	0.349966		445.58	0.350792
445.83	0.360399		445.83	0.352626		445.83	0.344685
446.07	0.354786		446.07	0.353417		446.07	0.349506
446.3	0.350988		446.3	0.351562		446.3	0.35516
446.53	0.348499		446.53	0.355261		446.53	0.35395
446.78	0.345992		446.78	0.357846		446.78	0.353872
447.01	0.349308		447.01	0.351852		447.01	0.35655
447.24	0.35482		447.24	0.345601		447.24	0.357289
447.47	0.348037		447.47	0.35078		447.47	0.358892
447.94	0.354225		447.94	0.352191		447.94	0.351294
448.17	0.350404		448.17	0.351984		448.17	0.355322
448.41	0.350917		448.41	0.348297		448.41	0.358496
448.66	0.345772		448.66	0.351625		448.66	0.360313
448.89	0.361412		448.89	0.347976		448.89	0.348322
449.12	0.355858		449.12	0.351511		449.12	0.350341
449.35	0.353399		449.35	0.35044		449.35	0.353871
449.58	0.350935		449.58	0.356468		449.58	0.350307
449.82	0.354213		449.82	0.358879		449.82	0.344618
450.05	0.355479		450.05	0.354182		450.05	0.348049
450.28	0.345912		450.28	0.351109		450.28	0.360689
450.52	0.348367		450.52	0.356268		450.52	0.353075
450.76	0.350341		450.76	0.358667		450.76	0.348703
451	0.35739		451	0.353958		451	0.346362
451.25	0.350304		451.25	0.351528		451.25	0.355877
451.48	0.35055		451.48	0.352326		451.48	0.354835
451.94	0.350358		451.94	0.351998		451.94	0.355354
452.17	0.348284		452.17	0.354666		452.17	0.35476
452.4	0.356844		452.4	0.348722		452.4	0.352144
452.64	0.361963		452.64	0.345781		452.64	0.349967
452.87	0.362763		452.87	0.340604		452.87	0.354343
453.1	0.354059		453.1	0.34967		453.1	0.353981
453.34	0.355458		453.34	0.352189		453.34	0.350062
453.58	0.355748		453.58	0.356021		453.58	0.345941
453.81	0.357825		453.81	0.351224		453.81	0.348661
454.04	0.356777		454.04	0.35207		454.04	0.348864
454.27	0.354505		454.27	0.35182		454.27	0.351385
454.5	0.35263		454.5	0.350166		454.5	0.354914
454.73	0.351957		454.73	0.350668		454.73	0.355085
455.19	0.353283		455.19	0.350093		455.19	0.354334
455.42	0.35024		455.42	0.35335		455.42	0.35412
455.65	0.351277		455.65	0.353799		455.65	0.352634
455.89	0.349967		455.89	0.355499		455.89	0.352245
456.12	0.360175		456.12	0.345139		456.12	0.352396
456.36	0.360595		456.36	0.34298		456.36	0.354135
456.61	0.358642		456.61	0.346372		456.61	0.352697
456.84	0.352377		456.84	0.353309		456.84	0.352024
457.07	0.353864		457.07	0.351566		457.07	0.35228
457.3	0.356671		457.3	0.349728		457.3	0.351311
457.53	0.354567		457.53	0.347428		457.53	0.355716
457.77	0.353521		457.77	0.343953		457.77	0.360236
458	0.347929		458	0.350557		458	0.359224
458.23	0.344328		458.23	0.360158		458.23	0.353224
458.69	0.344443		458.69	0.358859		458.69	0.354408
458.92	0.348196		458.92	0.351515		458.92	0.357999
459.17	0.351646		459.17	0.3495		459.17	0.356563
459.41	0.354025		459.41	0.353026		459.41	0.350658
459.64	0.358553		459.64	0.351861		459.64	0.347296
459.88	0.35898		459.88	0.350395		459.88	0.348336
460.11	0.357604		460.11	0.350441		460.11	0.349665
460.34	0.36257		460.34	0.346557		460.34	0.348583
460.57	0.361513		460.57	0.348699		460.57	0.347498
460.8	0.354946		460.8	0.350537		460.8	0.352226
461.05	0.352997		461.05	0.352088		461.05	0.352625
461.28	0.357862		461.28	0.345809		461.28	0.354038
461.51	0.351507		461.51	0.349573		461.51	0.35663
461.74	0.34336		461.74	0.356896		461.74	0.357454
461.97	0.34327		461.97	0.360013		461.97	0.354427
462.22	0.347668		462.22	0.35787		462.22	0.352172
462.7	0.353096		462.7	0.352896		462.7	0.351718
462.93	0.354546		462.93	0.352234		462.93	0.35093
463.16	0.356596		463.16	0.350042		463.16	0.351072
463.39	0.360357		463.39	0.349197		463.39	0.348156
463.62	0.362774		463.62	0.348611		463.62	0.346325
463.85	0.353584		463.85	0.353508		463.85	0.350617
464.08	0.347779		464.08	0.352628		464.08	0.357303
464.31	0.351663		464.31	0.349552		464.31	0.356494
464.56	0.355085		464.56	0.350016		464.56	0.352609
464.81	0.353075		464.81	0.351823		464.81	0.352811
465.05	0.350273		465.05	0.352589		465.05	0.354848
465.28	0.357445		465.28	0.350296		465.28	0.349969
465.51	0.357218		465.51	0.353022		465.51	0.34747
465.75	0.354357		465.75	0.35294		465.75	0.350412
465.98	0.346737		465.98	0.357067		465.98	0.353906
466.22	0.348259		466.22	0.353053		466.22	0.356399
466.69	0.339588		466.69	0.35645		466.69	0.361672
466.93	0.340597		466.93	0.359871		466.93	0.357242
467.18	0.344855		467.18	0.361063		467.18	0.351792
467.42	0.35721		467.42	0.354693		467.42	0.345807
467.66	0.353725		467.66	0.356162		467.66	0.347822
467.89	0.356136		467.89	0.356388		467.89	0.345185
468.12	0.354549		468.12	0.354854		468.12	0.348307
468.35	0.359681		468.35	0.346859		468.35	0.35117
468.58	0.354746		468.58	0.352191		468.58	0.350773
468.81	0.353069		468.81	0.355759		468.81	0.348881
469.04	0.354063		469.04	0.358224		469.04	0.345423
469.27	0.353973		469.27	0.350548		469.27	0.35319
469.5	0.356684		469.5	0.347533		469.5	0.353493
469.74	0.349676		469.74	0.350311		469.74	0.357723
469.98	0.359685		469.98	0.346683		469.98	0.351343
470.23	0.365521		470.23	0.343129		470.23	0.34906
470.69	0.368546		470.69	0.342798		470.69	0.346366
470.94	0.350489		470.94	0.352012		470.94	0.355209
471.17	0.347627		471.17	0.3519		471.17	0.358183
471.4	0.349923		471.4	0.348616		471.4	0.359171
471.63	0.352205		471.63	0.34694		471.63	0.358564
471.86	0.349501		471.86	0.349893		471.86	0.358315
472.11	0.350572		472.11	0.352616		472.11	0.354521
472.35	0.350859		472.35	0.352215		472.35	0.354636
472.59	0.343748		472.59	0.354947		472.59	0.359015
472.82	0.342943		472.82	0.352993		472.82	0.361774
473.05	0.350048		473.05	0.353109		473.05	0.354553
473.28	0.357322		473.28	0.348195		473.28	0.352193
473.51	0.359022		473.51	0.345454		473.51	0.353234
473.74	0.353337		473.74	0.350163		473.74	0.35421
473.99	0.350728		473.99	0.35687		473.99	0.350112
474.22	0.351352		474.22	0.357792		474.22	0.348566
474.7	0.352952		474.7	0.349135		474.7	0.355623
474.93	0.356495		474.93	0.346241		474.93	0.354975
475.17	0.346938		475.17	0.355059		475.17	0.355713
475.41	0.342151		475.41	0.363488		475.41	0.352071
475.64	0.340754		475.64	0.362596		475.64	0.35436
475.87	0.353636		475.87	0.352277		475.87	0.351798
476.1	0.356974		476.1	0.349889		476.1	0.350846
476.33	0.355085		476.33	0.348905		476.33	0.353719
476.58	0.355518		476.58	0.348895		476.58	0.353296
476.81	0.344773		476.81	0.358867		476.81	0.35407
477.04	0.353437		477.04	0.353547		477.04	0.350725
477.28	0.361797		477.28	0.35186		477.28	0.344053
477.52	0.366326		477.52	0.350227		477.52	0.341157
477.75	0.352637		477.75	0.358404		477.75	0.34667
477.99	0.350378		477.99	0.353508		477.99	0.353824
478.22	0.353979		478.22	0.353203		478.22	0.350529
478.7	0.349374		478.7	0.355247		478.7	0.353088
478.93	0.3483		478.93	0.355743		478.93	0.353667
479.16	0.349095		479.16	0.355113		479.16	0.353502
479.4	0.353276		479.4	0.351949		479.4	0.352484
479.63	0.3519		479.63	0.355258		479.63	0.350552
479.86	0.354549		479.86	0.354031		479.86	0.34913
480.09	0.35256		480.09	0.355424		480.09	0.349727
480.32	0.351395		480.32	0.352053		480.32	0.354261
480.55	0.347289		480.55	0.357484		480.55	0.352937
480.8	0.359084		480.8	0.354648		480.8	0.343979
481.03	0.360917		481.03	0.354123		481.03	0.34267
481.26	0.36207		481.26	0.350043		481.26	0.345597
481.51	0.343188		481.51	0.356519		481.51	0.358004
481.74	0.341147		481.74	0.356861		481.74	0.359702
481.97	0.34358		481.97	0.355447		481.97	0.358682
482.43	0.353239		482.43	0.351275		482.43	0.353196
482.68	0.35089		482.68	0.354779		482.68	0.352041
482.92	0.354257		482.92	0.350927		482.92	0.352526
483.15	0.354698		483.15	0.350619		483.15	0.352393
483.39	0.353564		483.39	0.349558		483.39	0.354588
483.62	0.353528		483.62	0.353717		483.62	0.350464
483.85	0.359791		483.85	0.351087		483.85	0.346833
484.09	0.344803		484.09	0.356986		484.09	0.355922
484.33	0.337356		484.33	0.359159		484.33	0.361195
484.56	0.344371		484.56	0.354127		484.56	0.359212
484.79	0.356801		484.79	0.349638		484.79	0.351272
485.02	0.35654		485.02	0.347929		485.02	0.353242
485.26	0.351178		485.26	0.34917		485.26	0.357362
485.51	0.354721		485.51	0.348739		485.51	0.354249
485.76	0.35756		485.76	0.352025		485.76	0.348125
485.99	0.358823		485.99	0.352285		485.99	0.346602
486.22	0.35735		486.22	0.349304		486.22	0.351056
486.47	0.352884		486.47	0.35557		486.47	0.349256
486.93	0.351305		486.93	0.359679		486.93	0.346727
487.16	0.343718		487.16	0.36128		487.16	0.352712
487.39	0.345722		487.39	0.353888		487.39	0.358101
487.62	0.34524		487.62	0.354827		487.62	0.357643
487.85	0.353802		487.85	0.357021		487.85	0.346886
488.08	0.354635		488.08	0.360958		488.08	0.342116
488.32	0.348042		488.32	0.361131		488.32	0.348537
488.55	0.341375		488.55	0.360558		488.55	0.355778
488.78	0.352259		488.78	0.356898		488.78	0.348554
489.01	0.353505		489.01	0.356621		489.01	0.347584
489.24	0.352409		489.24	0.355942		489.24	0.349359
489.49	0.34784		489.49	0.35522		489.49	0.35465
489.72	0.359548		489.72	0.350029		489.72	0.348134
490.18	0.359772		490.18	0.34938		490.18	0.348558
490.41	0.355492		490.41	0.352166		490.41	0.350052
490.64	0.348563		490.64	0.355428		490.64	0.353719
490.87	0.351315		490.87	0.354007		490.87	0.352388
491.1	0.356136		491.1	0.350688		491.1	0.350886
491.33	0.35478		491.33	0.352321		491.33	0.350609
491.58	0.348198		491.58	0.353528		491.58	0.355984
491.81	0.343934		491.81	0.353957		491.81	0.35982
492.04	0.345566		492.04	0.352632		492.04	0.359513
492.29	0.361039		492.29	0.348722		492.29	0.347949
492.54	0.353164		492.54	0.349119		492.54	0.355426
492.77	0.34663		492.77	0.353736		492.77	0.357344
493	0.349411		493	0.355766		493	0.352532
493.23	0.369307		493.23	0.354135		493.23	0.334268
493.69	0.365711		493.69	0.349392		493.69	0.342608
493.92	0.35697		493.92	0.350134		493.92	0.350606
494.15	0.357456		494.15	0.346382		494.15	0.353872
494.39	0.355735		494.39	0.351195		494.39	0.35078
494.62	0.355691		494.62	0.351639		494.62	0.35038
494.85	0.353036		494.85	0.353959		494.85	0.350715
495.09	0.355757		495.09	0.352269		495.09	0.349684
495.32	0.349504		495.32	0.352361		495.32	0.355845
495.56	0.353946		495.56	0.349897		495.56	0.353868
495.79	0.356458		495.79	0.34817		495.79	0.353083
496.02	0.359893		496.02	0.34954		496.02	0.348277
496.25	0.358152		496.25	0.358565		496.25	0.340993
496.48	0.355984		496.48	0.361785		496.48	0.339942
496.94	0.358021		496.94	0.357427		496.94	0.342262
497.17	0.359456		497.17	0.34952		497.17	0.348734
497.4	0.35872		497.4	0.352819		497.4	0.346172
497.64	0.359114		497.64	0.348072		497.64	0.350523
497.87	0.36226		497.87	0.348546		497.87	0.346905
498.11	0.34528		498.11	0.352518		498.11	0.359912
498.34	0.338376		498.34	0.35704		498.34	0.362293
498.58	0.340155		498.58	0.353388		498.58	0.364167
498.81	0.35503		498.81	0.34934		498.81	0.353339
499.04	0.354419		499.04	0.348316		499.04	0.354975
499.27	0.356708		499.27	0.350318		499.27	0.350684
[truncated: 751 more rows]

## Sheet: Meibum + N94C6 relax C,G,H
Meibum + N-94/C-6: Time dependent relaxation															Meibum + N-94/C-6: Fourier transform
Time, s	delta Pi		Time	delta Pi		Time	delta Pi								ν	lg ν	Ereal	Eim	tan Phi
0	1.01586		0	1.0594		0	1.00574								1	0	31.301	0.862216	0.027546
0.24	1.09032		0.24	1.04952		0.24	1.01015								0.9	-0.0457575	31.2905	0.957385	0.0305967
0.47	1.05827		0.47	1.03883		0.47	1.0649								0.8	-0.09691	31.2757	1.07606	0.0344057
0.7	0.968449		0.7	1.03041		0.7	0.97414								0.7	-0.154902	31.2544	1.22814	0.0392949
1.17	0.89647		1.17	0.943766		1.17	0.817765								0.6	-0.221849	31.2215	1.42987	0.0457975
1.4	0.872154		1.4	0.853258		1.4	0.812588								0.5	-0.30103	31.1673	1.70998	0.0548646
1.63	0.821769		1.63	0.838813		1.63	0.886418								0.4	-0.39794	31.0686	2.12414	0.0683693
1.86	0.791655		1.86	0.80213		1.86	0.833215								0.3	-0.522879	30.8596	2.79454	0.0905563
2.09	0.74787		2.09	0.77168		2.09	0.745449								0.2	-0.69897	30.2931	4.03874	0.133322
2.32	0.745459		2.32	0.762403		2.32	0.712138								0.1	-1	27.8496	6.75833	0.242672
2.55	0.726333		2.55	0.755012		2.55	0.750655								0.09	-1.04576	27.247	7.14823	0.26235
2.78	0.707728		2.78	0.719422		2.78	0.726851								0.08	-1.09691	26.4993	7.53829	0.284471
3.03	0.686479		3.03	0.693107		3.03	0.666414								0.07	-1.1549	25.5693	7.90026	0.308975
3.28	0.658618		3.28	0.665839		3.28	0.718543								0.06	-1.22185	24.4158	8.18453	0.335214
3.51	0.658192		3.51	0.673044		3.51	0.723764								0.05	-1.30103	23.004	8.31033	0.361257
3.75	0.64287		3.75	0.638072		3.75	0.714058								0.04	-1.39794	21.3266	8.16038	0.382638
3.99	0.642873		3.99	0.624778		3.99	0.655349								0.03	-1.52288	19.4395	7.60206	0.391062
4.22	0.638716		4.22	0.620384		4.22	0.6639								0.02	-1.69897	17.4642	6.59318	0.377526
4.45	0.647916		4.45	0.650916		4.45	0.615168								0.01	-2	15.1513	5.48311	0.36189
4.93	0.627556		4.93	0.626587		4.93	0.599857								0.009	-2.04576	14.8095	5.3917	0.36407
5.16	0.605424		5.16	0.607964		5.16	0.613612								0.008	-2.09691	14.4134	5.29702	0.367507
5.39	0.603354		5.39	0.598311		5.39	0.619335								0.007	-2.1549	13.9452	5.18707	0.371961
5.63	0.608542		5.63	0.605976		5.63	0.597482								0.006	-2.22185	13.3843	5.0391	0.376494
5.87	0.624069		5.87	0.583511		5.87	0.57142								0.005	-2.30103	12.711	4.81287	0.378639
6.1	0.618316		6.1	0.567646		6.1	0.569038								0.004	-2.39794	11.9178	4.44284	0.372791
6.33	0.593118		6.33	0.563046		6.33	0.565836								0.003	-2.52288	11.0329	3.83613	0.347698
6.56	0.574465		6.56	0.58141		6.56	0.572125								0.002	-2.69897	10.1561	2.89397	0.284948
6.79	0.567883		6.79	0.575383		6.79	0.548734								0.001	-3	9.4772	1.57831	0.166538
7.02	0.574989		7.02	0.565474		7.02	0.521537								0.0009	-3.04576	9.42915	1.42893	0.151544
7.25	0.568669		7.25	0.532876		7.25	0.569455								0.0008	-3.09691	9.38559	1.277	0.136059
7.48	0.559809		7.48	0.529025		7.48	0.531166								0.0007	-3.1549	9.34669	1.12277	0.120125
7.71	0.531631		7.71	0.519976		7.71	0.589392								0.0006	-3.22185	9.31262	0.966491	0.103783
8.19	0.519505		8.19	0.538947		8.19	0.528549								0.0005	-3.30103	9.28353	0.808449	0.0870842
8.44	0.515414		8.44	0.535745		8.44	0.574841								0.0004	-3.39794	9.25955	0.648947	0.0700841
8.67	0.527124		8.67	0.541413		8.67	0.512463								0.0003	-3.52288	9.24079	0.488336	0.0528457
8.9	0.531478		8.9	0.524678		8.9	0.515844								0.0002	-3.69897	9.22732	0.327098	0.0354489
9.15	0.521967		9.15	0.520185		9.15	0.529848								0.0001	-4	9.21922	0.166459	0.0180557
9.38	0.517297		9.38	0.51592		9.38	0.514784								9e-05	-4.04576	9.2187	0.150597	0.0163361
9.61	0.516541		9.61	0.514858		9.61	0.516601								8e-05	-4.09691	9.21824	0.134834	0.0146269
9.84	0.51516		9.84	0.515151		9.84	0.493689								7e-05	-4.1549	9.21784	0.119215	0.012933
10.07	0.495861		10.07	0.494782		10.07	0.533357								6e-05	-4.22185	9.21748	0.103811	0.0112624
10.32	0.488094		10.32	0.483316		10.32	0.53159								5e-05	-4.30103	9.21718	0.0887556	0.00962936
10.55	0.496416		10.55	0.49422		10.55	0.506363								4e-05	-4.39794	9.21694	0.0743101	0.00806234
10.78	0.506556		10.78	0.519424		10.78	0.47402								3e-05	-4.52288	9.21674	0.061087	0.00662783
11.03	0.509453		11.03	0.507083		11.03	0.471464								2e-05	-4.69897	9.21659	0.0509219	0.00552503
11.26	0.504194		11.26	0.490871		11.26	0.492935								1e-05	-5	9.2164	0.052992	0.00574975
11.49	0.501565		11.49	0.489555		11.49	0.47888
11.72	0.48155		11.72	0.485615		11.72	0.508835
11.95	0.475197		11.95	0.475184		11.95	0.501619
12.2	0.474189		12.2	0.473553		12.2	0.501258
12.67	0.484221		12.67	0.487583		12.67	0.471196
12.91	0.484676		12.91	0.488144		12.91	0.46718
13.15	0.475374		13.15	0.481571		13.15	0.483055
13.38	0.471999		13.38	0.476228		13.38	0.482773
13.63	0.473662		13.63	0.47717		13.63	0.465168
13.86	0.466037		13.86	0.47399		13.86	0.481973
14.11	0.470643		14.11	0.469805		14.11	0.475552
14.34	0.483239		14.34	0.459843		14.34	0.460918
14.59	0.477739		14.59	0.44602		14.59	0.474242
14.82	0.456697		14.82	0.441897		14.82	0.493407
15.05	0.45436		15.05	0.469701		15.05	0.461939
15.28	0.46364		15.28	0.47974		15.28	0.44262
15.51	0.462367		15.51	0.473394		15.51	0.447239
15.74	0.448563		15.74	0.451298		15.74	0.480139
15.99	0.440891		15.99	0.458151		15.99	0.465957
16.22	0.444679		16.22	0.46322		16.22	0.448101
16.45	0.459845		16.45	0.459212		16.45	0.439943
16.91	0.459927		16.91	0.445699		16.91	0.453374
17.14	0.454243		17.14	0.453837		17.14	0.43292
17.37	0.447454		17.37	0.459781		17.37	0.436765
17.6	0.447707		17.6	0.446991		17.6	0.437302
17.84	0.447111		17.84	0.435027		17.84	0.455862
18.07	0.447539		18.07	0.43683		18.07	0.453632
18.3	0.446912		18.3	0.438992		18.3	0.449096
18.54	0.445885		18.54	0.441209		18.54	0.450906
18.79	0.443422		18.79	0.444308		18.79	0.43527
19.04	0.453924		19.04	0.439646		19.04	0.426429
19.27	0.455593		19.27	0.444719		19.27	0.413688
19.5	0.447203		19.5	0.446724		19.5	0.417074
19.73	0.435502		19.73	0.443932		19.73	0.431567
19.96	0.433695		19.96	0.431547		19.96	0.439758
20.42	0.438117		20.42	0.447394		20.42	0.419489
20.66	0.440466		20.66	0.447925		20.66	0.422609
20.89	0.441662		20.89	0.442885		20.89	0.423453
21.12	0.43619		21.12	0.429254		21.12	0.430556
21.35	0.426858		21.35	0.442135		21.35	0.418007
21.59	0.418495		21.59	0.439963		21.59	0.422542
21.83	0.42114		21.83	0.438252		21.83	0.421608
22.06	0.422155		22.06	0.429314		22.06	0.432531
22.29	0.407142		22.29	0.433997		22.29	0.436861
22.52	0.420798		22.52	0.446984		22.52	0.410218
22.75	0.442349		22.75	0.440925		22.75	0.388726
22.98	0.443136		22.98	0.424607		22.98	0.401257
23.23	0.421293		23.23	0.410167		23.23	0.43454
23.47	0.420625		23.47	0.428573		23.47	0.410801
23.72	0.42743		23.72	0.421495		23.72	0.417075
23.97	0.413846		23.97	0.421042		23.97	0.422112
24.2	0.405659		24.2	0.422218		24.2	0.426123
24.66	0.404777		24.66	0.425581		24.66	0.417642
24.91	0.421314		24.91	0.421374		24.91	0.405312
25.14	0.420478		25.14	0.420843		25.14	0.412679
25.38	0.415479		25.38	0.419565		25.38	0.418955
25.62	0.408386		25.62	0.417341		25.62	0.422273
25.85	0.422723		25.85	0.413967		25.85	0.405309
26.08	0.428607		26.08	0.416255		26.08	0.394138
26.31	0.418127		26.31	0.410194		26.31	0.410679
26.56	0.411167		26.56	0.412478		26.56	0.415355
26.79	0.399648		26.79	0.41687		26.79	0.419482
27.02	0.392963		27.02	0.416597		27.02	0.41444
27.26	0.401334		27.26	0.415731		27.26	0.400935
27.5	0.418871		27.5	0.409246		27.5	0.392883
27.73	0.415806		27.73	0.410381		27.73	0.391813
27.96	0.402898		27.96	0.398595		27.96	0.410507
28.42	0.402879		28.42	0.396241		28.42	0.40688
28.65	0.401394		28.65	0.391269		28.65	0.413337
28.88	0.403359		28.88	0.401043		28.88	0.395598
29.11	0.402999		29.11	0.408709		29.11	0.400292
29.36	0.401675		29.36	0.410913		29.36	0.402411
29.59	0.399111		29.59	0.403394		29.59	0.409495
29.82	0.402441		29.82	0.401187		29.82	0.408371
30.05	0.41247		30.05	0.391535		30.05	0.398996
30.28	0.400856		30.28	0.406409		30.28	0.401735
30.52	0.401361		30.52	0.420058		30.52	0.39058
30.75	0.403446		30.75	0.428019		30.75	0.374536
30.98	0.407469		30.98	0.408214		30.98	0.393317
31.21	0.405863		31.21	0.405169		31.21	0.388968
31.67	0.411877		31.67	0.397911		31.67	0.390211
31.9	0.409486		31.9	0.402715		31.9	0.387799
32.13	0.395619		32.13	0.404546		32.13	0.399835
32.38	0.381375		32.38	0.398236		32.38	0.408389
32.61	0.378692		32.61	0.401784		32.61	0.407524
32.84	0.380499		32.84	0.408899		32.84	0.401602
33.09	0.389995		33.09	0.410141		33.09	0.399864
33.33	0.386919		33.33	0.395322		33.33	0.402759
33.58	0.393968		33.58	0.384973		33.58	0.400059
33.83	0.402042		33.83	0.405634		33.83	0.374324
34.07	0.405452		34.07	0.414291		34.07	0.359257
34.3	0.403249		34.3	0.421112		34.3	0.354639
34.54	0.395227		34.54	0.40295		34.54	0.380822
34.77	0.397345		34.77	0.400796		34.77	0.377859
35	0.387637		35	0.392417		35	0.392946
35.23	0.375077		35.23	0.404623		35.23	0.3903
35.46	0.374463		35.46	0.40661		35.46	0.391926
35.92	0.382674		35.92	0.397024		35.92	0.390302
36.15	0.389991		36.15	0.385392		36.15	0.394617
36.38	0.390288		36.38	0.388675		36.38	0.394037
36.63	0.384638		36.63	0.383923		36.63	0.401439
36.86	0.389636		36.86	0.380917		36.86	0.402446
37.09	0.394171		37.09	0.382662		37.09	0.396168
37.34	0.399877		37.34	0.386675		37.34	0.380448
37.57	0.390169		37.57	0.392316		37.57	0.384515
37.8	0.39274		37.8	0.392591		37.8	0.372669
38.03	0.389367		38.03	0.380352		38.03	0.391282
38.26	0.385819		38.26	0.372884		38.26	0.399297
38.51	0.393978		38.51	0.383777		38.51	0.377246
38.76	0.39784		38.76	0.394059		38.76	0.3631
39	0.39152		39	0.383897		39	0.382583
39.25	0.386542		39.25	0.383096		39.25	0.391362
39.5	0.390309		39.5	0.385652		39.5	0.385039
39.73	0.394109		39.73	0.381292		39.73	0.3826
39.96	0.380182		39.96	0.379748		39.96	0.39507
40.42	0.376211		40.42	0.381684		40.42	0.391105
40.65	0.377496		40.65	0.387587		40.65	0.377917
40.88	0.382819		40.88	0.380691		40.88	0.37949
41.11	0.376903		41.11	0.383269		41.11	0.382828
41.35	0.376987		41.35	0.381676		41.35	0.387336
41.58	0.376797		41.58	0.381983		41.58	0.38422
41.81	0.376042		41.81	0.379113		41.81	0.384845
42.05	0.374885		42.05	0.382994		42.05	0.382121
42.29	0.378837		42.29	0.384191		42.29	0.373971
42.52	0.380791		42.52	0.379937		42.52	0.373272
42.75	0.375191		42.75	0.367288		42.75	0.391521
42.98	0.369205		42.98	0.373448		42.98	0.394348
43.21	0.379141		43.21	0.367367		43.21	0.390492
43.69	0.390988		43.69	0.371435		43.69	0.365577
43.92	0.388841		43.92	0.371118		43.92	0.371041
44.16	0.374417		44.16	0.384784		44.16	0.365799
44.4	0.371598		44.4	0.376776		44.4	0.379626
44.63	0.365722		44.63	0.379229		44.63	0.380049
44.86	0.377691		44.86	0.389277		44.86	0.352031
45.1	0.380929		45.1	0.392386		45.1	0.348686
45.34	0.382647		45.34	0.382119		45.34	0.357234
45.57	0.375749		45.57	0.368383		45.57	0.374869
45.81	0.379459		45.81	0.368336		45.81	0.374205
46.04	0.370132		46.04	0.375884		46.04	0.372984
46.28	0.367878		46.28	0.385737		46.28	0.362385
46.51	0.365182		46.51	0.378892		46.51	0.365926
46.74	0.371383		46.74	0.365398		46.74	0.370219
46.98	0.371941		46.98	0.363837		46.98	0.374222
47.23	0.370953		47.23	0.367302		47.23	0.374746
47.48	0.361357		47.48	0.368584		47.48	0.377059
47.71	0.367832		47.71	0.371446		47.71	0.376722
48.17	0.376316		48.17	0.375647		48.17	0.358037
48.4	0.366756		48.4	0.362925		48.4	0.371318
48.65	0.360485		48.65	0.358786		48.65	0.393729
48.88	0.361317		48.88	0.359879		48.88	0.385804
49.11	0.364857		49.11	0.365057		49.11	0.374086
49.36	0.363614		49.36	0.358582		49.36	0.369805
49.6	0.368902		49.6	0.361296		49.6	0.364802
49.85	0.366759		49.85	0.35974		49.85	0.371501
50.08	0.383704		50.08	0.363346		50.08	0.353951
50.31	0.3862		50.31	0.366592		50.31	0.342208
50.54	0.371287		50.54	0.366729		50.54	0.362984
50.79	0.35858		50.79	0.354727		50.79	0.381693
51.02	0.367615		51.02	0.363405		51.02	0.36398
51.25	0.370943		51.25	0.368547		51.25	0.358509
51.48	0.361934		51.48	0.367189		51.48	0.365877
51.71	0.366116		51.71	0.346617		51.71	0.379267
52.19	0.370056		52.19	0.349733		52.19	0.37221
52.44	0.353482		52.44	0.363387		52.44	0.369131
52.67	0.350741		52.67	0.370263		52.67	0.364995
52.9	0.354605		52.9	0.359729		52.9	0.368665
53.13	0.364992		53.13	0.353598		53.13	0.36441
53.36	0.356786		53.36	0.354913		53.36	0.365301
53.59	0.367137		53.59	0.357362		53.59	0.349502
53.82	0.366603		53.82	0.364986		53.82	0.345411
54.06	0.351167		54.06	0.379276		54.06	0.337556
54.29	0.353763		54.29	0.36804		54.29	0.352197
54.52	0.363054		54.52	0.355174		54.52	0.358772
54.75	0.369874		54.75	0.350742		54.75	0.356385
54.98	0.360139		54.98	0.361762		54.98	0.355098
55.21	0.357367		55.21	0.362224		55.21	0.351409
55.46	0.359994		55.46	0.357631		55.46	0.350374
55.92	0.360519		55.92	0.35094		55.92	0.35354
56.15	0.355939		56.15	0.35634		56.15	0.343722
56.38	0.353616		56.38	0.360484		56.38	0.3449
56.61	0.348724		56.61	0.356106		56.61	0.35717
56.84	0.34706		56.84	0.349216		56.84	0.362724
57.09	0.342118		57.09	0.353334		57.09	0.360548
57.32	0.348686		57.32	0.355699		57.32	0.351614
57.55	0.346006		57.55	0.351733		57.55	0.358261
57.8	0.354287		57.8	0.351313		57.8	0.3474
58.05	0.353388		58.05	0.353617		58.05	0.348996
58.28	0.354907		58.28	0.351466		58.28	0.346627
58.51	0.353462		58.51	0.347819		58.51	0.351719
58.74	0.357057		58.74	0.348921		58.74	0.350022
58.97	0.341667		58.97	0.354004		58.97	0.354329
59.22	0.343307		59.22	0.351637		59.22	0.349056
59.46	0.362892		59.46	0.353557		59.46	0.32755
59.71	0.372223		59.71	0.3542		59.71	0.317577
60.19	0.351064		60.19	0.35371		60.19	0.336226
60.42	0.339029		60.42	0.343851		60.42	0.35212
60.66	0.343394		60.66	0.348012		60.66	0.343594
60.91	0.346653		60.91	0.35096		60.91	0.340387
61.14	0.342		61.14	0.345652		61.14	0.350348
61.37	0.348423		61.37	0.34154		61.37	0.345037
61.6	0.339645		61.6	0.357751		61.6	0.334604
61.84	0.338725		61.84	0.359461		61.84	0.333815
62.08	0.337288		62.08	0.347309		62.08	0.344403
62.31	0.338482		62.31	0.325434		62.31	0.362083
62.54	0.3344		62.54	0.329538		62.54	0.368062
62.79	0.32907		62.79	0.341343		62.79	0.349587
63.04	0.330658		63.04	0.353894		63.04	0.341447
63.27	0.332195		63.27	0.343993		63.27	0.346813
63.5	0.351913		63.5	0.33326		63.5	0.340827
63.73	0.344693		63.73	0.329787		63.73	0.34852
63.96	0.335316		63.96	0.332847		63.96	0.351837
64.42	0.329653		64.42	0.337513		64.42	0.349834
64.65	0.344682		64.65	0.338227		64.65	0.337091
64.89	0.34391		64.89	0.329118		64.89	0.343971
65.13	0.33728		65.13	0.329095		65.13	0.341625
[truncated: 2,488 more rows]

## Sheet: Meibum compression D,E
Meibum: Compression
[truncated: 723 more rows]

[truncated: 2 more sheets: Meibum + N94 compress D,E, Meibum + N94C6 compress D,E]
