# Supplementary material for: Lacritin proteoforms prevent tear film collapse and maintain epithelial homeostasis
Source: J Biol Chem. 2020 Nov 21;296:100070. doi: 10.1074/jbc.RA120.015833 (PMC7948570; doi:10.1074/jbc.RA120.015833)
Supplement: Data files Figure S4 [file mmc4.xlsx]

## Sheet: Cy3 Spectra
Cy3- and Cy3 Labeled N-94, N-94/C-6 and C-95 Spectrums (1 µM)																				Cy3 Photobleaching (6 µM; graph at right)
	Normal Absorbance (graph at right)							Normal Fluorescence (Excitation at 550 nm; graph at right)												Time (min)	Fluor.	Norm Fluor
Wavelength (nm)	Cy3	C-95-Cy3(C)	C-95-Cy3(N)	N-94/C-6-Cy3	Cy3-N-94/C-6		Wavelength (nm)	Cy3	C-95-Cy3(C)	C-95-Cy3(N)	N-94/C-6-Cy3	Cy3-N-94/C-6								0	490.79	1
450	0.131313	0.116883	0.127148	0.172881	0.153846		550	0.342748	0.438709	0.368731	0.310409	0.320444								2	409.99	0.835367
452	0.131313	0.12013	0.130584	0.159322	0.128205		552	0.455978	0.499261	0.48004	0.422112	0.420141								4	384.25	0.782921
454	0.141414	0.116883	0.137457	0.159322	0.128205		554	0.577191	0.604712	0.599177	0.526851	0.523219								6	369.547	0.752964
456	0.146465	0.123377	0.147766	0.162712	0.132479		556	0.627387	0.706203	0.779667	0.621702	0.625123								8	364.493	0.742666
458	0.151515	0.123377	0.151203	0.166102	0.132479		558	0.74803	0.803875	0.777343	0.71349	0.720921								10	357.013	0.727425
460	0.161616	0.12987	0.158076	0.176271	0.141026		560	0.810506	0.867721	0.875531	0.822971	0.815269								12	358.779	0.731023
462	0.161616	0.12987	0.161512	0.179661	0.141026		562	0.9109	0.939472	0.931325	0.885349	0.88615								14	343.282	0.699448
464	0.171717	0.136364	0.168385	0.186441	0.149573		564	0.929332	0.981613	0.986999	0.946466	0.925579								16	348.85	0.710793
466	0.181818	0.142857	0.175258	0.19661	0.153846		566	0.966572	1	0.982022	0.982196	0.976284								18	338.691	0.690094
468	0.19697	0.155844	0.182131	0.210169	0.17094		568	1	0.990402	1	0.991286	0.996681								20	339.532	0.691807
470	0.207071	0.168831	0.195876	0.220339	0.175214		570	0.979687	0.997588	0.975556	1	1								22	329.735	0.671845
472	0.222222	0.181818	0.202749	0.230508	0.188034		572	0.945607	0.958436	0.936231	0.995342	0.988717								24	326.074	0.664386
474	0.237374	0.191558	0.216495	0.244068	0.200855		574	0.906082	0.91707	0.908242	0.975594	0.960298								26	330.969	0.67436
476	0.252525	0.204545	0.230241	0.257627	0.213675		576	0.875407	0.851349	0.844522	0.921378	0.9207								28	326.775	0.665814
478	0.267677	0.224026	0.237113	0.271186	0.226496		578	0.817292	0.812377	0.812688	0.880546	0.895763								30	318.493	0.648939
480	0.287879	0.237013	0.261168	0.288136	0.247863		580	0.787181	0.771417	0.744209	0.821884	0.837397								32	328.244	0.668807
482	0.30303	0.253247	0.271478	0.305085	0.260684		582	0.712696	0.710925	0.710109	0.774911	0.780529								34	324.498	0.661175
484	0.313131	0.262987	0.285223	0.315254	0.273504		584	0.683635	0.662956	0.660956	0.735482	0.727132								36	316.354	0.644581
486	0.328283	0.279221	0.295533	0.328814	0.286325		586	0.60641	0.624415	0.619555	0.685884	0.682313								38	317.236	0.646378
488	0.338384	0.292208	0.309278	0.342373	0.299145		588	0.575956	0.591557	0.579372	0.647396	0.631421								40	315.784	0.64342
490	0.358586	0.305195	0.32646	0.359322	0.320513		590	0.543844	0.554639	0.544714	0.593308	0.601259								42	301.99	0.615314
492	0.378788	0.327922	0.343643	0.379661	0.337607		592	0.519398	0.527155	0.529453	0.573578	0.565043								44	308.731	0.629049
494	0.393939	0.353896	0.364261	0.39661	0.358974		594	0.485514	0.505196	0.506275	0.522297	0.539612								46	306.336	0.624169
496	0.439394	0.399351	0.398625	0.433898	0.397436		596	0.460409	0.493604	0.477826	0.495286	0.508899								48	303.143	0.617663
498	0.474747	0.428571	0.43299	0.461017	0.42735		598	0.42236	0.465903	0.447495	0.473166	0.473258								50	309.763	0.631152
500	0.505051	0.464286	0.467354	0.491525	0.465812		600	0.422512	0.441703	0.4503	0.452688	0.449412								52	309.109	0.629819
502	0.535354	0.503247	0.501718	0.528814	0.504274		602	0.400237	0.428051	0.417549	0.442158	0.436476								54	303.539	0.61847
504	0.570707	0.532468	0.536082	0.559322	0.542735		604	0.381557	0.422196	0.413202	0.414249	0.428381								56	307.82	0.627193
506	0.606061	0.571429	0.570447	0.589831	0.58547		606	0.354933	0.404721	0.388178	0.412262	0.411794								58	310.591	0.632839
508	0.631313	0.600649	0.597938	0.623729	0.619658		608	0.344147	0.389311	0.385105	0.393248	0.386853								60	311.458	0.634605
510	0.651515	0.623377	0.61512	0.644068	0.649573		610	0.334487	0.368784	0.36924	0.374231	0.374597								62	303.538	0.618468
512	0.671717	0.642857	0.632302	0.664407	0.67094		612	0.325315	0.352433	0.360468	0.365193	0.370236								64	296.196	0.603509
514	0.686869	0.652597	0.642612	0.677966	0.688034		614	0.313618	0.344083	0.338691	0.350237	0.348252								66	298.114	0.607417
516	0.691919	0.659091	0.646048	0.681356	0.696581		616	0.290222	0.319392	0.320757	0.319343	0.324626								68	294.824	0.600713
518	0.70202	0.665584	0.646048	0.688136	0.700855		618	0.275113	0.296948	0.302948	0.314377	0.317905								70	297.779	0.606734
520	0.707071	0.668831	0.652921	0.691525	0.709402		620	0.265845	0.286074	0.278344	0.297127	0.293931								72	290.364	0.591626
522	0.712121	0.675325	0.656357	0.694915	0.713675		622	0.251749	0.266459	0.255252	0.286267	0.2843								74	302.884	0.617136
524	0.727273	0.688312	0.67354	0.705085	0.713675		624	0.223891	0.250621	0.241913	0.262151	0.26427								76	296.116	0.603346
526	0.742424	0.711039	0.687285	0.715254	0.722222		626	0.211098	0.229728	0.236578	0.248651	0.246903								78	294.01	0.599055
528	0.757576	0.737013	0.714777	0.732203	0.735043		628	0.199007	0.219925	0.202861	0.226598	0.227087								80	296.556	0.604242
530	0.782828	0.762987	0.749141	0.752542	0.75641		630	0.181062	0.195304	0.187656	0.213829	0.208744								82	286.988	0.584747
532	0.808081	0.798701	0.783505	0.779661	0.782051		632	0.178252	0.177161	0.174311	0.191201	0.199193								84	298.707	0.608625
534	0.848485	0.844156	0.831615	0.816949	0.816239		634	0.157711	0.167746	0.166836	0.177995	0.18441								86	285.73	0.582184
536	0.883838	0.892857	0.883162	0.861017	0.858974		636	0.137544	0.152665	0.152918	0.16703	0.16909								88	288.168	0.587151
538	0.929293	0.938312	0.931271	0.911864	0.901709		638	0.131904	0.141663	0.135131	0.151399	0.152331								90	289.27	0.589397
540	0.964646	0.970779	0.972509	0.949153	0.940171		640	0.123858	0.128594	0.129093	0.136794	0.141838
542	0.989899	0.993506	0.993127	0.976271	0.970085		642	0.105989	0.114719	0.113268	0.128614	0.127597
544	1	1	1	0.989831	0.987179		644	0.107552	0.110781	0.108571	0.116797	0.11787
546	0.994949	0.977273	0.972509	1	1		646	0.0939049	0.10332	0.0999482	0.107324	0.102581
548	0.974747	0.938312	0.938144	0.989831	0.987179		648	0.0869483	0.0926683	0.0935489	0.0986332	0.104096
550	0.944444	0.886364	0.890034	0.955932	0.961538		650	0.0838972	0.0898292	0.0902557	0.0927043	0.0927953
552	0.909091	0.814935	0.824742	0.918644	0.931624		652	0.0763519	0.0842487	0.0776441	0.0856123	0.0845588
554	0.858586	0.746753	0.752577	0.867797	0.880342		654	0.0727122	0.0774317	0.0779201	0.0785231	0.0810186
556	0.808081	0.662338	0.666667	0.79661	0.816239		656	0.0698131	0.0709506	0.0664737	0.07336	0.0781995
558	0.757576	0.574675	0.584192	0.728814	0.74359		658	0.0600649	0.0686488	0.067645	0.0649771	0.0723405
560	0.69697	0.496753	0.505155	0.650847	0.675214		660	0.0575266	0.0609129	0.0655599	0.065479	0.0640937
562	0.631313	0.418831	0.429553	0.572881	0.594017		662	0.0573557	0.0613708	0.0544723	0.0583057	0.0595632
564	0.580808	0.36039	0.367698	0.511864	0.525641		664	0.0509751	0.055601	0.0526724	0.0496937	0.0558607
566	0.515152	0.301948	0.305842	0.444068	0.452991		666	0.0453288	0.0513271	0.0496092	0.0517328	0.0525793
568	0.449495	0.253247	0.257732	0.386441	0.410256		668	0.0426386	0.0447421	0.0441359	0.0455226	0.0480694
570	0.388889	0.211039	0.213058	0.335593	0.34188		670	0.0342577	0.0406697	0.0426825	0.0397706	0.0443463
572	0.328283	0.172078	0.171821	0.281356	0.290598		672	0.0369859	0.0384594	0.0386626	0.0405799	0.0419033
574	0.282828	0.146104	0.147766	0.247458	0.239316		674	0.0287696	0.0348449	0.0400302	0.0354429	0.0376177
576	0.237374	0.126623	0.123711	0.213559	0.209402		676	0.0327132	0.0350342	0.0330237	0.0333979	0.0391187
578	0.186869	0.100649	0.106529	0.176271	0.162393		678	0.0304977	0.033578	0.0308498	0.0328033	0.0330147
580	0.156566	0.0876623	0.0927835	0.159322	0.145299		680	0.0342324	0.0305038	0.0286543	0.0315531	0.0311066
582	0.126263	0.0714286	0.0824742	0.135593	0.119658		682	0.0255414	0.0283607	0.0299268	0.0280317	0.0307443
584	0.10101	0.0584416	0.0721649	0.118644	0.0982906		684	0.020585	0.0252377	0.0259652	0.0276112	0.0287637
586	0.0858586	0.0584416	0.0652921	0.108475	0.0897436		686	0.019895	0.0230641	0.0222489	0.0239883	0.0232946
588	0.0858586	0.0487013	0.0618557	0.101695	0.0811966		688	0.0186734	0.0221024	0.0189833	0.0229875	0.0230496
590	0.0757576	0.0454545	0.0584192	0.101695	0.0811966		690	0.0201799	0.0204112	0.0200503	0.020142	0.0225631
592	0.0757576	0.0422078	0.0584192	0.0949153	0.0769231		692	0.015673	0.0169462	0.018738	0.0199245	0.0201235
594	0.0656566	0.038961	0.0515464	0.0847458	0.0683761		694	0.014964	0.0185154	0.0162972	0.0155532	0.0170387
596	0.0656566	0.038961	0.04811	0.0847458	0.0598291		696	0.0151476	0.0164761	0.0157238	0.0142276	0.016252
598	0.0656566	0.0422078	0.04811	0.0813559	0.0598291		698	0.0110078	0.0115702	0.0126453	0.016026	0.0171906
600	0.0656566	0.0422078	0.0515464	0.0813559	0.0641026		700	0.013065	0.0137194	0.0112195	0.0137548	0.0148546

## Sheet: Cy3 Pep's Ka, Kd D,E
CY3 Calibration Curve (T0)								Normal Fluorescence: OAHFA										OAHFA						OAHFA							Meibomian gland secretion											Meibomian gland secretion
Cy3 (µM)	Fluor. 1	Fluor. 2	Average	Err				T0	T1			T2						Ka ((T0 - T1)/T1)						Kd (1/(T1 - T2)/T2)							T0			T1			T2							T0	Ka ((T0 - T1)/T1)
1.5	151.227	163.868	157.547	8.93854			(6 µM)		Trial 1	Trial 2	Trial 3	Trial 1	Trial 2	Trial 3				Trial 1	Trial 2	Trial 3				Trial 1	Trial 2	Trial 3				Meibum	Trial 1	Trial 2	Trial 3	Trial 1	Trial 2	Trial 3	Trial 1	Trial 2	Trial 3				Meibum	Mean	Trial 1	Trial 2	Trial 3
3	227.247	208.406	217.826	13.3226			CY3	1	0.970331	0.962281	0.936157	0	0	0			CY3	0.0305762	0.0391979	0.068197			CY3	0	0	0				1	949.546	949.431	986.906	896.869	940.255	938.269	300.713	318.681	308.273			N-94/C-6-Cy3	1	800.146	0.072614	0.023121	0.025286
6	398.274	355.981	377.127	29.9064			CY3(C)-C-95	1	0.929218	0.957267	0.943249	0	0	0			CY3(C)-C-95	0.0761735	0.0446401	0.0601653			CY3(C)-C-95	0	0	0			N-94/C-6-CY3	2				905.672	962.422	955.613	288.165	305.338	302.433				2		0.062188	-0.00044	0.006678
9	511.305	504.344	507.825	4.92146			CY3(N)-C-95	1	0.932759	0.958128	0.98292	0	0	0			CY3(N)-C-95	0.0720881	0.0437014	0.0173765			CY3(N)-C-95	0	0	0				3				914.577	956.841	931.51	322.061	325.066	315.009				3		0.051846	0.005386	0.032726
15	686.62	653.622	670.12	23.3331			N-94/C-6-CY3	1	0.849023	0.889052	0.884524	0.315087	0.335346	0.321921			N-94/C-6-CY3	0.177825	0.124794	0.130552			N-94/C-6-CY3	2.65007	4.66062	3.64178				1	763.777	807.231	829.429	595.906	628.908	630.187	179.969	179.657	182.215			Cy3-N-94/C-6	4	961.994	0.342738	0.272278	0.269696
21	778.538	756.986	767.762	15.2403			CY3-N-94/C-6	1	0.745153	0.725051	0.754946	0.2576	0.262477	0.269715			CY3-N-94/C-6	0.342006	0.379214	0.324598			CY3-N-94/C-6	1.04873	1.03274	1.18824			CY3-N-94/C-6	2				637.657	699.755	691.508	192.612	192.126	181.493				5		0.254821	0.143465	0.157103
30	901.252	861.086	881.168	28.4017																										3				678.184	712.857	692.474	194.571	197.412	187.657				6		0.179836	0.122449	0.155488
45	958.333	969.402	963.867	7.82696
60	1008.5	956.348	982.423	36.8763
67.5	996.928	1001.99	999.459	3.57867
90	1030.33	1034.88	1032.6	3.22016
120	1023.37	1023.38	1023.37	0.00777817
[truncated: 5 more columns]

## Sheet: N94, Ctrl Pep Ka, Kd F,G
																																					OAHFA						OAHFA
				Normalized N-94 tryptophan fluorescence after excitation at 280 nm																		Excitation at 280 nm			Normalized SDC1 tryp fluorescence after excitation at 280 nm											Ka ((T0 - T1)/T1)						Kd (1/(T1 - T2)/T2)
	N-94 in PBS							N-94 + OAHFA						Post PBS wash				Released N-94 tryp fluorescence					N-94/C-6			SDC1	SDC1 + OAHFA				Post PBS wash					Trial 1	Trial 2	Trial 3				Trial 1	Trial 2	Trial 3
	Normalized						T0	T1						T2				from OAHFA (equation at bottom)					T0			T0	T1				T2				N-94	1.73636	0.993549	0.914117			N-94	0.885161	1.30947	1.39751
Wavelength (nm)	Absorbance		Time (min)			Wavelength (nm)		Trial 1	Trial 2	Trial 3	Trial 4	Trial 5	Trial 6	Trial 1	Trial 2	Trial 3		Trial 1	Trial 2	Trial 3		Wavelength (nm)			Wavelength (nm)	Trial 1	Trial 1	Trial 2	Trial 3	Trial 4	Trial 1	Trial 2	Trial 3		SDC1 ('Ctrl pep')	0.28009	0.25469	0.08707			SDC1 ('Ctrl pep')	-1.44708	-1.32558	-1.37887
250	0.61435		0	333.202		325	0.331991	0.0786898	0.0983599	0.098089	0.0870782	0.103948	0.106804	0.0884084	0.0803315	0.0819879		0.0401344	0.0501668	0.0500286		325	0		325	0.3899	0.143515	0.150379	0.26269	0.221889	0.126613	0.131749	0.138791
251	0.618834		0.5	333.859		326	0.356576	0.0829224	0.10893	0.109355	0.0945789	0.109631	0.113729	0.0951452	0.0869614	0.0883314		0.0422931	0.0555581	0.0557749		326	0.000359251		326	0.411928	0.159242	0.16478	0.277497	0.238385	0.140744	0.147591	0.153999
252	0.626308		1	337.761		327	0.384981	0.0902163	0.116805	0.118536	0.10185	0.117709	0.121072	0.102581	0.0949745	0.095056		0.0460133	0.0595742	0.0604572		327	0.000135913		327	0.452029	0.176852	0.170235	0.30146	0.25417	0.155423	0.159119	0.159882
253	0.636771		1.5	331.088		328	0.421386	0.0967001	0.123606	0.130807	0.111079	0.127796	0.126637	0.112343	0.102996	0.103721		0.0493203	0.0630433	0.0667157		328	9.10985e-05		328	0.483089	0.183341	0.190398	0.326844	0.276339	0.1662	0.168597	0.174982
254	0.654709		2	332.448		329	0.45607	0.105944	0.138159	0.136364	0.116847	0.137421	0.136636	0.120262	0.108038	0.108584		0.054035	0.0704657	0.0695501		329	2.71826e-05		329	0.513582	0.190727	0.203293	0.343582	0.297844	0.173581	0.18779	0.189463
255	0.675635		2.5	333.855		330	0.482798	0.108576	0.139787	0.148606	0.124803	0.14506	0.140903	0.131231	0.115789	0.113979		0.0553775	0.0712959	0.075794		330	0.000400393		330	0.545405	0.211141	0.217845	0.362845	0.31065	0.189338	0.20115	0.203115
256	0.704036		3	334.892		331	0.521204	0.117203	0.151265	0.154366	0.134603	0.156568	0.151152	0.137146	0.125813	0.121668		0.0597776	0.0771499	0.0787317		331	0.000452554		331	0.590701	0.219985	0.229991	0.387311	0.330487	0.199691	0.211799	0.219432
257	0.721973		3.5	333.872		332	0.538589	0.121143	0.154372	0.163811	0.143886	0.164697	0.157062	0.143957	0.128199	0.128353		0.061787	0.078735	0.0835488		332	0.000201298		332	0.621619	0.232908	0.235995	0.401325	0.341126	0.211581	0.222848	0.227171
258	0.73991		4	335.935		333	0.581284	0.130521	0.166608	0.175912	0.151746	0.174776	0.164678	0.152917	0.136961	0.137961		0.0665698	0.0849756	0.0897208		333	0.00101237		333	0.654824	0.251626	0.255353	0.431263	0.363024	0.22165	0.241364	0.239037
259	0.754858		4.5	334.078		334	0.614521	0.137917	0.173947	0.181733	0.158284	0.180336	0.171042	0.157087	0.144216	0.144813		0.0703422	0.0887188	0.09269		334	0.000884537		334	0.672631	0.261819	0.261755	0.443364	0.377392	0.229373	0.255331	0.255047
260	0.769806		5	335.904		335	0.641469	0.146808	0.184035	0.191361	0.166662	0.19403	0.178552	0.165035	0.151742	0.152262		0.0748771	0.093864	0.0976004		335	0.00118722		335	0.719743	0.280116	0.280678	0.471798	0.398297	0.249476	0.263011	0.263509
261	0.781764		5.5	333.382		336	0.671193	0.148645	0.192766	0.196185	0.173796	0.202223	0.185786	0.175288	0.15665	0.15974		0.0758136	0.0983171	0.100061		336	0.00160965		336	0.737541	0.28409	0.291223	0.483173	0.41709	0.261778	0.280862	0.274485
262	0.793722		6	333.566		337	0.700667	0.156038	0.201469	0.209068	0.180513	0.210805	0.191551	0.183309	0.169522	0.166238		0.0795845	0.102756	0.106631		337	0.00127024		337	0.76502	0.306662	0.317011	0.506436	0.427803	0.273279	0.29644	0.287845
263	0.811659		6.5	333.037		338	0.723265	0.164853	0.21505	0.221605	0.187754	0.217318	0.199399	0.186356	0.174185	0.174526		0.0840803	0.109683	0.113026		338	0.00211584		338	0.776169	0.318579	0.32344	0.52223	0.437429	0.285978	0.304369	0.303746
264	0.825112		7	332.214		339	0.750457	0.167098	0.217202	0.228321	0.196294	0.222457	0.20584	0.190893	0.177339	0.181991		0.0852257	0.11078	0.116451		339	0.00192188		339	0.804389	0.318982	0.338604	0.540638	0.457945	0.302385	0.31708	0.323487
265	0.846039		7.5	335.411		340	0.761401	0.172695	0.228279	0.235032	0.201345	0.231541	0.212302	0.199219	0.18461	0.188658		0.0880803	0.11643	0.119874		340	0.0029438		340	0.831969	0.334082	0.347677	0.557331	0.47545	0.311212	0.330401	0.334494
266	0.87145		8	335.011		341	0.782089	0.174682	0.23214	0.247155	0.208	0.2407	0.214684	0.201382	0.191423	0.196348		0.0890937	0.118399	0.126057		341	0.00291148		341	0.841764	0.348153	0.356865	0.572368	0.490647	0.329977	0.340069	0.346201
267	0.887892		8.5	337.119		342	0.809695	0.183517	0.243409	0.254668	0.213686	0.251304	0.220336	0.214449	0.197806	0.198711		0.0935996	0.124146	0.129889		342	0.00276087		342	0.869125	0.36055	0.372111	0.594828	0.511124	0.3387	0.350741	0.357601
268	0.907324		9	337.441		343	0.839246	0.18952	0.253248	0.262891	0.222105	0.255403	0.225244	0.213699	0.201134	0.207398		0.0966616	0.129165	0.134083		343	0.00260953		343	0.879656	0.376931	0.38926	0.610091	0.51068	0.351422	0.362584	0.372844
269	0.919283		9.5	335.968		344	0.855904	0.197067	0.256168	0.264783	0.226579	0.262527	0.231383	0.221766	0.212612	0.211323		0.100511	0.130654	0.135048		344	0.00317596		344	0.892136	0.39102	0.393051	0.619326	0.528362	0.365522	0.383582	0.388967
270	0.932735		10	334.082		345	0.871628	0.198599	0.266783	0.285437	0.232375	0.270099	0.235376	0.22481	0.219266	0.215665		0.101292	0.136068	0.145582		345	0.0035881		345	0.922954	0.397711	0.413904	0.636368	0.541313	0.382933	0.395982	0.403592
271	0.940209		10.5	337.319		346	0.876364	0.199489	0.276325	0.286813	0.233416	0.273173	0.238908	0.230342	0.22057	0.223473		0.101746	0.140935	0.146284		346	0.00482161		346	0.925199	0.425624	0.434011	0.651825	0.549891	0.399098	0.413307	0.421808
272	0.946188		11	331.579		347	0.90614	0.204705	0.281617	0.300133	0.244936	0.283094	0.244261	0.239859	0.232788	0.233495		0.104406	0.143634	0.153078		347	0.00418539		347	0.945979	0.424861	0.442115	0.675464	0.584241	0.411762	0.432884	0.43253
273	0.953662		11.5	332.401		348	0.931276	0.207286	0.291512	0.303681	0.246671	0.285323	0.243909	0.240882	0.23503	0.233208		0.105723	0.148681	0.154887		348	0.00561211		348	0.935145	0.438223	0.451787	0.686462	0.591099	0.439495	0.44719	0.446397
274	0.959641		12	332.862		349	0.931157	0.216064	0.298747	0.315919	0.252662	0.292976	0.250617	0.242528	0.245131	0.246292		0.1102	0.152371	0.161129		349	0.00454023		349	0.958399	0.455582	0.473637	0.696415	0.593993	0.444852	0.452731	0.469974
275	0.967115		12.5	334.798		350	0.949275	0.215154	0.309428	0.32343	0.25603	0.299425	0.254258	0.250248	0.244358	0.248662		0.109736	0.157818	0.16496		350	0.00484806		350	0.973262	0.467687	0.481365	0.71294	0.605786	0.459769	0.469141	0.482899
276	0.974589		13	337.996		351	0.945401	0.219793	0.321353	0.340366	0.260635	0.307793	0.258433	0.252619	0.248686	0.255972		0.112102	0.1639	0.173598		351	0.00518674		351	0.972493	0.486734	0.498999	0.73076	0.632379	0.47874	0.495213	0.500076
277	0.982063		13.5	337.772		352	0.961555	0.227317	0.322247	0.343465	0.266643	0.306421	0.2603	0.247133	0.254693	0.25838		0.115939	0.164357	0.175178		352	0.0050207		352	0.978598	0.494887	0.508049	0.737362	0.634252	0.494357	0.504811	0.517074
278	0.986547		14	333.683		353	0.965949	0.230077	0.328112	0.34326	0.269057	0.311736	0.260346	0.262414	0.261668	0.268446		0.117347	0.167348	0.175074		353	0.0058281		353	0.98142	0.51548	0.523903	0.75239	0.650516	0.505507	0.517016	0.530007
279	0.994021		14.5	331.108		354	0.985207	0.224529	0.340689	0.351328	0.274843	0.317089	0.265287	0.25993	0.262664	0.273177		0.114517	0.173763	0.179189		354	0.0066186		354	0.981955	0.522742	0.537933	0.765514	0.65812	0.518529	0.540725	0.535823
280	1		15	338.142		355	0.9733	0.237309	0.353407	0.362218	0.277837	0.319176	0.270119	0.262929	0.272888	0.269309		0.121035	0.180249	0.184743		355	0.00668619		355	0.972036	0.529052	0.5437	0.761084	0.65845	0.53417	0.552483	0.561171
281	0.995516		15.5	337.334		356	0.968755	0.239407	0.349711	0.369746	0.279913	0.322856	0.270148	0.262778	0.274428	0.280518		0.122105	0.178364	0.188583		356	0.00658701		356	0.99904	0.544692	0.558594	0.787406	0.681479	0.544153	0.562676	0.566641
282	0.989537		16	332.988		357	1	0.23877	0.354445	0.371735	0.278931	0.328976	0.27233	0.273437	0.279465	0.284516		0.121781	0.180779	0.189597		357	0.00696022		357	1	0.556852	0.566981	0.788057	0.681643	0.559276	0.582386	0.578826
283	0.979073		16.5	335.076		358	0.993252	0.246354	0.355964	0.37772	0.284927	0.330225	0.272993	0.270296	0.281058	0.278921		0.125649	0.181554	0.19265		358	0.0082356		358	0.990333	0.560807	0.576136	0.803781	0.694811	0.567361	0.587623	0.598377
284	0.959641		17	334.423		359	0.986552	0.239847	0.360275	0.385024	0.281838	0.327889	0.27265	0.266686	0.285974	0.283758		0.12233	0.183752	0.196375		359	0.00751048		359	0.981612	0.565979	0.584592	0.798616	0.695545	0.587841	0.596762	0.603022
285	0.941704		17.5	334.211		360	0.988456	0.247152	0.36559	0.383905	0.283851	0.334286	0.272728	0.265296	0.283562	0.288888		0.126056	0.186463	0.195804		360	0.00772501		360	0.99266	0.570049	0.594474	0.81643	0.711982	0.606325	0.620445	0.613235
286	0.922272		18	331.566		361	0.995631	0.247977	0.374444	0.386902	0.288761	0.339873	0.273834	0.272806	0.292445	0.295014		0.126476	0.190979	0.197333		361	0.0080512		361	0.9691	0.587518	0.603963	0.823979	0.720666	0.60852	0.618223	0.625428
287	0.904335		18.5	336.134		362	0.988405	0.249893	0.373781	0.390742	0.286605	0.336962	0.269645	0.266618	0.293263	0.294177		0.127454	0.190641	0.199291		362	0.00812026		362	0.979371	0.583256	0.613443	0.818869	0.724639	0.613068	0.634182	0.624954
288	0.886398		19	334.696		363	0.987788	0.247181	0.380625	0.406109	0.287187	0.335249	0.271185	0.268909	0.296282	0.29584		0.12607	0.194131	0.207129		363	0.0080534		363	0.968199	0.605413	0.611563	0.824811	0.719888	0.620129	0.638326	0.638598
289	0.853513		19.5	334.966		364	0.98008	0.250643	0.38396	0.40225	0.287274	0.334911	0.27238	0.266541	0.288785	0.299373		0.127836	0.195832	0.205161		364	0.00913483		364	0.981822	0.607974	0.628017	0.827386	0.720057	0.625864	0.64147	0.646053
290	0.825112		20	331.649		365	0.974369	0.25174	0.379911	0.406528	0.289326	0.337364	0.270472	0.27124	0.296582	0.298595		0.128396	0.193767	0.207343		365	0.00995692		365	0.949765	0.626078	0.618034	0.826855	0.72211	0.634466	0.644026	0.667121
291	0.772795		20.5	337.551		366	0.982112	0.252059	0.389244	0.403818	0.291377	0.33528	0.269968	0.270055	0.299522	0.302538		0.128558	0.198527	0.205961		366	0.00957269		366	0.935164	0.618725	0.636024	0.825647	0.727838	0.648582	0.653873	0.658262
292	0.720478		21	336.544		367	0.966646	0.253722	0.385731	0.407706	0.290738	0.33714	0.272729	0.269003	0.302822	0.300602		0.129406	0.196735	0.207944		367	0.0100701		367	0.914901	0.62065	0.63982	0.831968	0.724058	0.647835	0.648216	0.671739
293	0.639761		21.5	333.329		368	0.962584	0.248653	0.384554	0.408444	0.291474	0.337419	0.267203	0.271885	0.29763	0.292851		0.126821	0.196135	0.20832		368	0.0107988		368	0.933115	0.609222	0.637767	0.825168	0.731285	0.656452	0.667463	0.679213
294	0.562033		22	337.236		369	0.950944	0.249873	0.387442	0.409001	0.288432	0.335054	0.267915	0.270572	0.308463	0.298648		0.127443	0.197608	0.208604		369	0.0107797		369	0.917196	0.619251	0.640918	0.832464	0.727131	0.658787	0.674544	0.685107
295	0.473842		22.5	336.872		370	0.943738	0.255021	0.387768	0.410455	0.285627	0.332089	0.265519	0.269961	0.308619	0.305829		0.130069	0.197775	0.209346		370	0.00933539		370	0.892182	0.631515	0.647306	0.828346	0.728984	0.667584	0.66791	0.691593
296	0.421525		23	335.059		371	0.93936	0.252098	0.388999	0.412252	0.279464	0.328768	0.259641	0.268312	0.301868	0.306102		0.128579	0.198403	0.210262		371	0.0112786		371	0.907337	0.640405	0.650306	0.828437	0.735458	0.685072	0.673318	0.687585
297	0.364723		23.5	332.288		372	0.932751	0.252494	0.391189	0.414574	0.287388	0.331669	0.25719	0.271843	0.298533	0.303566		0.12878	0.199519	0.211446		372	0.011604		372	0.869692	0.635992	0.645783	0.831876	0.730146	0.685749	0.682679	0.695421
298	0.318386		24	332.72		373	0.905304	0.251482	0.394825	0.413149	0.28354	0.324668	0.257351	0.262465	0.300765	0.301472		0.128264	0.201374	0.21072		373	0.0115864		373	0.860194	0.640634	0.66135	0.833682	0.747137	0.689219	0.689492	0.703844
299	0.286996		24.5	333.715		374	0.897569	0.251524	0.390955	0.403213	0.283809	0.3247	0.256713	0.266044	0.300056	0.301952		0.128286	0.1994	0.205652		374	0.0122013		374	0.851578	0.642038	0.651193	0.828906	0.72454	0.691597	0.693402	0.693542
300	0.246637		25	337.359		375	0.887697	0.2513	0.397658	0.423056	0.27963	0.322427	0.253984	0.262639	0.293901	0.308529		0.128171	0.202819	0.215773		375	0.0109274		375	0.849895	0.647571	0.655981	0.817647	0.723304	0.704257	0.704105	0.702206
301	0.219731		25.5	332.063		376	0.859144	0.252181	0.393854	0.409305	0.275415	0.318911	0.248468	0.261553	0.296584	0.296205		0.128621	0.200879	0.208759		376	0.0126179		376	0.826079	0.644686	0.659594	0.810076	0.725592	0.700673	0.706856	0.712038
302	0.189836		26	330.227		377	0.855284	0.254657	0.383819	0.406933	0.275741	0.319217	0.248611	0.257522	0.295666	0.295719		0.129883	0.19576	0.207549		377	0.0129779		377	0.806182	0.650882	0.653493	0.811647	0.725659	0.706311	0.705218	0.706389
303	0.165919		26.5	333.682		378	0.840903	0.245018	0.391792	0.407206	0.269337	0.312776	0.241285	0.248847	0.295183	0.296428		0.124967	0.199827	0.207689		378	0.0131667		378	0.780559	0.643378	0.659379	0.801241	0.714388	0.695783	0.710867	0.710019
304	0.146487		27	334.461		379	0.820176	0.249031	0.389671	0.405025	0.268337	0.30974	0.239651	0.250589	0.289045	0.292648		0.127014	0.198745	0.206576		379	0.0133636		379	0.765829	0.643341	0.650983	0.794505	0.711401	0.710991	0.707225	0.715384
305	0.130045		27.5	337.035		380	0.800318	0.243571	0.381891	0.404411	0.26518	0.303332	0.2335	0.247667	0.287805	0.283959		0.124229	0.194777	0.206263		380	0.0134267		380	0.750752	0.630875	0.652711	0.781913	0.70501	0.68978	0.706218	0.715014
306	0.115097		28	334.247		381	0.776259	0.247977	0.387636	0.396649	0.259747	0.296536	0.230298	0.245805	0.289199	0.290769		0.126476	0.197707	0.202304		381	0.0134444		381	0.740275	0.639244	0.646574	0.77211	0.69799	0.700985	0.705253	0.711225
307	0.103139		28.5	333.654		382	0.761196	0.243014	0.374922	0.391193	0.26025	0.296234	0.227063	0.244128	0.278314	0.285565		0.123945	0.191223	0.199521		382	0.0136604		382	0.724512	0.6244	0.637616	0.768241	0.685063	0.691846	0.701529	0.707035
308	0.0941704		29	329.928		383	0.752435	0.240802	0.372916	0.384715	0.250901	0.289693	0.218892	0.235976	0.277173	0.279175		0.122817	0.190199	0.196218		383	0.014373		383	0.693827	0.622278	0.643158	0.763224	0.68085	0.689951	0.694032	0.690429
309	0.0881913		29.5	335.944		384	0.719712	0.237729	0.367984	0.378861	0.247146	0.282254	0.218633	0.237371	0.277809	0.278666		0.12125	0.187684	0.193231		384	0.0137258		384	0.670317	0.62515	0.635531	0.74972	0.668465	0.688488	0.689383	0.701113
310	0.0807175		30	331.741		385	0.705181	0.237252	0.360101	0.377788	0.243953	0.280686	0.213133	0.229193	0.273946	0.272516		0.121006	0.183663	0.192684		385	0.0140196		385	0.65305	0.613347	0.631781	0.731325	0.662148	0.684088	0.670136	0.685959
311	0.0762332					386	0.689786	0.234853	0.357132	0.366055	0.239407	0.272703	0.205353	0.232528	0.264563	0.268087		0.119783	0.182149	0.1867		386	0.0146558		386	0.632901	0.604041	0.607086	0.728536	0.653174	0.673167	0.659841	0.671649
312	0.0717489					387	0.666	0.227687	0.351766	0.371451	0.233719	0.271468	0.203053	0.223292	0.258942	0.26962		0.116128	0.179412	0.189452		387	0.0141849		387	0.61637	0.602271	0.61176	0.713612	0.633356	0.67838	0.663218	0.680722
313	0.0687593					388	0.65181	0.2279	0.348385	0.359147	0.231615	0.266553	0.200772	0.224296	0.258179	0.262254		0.116237	0.177688	0.183177		388	0.015317		388	0.614774	0.585538	0.605289	0.701299	0.63393	0.6532	0.656577	0.664241
314	0.0657698					389	0.641261	0.225416	0.342852	0.359654	0.221436	0.258515	0.196218	0.214637	0.253083	0.256155		0.114969	0.174866	0.183435		389	0.0143686		389	0.592576	0.574906	0.6055	0.689591	0.615145	0.652702	0.652134	0.664238
315	0.0597907					390	0.624851	0.218417	0.341509	0.352194	0.22279	0.252833	0.190718	0.21506	0.24979	0.250836		0.1114	0.174181	0.17963		390	0.014254		390	0.5762	0.576333	0.590477	0.673939	0.615887	0.646407	0.645636	0.654492
316	0.0568012					391	0.604251	0.214293	0.334692	0.345317	0.217529	0.248638	0.187769	0.211661	0.247173	0.249483		0.109296	0.170704	0.176123		391	0.0150805		391	0.555946	0.577243	0.581962	0.661672	0.595598	0.648006	0.627868	0.641921
317	0.0553064					392	0.588046	0.219162	0.330597	0.336535	0.21482	0.245233	0.183263	0.206658	0.24236	0.242655		0.11178	0.168615	0.171644		392	0.0149328		392	0.540704	0.553472	0.571421	0.650627	0.587908	0.626642	0.631848	0.634066
318	0.0538117					393	0.57055	0.212044	0.323698	0.337443	0.209282	0.241532	0.176905	0.202815	0.23992	0.2411		0.10815	0.165097	0.172107		393	0.0156418		393	0.524443	0.565321	0.567196	0.641425	0.580955	0.635556	0.618079	0.628074
319	0.0523169					394	0.553776	0.208494	0.322344	0.333566	0.204574	0.234377	0.177194	0.19925	0.233034	0.231442		0.106339	0.164406	0.17013		394	0.016361		394	0.508154	0.554753	0.556564	0.631252	0.566124	0.618242	0.615231	0.628506
320	0.0493274					395	0.5415	0.206553	0.311086	0.323062	0.199266	0.227814	0.171503	0.19844	0.230204	0.228627		0.105349	0.158664	0.164772		395	0.0153685		395	0.479828	0.54771	0.558932	0.621781	0.559921	0.607407	0.608815	0.617663
321	0.0478326					396	0.523944	0.204969	0.309265	0.323811	0.19852	0.223014	0.16552	0.193505	0.227171	0.224559		0.104541	0.157735	0.165154		396	0.0154015		396	0.474725	0.536794	0.548108	0.608682	0.550534	0.60063	0.602746	0.602147
322	0.0478326					397	0.50609	0.201942	0.298705	0.313102	0.192835	0.217335	0.163211	0.188989	0.221713	0.220675		0.102997	0.15235	0.159692		397	0.0158849		397	0.462154	0.525851	0.536209	0.600125	0.546919	0.583425	0.587681	0.59435
323	0.0463378					398	0.485502	0.203926	0.294287	0.309414	0.186654	0.213746	0.156468	0.188838	0.213138	0.216394		0.104009	0.150096	0.157812		398	0.0159657		398	0.440386	0.518813	0.534737	0.591103	0.540229	0.578375	0.571605	0.583332
324	0.0463378					399	0.479416	0.199941	0.280829	0.297749	0.18334	0.205649	0.1559	0.182283	0.214442	0.216409		0.101976	0.143232	0.151862		399	0.0161024		399	0.432836	0.511286	0.517428	0.574839	0.524825	0.57706	0.574835	0.574325
325	0.0433483					400	0.456383	0.198821	0.284921	0.297199	0.18037	0.202915	0.148588	0.185705	0.206638	0.210173		0.101405	0.145319	0.151581		400	0.0152472		400	0.416986	0.504363	0.511666	0.562042	0.51333	0.559863	0.563552	0.561918
326	0.0433483					401	0.444669	0.191899	0.272864	0.286168	0.175764	0.20101	0.146945	0.173827	0.202337	0.208706		0.097875	0.13917	0.145955		401	0.0151726		401	0.392365	0.483217	0.50851	0.556377	0.509334	0.555206	0.551888	0.558194
327	0.0433483					402	0.433321	0.188159	0.273111	0.284177	0.171642	0.195757	0.141641	0.17574	0.20542	0.202315		0.0959671	0.139296	0.14494		402	0.0152593		402	0.394738	0.50487	0.505899	0.545947	0.500822	0.554654	0.543694	0.554868
328	0.0418535					403	0.421826	0.194733	0.270922	0.283098	0.169759	0.18931	0.137234	0.169611	0.2025	0.195843		0.0993205	0.138179	0.144389		403	0.0149662		403	0.388981	0.486244	0.502044	0.532654	0.486592	0.548896	0.540811	0.539963
329	0.0403587					404	0.405072	0.188454	0.262629	0.277252	0.163658	0.185888	0.133418	0.171419	0.200072	0.196881		0.0961179	0.133949	0.141408		404	0.015		404	0.365864	0.476682	0.49652	0.52486	0.480365	0.549195	0.5311	0.534306
330	0.0403587					405	0.387562	0.182422	0.260278	0.274613	0.161135	0.184285	0.134303	0.164608	0.193711	0.196154		0.0930414	0.132751	0.140062		405	0.0150867		405	0.355109	0.470925	0.482828	0.52101	0.486073	0.535745	0.518405	0.522622
331	0.038864					406	0.385118	0.182252	0.256177	0.273853	0.157822	0.180196	0.132172	0.161871	0.188376	0.19248		0.0929545	0.130659	0.139674		406	0.0149471		406	0.342501	0.469644	0.475425	0.504496	0.465777	0.536426	0.512588	0.520548
332	0.0373692					407	0.369421	0.181214	0.258629	0.267393	0.153616	0.177017	0.128952	0.159873	0.181782	0.182901		0.0924253	0.131909	0.136379		407	0.0152446		407	0.327542	0.45705	0.475649	0.496433	0.459492	0.503566	0.502157	0.511491
333	0.0373692					408	0.35275	0.175828	0.253369	0.262296	0.150022	0.169854	0.124815	0.157795	0.180046	0.182013		0.0896779	0.129227	0.13378		408	0.0153798		408	0.326829	0.454997	0.458038	0.490441	0.457144	0.505636	0.494637	0.509297
334	0.0358744					409	0.345146	0.174614	0.241208	0.256206	0.147508	0.168249	0.121666	0.152886	0.17991	0.176793		0.0890589	0.123024	0.130673		409	0.0152152		409	0.311706	0.448823	0.453108	0.481763	0.453658	0.494038	0.479623	0.496384
335	0.0358744					410	0.336687	0.173107	0.24188	0.252677	0.14764	0.161082	0.11982	0.151871	0.174416	0.174247		0.0882905	0.123367	0.128874		410	0.0155231		410	0.299953	0.441717	0.445019	0.470314	0.4415	0.488314	0.471468	0.49212
336	0.0343797					411	0.324668	0.172542	0.238281	0.243959	0.142851	0.16026	0.11636	0.153713	0.168656	0.174498		0.088002	0.121531	0.124427		411	0.0151726		411	0.301929	0.43884	0.452733	0.462954	0.429845	0.479156	0.47879	0.484704
337	0.0328849					412	0.31991	0.177149	0.240746	0.250488	0.139625	0.161015	0.116526	0.146487	0.172134	0.17309		0.0903521	0.122788	0.127757		412	0.0150837		412	0.290277	0.440345	0.447813	0.463936	0.43169	0.481677	0.469818	0.486319
338	0.0328849					413	0.314336	0.175813	0.234671	0.247528	0.141992	0.155962	0.114623	0.148377	0.168722	0.16776		0.0896707	0.11969	0.126247		413	0.0148009		413	0.28708	0.443871	0.444721	0.464691	0.437649	0.473542	0.477712	0.486392
339	0.0313901					414	0.305197	0.174591	0.229629	0.242777	0.139336	0.154998	0.116302	0.151271	0.167952	0.170392		0.0890473	0.117118	0.123824		414	0.0148354		414	0.273567	0.432205	0.437075	0.455611	0.424454	0.472071	0.473939	0.470169
340	0.0298954					415	0.299538	0.175518	0.231081	0.239433	0.136147	0.156428	0.113031	0.150964	0.16954	0.167269		0.0895199	0.117859	0.122119		415	0.0144607		415	0.272593	0.432068	0.445929	0.452545	0.423234	0.48165	0.47255	0.471908
341	0.0313901					416	0.28815	0.1723	0.230125	0.23416	0.134647	0.151837	0.10884	0.149847	0.166018	0.161936		0.0878788	0.117371	0.119429		416	0.0149148		416	0.258869	0.422126	0.427943	0.44331	0.417117	0.465091	0.465733	0.459963
342	0.0298954					417	0.284154	0.168352	0.224601	0.230482	0.128616	0.145194	0.106363	0.142075	0.161564	0.163769		0.085865	0.114554	0.117553		417	0.0147575		417	0.253139	0.420526	0.419382	0.436852	0.408469	0.459251	0.451633	0.452412
343	0.0298954					418	0.272497	0.168426	0.215502	0.225416	0.129022	0.14094	0.105251	0.139034	0.158337	0.158529		0.0859027	0.109913	0.114969		418	0.0151308		418	0.253322	0.401493	0.415134	0.428009	0.405038	0.455695	0.444677	0.446618
344	0.0269058					419	0.25394	0.159648	0.217779	0.228078	0.124896	0.140726	0.102759	0.136709	0.15328	0.154141		0.0814258	0.111075	0.116328		419	0.0148604		419	0.241291	0.398095	0.416465	0.418674	0.390163	0.437619	0.436386	0.435623
345	0.0269058					420	0.24933	0.163758	0.206394	0.215885	0.119343	0.136249	0.0991167	0.133505	0.156527	0.155423		0.0835222	0.105268	0.110108		420	0.0146055		420	0.228509	0.395653	0.405457	0.415833	0.392495	0.443148	0.430219	0.423185
346	0.0269058					421	0.245637	0.164116	0.206643	0.210411	0.117512	0.130426	0.0975978	0.133227	0.146586	0.145714		0.0837048	0.105395	0.107317		421	0.0147429		421	0.217319	0.388793	0.384362	0.403281	0.381275	0.423874	0.405273	0.412521
347	0.0254111					422	0.229961	0.151376	0.200356	0.205418	0.113547	0.124745	0.0942752	0.124145	0.138425	0.146998		0.0772069	0.102188	0.10477		422	0.0146885		422	0.213514	0.37443	0.380228	0.387877	0.361607	0.402697	0.39043	0.4036
348	0.0239163					423	0.221092	0.15238	0.189244	0.203145	0.110414	0.123436	0.0887944	0.126427	0.135252	0.137229		0.0777187	0.0965208	0.103611		423	0.0148031		423	0.202196	0.367081	0.37576	0.378105	0.359573	0.38964	0.388387	0.394842
349	0.0254111					424	0.210046	0.145793	0.191037	0.190405	0.105112	0.119657	0.0871858	0.121174	0.132313	0.13389		0.0743595	0.0974353	0.0971129		424	0.0151146		424	0.185463	0.354592	0.359723	0.364367	0.3457	0.380116	0.372673	0.383384
350	0.0239163					425	0.20002	0.143056	0.182306	0.185815	0.102254	0.111834	0.083302	0.116055	0.130122	0.131593		0.0729634	0.0929821	0.0947717		425	0.0149779		425	0.180232	0.348121	0.343868	0.355373	0.337926	0.36858	0.365997	0.370728
351	0.0224215					426	0.19265	0.139642	0.180907	0.186887	0.100796	0.112721	0.082108	0.115975	0.125459	0.125333		0.0712222	0.0922687	0.0953188		426	0.0148883		426	0.18062	0.340909	0.34171	0.350321	0.330016	0.369623	0.357616	0.363409
352	0.0224215					427	0.182786	0.140901	0.172912	0.180185	0.100038	0.108896	0.0797083	0.116376	0.12204	0.124113		0.0718644	0.0881908	0.0919002		427	0.0149162		427	0.175819	0.333295	0.345491	0.339359	0.326224	0.356286	0.352932	0.357799
353	0.0209268					428	0.186442	0.138548	0.17259	0.182121	0.0967487	0.107429	0.0807009	0.114645	0.121888	0.123492		0.070664	0.0880267	0.0928877		428	0.0152917		428	0.161921	0.335106	0.340415	0.338556	0.324029	0.359309	0.345228	0.361172
354	0.0209268					429	0.179841	0.141137	0.174357	0.176698	0.0972423	0.104544	0.0778455	0.110114	0.121553	0.119454		0.0719848	0.0889277	0.0901219		429	0.0150264		429	0.157572	0.323029	0.339391	0.332271	0.311816	0.35306	0.347201	0.356075
355	0.019432					430	0.173903	0.136942	0.165932	0.169405	0.0922278	0.102246	0.0765988	0.112152	0.122441	0.118481		0.0698449	0.0846307	0.0864023		430	0.0141132		430	0.155711	0.330039	0.325457	0.326349	0.312213	0.352111	0.33968	0.342548
356	0.019432					431	0.167149	0.135839	0.166434	0.172236	0.090345	0.100625	0.0732951	0.104969	0.113695	0.114908		0.0692824	0.0848868	0.0878459		431	0.0147429		431	0.144777	0.318808	0.331086	0.31944	0.304608	0.338564	0.335175	0.33363
357	0.0209268					432	0.160103	0.132968	0.164095	0.16548	0.0883735	0.0960135	0.0727129	0.107209	0.11671	0.116421		0.0678181	0.0836938	0.0844004		432	0.0145173		432	0.146446	0.301142	0.317326	0.31765	0.308664	0.332759	0.332833	0.336327
358	0.019432					433	0.152923	0.133204	0.158656	0.164203	0.0880961	0.096313	0.0709693	0.10525	0.111666	0.11458		0.0679384	0.0809201	0.0837488		433	0.0143748		433	0.14036	0.302844	0.306182	0.3054	0.294233	0.329537	0.327012	0.322114
359	0.0209268					434	0.144202	0.126987	0.157599	0.164822	0.0847186	0.0931813	0.0691814	0.0996592	0.108177	0.112243		0.0647677	0.0803808	0.0840645		434	0.0146635		434	0.133528	0.303982	0.299011	0.298097	0.293208	0.317072	0.313341	0.317064
360	0.0179372					435	0.145017	0.128917	0.152099	0.157491	0.0823696	0.0901962	0.0674652	0.106405	0.10693	0.108173		0.0657521	0.0775757	0.0803258		435	0.0142925		435	0.131831	0.295572	0.29865	0.298016	0.29004	0.314064	0.31052	0.307855
361	0.0179372					436	0.141788	0.128468	0.14528	0.145295	0.0814846	0.0877048	0.0649706	0.100816	0.105935	0.105818		0.0655231	0.0740976	0.0741055		436	0.0142058		436	0.131268	0.289385	0.2941	0.289442	0.277038	0.306213	0.300696	0.303233
362	0.0179372					437	0.133687	0.119673	0.145366	0.151665	0.0783023	0.0871436	0.0657174	0.0986643	0.100728	0.100816		0.0610374	0.0741414	0.0773544		437	0.0146407		437	0.126343	0.286376	0.290615	0.284866	0.272445	0.294946	0.291767	0.30626
363	0.0179372					438	0.125259	0.12201	0.144016	0.147066	0.0758414	0.0875624	0.0630467	0.0971009	0.0996463	0.0974216		0.0622292	0.0734528	0.0750087		438	0.0142161		438	0.111897	0.277742	0.276402	0.280041	0.271805	0.293926	0.289938	0.289577
364	0.0179372					439	0.121433	0.120486	0.138677	0.145011	0.0751199	0.0835679	0.0621416	0.0954608	0.100563	0.0992256		0.0614521	0.0707297	0.0739606		439	0.0144284		439	0.114435	0.274312	0.279398	0.278074	0.272311	0.285904	0.27929	0.289639
365	0.0164425					440	0.114423	0.12081	0.140181	0.143434	0.0749016	0.080067	0.0597588	0.0949946	0.0967895	0.0987454		0.0616173	0.0714969	0.0731562		440	0.0146731		440	0.11139	0.273229	0.274601	0.269088	0.262088	0.288195	0.280823	0.28639
366	0.0164425					441	0.119511	0.115768	0.131597	0.139073	0.0715674	0.0790459	0.0582884	0.0925074	0.0943181	0.0956573		0.0590454	0.067119	0.0709319		441	0.014363		441	0.107018	0.270654	0.260726	0.264657	0.255658	0.281449	0.276776	0.272956
367	0.0134529					442	0.115196	0.116621	0.133139	0.140137	0.0710452	0.0776145	0.0558139	0.092405	0.0958401	0.0937895		0.0594804	0.0679054	0.0714745		442	0.0145269		442	0.106222	0.259404	0.269177	0.258806	0.253409	0.271337	0.267065	0.27417
368	0.0149477					443	0.108437	0.112544	0.126683	0.132875	0.0692141	0.0752201	0.0559985	0.0897217	0.0954811	0.0904217		0.0574014	0.0646127	0.0677706		443	0.0137246		443	0.0993168	0.259185	0.26448	0.252753	0.24626	0.270108	0.261443	0.265276
369	0.0149477					444	0.106513	0.111345	0.12645	0.129714	0.0675148	0.0742592	0.0551631	0.0859695	0.087653	0.0889746		0.0567896	0.0644936	0.0661585		444	0.0139582		444	0.0980684	0.247528	0.246527	0.249128	0.244595	0.25749	0.25814	0.256557
370	0.0134529					445	0.103531	0.10765	0.124624	0.127366	0.0663007	0.0733341	0.0540608	0.0858132	0.0887698	0.0851685		0.0549048	0.0635623	0.064961		445	0.0145379		445	0.0926265	0.241794	0.242827	0.241415	0.234019	0.263144	0.248188	0.261937
371	0.0119581					446	0.0964244	0.103499	0.121835	0.125507	0.0640002	0.069655	0.0530418	0.0855403	0.0863359	0.0889834		0.0527881	0.0621401	0.0640128		446	0.0139781		446	0.0882867	0.234811	0.247012	0.240433	0.234475	0.247359	0.257199	0.247593
372	0.0119581					447	0.092226	0.103525	0.121155	0.124457	0.0623642	0.0702963	0.0527961	0.0847245	0.0828007	0.0857478		0.0528012	0.061793	0.0634769		447	0.0144541		447	0.0883004	0.241259	0.238474	0.238873	0.234306	0.247087	0.237279	0.255619
373	0.0104634					448	0.0879053	0.104702	0.116272	0.122047	0.0603833	0.0682658	0.0515187	0.0815295	0.0813139	0.0815033		0.0534014	0.0593024	0.0622479		448	0.014161		448	0.0863203	0.228509	0.231001	0.23649	0.236932	0.240823	0.234256	0.24008
374	0.0104634					449	0.0886842	0.101453	0.112932	0.11765	0.0604086	0.067481	0.0507044	0.0813049	0.080891	0.0810474		0.0517443	0.0575993	0.0600056		449	0.013898		449	0.0824561	0.225162	0.230329	0.228602	0.226592	0.242679	0.233209	0.242449
375	0.00896861					450	0.0862396	0.0974392	0.113518	0.11684	0.0582631	0.0640171	0.0464008	0.0781128	0.0797214	0.0791487		0.0496972	0.0578981	0.0595922		450	0.0141456		450	0.0776681	0.223959	0.228235	0.224379	0.220821	0.236286	0.235368	0.237391
376	0.0104634					451	0.0813732	0.0988292	0.109113	0.115783	0.0555523	0.0626427	0.0478132	0.0800343	0.0776377	0.0800738		0.0504061	0.0556513	0.059053		451	0.0141735		451	0.0799318	0.221993	0.218791	0.21683	0.208584	0.23282	0.229688	0.231003
377	0.0104634					452	0.0798013	0.0978201	0.109483	0.110424	0.0559288	0.0597103	0.045076	0.0785505	0.0767259	0.0749461		0.0498915	0.05584	0.0563197		452	0.0143542		452	0.0779562	0.214301	0.219272	0.21365	0.208427	0.227879	0.220238	0.222977
378	0.00896861					453	0.0727148	0.0966461	0.108609	0.107992	0.0541557	0.0593137	0.0454768	0.0785846	0.0723316	0.0765893		0.0492927	0.055394	0.0550795		453	0.0142661		453	0.0726241	0.214401	0.21495	0.206984	0.206817	0.22479	0.216954	0.216896
379	0.00896861					454	0.0704436	0.0905005	0.101402	0.10345	0.05597	0.0588949	0.04348	0.071629	0.0721004	0.073118		0.0461583	0.0517183	0.052763		454	0.014111		454	0.0680511	0.206641	0.203627	0.206179	0.205663	0.219557	0.215499	0.213911
380	0.00747384					455	0.0697444	0.0884937	0.0996264	0.102633	0.0537749	0.0559183	0.0418419	0.0756398	0.070759	0.0738625		0.0451347	0.0508128	0.0523462		455	0.0142117		455	0.0735707	0.199411	0.200746	0.203262	0.202613	0.215818	0.201745	0.20627
381	0.00747384					456	0.066899	0.09089	0.0995361	0.0994238	0.0506179	0.0542601	0.0417417	0.0707535	0.0698361	0.0706378		0.0463569	0.0507667	0.0507094		456	0.0143983		456	0.0637982	0.197911	0.206321	0.189896	0.182945	0.208994	0.199808	0.202247
382	0.00597907					457	0.0677176	0.0892271	0.0933204	0.0985516	0.0499713	0.0534311	0.0402766	0.0754039	0.0690233	0.0688207		0.0455088	0.0475965	0.0502646		457	0.0140853		457	0.0669764	0.187626	0.201903	0.191852	0.191103	0.200804	0.192921	0.200633
383	0.00597907					458	0.0613276	0.0858843	0.0919856	0.0925627	0.0489091	0.0516959	0.0388864	0.0685335	0.0651798	0.0656247		0.0438038	0.0469157	0.04721		458	0.0146393		458	0.0599523	0.190311	0.193114	0.18611	0.18406	0.200317	0.19419	0.193007
384	0.00747384					459	0.0597074	0.0858843	0.0920671	0.0940714	0.0461413	0.0504787	0.0388263	0.0667341	0.0636622	0.0648472		0.0438038	0.0469573	0.0479796		459	0.0146216		459	0.0587358	0.181389	0.17896	0.183286	0.182317	0.190762	0.188171	0.191778
385	0.00597907					460	0.0569757	0.0815096	0.0891684	0.090164	0.0443682	0.0496644	0.0364213	0.0639598	0.0622701	0.0626754		0.0415726	0.0454789	0.0459866		460	0.0146459		460	0.0556079	0.173491	0.183602	0.179815	0.174791	0.18584	0.181522	0.181744
386	0.00597907					461	0.0536272	0.0823709	0.086924	0.0883292	0.0434516	0.0470906	0.0366175	0.064011	0.0609463	0.061193		0.0420119	0.0443341	0.0450508		461	0.0140684		461	0.0557497	0.174538	0.180442	0.175422	0.17739	0.183047	0.17446	0.176709
387	0.0044843					462	0.0520866	0.0779223	0.0803249	0.0855143	0.0419875	0.0463881	0.0347737	0.0587864	0.0593208	0.0620476		0.039743	0.0409684	0.0436151		462	0.0147333		462	0.053486	0.169856	0.17447	0.167008	0.166947	0.175888	0.173931	0.167231
388	0.00298954					463	0.0494629	0.0797643	0.0815518	0.081739	0.0418651	0.0458091	0.0343908	0.0587011	0.0556468	0.0572614		0.0406824	0.0415941	0.0416896		463	0.0147047		463	0.0466494	0.168827	0.169828	0.164966	0.15864	0.1668	0.164041	0.167294
389	0.0044843					464	0.0482065	0.0740622	0.0809373	0.0845209	0.0409506	0.0442838	0.035068	0.0593606	0.0550587	0.0575543		0.0377742	0.0412807	0.0431085		464	0.0143572		464	0.0459451	0.163385	0.161286	0.159542	0.158633	0.160777	0.162384	0.164364
390	0.00298954					465	0.0450769	0.0689939	0.0780232	0.076206	0.0374381	0.0427122	0.0324595	0.0549774	0.0535786	0.0577569		0.0351892	0.0397944	0.0388676		465	0.0151535		465	0.0431418	0.158414	0.154696	0.158897	0.154742	0.165123	0.157443	0.161652
391	0.00298954					466	0.0443833	0.0704578	0.073966	0.0762237	0.0365205	0.0408652	0.030064	0.0571491	0.0532063	0.0530896		0.0359358	0.0377251	0.0388766		466	0.0148215		466	0.043247	0.156539	0.155935	0.149775	0.148269	0.159104	0.159664	0.156637
392	0.00298954					467	0.0407989	0.0657933	0.0727127	0.0767479	0.0363369	0.0394549	0.0299132	0.055509	0.0491778	0.0518429		0.0335567	0.0370859	0.039144		467	0.0147642		467	0.0418294	0.149716	0.148221	0.149797	0.149187	0.151953	0.151354	0.147825
393	0.00298954					468	0.0413986	0.0674647	0.0699396	0.071607	0.0340839	0.0372757	0.0279639	0.0530189	0.0511491	0.0501051		0.0344092	0.0356715	0.0365219		468	0.0151623		468	0.0445183	0.137552	0.146469	0.144208	0.143228	0.153933	0.148218	0.145518
394	0.00298954					469	0.0386584	0.0650883	0.0691731	0.0676203	0.0354551	0.0375004	0.02812	0.0516517	0.0465302	0.0473077		0.0331972	0.0352806	0.0344886		469	0.0152667		469	0.0402929	0.14426	0.138869	0.135951	0.136205	0.143786	0.142596	0.148654
395	0.00149477					470	0.0384452	0.0625272	0.0661445	0.0675828	0.0318899	0.0360553	0.0268817	0.0507165	0.0470743	0.046854		0.0318909	0.0337359	0.0344695		470	0.01531		470	0.0400779	0.132014	0.136925	0.136287	0.133229	0.138273	0.138876	0.135834
396	0.00149477					471	0.0341701	0.0581809	0.0628626	0.0644617	0.0317411	0.0353285	0.0264893	0.0470666	0.0424025	0.0457505		0.0296742	0.032062	0.0328776		471	0.0156377		471	0.0333693	0.133761	0.135119	0.130682	0.131631	0.134686	0.129741	0.128963
397	0.00149477					472	0.0307249	0.0596051	0.064019	0.0658449	0.0311621	0.0335923	0.0253111	0.0449092	0.0430633	0.0436448		0.0304006	0.0326518	0.0335831		472	0.0150242		472	0.0338998	0.126609	0.133697	0.127399	0.124361	0.13048	0.129854	0.128364
398	0.00149477					473	0.0313901	0.0566119	0.0592107	0.0624507	0.0307159	0.0332833	0.0254408	0.0441104	0.0404929	0.040407		0.0288739	0.0301994	0.0318519		473	0.0155091		473	0.0285814	0.121697	0.124203	0.125402	0.122814	0.134099	0.12347	0.128913
399	0.00149477					474	0.0310433	0.0562793	0.0597503	0.0606203	0.0287139	0.030892	0.0245284	0.0440507	0.0387616	0.0424884		0.0287043	0.0304746	0.0309184		474	0.0155892		474	0.0310599	0.119433	0.125173	0.120485	0.122068	0.126932	0.119221	0.121252
400	0					475	0.0297215	0.0574987	0.0572614	0.0590697	0.0271127	0.0305998	0.0242942	0.0448125	0.0379599	0.0424664		0.0293263	0.0292052	0.0301275		475	0.0155385		475	0.0322489	0.114559	0.114106	0.114413	0.115771	0.117439	0.114926	0.116976
						476	0.0303497	0.0518791	0.0561909	0.0576292	0.0287107	0.0292159	0.0226814	0.0464072	0.0393123	0.0394775		0.02646	0.0286592	0.0293928		476	0.015623		476	0.0335385	0.119168	0.118135	0.116423	0.111441	0.120314	0.117929	0.117505
						477	0.0270495	0.0477688	0.0514619	0.0540742	0.0269207	0.0292919	0.0218576	0.0407847	0.0371493	0.0371052		0.0243636	0.0262473	0.0275796		477	0.0160954		477	0.0273284	0.109327	0.107722	0.110398	0.109038	0.110058	0.108491	0.112373
						478	0.0259608	0.0476721	0.0536777	0.0551557	0.0250779	0.0276074	0.0211815	0.0420922	0.0376251	0.0357771		0.0243144	0.0273774	0.0281312		478	0.0159602		478	0.0307993	0.109999	0.112176	0.107621	0.104496	0.10995	0.107113	0.113202
						479	0.0257505	0.0506369	0.0518231	0.0520962	0.0249988	0.0262741	0.0204948	0.0401252	0.0363321	0.0333366		0.0258265	0.0264315	0.0265708		479	0.0159051		479	0.0278177	0.10667	0.111234	0.106409	0.105925	0.107203	0.102367	0.105024
						480	0.0227914	0.0485391	0.0500874	0.0510258	0.0248586	0.0263205	0.0209062	0.0355402	0.0342	0.0317683		0.0247565	0.0255463	0.0260248		480	0.0160234		480	0.0255449	0.10223	0.100149	0.102714	0.103048	0.101662	0.0994215	0.104837
						481	0.0224418	0.0447528	0.0482527	0.0505522	0.0230759	0.0258416	0.0196098	0.0392724	0.0325612	0.0340899		0.0228254	0.0246105	0.0257833		481	0.0162599		481	0.0239855	0.098704	0.0970349	0.0985958	0.0974259	0.0990402	0.0952779	0.104787
						482	0.0210319	0.0448267	0.047354	0.0485698	0.0228681	0.0247383	0.0191637	0.0356766	0.0317485	0.0320216		0.0228631	0.0241521	0.0247722		482	0.0163275		482	0.0244428	0.0981324	0.0961294	0.0967991	0.0969901	0.0981687	0.0954141	0.0956359
						483	0.0220183	0.0454038	0.047832	0.0456117	0.0226572	0.0247067	0.0182365	0.0366857	0.0334996	0.0317793		0.0231574	0.0243959	0.0232635		483	0.0161035		483	0.0242096	0.0940121	0.0979083	0.0944933	0.0952981	0.100507	0.0962739	0.0969742
						484	0.018792	0.0443435	0.0453694	0.0434642	0.0216878	0.023713	0.0179928	0.0336812	0.0295811	0.0327044		0.0226167	0.0231399	0.0221682		484	0.016174		484	0.0218453	0.0886982	0.0945929	0.0912506	0.0919102	0.0940679	0.0936322	0.0954297
						485	0.0194401	0.0436073	0.0438651	0.0441712	0.0215412	0.0235759	0.0183483	0.0335305	0.0290745	0.0307221		0.0222412	0.0223726	0.0225288		485	0.0166346		485	0.0242827	0.086023	0.0917484	0.0899106	0.0900493	0.0892046	0.0903796	0.0936127
						486	0.0186925	0.0419956	0.0412902	0.0418673	0.0208007	0.0225211	0.0168294	0.0351024	0.0276957	0.0295657		0.0214191	0.0210594	0.0213537		486	0.0166523		486	0.0202402	0.0889589	0.0902394	0.0881846	0.0866653	0.0888662	0.0890762	0.087734
						487	0.017203	0.0388603	0.042332	0.0409951	0.0197153	0.0214136	0.0172365	0.0304435	0.0283058	0.0291252		0.01982	0.0215907	0.0209088		487	0.0165589		487	0.0230434	0.0853645	0.0821588	0.0848621	0.0860647	0.0871193	0.0820264	0.0850611
						488	0.0186214	0.0371633	0.0387682	0.0408959	0.0190508	0.0208925	0.0157545	0.0309864	0.0275613	0.0286406		0.0189545	0.0197731	0.0208583		488	0.0166368		488	0.0221883	0.0786696	0.0815049	0.0817699	0.0808552	0.0837305	0.0817424	0.0814778
						489	0.0160774	0.0377773	0.039103	0.0391757	0.0176026	0.0196963	0.0156322	0.031265	0.0282485	0.0262706		0.0192677	0.0199438	0.0199809		489	0.0168565		489	0.0208667	0.0801055	0.0817427	0.0824648	0.0820997	0.0838005	0.079513	0.0814039
						490	0.0154378	0.0373423	0.0386008	0.0398563	0.0181943	0.0199832	0.0151755	0.0317625	0.0278014	0.0276274		0.0190458	0.0196877	0.020328		490	0.0170879		490	0.0216944	0.0741057	0.0799729	0.0815226	0.0842314	0.0831469	0.0790773	0.0835788
						491	0.015543	0.0365976	0.0371361	0.0371603	0.0170804	0.0195993	0.0139994	0.0293634	0.0262155	0.026079		0.018666	0.0189406	0.018953		491	0.0168477		491	0.020606	0.0791955	0.0762551	0.0752139	0.0740047	0.0777428	0.077879	0.0778751
						492	0.01446	0.0356056	0.0339357	0.0360744	0.0177956	0.0189685	0.0145626	0.0291644	0.0252596	0.0241429		0.01816	0.0173083	0.0183991		492	0.016869		492	0.0187768	0.0790949	0.0771056	0.0758969	0.0751236	0.0772487	0.075424	0.0789295
						493	0.0152274	0.0362792	0.034896	0.0370986	0.0171817	0.0181447	0.0137979	0.0307932	0.0267618	0.0238345		0.0185036	0.0177981	0.0189215		493	0.0169755		493	0.0182463	0.0740234	0.0732094	0.075015	0.0751903	0.074284	0.0741829	0.0727394
						494	0.0133599	0.0340479	0.0349048	0.0339203	0.0168747	0.0178315	0.013357	0.0277687	0.0226319	0.0243807		0.0173655	0.0178026	0.0173005		494	0.0167779		494	0.0177982	0.0726927	0.0730036	0.0727576	0.073938	0.0733775	0.0711248	0.075673
						495	0.0137436	0.0342184	0.0328322	0.0320216	0.0164043	0.0174116	0.0131808	0.0283059	0.0235658	0.0227904		0.0174525	0.0167455	0.0163321		495	0.0169806		495	0.0167555	0.0709595	0.0710098	0.0723219	0.0745661	0.0720119	0.0683586	0.0696036
						496	0.0116487	0.0316146	0.0326163	0.0333366	0.015647	0.0166121	0.0134994	0.0280643	0.0222706	0.0228521		0.0161245	0.0166354	0.0170028		496	0.0172635		496	0.0184796	0.0656822	0.0704656	0.0701234	0.0728034	0.0710003	0.0680357	0.0697047
						497	0.0122456	0.0320183	0.0301846	0.0326273	0.0151976	0.0167091	0.0125184	0.0264299	0.020872	0.0218742		0.0163304	0.0153952	0.016641		497	0.0173656		497	0.0161793	0.0683026	0.0651289	0.0679616	0.0703459	0.0649192	0.0668801	0.064145
						498	0.0143662	0.0307875	0.0307066	0.0321626	0.0147198	0.0164897	0.0125817	0.0279165	0.0225548	0.0234997		0.0157026	0.0156614	0.016404		498	0.0174567		498	0.0161382	0.0629933	0.0613516	0.0650108	0.0675704	0.0686154	0.0671564	0.0632618
						499	0.0126322	0.0303412	0.0326251	0.0302529	0.0144719	0.015764	0.0114731	0.0241956	0.0220834	0.0209777		0.015475	0.0166399	0.01543		499	0.0176235		499	0.0178485	0.0610909	0.065042	0.0631892	0.063095	0.0648259	0.0646741	0.0628728
						500	0.0120836	0.0276749	0.0294269	0.0299666	0.013627	0.0155889	0.011972	0.0247499	0.0204579	0.0191231		0.0141151	0.0150087	0.0152839		500	0.0173869		500	0.01735	0.0620604	0.0641411	0.0622326	0.0625768	0.0629078	0.0612387	0.064394
