# Supplementary material for: Lacritin proteoforms prevent tear film collapse and maintain epithelial homeostasis
Source: J Biol Chem. 2020 Nov 21;296:100070. doi: 10.1074/jbc.RA120.015833 (PMC7948570; doi:10.1074/jbc.RA120.015833)
Supplement: Data files Figure S5 [file mmc5.xlsx]

## Sheet: b
	TCA precipitable radioactivity (ngEq/g) after the final single dose on Day 5 following twice daily topical dosing of rabbit eyes over four days with N-94/C-6-Y-I125
	0.5 hr				1 hr				3 hr				6 hr				12 hr				24 hr
blood	3.53				2.65				3.73				15.5				0.684				0.235
plasma	4.02				2.95				4.1				16.9				0.728				0.248
aqueous humor	3.1	3.68	2.24	2.13	2.06	2.08	2.2	2.13	3.13	2.87	2.68	2.55	2.48	2.61	11.3	13.4	0.328	0.337	0.786	0.708	0.265	0.146	0.266	0.153
choroid-RPE	5.5	4.98	4.28	4.61	3.56	2.44	3.87	3.76	4.76	3.42	2.97	3.56	3.62	4	13.5	15.6	0.779	0.806	1.52	1.28	0.742	0.633	0.9	0.8
conjunctiva-bulbar	12.9	16.2	13.7	13.5	3.71	9.03	8.19	7.94	6.18	4.78	4.06	4.87	3.43	5.74	20.1	13.3	1.06	1.9	1.24	1.23	1.03	1.61	1.46	0.903
conjunctiva-palpebral	11.5	11.4	10.9	10.7	3.8	9.64	7.79	9.3	15	9	4.69	7.2	6.63	18.5	23.1	19.8	2.51	5.74	3.21	7.36	2.87	13.9	5.35	2.25
cornea	6.37	7.07	5.24	3.87	3.58	3.66	3.44	3.13	3.32	3.39	2.09	2.67	3.09	2.64	9.83	13.6	0.513	1.27	0.852	1.04	0.455	1.51	0.641	0.791
iris/ciliary body	3.75	6.12	3.81	3.28	2.18	2.19	3.58	3.5	3.32	3.38	4.32	3.45	3.37	3.46	10.7	11.9	1.46	1.03	2.39	1.43	1.34	0.805	1.28	0.827
retina	1.06	0.917	1.26	0.905	0.752	0.599	1.06	0.699	2.75	1.57	1.26	1.11	1.22	1.37	6.06	8.25	0.268	0.307	0.697	0.836	0.385	4.68	0.159	1.06
sclera anterior	13.8	5.78	11.5	8.57	4.33	5.18	6.71	5.74	3.59	3.05	2.67	3.27	3.4	3.69	13.2	13.2	0.872	1.1	1.26	1.49	0.721	0.937	0.998	0.934
sclera posterior	4.96	8.69	4.27	4.14	2.32	2.54	2.36	3.53	2.71	2.71	1.91	2.39	1.55	2.63	12.8	12.5	0.412	0.428	0.922	0.86	0.277	0.284	0.326	0.262
tears	262	89	106	107	54.9	38.6	116	105	475	131	170	31	37.7	323	113	180	38.6	78.1	49.2	220	45.3	107	128	223
vitreous humor	0.313	0.308	0.486	0.364	0.465	0.376	0.217	0.21	1.95	1.4	0.632	0.506	0.667	0.664	3.17	3.35	0.137	0.143	0.535	0.45	0.111	0.17	0.14	0.134
lacrimal gland-accessory	1.64	1.61	1.22	1.55	1.04	1.06	1.86	1.7	2.22	2.2	2.1	2.12	2.7	2.3	12.3	12.5	0.44	0.41	0.388	0.454	0.134	0.208	0.154	0.174
lacrimal gland-main	1.44	1.93	0.765	1.45	1.04	1.09	2.16	1.64	2.35	2.13	2.08	2.5	2.41	3.62	11.9	13.2	0.516	0.358	0.659	0.429	0.43	0.135	0.415	0.2
meibomian gland	39.4	11.4	68.2	15.3	8.84	6.03	9.36	7.09	67.5	6.8	18	5.97	4.81	12.8	24.8	33.1	14.8	31.9	5.45	12.9	1.46	4.46	2.62	1.98

## Sheet: c
	TCA precipitable radioactivity (ngEq/g) after the final single dose on Day 4 following twice daily doses of rabbit eyes over 3 days with N-94-Y-I125
	0 hr				0.5 hr				1 hr				3 hr				6 hr				12 hr				24 hr
blood	0.0647		1.57		0.327		2.06		0.348		2.63		0.321		0.573		0.0575		3.08		1.63		0.0482		0.0147		0.0178
plasma	0.0727		1.42		0.343		2.15		0.36		2.76		0.323		0.572		0.0635		3.16		1.77		0.0518		0.0198		0.0212
aqueous humor	0.0585	0.0526	0.717	0.762	0.685	0.642	1.33	1.42	0.589	0.682	2.11	2.01	0.267	0.221	0.444	0.409	0.0594	0.0612	1.81	1.8	0.878	0.992	0.0269	0.0347	0.0298	0.0255	0.0141	0.0149
choroid-RPE	0.0889	0.123	1.07	1.12	0.292	0.277	2	1.91	0.558	0.597	2	1.94	0.328	0.28	0.413	0.364	0.0622	0.0641	1.96	1.86	1.1	1.23	0.0605	0.0604	0.0334	0.0347	0.0228	0.0318
conjunctiva-bulbar	0.184	0.133	1.1	1.1	0.807	0.551	3.29	3.62	1.36	1.09	2.51	2.02	0.424	0.295	0.537	0.729	0.36	0.16	2.69	2.23	1.66	0.262	0.138	1.77	0.0921	0.102	0.0326	0.0466
conjunctiva-palpebral	1.01	0.339	1.93	2.41	3.66	1.02	5.43	6.84	3.22	1.78	6.67	4.99	1.03	0.49	3.08	2.5	0.735	1.02	12.5	3.31	1.61	10.7	0.885	1.06	1.28	0.582	0.233	0.101
cornea	0.349	0.219	0.793	0.955	1.7	2.05	2.17	3.26	1.78	2.04	2.63	2.59	0.553	0.589	1.15	1.26	0.282	0.286	3.03	1.92	0.774	2.2	0.179	0.355	0.374	0.186	0.0762	0.0671
iris/ciliary body	0.25	0.253	0.741	0.78	0.603	0.642	1.84	1.72	0.652	0.852	1.76	1.73	0.454	0.403	0.484	0.595	0.104	0.124	1.5	1.55	0.874	1.09	0.105	0.112	0.0853	0.0806	0.038	0.0426
retina	0.0349	0.0349	0.343	0.41	0.1	0.0725	0.671	0.542	0.125	0.0951	0.879	0.792	0.0953	0.0665	0.153	0.127	0.0366	0.0265	1.06	0.943	0.433	0.571		0.0249	0	0	0	0.0223
sclera anterior	0.163	0.142	0.898	0.992	0.588	0.92	3.12	1.09	3.01	1.22	3.22	2.34	0.4	0.298	0.545	0.595	0.102	0.128	2.26	1.77	0.937	1.36	0.106	0.209	0.135	0.107	0.0376	0.0462
sclera posterior	0.0592	0.053	0.811	0.756	0.265	0.156	1.21	1.01	0.39	0.274	1.04	0.864	0.134	0.148	0.221	0.275	0.0553	0.0439	1.4	1.58	0.629	1.03	0.0314	0.0371	0.0189	0.0216	0.0186	0.0153
tears	75.4	1.41	15.2	18.1	17.7	25.7	257	235	158	23.1	19.8	24.5	41.9	1.59	44.2	57.6	31.1	2.09	104	39.7	16.7	86.4	38.6	9.2	7.66	7.13	1.28	0.546
vitreous humor	0.0245	0.0264	0.235	0.222	0.0282	0.0307	0.299	0.253	0.0416	0.0383	0.423	0.417	0.0184	0.0252	0.0447	0.0432	0.0268	0.0292	0.601	0.631	0.379	0.399	0.0109	0.0101	0.00774	0	0.00824	0.00926
lacrimal gland-accessory	0.033	0.033	0.673	0.634	0.13	0.132	0.972	1.05	0.163	0.173	0.988	1.02	0.163	0.161	0.299	0.267	0.0312	0.0247	1.14	1.13	0.848	0.86	0.0194	0.0154	0	0	0	0.0149
lacrimal gland-main	0.04	0.0363	0.713	0.57	0.144	0.129	1.11	1.15	0.142	0.149	1.08	1.09	0.181	0.133	0.272	0.301	0.0478	0.051	0.952	0.931	0.798	0.631	0.0167	0.0212	0.0109	0.013	0.00848	0.00908
meibomian gland	3.73	0.87	4.81	6.14	3.57	5.1	30.5	40.4	13.5	13.9	16.7	21.3	28.7	1.03	28	28.1	5.44	3.83	35.9	3.88	18.9	71	2.71	22.5	12.7	1.13	1.67	0.25

## Sheet: d
Hours after a single topical dose of N-94/C-6-Y-I125
0.25	0.5	1	3	6	12
Tear TCA precip radioactivity (ngEq/g)
292	89.4	56.3	18.6	7.19	4.18
590	333	71.7	132	13	217
197	25.6	24.1	13.1	7.2	7.97
3080	345	96.8	29.3	39.6	14.4
814	50.2	18	11	5.52	4.15
1680	195	32.4	29.9	27.4	11.9
477	85.9	107	30.5	20.9	23.7
427	744	139	34.1	32.5	150
397	125	30	35.3	9.78	18.6
474	58.5	64.2	34.3	14.7	11.2
296	105	36.2	19.1	13.4	21.4
1540	199	47.5	31	21.6	9.79
3190	130	51.4	15.6	6.97	17.6
686	55.3	43.3	13.8	10.9	10.7
1540	33.4	41.3	21.8	2	2.48
447	1220	738	16.9	9.36	12
952	33.5	16.7	14.1	11.2	8.46
738	179	42.9	24.9	14.5	6.97
4190	38.9	19.3	11	5.07	9.32
452	113	84.8	32	17.5	16
4780	58.7	64.4	18.8	16.7	15.5
1450	704	489	42.3	92.1	38.2
1450	112	29.3	28.4	8.92	10.7
960	802	101	81.4	175	206
56.4	594	219	21.7	20.4	177
5120	299	24.1	35.7	10.2	9.6
665	350	65.6	23.5	14.1	9.53
125	28.4	18.2	20.5	5.67	11.9

## Sheet: Sheet3
Hours after three topical doses of N-94-Y-I125 over 10 min
.5	1	3	6	12
Tear TCA precip radioactivity (ngEq/g)
349	20.6	14.9	50.3	28.4
185	19	23.7	2.24	10.1
96.7	54.8	5.63	6.02	7.08
11.9	8.94	5.89	6.97	4.62
