# Supplementary material for: Lacritin proteoforms prevent tear film collapse and maintain epithelial homeostasis
Source: J Biol Chem. 2020 Nov 21;296:100070. doi: 10.1074/jbc.RA120.015833 (PMC7948570; doi:10.1074/jbc.RA120.015833)
Supplement: Data files Supporting Figure S2 [file mmc6.xlsx]

## Sheet: N94C6-ser a,b,c
C-term lacritin depleted normal tears + N-94/C-6-ser											C-term lacritin depleted normal tears + N-94/C-6-ser: Fourier transform
Time	delta Pi											lg v	Ereal	Eim	tan Phi
0	1.585	1.592	1.66									-5	12.9372	0.597	0.0461
0.23	1.69	1.637	1.646									-4.7	12.9531	0.422	0.0326
0.69	1.618	1.612	1.649									-4.52	12.957	0.418	0.0322
0.92	1.696	1.606	1.629									-4.4	12.9594	0.457	0.0353
1.15	1.611	1.583	1.65									-4.3	12.9616	0.513	0.0396
1.38	1.581	1.602	1.62									-4.22	12.964	0.578	0.0446
1.61	1.657	1.598	1.571									-4.15	12.9667	0.648	0.0499
1.84	1.56	1.554	1.621									-4.1	12.9698	0.72	0.0555
2.08	1.639	1.648	1.598									-4.05	12.9732	0.795	0.0613
2.31	1.562	1.638	1.594									-4	12.977	0.871	0.0671
2.54	1.568	1.612	1.544									-3.7	13.0361	1.66208	0.127
2.77	1.616	1.533	1.551									-3.52	13.134	2.46412	0.188
3	1.559	1.586	1.546									-3.4	13.27	3.26153	0.246
3.23	1.594	1.604	1.605									-3.3	13.443	4.04894	0.301
3.69	1.628	1.582	1.562									-3.22	13.6519	4.82283	0.353
3.92	1.565	1.597	1.606									-3.15	13.8952	5.58031	0.402
4.16	1.582	1.508	1.559									-3.1	14.1711	6.31891	0.446
4.39	1.604	1.579	1.506									-3.05	14.4777	7.03643	0.486
4.63	1.594	1.508	1.515									-3	14.8131	7.73093	0.522
4.88	1.518	1.533	1.556									-2.7	19.251	13.1633	0.684
5.11	1.54	1.585	1.559									-2.52	24.2338	15.8313	0.653
5.34	1.481	1.541	1.512									-2.4	28.5164	16.5241	0.579
5.57	1.519	1.51	1.538									-2.3	31.7811	16.1466	0.508
5.82	1.483	1.527	1.549									-2.22	34.1449	15.2955	0.448
6.05	1.547	1.49	1.529									-2.15	35.8262	14.2886	0.399
6.3	1.526	1.472	1.494									-2.1	37.0206	13.2769	0.359
6.53	1.459	1.473	1.501									-2.05	37.8752	12.325	0.325
6.77	1.558	1.5	1.463									-2	38.4937	11.4559	0.298
7	1.457	1.442	1.46									-1.7	40.2817	6.39819	0.159
7.24	1.453	1.418	1.426									-1.52	40.501	4.35993	0.108
7.47	1.518	1.458	1.439									-1.4	40.5592	3.29549	0.0813
7.93	1.458	1.446	1.484									-1.3	40.5821	2.64596	0.0652
8.16	1.483	1.48	1.508									-1.22	40.5934	2.20932	0.0544
8.39	1.437	1.474	1.488									-1.15	40.5998	1.89596	0.0467
8.62	1.401	1.433	1.48									-1.1	40.6038	1.66025	0.0409
8.85	1.411	1.454	1.461									-1.05	40.6065	1.47656	0.0364
9.08	1.493	1.502	1.43									-1	40.6083	1.32941	0.0327
9.32	1.465	1.399	1.388									-0.699	40.614	0.666	0.0164
9.55	1.423	1.449	1.397									-0.523	40.6151	0.444	0.0109
9.78	1.458	1.459	1.471									-0.398	40.6154	0.333	0.0082
10.01	1.361	1.361	1.459									-0.301	40.6156	0.266	0.00656
10.24	1.391	1.455	1.442									-0.222	40.6157	0.222	0.00546
10.47	1.345	1.348	1.367									-0.155	40.6157	0.19	0.00468
10.93	1.469	1.409	1.406									-0.0969	40.6158	0.166	0.0041
11.16	1.421	1.389	1.439									-0.0458	40.6158	0.148	0.00364
11.4	1.412	1.353	1.376									-4.34e-16	40.6158	0.133	0.00328
11.63	1.37	1.405	1.436
11.86	1.372	1.406	1.345
12.09	1.446	1.343	1.408
12.32	1.408	1.334	1.347
12.55	1.328	1.352	1.339
12.78	1.397	1.361	1.432
13.01	1.327	1.358	1.336
13.24	1.414	1.379	1.367
13.48	1.359	1.422	1.418
13.94	1.324	1.349	1.37
14.17	1.326	1.38	1.378
14.4	1.311	1.375	1.377
14.65	1.349	1.333	1.312
14.88	1.304	1.374	1.327
15.11	1.351	1.339	1.36
15.34	1.387	1.351	1.343
15.57	1.337	1.304	1.277
15.8	1.292	1.373	1.301
16.03	1.298	1.307	1.318
16.26	1.396	1.347	1.39
16.49	1.343	1.289	1.299
16.73	1.328	1.353	1.351
17.19	1.343	1.338	1.263
17.42	1.336	1.305	1.265
17.65	1.336	1.246	1.324
17.88	1.241	1.277	1.244
18.11	1.328	1.304	1.344
18.34	1.24	1.272	1.265
18.57	1.242	1.312	1.261
18.82	1.297	1.292	1.277
19.05	1.269	1.336	1.339
19.28	1.278	1.214	1.242
19.51	1.275	1.25	1.301
19.74	1.215	1.233	1.303
19.99	1.311	1.311	1.255
20.22	1.221	1.272	1.297
20.68	1.255	1.233	1.275
20.92	1.2	1.227	1.266
21.16	1.199	1.231	1.225
21.39	1.209	1.183	1.23
21.62	1.253	1.267	1.249
21.86	1.273	1.215	1.203
22.09	1.259	1.199	1.207
22.33	1.227	1.184	1.246
22.56	1.188	1.21	1.241
22.8	1.175	1.168	1.188
23.03	1.166	1.207	1.223
23.26	1.171	1.206	1.2
23.49	1.164	1.182	1.207
23.72	1.214	1.2	1.208
24.18	1.181	1.17	1.214
24.41	1.182	1.177	1.21
24.64	1.178	1.171	1.184
24.87	1.178	1.182	1.182
25.11	1.185	1.141	1.164
25.34	1.131	1.196	1.132
25.57	1.138	1.171	1.194
25.8	1.225	1.147	1.15
26.03	1.15	1.201	1.131
26.26	1.197	1.132	1.171
26.49	1.168	1.133	1.149
26.72	1.135	1.171	1.176
27.19	1.166	1.151	1.119
27.42	1.104	1.104	1.144
27.65	1.129	1.117	1.14
27.88	1.183	1.133	1.164
28.11	1.135	1.085	1.079
28.34	1.16	1.155	1.146
28.57	1.08	1.136	1.13
28.8	1.161	1.129	1.094
29.03	1.126	1.162	1.086
29.27	1.134	1.098	1.091
29.5	1.079	1.113	1.119
29.73	1.127	1.153	1.089
30.19	1.108	1.102	1.113
30.42	1.136	1.086	1.12
30.65	1.085	1.099	1.108
30.88	1.095	1.064	1.086
31.11	1.056	1.062	1.092
31.34	1.112	1.097	1.055
31.58	1.073	1.075	1.091
31.81	1.062	1.079	1.08
32.04	1.125	1.121	1.055
32.27	1.097	1.09	1.101
32.52	1.069	1.084	1.057
32.75	1.026	1.101	1.07
32.98	1.026	1.097	1.095
33.44	1.084	1.067	1.066
33.67	1.037	1.082	1.033
33.92	1.003	1.019	1.047
34.15	1.041	1.05	1.082
34.38	1.039	1.084	1.018
34.61	0.998	1.06	0.996
34.84	1.016	0.997	1.02
35.07	1.01	1.002	1.004
35.3	1.019	1.04	1.039
35.53	0.996	1.047	0.985
35.77	1.005	1.055	1.055
36	0.988	1.038	1.012
36.23	0.974	1.038	1.038
36.47	1.007	1.031	1.006
36.72	1.028	0.991	1.015
36.97	1.026	1.01	1.015
37.43	0.978	0.985	1.027
37.66	1.035	1.006	1.002
37.89	0.96	1.02	1.01
38.12	0.956	0.97	1.005
38.35	0.975	1.019	0.984
38.59	0.992	0.974	0.995
38.82	0.988	0.994	1
39.05	0.969	0.99	0.951
39.28	0.938	0.948	0.98
39.51	0.979	0.984	0.983
39.74	0.94	0.947	1.005
39.97	0.947	1.005	1.005
40.43	0.928	0.978	0.953
40.66	0.97	0.968	0.997
40.9	0.968	0.995	0.937
41.13	0.98	0.943	0.966
41.36	0.943	0.952	0.953
41.59	0.989	0.982	0.939
41.82	0.999	0.939	0.965
42.05	0.974	0.965	0.964
42.28	0.975	0.986	0.935
42.51	0.949	0.977	0.988
42.74	0.952	0.957	0.945
42.98	0.957	0.981	0.951
43.44	0.966	0.936	0.969
43.67	0.93	0.984	0.971
43.9	0.931	0.979	0.942
44.13	0.984	0.938	0.942
44.36	0.99	0.97	0.928
44.59	0.93	0.943	0.955
44.82	0.96	0.931	0.92
45.06	0.954	0.942	0.959
45.29	0.949	0.954	0.952
45.5213	0.975	0.938	0.933
45.7536	0.952	0.954	0.973
45.9859	0.929	0.957	0.934
46.2182	0.907	0.948	0.93
46.4505	0.952	0.953	0.948
46.6828	0.968	0.957	0.949
46.9151	0.933	0.933	0.914
47.1473	0.92	0.916	0.906
47.3796	0.902	0.919	0.91
47.6119	0.927	0.945	0.942
47.8442	0.937	0.931	0.933
48.0765	0.937	0.944	0.959
48.3088	0.951	0.909	0.901
48.541	0.91	0.901	0.897
48.7733	0.947	0.934	0.911
49.0056	0.958	0.922	0.952
49.2379	0.942	0.935	0.927
49.4702	0.896	0.887	0.933
49.7025	0.912	0.929	0.886
49.9348	0.885	0.925	0.923
50.1671	0.941	0.908	0.926
50.3993	0.878	0.945	0.937
50.6316	0.884	0.933	0.942
50.8639	0.893	0.943	0.884
51.0962	0.903	0.924	0.924
51.3285	0.905	0.909	0.913
51.5608	0.929	0.932	0.944
51.7931	0.915	0.902	0.912
52.0253	0.89	0.939	0.872
52.2576	0.881	0.9	0.885
52.4899	0.894	0.902	0.872
52.7222	0.876	0.926	0.928
52.9545	0.935	0.893	0.908
53.1868	0.88	0.863	0.915
53.419	0.92	0.865	0.9
53.6513	0.914	0.867	0.925
53.8836	0.888	0.869	0.881
54.1159	0.91	0.858	0.858
54.3482	0.891	0.921	0.896
54.5805	0.882	0.863	0.898
54.8128	0.862	0.909	0.862
55.0451	0.91	0.87	0.874
55.2773	0.894	0.913	0.896
55.5096	0.849	0.881	0.863
55.7419	0.88	0.88	0.886
55.9742	0.904	0.866	0.905
56.2065	0.849	0.895	0.881
56.4388	0.87	0.869	0.861
56.6711	0.908	0.891	0.909
56.9033	0.87	0.87	0.892
57.1356	0.888	0.873	0.854
57.3679	0.865	0.854	0.859
57.6002	0.901	0.889	0.865
57.8325	0.879	0.882	0.842
58.0648	0.859	0.859	0.864
58.297	0.868	0.834	0.849
58.5293	0.839	0.831	0.873
58.7616	0.855	0.817	0.843
58.9939	0.865	0.857	0.826
59.2262	0.859	0.86	0.814
59.4585	0.855	0.845	0.868
59.6908	0.819	0.836	0.842
59.9231	0.802	0.84	0.798
60.1553	0.791	0.833	0.803
60.3876	0.826	0.83	0.819
60.6199	0.833	0.815	0.807
60.8522	0.793	0.827	0.792
61.0845	0.816	0.774	0.814
61.3168	0.819	0.785	0.817
61.5491	0.822	0.829	0.781
61.7813	0.811	0.783	0.811
62.0136	0.819	0.766	0.789
62.2459	0.784	0.806	0.8
62.4782	0.771	0.775	0.765
62.7105	0.815	0.814	0.764
62.9428	0.759	0.753	0.785
63.175	0.775	0.779	0.796
63.4073	0.786	0.75	0.8
63.6396	0.748	0.769	0.769
63.8719	0.75	0.792	0.777
64.1042	0.765	0.759	0.741
64.3365	0.781	0.762	0.749
64.5688	0.77	0.758	0.73
64.8011	0.76	0.731	0.741
65.0333	0.739	0.723	0.759
65.2656	0.727	0.719	0.71
65.4979	0.75	0.735	0.755
65.7302	0.722	0.757	0.73
65.9625	0.709	0.716	0.721
66.1948	0.758	0.715	0.748
66.427	0.706	0.73	0.732
66.6593	0.735	0.739	0.755
66.8916	0.725	0.742	0.714
67.1239	0.749	0.739	0.703
67.3562	0.711	0.742	0.714
67.5885	0.748	0.733	0.705
67.8208	0.718	0.734	0.713
68.053	0.74	0.735	0.697
68.2853	0.73	0.704	0.732
68.5176	0.697	0.739	0.745
68.7499	0.724	0.741	0.736
68.9822	0.7	0.726	0.733
69.2145	0.726	0.702	0.716
69.4468	0.726	0.7	0.705
69.6791	0.713	0.7	0.692
69.9113	0.728	0.702	0.682
70.1436	0.717	0.727	0.695
70.3759	0.737	0.697	0.699
70.6082	0.699	0.726	0.684
70.8405	0.715	0.689	0.727
71.0728	0.684	0.717	0.719
71.305	0.717	0.699	0.697
71.5373	0.69	0.717	0.73
71.7696	0.708	0.684	0.721
72.0019	0.692	0.719	0.727
72.2342	0.677	0.692	0.715
72.4665	0.713	0.706	0.675
72.6988	0.693	0.699	0.669
72.931	0.698	0.714	0.693
73.1633	0.713	0.685	0.699
73.3956	0.681	0.682	0.669
73.6279	0.712	0.69	0.705
73.8602	0.686	0.676	0.695
74.0925	0.676	0.69	0.677
74.3248	0.687	0.676	0.707
74.5571	0.716	0.709	0.685
74.7893	0.715	0.666	0.69
75.0216	0.684	0.666	0.696
75.2539	0.661	0.698	0.711
75.4862	0.694	0.71	0.668
75.7185	0.688	0.687	0.671
75.9508	0.683	0.687	0.683
76.183	0.707	0.676	0.666
76.4153	0.685	0.658	0.673
76.6476	0.699	0.68	0.674
76.8799	0.68	0.675	0.66
77.1122	0.657	0.672	0.679
77.3445	0.669	0.657	0.653
77.5768	0.699	0.683	0.677
77.809	0.663	0.683	0.662
78.0413	0.705	0.684	0.661
78.2736	0.706	0.685	0.66
78.5059	0.663	0.703	0.667
78.7382	0.688	0.69	0.656
78.9705	0.679	0.68	0.69
79.2028	0.681	0.701	0.691
79.4351	0.672	0.702	0.656
79.6673	0.657	0.672	0.686
79.8996	0.677	0.656	0.659
80.1319	0.681	0.677	0.696
80.3642	0.654	0.679	0.658
80.5965	0.676	0.657	0.649
80.8288	0.696	0.671	0.697
81.061	0.665	0.659	0.668
81.2933	0.647	0.694	0.648
81.5256	0.678	0.665	0.679
81.7579	0.666	0.666	0.647
81.9902	0.663	0.683	0.641
82.2225	0.641	0.671	0.664
82.4548	0.653	0.684	0.687
82.687	0.641	0.684	0.659
82.9193	0.682	0.69	0.664
83.1516	0.659	0.669	0.67
83.3839	0.665	0.667	0.692
83.6162	0.669	0.664	0.664
83.8485	0.687	0.652	0.641
84.0808	0.644	0.68	0.659
84.3131	0.672	0.689	0.668
84.5453	0.662	0.682	0.642
84.7776	0.688	0.685	0.649
85.0099	0.659	0.644	0.652
85.2422	0.67	0.663	0.644
85.4745	0.668	0.644	0.673
85.7068	0.651	0.684	0.677
85.939	0.685	0.663	0.689
86.1713	0.667	0.659	0.692
86.4036	0.666	0.666	0.679
86.6359	0.689	0.659	0.652
86.8682	0.668	0.655	0.65
87.1005	0.654	0.643	0.684
87.3328	0.682	0.687	0.678
87.565	0.659	0.677	0.656
87.7973	0.673	0.666	0.68
88.0296	0.669	0.654	0.642
88.2619	0.652	0.675	0.685
88.4942	0.683	0.663	0.687
88.7265	0.645	0.679	0.663
88.9588	0.65	0.665	0.671
89.1911	0.651	0.684	0.65
89.4233	0.657	0.647	0.661
89.6556	0.66	0.645	0.666
89.8879	0.644	0.686	0.663
90.1202	0.675	0.69	0.661
90.3525	0.677	0.689	0.676
90.5848	0.654	0.651	0.667
90.817	0.677	0.654	0.69
91.0493	0.678	0.641	0.664
91.2816	0.669	0.671	0.646
91.5139	0.68	0.647	0.675
91.7462	0.69	0.687	0.671
91.9785	0.655	0.655	0.671
92.2108	0.647	0.679	0.687
92.443	0.688	0.647	0.689
92.6753	0.662	0.662	0.682
92.9076	0.644	0.665	0.674
93.1399	0.676	0.686	0.642
93.3722	0.676	0.661	0.668
93.6045	0.685	0.659	0.677
93.8368	0.691	0.684	0.663
94.0691	0.689	0.66	0.671
94.3013	0.653	0.652	0.658
94.5336	0.684	0.675	0.643
94.7659	0.668	0.652	0.642
94.9982	0.667	0.644	0.665
95.2305	0.663	0.677	0.671
95.4628	0.644	0.675	0.682
95.695	0.644	0.691	0.667
95.9273	0.648	0.689	0.69
96.1596	0.642	0.656	0.646
96.3919	0.675	0.654	0.689
96.6242	0.665	0.663	0.688
96.8565	0.646	0.65	0.654
97.0888	0.676	0.69	0.666
97.321	0.658	0.653	0.686
97.5533	0.642	0.667	0.678
97.7856	0.652	0.643	0.681
98.0179	0.691	0.669	0.643
98.2502	0.66	0.66	0.655
98.4825	0.684	0.687	0.682
98.7148	0.681	0.69	0.651
98.9471	0.666	0.643	0.653
99.1793	0.652	0.677	0.657
99.4116	0.648	0.669	0.643
99.6439	0.676	0.65	0.657
99.8762	0.652	0.691	0.689
100.109	0.651	0.653	0.657
100.341	0.659	0.648	0.682
100.573	0.691	0.644	0.648
361.19
361.66
361.89
362.13
362.37
362.6
362.83
363.06
363.29
363.54
363.77
364.01
364.24
364.49
364.72
364.95
365.18
365.65
365.89
366.12
366.35
366.59
366.82
367.05
367.29
367.53
367.76
368
368.23
368.47
368.7
368.93
369.39
369.62
369.87
370.1
370.34
370.58
370.81
371.05
371.28
371.52
371.75
371.99
372.22
372.46
372.69
373.15
373.38
373.61
373.84
374.07
374.32
374.55
374.78
375.01
375.26
375.49
375.72
375.95

## Sheet: Inset
Relative intensity	Relative populationC-term: lacritin depleted normal tears + N-94/C-6-ser
0	0
0.00392157	0
0.00784314	0
0.0117647	0
0.0156863	0
0.0196078	0
0.0235294	0
0.027451	0
0.0313725	0
0.0352941	0
0.0392157	0
0.0431373	0
0.0470588	0
0.0509804	0
0.054902	0
0.0588235	0
0.0627451	0
0.0666667	0
0.0705882	0
0.0745098	0
0.0784314	0
0.0823529	0
0.0862745	0
0.0901961	0
0.0941176	0
0.0980392	0
0.101961	0
0.105882	0
0.109804	0
0.113725	0
0.117647	0
0.121569	0
0.12549	0
0.129412	0
0.133333	0
0.137255	0
0.141176	0
0.145098	0
0.14902	0
0.152941	0
0.156863	0
0.160784	0
0.164706	0
0.168627	0
0.172549	0
0.176471	0
0.180392	0
0.184314	0
0.188235	0
0.192157	0
0.196078	0
0.2	0
0.203922	0
0.207843	0
0.211765	0
0.215686	0
0.219608	0
0.223529	0
0.227451	0
0.231373	0
0.235294	0
0.239216	0
0.243137	0
0.247059	0
0.25098	0
0.254902	0
0.258824	0
0.262745	0
0.266667	0
0.270588	0
0.27451	0
0.278431	0
0.282353	0
0.286275	0
0.290196	0
0.294118	0
0.298039	0
0.301961	0
0.305882	0
0.309804	0
0.313725	0
0.317647	0
0.321569	0
0.32549	0
0.329412	0
0.333333	0
0.337255	0
0.341176	0
0.345098	0
0.34902	0
0.352941	0
0.356863	0
0.360784	0
0.364706	0.000487211
0.368627	0.00219245
0.372549	0.00487211
0.376471	0.0136419
0.380392	0.0304507
0.384314	0.0562728
0.388235	0.119367
0.392157	0.215834
0.396078	0.332034
0.4	0.50134
0.403922	0.671133
0.407843	0.825335
0.411765	0.890865
0.415686	1
0.419608	0.969793
0.423529	0.935201
0.427451	0.852862
0.431373	0.775396
0.435294	0.680633
0.439216	0.593666
0.443137	0.532521
0.447059	0.493301
0.45098	0.433861
0.454902	0.405116
0.458824	0.381242
0.462745	0.382704
0.466667	0.384653
0.470588	0.339829
0.47451	0.339829
0.478431	0.316443
0.482353	0.310353
0.486275	0.291108
0.490196	0.262607
0.494118	0.262363
0.498039	0.251157
0.501961	0.248477
0.505882	0.234836
0.509804	0.221194
0.513725	0.230207
0.517647	0.226309
0.521569	0.208526
0.52549	0.238002
0.529412	0.251401
0.533333	0.248965
0.537255	0.298904
0.541176	0.31352
0.545098	0.333983
0.54902	0.344945
0.552941	0.37905
0.556863	0.426553
0.560784	0.430451
0.564706	0.461389
0.568627	0.493301
0.572549	0.499878
0.576471	0.488429
0.580392	0.494032
0.584314	0.49525
0.588235	0.481608
0.592157	0.463337
0.596078	0.445554
0.6	0.440195
0.603922	0.401462
0.607843	0.398295
0.611765	0.343727
0.615686	0.31961
0.619608	0.280633
0.623529	0.259927
0.627451	0.234592
0.631373	0.208039
0.635294	0.182948
0.639216	0.163703
0.643137	0.143484
0.647059	0.123021
0.65098	0.113033
0.654902	0.106943
0.658824	0.0835566
0.662745	0.0959805
0.666667	0.0886724
0.670588	0.0799026
0.67451	0.0774665
0.678431	0.0774665
0.682353	0.072838
0.686275	0.0699147
0.690196	0.0652862
0.694118	0.0657734
0.698039	0.0628502
0.701961	0.0613886
0.705882	0.0577345
0.709804	0.0594397
0.713725	0.0633374
0.717647	0.0616322
0.721569	0.0533496
0.72549	0.0538368
0.729412	0.0560292
0.733333	0.0526188
0.737255	0.0574909
0.741176	0.0506699
0.745098	0.0516443
0.74902	0.0577345
0.752941	0.0574909
0.756863	0.0484775
0.760784	0.0611449
0.764706	0.0514007
0.768627	0.0584653
0.772549	0.0552984
0.776471	0.0533496
0.780392	0.054324
0.784314	0.0562728
0.788235	0.0643118
0.792157	0.0669915
0.796078	0.0606577
0.8	0.0713764
0.803922	0.0742996
0.807843	0.0835566
0.811765	0.0884287
0.815686	0.0864799
0.819608	0.0845311
0.823529	0.0862363
0.827451	0.0774665
0.831373	0.0869671
0.835294	0.0840438
0.839216	0.0686967
0.843137	0.0747868
0.847059	0.079659
0.85098	0.0706456
0.854902	0.0777101
0.858824	0.0701583
0.862745	0.0660171
0.866667	0.0594397
0.870588	0.0570037
0.87451	0.0560292
0.878431	0.0560292
0.882353	0.0599269
0.886275	0.0557856
0.890196	0.0482339
0.894118	0.0501827
0.898039	0.0457978
0.901961	0.0443362
0.905882	0.0467722
0.909804	0.0496955
0.913725	0.0399513
0.917647	0.0453106
0.921569	0.0389769
0.92549	0.0392205
0.929412	0.0362972
0.933333	0.0355664
0.937255	0.0360536
0.941176	0.0380024
0.945098	0.0272838
0.94902	0.028989
0.952941	0.0353228
0.956863	0.0309379
0.960784	0.0231425
0.964706	0.026553
0.968627	0.0248477
0.972549	0.0263094
0.976471	0.0233861
0.980392	0.0282582
0.984314	0.0243605
0.988235	0.026553
0.992157	0.0267966
0.996078	0.0328867
1	0
