# Supplementary material for: Lacritin proteoforms prevent tear film collapse and maintain epithelial homeostasis
Source: J Biol Chem. 2020 Nov 21;296:100070. doi: 10.1074/jbc.RA120.015833 (PMC7948570; doi:10.1074/jbc.RA120.015833)
Supplement: Data files Supporting Figure S3 [file mmc7.xlsx]

## Sheet: Nml, C-term depleted, dry eye
Relative intensity	Relative population: normal tears	Relative population: C-term lacritin depleted normal tears	Relative population: C-term lacritin depleted normal tears + N-94	Relative population: C-term lacritin depleted normal tears + N-94/C-6	Relative population: dry eye tears	Relative population: dry eye tears + N-94	Relative population: dry eye tears + N-94/C-6
0	0	0	0	0	0	0	0
0.00392157	0	0	0	0	0	0	0
0.00784314	0	0	0	0	0	0	0
0.0117647	0	0	0	0	0	0	0
0.0156863	0	0	0	0	0	0	0
0.0196078	0	0	0	0	0	0	0
0.0235294	0	0	0	0	0	0	0
0.027451	0	0	0	0	0	0	0
0.0313725	0	0	0	0	0	0	0
0.0352941	0	0	0	0	0	0	0
0.0392157	0	0	0	0	0	0	0
0.0431373	0	0	0	0	0	0	0
0.0470588	0	0	0	0	0	0	0
0.0509804	0	0	0	0	0	0	0
0.054902	0	0	0	0	0	0	0
0.0588235	0	0	0	0	0	0	0
0.0627451	0	0	0	0	0	0.000190006	0
0.0666667	0	0	0	0	0	0.000380012	0
0.0705882	0	0	0	0	0	0.000475015	0
0.0745098	0	0	0	0	0	0.00066502	0
0.0784314	0	0	0	0	0	0.00161505	0
0.0823529	0	0	0	0	0	0.00437013	0
0.0862745	0	0	0	0	0	0.00940529	0
0.0901961	0	0	0	0	0	0.0205206	0
0.0941176	0	0	0	0	0	0.0427513	0
0.0980392	0	0	0	0	0	0.120559	0
0.101961	0	0	0	0	0	0.16616	0
0.105882	0	0	0	0	0	0.210526	0
0.109804	0	0	0	0	0	0.252993	0
0.113725	0	0	0	0	0	0.338495	0
0.117647	0	0	0	0	0	0.32149	0
0.121569	0	0	0.000111832	9.77755e-05	0	0.33992	0
0.12549	0	0	0.000111832	9.77755e-05	0	0.365666	0
0.129412	0	0	0.000111832	9.77755e-05	0	0.478625	0
0.133333	0	0	0.000391412	9.77755e-05	0	0.457819	0.00116144
0.137255	0	0	0.000391412	9.77755e-05	0	0.490975	0.00193573
0.141176	0	0.000304878	0.000615075	4.88878e-05	0	0.531066	0.00348432
0.145098	0	0.000304878	0.000615075	4.88878e-05	0	0.566217	0.00880759
0.14902	0	0	0.00100649	0.000244439	0	0.628824	0.0135501
0.152941	0	0.000609756	0.000726907	0.000244439	0	0.66255	0.0269067
0.156863	0	0.000304878	0.00184523	0.000537766	0	0.692286	0.0370693
0.160784	0	0.00121951	0.00150973	0.000488878	0	0.715752	0.0512002
0.164706	0	0	0.00290763	0.000831092	0	0.857971	0.0832366
0.168627	0	0.000304878	0.00251622	0.000635541	0	0.758693	0.100561
0.172549	0	0.00182927	0.00424961	0.00131997	0	0.768193	0.139179
0.176471	0	0.0027439	0.00313129	0.00102664	0	0.778549	0.156311
0.180392	0	0.00182927	0.00609484	0.00185773	0	0.923333	0.172377
0.184314	0	0.00914634	0.00469694	0.00151552	0	0.8156	0.20693
0.188235	0	0.0115854	0.00933796	0.00249328	0	0.829375	0.224352
0.192157	0	0.0146341	0.00760457	0.00180885	0.000797448	0.846571	0.261711
0.196078	0	0.0155488	0.0131962	0.0043999	0	1	0.27652
0.2	0	0.0265244	0.0102326	0.00356881	0	0.865096	0.296942
0.203922	0	0.0344512	0.0176135	0.00733317	0	0.851321	0.333817
0.207843	0	0.0466463	0.0247708	0.0115864	0.00318979	0.838306	0.35211
0.211765	0	0.0625	0.0247708	0.0115864	0.00398724	0.82662	0.387921
0.215686	0	0.082622	0.0348915	0.0163774	0.00558214	0.785674	0.408633
0.219608	0	0.104573	0.0348915	0.0163774	0.0119617	0.767243	0.494967
0.223529	0	0.141463	0.0487028	0.0217551	0.0135566	0.763728	0.465738
0.227451	0	0.180183	0.0626818	0.0285016	0.0247209	0.759168	0.488773
0.231373	0	0.245732	0.0626818	0.0285016	0.0334928	0.860061	0.541522
0.235294	0	0.2875	0.0789533	0.0390124	0.0502392	0.724397	0.569396
0.239216	0	0.343902	0.0789533	0.0390124	0.0542265	0.713947	0.629791
0.243137	0	0.419512	0.0968464	0.0489856	0.0837321	0.702166	0.656698
0.247059	0	0.481707	0.113789	0.0626741	0.11882	0.81123	0.681862
0.25098	0	0.543598	0.113789	0.0626741	0.168262	0.693046	0.728804
0.254902	0	0.625305	0.133807	0.0726472	0.208931	0.705967	0.759098
0.258824	0	0.679268	0.196377	0.108971	0.287081	0.718602	0.81204
0.262745	0	0.742073	0.157292	0.0898557	0.34689	0.845906	0.834785
0.266667	0	0.820427	0.186983	0.107455	0.492026	0.741498	0.861692
0.270588	0	0.88811	0.263867	0.15825	0.53748	0.744348	0.900407
0.27451	0	0.914634	0.299709	0.186996	0.641148	0.737318	0.915118
0.278431	0	0.970427	0.23714	0.150672	0.759171	0.733992	0.934863
0.282353	0	0.969817	0.33242	0.217208	0.80622	0.730002	0.952187
0.286275	0	1	0.366976	0.247568	0.874801	0.714137	0.957704
0.290196	0	0.943598	0.290092	0.196773	0.893142	0.711572	0.977449
0.294118	0	0.920427	0.319671	0.229235	0.99362	0.707867	0.981223
0.298039	0	0.932012	0.443861	0.321926	0.980861	0.813035	0.999903
0.301961	0	0.877134	0.486189	0.359667	0.996013	0.680126	0.995935
0.305882	0.000169262	0.825915	0.379222	0.286042	1	0.671956	0.997968
0.309804	0	0.783537	0.517558	0.400929	0.956938	0.652385	1
0.313725	0.000169262	0.710976	0.543671	0.43559	0.940989	0.737603	0.994096
0.317647	0	0.623476	0.569001	0.471425	0.920255	0.612389	0.974932
0.321569	0.000169262	0.580183	0.587621	0.507797	0.841308	0.596048	0.960705
0.32549	0.000507786	0.513415	0.587621	0.507797	0.880383	0.583888	0.936798
0.329412	0.000169262	0.479268	0.609036	0.536983	0.800638	0.573343	0.914537
0.333333	0.000507786	0.418598	0.63213	0.566756	0.780702	0.548072	0.901762
0.337255	0.00101557	0.403659	0.646221	0.595844	0.741627	0.522896	0.866144
0.341176	0.000338524	0.339329	0.664505	0.619506	0.738437	0.514346	0.854143
0.345098	0.000507786	0.305488	0.664505	0.619506	0.645933	0.49487	0.812427
0.34902	0.00101557	0.281402	0.684076	0.642776	0.640351	0.553487	0.797522
0.352941	0.000677048	0.283537	0.696377	0.663309	0.614035	0.451834	0.773229
0.356863	0.0013541	0.278354	0.709461	0.677878	0.61882	0.447369	0.732288
0.360784	0.000677048	0.246341	0.712313	0.696846	0.525518	0.434448	0.713995
0.364706	0.00101557	0.227744	0.892978	0.869616	0.5311	0.4924	0.67983
0.368627	0.00270819	0.218598	0.713655	0.702273	0.539872	0.409368	0.661343
0.372549	0.00169262	0.21128	0.716619	0.711855	0.499203	0.404142	0.65031
0.376471	0.00372376	0.193598	0.715948	0.720068	0.488038	0.393217	0.624855
0.380392	0.00406229	0.191159	0.716563	0.721828	0.5311	0.441668	0.60211
0.384314	0.00372376	0.190854	0.707057	0.723539	0.515152	0.370321	0.569396
0.388235	0.00693974	0.194207	0.966731	0.999999	0.478469	0.360726	0.550426
0.392157	0.00744753	0.184451	0.956945	0.985235	0.477671	0.356736	0.533875
0.396078	0.00778605	0.185976	0.95784	0.993937	0.444976	0.352366	0.499032
0.4	0.0133717	0.184756	0.77986	0.808897	0.452153	0.353601	0.485482
0.403922	0.0138795	0.18811	0.771193	0.802933	0.41547	0.349421	0.449961
0.407843	0.0194651	0.190244	0.675017	0.703055	0.463317	0.349801	0.442025
0.411765	0.0220041	0.179268	0.658913	0.695869	0.457735	0.340775	0.486353
0.415686	0.0286053	0.183537	0.639846	0.67426	0.464912	0.389702	0.411634
0.419608	0.0338524	0.193598	0.789365	0.821657	0.454545	0.32301	0.408537
0.423529	0.0450237	0.206402	0.780698	0.802493	0.457735	0.311515	0.402729
0.427451	0.0616114	0.206402	0.763812	0.774871	0.393142	0.304389	0.39547
0.431373	0.0649966	0.227439	0.765154	0.761672	0.439394	0.34334	0.381823
0.435294	0.0924171	0.248476	0.755368	0.731948	0.463317	0.283964	0.369048
0.439216	0.113236	0.252744	0.759898	0.727303	0.444976	0.282064	0.353755
0.443137	0.127962	0.269512	0.747261	0.707211	0.45933	0.279784	0.332946
0.447059	0.157414	0.30122	0.75727	0.694646	0.511962	0.316265	0.323848
0.45098	0.190758	0.319817	0.743682	0.675678	0.492823	0.266768	0.305168
0.454902	0.239675	0.31372	0.74508	0.666829	0.498405	0.261448	0.304007
0.458824	0.258971	0.339329	0.729591	0.640381	0.57177	0.252708	0.305072
0.462745	0.306534	0.340244	0.744912	0.637154	0.501595	0.250713	0.301974
0.466667	0.357312	0.366463	0.727522	0.619066	0.528708	0.244442	0.299555
0.470588	0.407921	0.357622	0.730654	0.609484	0.54067	0.240072	0.296748
0.47451	0.469364	0.325305	0.727187	0.592227	0.60925	0.237887	0.288908
0.478431	0.499661	0.330183	0.742508	0.594769	0.61563	0.230097	0.283585
0.482353	0.562796	0.307622	0.728641	0.578685	0.599681	0.262493	0.268002
0.486275	0.586831	0.289939	0.741222	0.578636	0.597289	0.218982	0.259872
0.490196	0.628639	0.262195	0.736972	0.565778	0.653907	0.214897	0.254646
0.494118	0.696852	0.246037	0.735127	0.562112	0.645136	0.210241	0.252613
0.498039	0.739336	0.235061	0.716507	0.541725	0.637959	0.246818	0.283295
0.501961	0.793331	0.214329	0.731381	0.545294	0.652313	0.203591	0.244967
0.505882	0.82329	0.20122	0.731436	0.529357	0.666667	0.201786	0.24458
0.509804	0.853081	0.200305	0.752013	0.536837	0.628389	0.196561	0.234127
0.513725	0.891672	0.165549	0.76644	0.534441	0.637161	0.227342	0.232772
0.517647	0.892857	0.168902	0.79574	0.54725	0.64673	0.185351	0.22832
0.521569	0.931618	0.16189	0.956274	0.648203	0.602073	0.185921	0.229481
0.52549	0.951591	0.159146	0.963991	0.647274	0.633174	0.179175	0.228707
0.529412	0.9587	0.161585	0.964662	0.639012	0.586124	0.178415	0.225319
0.533333	0.969025	0.14939	0.966675	0.634074	0.604466	0.171575	0.222125
0.537255	0.979181	0.156707	0.981269	0.628746	0.543062	0.17167	0.216318
0.541176	0.999154	0.151524	0.823418	0.521975	0.559809	0.16483	0.210027
0.545098	0.95413	0.16311	0.832924	0.522121	0.566986	0.165685	0.206156
0.54902	1	0.164939	0.831079	0.512637	0.507177	0.184211	0.20422
0.552941	0.984766	0.171646	0.842597	0.518993	0.517544	0.150865	0.203058
0.556863	0.971903	0.167988	0.999106	0.62063	0.526316	0.146969	0.19638
0.560784	0.98392	0.178049	0.997988	0.611733	0.509569	0.146019	0.195316
0.564706	0.961747	0.185366	1	0.621999	0.492026	0.162075	0.193961
0.568627	0.972749	0.18872	0.994689	0.633097	0.475279	0.138419	0.186314
0.572549	0.940251	0.203659	0.981716	0.638719	0.471292	0.136519	0.179539
0.576471	0.926032	0.207927	0.793615	0.539134	0.488836	0.133479	0.172377
0.580392	0.888287	0.218293	0.943693	0.657247	0.457735	0.14982	0.169957
0.584314	0.873392	0.222866	0.920936	0.663603	0.466507	0.127019	0.188637
0.588235	0.861713	0.231402	0.900358	0.662625	0.451356	0.121794	0.162602
0.592157	0.827014	0.227134	0.878999	0.662967	0.455343	0.122079	0.162311
0.596078	0.813812	0.243902	0.859875	0.666243	0.414673	0.120274	0.160472
0.6	0.808395	0.245427	0.679491	0.568956	0.444976	0.114669	0.159601
0.603922	0.791131	0.256402	0.772423	0.680713	0.447368	0.111153	0.156794
0.607843	0.759479	0.251524	0.741893	0.687851	0.435407	0.111723	0.153697
0.611765	0.749831	0.25122	0.715277	0.693766	0.439394	0.107543	0.151762
0.615686	0.688896	0.253354	0.685474	0.690931	0.417863	0.124264	0.149245
0.619608	0.699729	0.260061	0.748714	0.793644	0.446571	0.104408	0.144696
0.623529	0.670278	0.264939	0.602998	0.677927	0.444976	0.106213	0.142954
0.627451	0.638964	0.251524	0.580631	0.669567	0.42823	0.103173	0.142664
0.631373	0.63998	0.246037	0.555301	0.661403	0.453748	0.116759	0.141889
0.635294	0.605281	0.258537	0.652595	0.7978	0.474482	0.0951929	0.138502
0.639216	0.600372	0.253659	0.537017	0.67074	0.473684	0.0944329	0.138986
0.643137	0.563473	0.255488	0.507773	0.64659	0.464912	0.0905378	0.133953
0.647059	0.554502	0.235061	0.490942	0.628697	0.473684	0.0891127	0.132695
0.65098	0.528267	0.225915	0.540763	0.690002	0.489633	0.0855026	0.133178
0.654902	0.528267	0.214024	0.409249	0.53185	0.444976	0.0855976	0.131146
0.658824	0.489167	0.198171	0.400134	0.524126	0.464115	0.0850276	0.131727
0.662745	0.466317	0.176829	0.395549	0.509313	0.504785	0.0846476	0.130856
0.666667	0.466655	0.170732	0.448502	0.578831	0.473684	0.0954779	0.130081
0.670588	0.44719	0.157622	0.372065	0.483011	0.495215	0.0796124	0.126597
0.67451	0.445159	0.138415	0.363174	0.466683	0.456938	0.0781874	0.126597
0.678431	0.432295	0.132012	0.40472	0.515326	0.492823	0.0770474	0.121854
0.682353	0.418754	0.132012	0.392194	0.505402	0.444976	0.0854076	0.12079
0.686275	0.389641	0.117988	0.319336	0.406111	0.41866	0.0726772	0.120596
0.690196	0.388287	0.114024	0.361497	0.453434	0.444976	0.0702071	0.136276
0.694118	0.366114	0.109451	0.356352	0.441848	0.411483	0.0693521	0.116918
0.698039	0.344279	0.0972561	0.296578	0.360352	0.381978	0.0791374	0.119725
0.701961	0.332769	0.0902439	0.338962	0.403129	0.347687	0.066407	0.117015
0.705882	0.336831	0.0847561	0.33941	0.400733	0.326954	0.064032	0.116822
0.709804	0.310765	0.0746951	0.281816	0.33009	0.322169	0.064127	0.116725
0.713725	0.317705	0.0762195	0.324424	0.377609	0.283892	0.0630819	0.118467
0.717647	0.295701	0.0652439	0.319112	0.372818	0.255183	0.0600418	0.115273
0.721569	0.27065	0.0597561	0.269123	0.313028	0.248006	0.0585218	0.119241
0.72549	0.267095	0.0521341	0.298759	0.349694	0.211324	0.0570967	0.117499
0.729412	0.256432	0.0472561	0.297249	0.341774	0.195375	0.0560517	0.115079
0.733333	0.257109	0.0445122	0.244241	0.279687	0.189793	0.064222	0.115467
0.737255	0.244245	0.0347561	0.275554	0.309117	0.173844	0.0536766	0.116144
0.741176	0.22241	0.0286585	0.268508	0.299584	0.157895	0.0544367	0.111595
0.745098	0.220887	0.0271341	0.260401	0.278758	0.126794	0.0547217	0.111692
0.74902	0.215301	0.0243902	0.249553	0.26551	0.104466	0.0622269	0.112563
0.752941	0.202437	0.0158537	0.239991	0.253385	0.108453	0.0511116	0.109853
0.756863	0.195328	0.0131098	0.228025	0.236079	0.085327	0.0525366	0.11053
0.760784	0.185342	0.010061	0.222042	0.22591	0.0980861	0.0491165	0.109853
0.764706	0.166892	0.00914634	0.214494	0.211244	0.0637959	0.0586168	0.107143
0.768627	0.169939	0.00884146	0.212369	0.205622	0.0733652	0.0496865	0.106272
0.772549	0.158768	0.00884146	0.234623	0.223515	0.0789474	0.0506365	0.106465
0.776471	0.148443	0.00487805	0.197887	0.184405	0.062201	0.0502565	0.120887
0.780392	0.148104	0.00487805	0.194084	0.180445	0.0614035	0.0534866	0.10724
0.784314	0.147935	0.00731707	0.180832	0.166121	0.0598086	0.0514916	0.108498
0.788235	0.135071	0.00518293	0.175408	0.157028	0.0454545	0.0520616	0.111111
0.792157	0.139303	0.00457317	0.16238	0.142361	0.0422648	0.0532966	0.110724
0.796078	0.141672	0.00182927	0.1569	0.136544	0.0350877	0.0539616	0.116241
0.8	0.128808	0.00335366	0.174849	0.14197	0.0318979	0.0684021	0.116434
0.803922	0.141503	0.00396341	0.146332	0.114837	0.0350877	0.190576	0.117402
0.807843	0.122546	0.00335366	0.162883	0.125739	0.0271132	0.182691	0.118757
0.811765	0.112559	0.00304878	0.140685	0.103887	0.0326954	0.172525	0.121177
0.815686	0.103588	0.00365854	0.156621	0.109509	0.0342903	0.162455	0.121177
0.819608	0.094956	0.00304878	0.130172	0.0906379	0.0295056	0.139084	0.123306
0.823529	0.0991875	0.00243902	0.143201	0.0962111	0.0318979	0	0.126403
0.827451	0.0930941	0.00304878	0.116697	0.0768027	0.0183413	0	0.132501
0.831373	0.0870007	0.00182927	0.133975	0.0833537	0.0311005	0	0.136179
0.835294	0.0834462	0.00121951	0.110769	0.0683451	0.0271132	0	0.150503
0.839216	0.0778605	0.00213415	0.121338	0.0720606	0.023126	0	0.162214
0.843137	0.067197	0.0027439	0.101935	0.0585187	0.0135566	0	0.176829
0.847059	0.0663507	0.00182927	0.11172	0.0638963	0.0143541	0	0.153359
0.85098	0.0531483	0.00335366	0.0866697	0.0495722	0.0119617	0	0.131485
0.854902	0.0555179	0.00213415	0.0952248	0.0530432	0.0239234	0	0.0812524
0.858824	0.0551794	0.0027439	0.0794006	0.0429235	0.0119617	0	0.0509582
0.862745	0.0506093	0.00213415	0.0885149	0.0456123	0.00797448	0	0.0169861
0.866667	0.0406229	0.0027439	0.0733617	0.0358347	0.00797448	0	0
0.870588	0.0367299	0.000304878	0.0816932	0.0377902	0.0119617	0	0
0.87451	0.0375762	0.00121951	0.0679938	0.0300171	0.0119617	0	0
0.878431	0.0350372	0.000609756	0.0727466	0.0307504	0.0175439	0	0
0.882353	0.0280975	0.00121951	0.0663722	0.0254705	0.0135566	0	0
0.886275	0.0258971	0	0.0654217	0.0236128	0.0103668	0	0
0.890196	0.0247123	0.000914634	0.0640797	0.020484	0.0119617	0	0
0.894118	0.0218348	0.000914634	0.0629613	0.0196529	0.0103668	0	0
0.898039	0.0218348	0.000304878	0.0606688	0.017844	0.0103668	0	0
0.901961	0.02065	0.000304878	0.0508835	0.0153996	0.0103668	0	0
0.905882	0.0211578	0.000304878	0.0570902	0.016133	0.0111643	0	0
0.909804	0.0214963	0.000914634	0.0509953	0.0149597	0.00717703	0	0
0.913725	0.0177725	0	0.0482555	0.0141286	0.00478469	0	0
0.917647	0.0167569	0.000304878	0.0448446	0.0132486	0.00717703	0	0
0.921569	0.0179418	0.000304878	0.0447328	0.0119775	0.00797448	0	0
0.92549	0.0152336	0.00121951	0.0404831	0.0118797	0.00478469	0	0
0.929412	0.0148951	0.000609756	0.0382465	0.0103642	0.00318979	0	0
0.933333	0.013541	0.000304878	0.0384702	0.00923979	0.00877193	0	0
0.937255	0.0137102	0.000609756	0.0369604	0.00826203	0.00558214	0	0
0.941176	0.0101557	0.000914634	0.0369045	0.00894646	0.00797448	0	0
0.945098	0.00863236	0	0.0303064	0.0067954	0.00239234	0	0
0.94902	0.00812458	0.000304878	0.0284612	0.00645319	0.00797448	0	0
0.952941	0.0101557	0	0.0303624	0.00767538	0.00398724	0	0
0.956863	0.00744753	0.000304878	0.0249944	0.00630652	0.00797448	0	0
0.960784	0.00829384	0.000304878	0.0248267	0.00571987	0.00558214	0	0
0.964706	0.00626269	0.000609756	0.0263923	0.00620875	0.00956938	0	0
0.968627	0.00727827	0	0.021975	0.00532877	0.0207337	0	0
0.972549	0.00524712	0	0.0188437	0.00464434	0.0295056	0	0
0.976471	0.00761679	0.000304878	0.0191233	0.00523099	0.0446571	0	0
0.980392	0.00609343	0	0.0153769	0.00464434	0.0542265	0	0
0.984314	0.0049086	0.000304878	0.0131402	0.00405769	0.0893142	0	0
0.988235	0.00660122	0.000304878	0.0145381	0.00410657	0.123604	0	0
0.992157	0.00457007	0	0.0109036	0.00293327	0.158692	0	0
0.996078	0.00473934	0	0.00929602	0.00232217	0.228868	0	0
1	0	0	0.0095989	0.00211847	0	0	0
