# Supplementary material for: Lacritin proteoforms prevent tear film collapse and maintain epithelial homeostasis
Source: J Biol Chem. 2020 Nov 21;296:100070. doi: 10.1074/jbc.RA120.015833 (PMC7948570; doi:10.1074/jbc.RA120.015833)
Supplement: Data files Supporting Figure S4 [file mmc8.xlsx]

## Sheet: Mgs, low & high press
Relative intensity	Relative population: meibomian gland secretion/low pressure	Relative population: meibomian gland secretion/high pressure	Relative population: meibomian gland secretion/low pressure + N-94	Relative population: meibomian gland secretion/high pressure + N-94	Relative population: meibomian gland secretion/low pressure + N-94 /C-6	Relative population: meibomian gland secretion/high pressure + N-94/C-6
0	0	0	0	0	0	0
0.00392157	0	0	0	0	0	0
0.00784314	0	0	0	0	0	0
0.0117647	0	0	0	0	0	0
0.0156863	0	0	0	0	0	0
0.0196078	0	0	0	0	0	0
0.0235294	0	0	0	0	0	0
0.027451	0	0	0	0	0	0
0.0313725	0	0	0	0	0	0
0.0352941	0	0	0	0	0	0
0.0392157	0	0	0	0	0	0
0.0431373	0	0	0	0	0	0
0.0470588	0	0	0	0	0	0
0.0509804	0	0	0	0	0	0
0.054902	0	0	0	0	0	0
0.0588235	0	0	0	0	0	0
0.0627451	0	0	0	0	0	0
0.0666667	0	0	0	0	0	0
0.0705882	0	0	0	0	0	0
0.0745098	0	0	0	0	0	0
0.0784314	0	0	0	0	0	0
0.0823529	0	0	0	0	0	0
0.0862745	0	0	0	0	0	0
0.0901961	0	0	0	0	0	0
0.0941176	0	0	0	0	0	0
0.0980392	0	0	0	0	0	0
0.101961	0	0	0	0	0	0
0.105882	0	0	0	0	0	0
0.109804	0	0	0	0	0	0
0.113725	0	0	0	0	0	0
0.117647	0	0	0	0	0	0
0.121569	0	0	0	0	0	0
0.12549	0	0	0	0	0	0
0.129412	0	0	0	0	0	0
0.133333	0	0	0	0	0	0
0.137255	0	0	0	0	0	0
0.141176	0	0	0	0	0	0
0.145098	0	0	0	0	0	0
0.14902	0	0	0	0	0	0
0.152941	0	0	0	0	0	0
0.156863	0	0	0	0	0	0
0.160784	0	0	0	0	0	0
0.164706	0	0	0	0	0	0
0.168627	0	0	0	0	0	0
0.172549	0	0	0	0	0	0
0.176471	0	0	0	0	0.000364299	0
0.180392	0	0	0	0	0	0
0.184314	0	0	0	0	0.000364299	0
0.188235	0	0	0	0	0.000728597	0
0.192157	0	0	0	0	0.000728597	0
0.196078	0	0	0	0	0.00255009	0
0.2	0.000195389	0	0	0	0.00437158	0
0.203922	0.000195389	0	0	0	0.00255009	0
0.207843	0	0	0	0	0.00364299	0
0.211765	0.000390778	0	0	0	0.00510018	0
0.215686	0	0	0	0	0.0102004	0
0.219608	0.000586166	0.000417885	0	0	0.020765	0
0.223529	0.00117233	0.000417885	0	0	0.0327869	0
0.227451	0.000781555	0.00125366	0	0	0.0338798	0
0.231373	0.00234467	0	0	0	0.0306011	0
0.235294	0.0017585	0.000835771	0.000340832	0	0.0444444	0
0.239216	0.00293083	0.00125366	0	0	0.0429872	0
0.243137	0.00449394	0.0029252	0.000340832	0	0.0637523	0.000811688
0.247059	0.00605705	0.00376097	0.00204499	0	0.0979964	0.00162338
0.25098	0.0125049	0.00668617	0.00408998	0.00118157	0.148634	0.00202922
0.254902	0.0121141	0.0100293	0.00443081	0.00196928	0.125319	0.00284091
0.258824	0.0111372	0.0133723	0.00715746	0.00157542	0.114754	0.00487013
0.262745	0.0162173	0.0196406	0.0115883	0.00196928	0.11184	0.0125812
0.266667	0.0228605	0.025491	0.0276074	0.00196928	0.130055	0.0186688
0.270588	0.0242282	0.0208943	0.0463531	0.0035447	0.144262	0.0251623
0.27451	0.0402501	0.0367739	0.0613497	0.00393856	0.174135	0.0462662
0.278431	0.0605705	0.0405349	0.0923654	0.00708941	0.225865	0.0758929
0.282353	0.0873388	0.0576682	0.131902	0.00551398	0.262659	0.111607
0.286275	0.105705	0.0618471	0.181322	0.00708941	0.224044	0.148539
0.290196	0.115279	0.0885917	0.187457	0.011028	0.234244	0.158279
0.294118	0.142829	0.0952779	0.227676	0.0169358	0.230965	0.202516
0.298039	0.174678	0.123694	0.225631	0.0189051	0.285974	0.244318
0.301961	0.197147	0.121187	0.219496	0.0204805	0.29071	0.269886
0.305882	0.238179	0.139156	0.193933	0.0275699	0.346812	0.30276
0.309804	0.336655	0.161722	0.20075	0.0405672	0.419308	0.366883
0.313725	0.364791	0.176766	0.165985	0.0551398	0.443716	0.409903
0.317647	0.348574	0.187213	0.141786	0.0752265	0.404372	0.383523
0.321569	0.350332	0.215211	0.1394	0.0933438	0.383971	0.388799
0.32549	0.372411	0.215211	0.133947	0.109098	0.425865	0.418019
0.329412	0.381399	0.234852	0.11895	0.139819	0.423315	0.442776
0.333333	0.382571	0.247388	0.123722	0.170146	0.459016	0.479708
0.337255	0.400156	0.282908	0.13122	0.19102	0.519126	0.487825
0.341176	0.449785	0.304639	0.168712	0.203623	0.579599	0.5625
0.345098	0.497655	0.363978	0.194956	0.245766	0.642623	0.620942
0.34902	0.462876	0.364396	0.17621	0.239464	0.592714	0.612419
0.352941	0.447636	0.384873	0.175528	0.28397	0.578142	0.628653
0.356863	0.466589	0.409946	0.172802	0.300906	0.577413	0.676948
0.360784	0.456428	0.447555	0.186094	0.317842	0.609472	0.739448
0.364706	0.472841	0.50982	0.201091	0.35447	0.606557	0.681412
0.368627	0.540641	0.524028	0.204158	0.382828	0.685974	0.736607
0.372549	0.62544	0.548266	0.281186	0.428121	0.750091	0.806818
0.376471	0.654748	0.608441	0.32379	0.473021	0.801457	0.752435
0.380392	0.62837	0.652319	0.288684	0.515951	0.701639	0.737825
0.384314	0.582454	0.634768	0.293456	0.492714	0.683424	0.675325
0.388235	0.6229	0.645215	0.308112	0.572273	0.660109	0.726867
0.392157	0.662954	0.676557	0.346285	0.574636	0.674317	0.707792
0.396078	0.709066	0.702883	0.342877	0.595904	0.700182	0.664773
0.4	0.77374	0.703301	0.399114	0.63844	0.753005	0.703734
0.403922	0.85678	0.734643	0.444444	0.661284	0.775592	0.708604
0.407843	0.905236	0.801087	0.496592	0.711304	0.756284	0.683847
0.411765	0.849941	0.800251	0.446489	0.706577	0.734426	0.644481
0.415686	0.792692	0.814459	0.408998	0.790075	0.747541	0.614854
0.419608	0.846229	0.830756	0.401159	0.849941	0.704189	0.659091
0.423529	0.885893	0.843711	0.436605	0.862544	0.753005	0.654221
0.427451	0.882962	0.854994	0.44274	0.859	0.751184	0.601055
0.431373	0.891559	0.852069	0.481254	0.901142	0.811293	0.693994
0.435294	1	0.899707	0.525562	1	0.90674	0.686282
0.439216	0.973818	0.923109	0.587253	0.970855	0.941712	0.711851
0.443137	0.812622	0.884664	0.547716	0.962584	0.910383	0.681006
0.447059	0.742087	0.868784	0.580436	0.992517	0.83643	0.681818
0.45098	0.722548	0.885917	0.61895	0.993698	0.797086	0.678571
0.454902	0.598476	0.933974	0.645535	0.999212	0.82878	0.685877
0.458824	0.530481	0.901797	0.699727	0.972824	0.838616	0.700893
0.462745	0.541813	0.8972	0.731084	0.979913	0.896175	0.736201
0.466667	0.494138	0.92102	0.851397	0.980307	0.921676	0.748377
0.470588	0.469715	0.895947	0.887526	0.944466	0.894353	0.78612
0.47451	0.398984	0.8972	0.832311	0.938558	0.88051	0.756899
0.478431	0.357757	0.905976	0.821404	0.908232	0.861931	0.754464
0.482353	0.353849	0.913916	0.850375	0.890508	0.863388	0.792614
0.486275	0.338023	0.921438	0.84833	0.858606	0.862295	0.814529
0.490196	0.324736	0.881738	0.860259	0.873178	0.891439	0.805601
0.494118	0.352481	0.837443	0.89741	0.840488	0.943534	0.810877
0.498039	0.370066	0.879649	0.980913	0.825916	0.974863	0.854708
0.501961	0.361079	0.860844	1	0.803072	1	0.831575
0.505882	0.335483	0.847472	0.904908	0.800709	0.942441	0.820617
0.509804	0.308519	0.879649	0.894683	0.799921	0.887067	0.735795
0.513725	0.309105	0.808191	0.874915	0.818432	0.913297	0.769481
0.517647	0.303439	0.852904	0.883095	0.874754	0.869945	0.742695
0.521569	0.29914	0.822399	0.857192	0.835368	0.889982	0.719562
0.52549	0.333919	0.834517	0.877301	0.834187	0.923133	0.718344
0.529412	0.343298	0.899707	0.961145	0.847972	0.954098	0.754464
0.533333	0.337241	0.804012	0.951602	0.875542	0.903097	0.749594
0.537255	0.293083	0.83995	0.866394	0.835762	0.89071	0.752029
0.541176	0.288003	0.816548	0.824472	0.836944	0.894353	0.710633
0.545098	0.277257	0.860008	0.832652	0.871997	0.855009	0.679789
0.54902	0.287612	0.863351	0.821404	0.873572	0.900182	0.643669
0.552941	0.256741	0.899707	0.800613	0.820402	0.874681	0.685065
0.556863	0.274912	0.868784	0.841854	0.888145	0.881239	0.665584
0.560784	0.278429	0.89929	0.884117	0.862544	0.943534	0.728084
0.564706	0.277648	0.873799	0.861282	0.871997	0.887067	0.714286
0.568627	0.26905	0.891768	0.811179	0.883025	0.855373	0.695617
0.572549	0.259867	0.871291	0.783572	0.872391	0.80255	0.669643
0.576471	0.256546	0.878813	0.775733	0.877117	0.79745	0.683036
0.580392	0.231536	0.939824	0.81561	0.905868	0.765392	0.659497
0.584314	0.234857	0.88341	0.788344	0.897597	0.742805	0.653003
0.588235	0.236225	0.892603	0.802999	0.909019	0.790893	0.646916
0.592157	0.237202	0.909737	0.836401	0.942103	0.736976	0.687094
0.596078	0.212778	0.925616	0.834356	0.957857	0.705282	0.637987
0.6	0.221962	0.954033	0.793797	0.942497	0.71184	0.622971
0.603922	0.211997	0.951943	0.806067	0.960221	0.697996	0.611607
0.607843	0.20594	0.926452	0.793797	0.968492	0.695811	0.600649
0.611765	0.209066	0.928959	0.76619	0.977944	0.651002	0.616883
0.615686	0.194412	0.945675	0.742331	0.961008	0.648087	0.625
0.619608	0.20594	0.936899	0.755624	0.984246	0.648816	0.628653
0.623529	0.183861	0.994567	0.810838	0.97755	0.599636	0.644075
0.627451	0.18601	0.960301	0.748125	0.959433	0.5949	0.654221
0.631373	0.197538	1	0.685753	0.936589	0.514026	0.628247
0.635294	0.188159	0.974927	0.684731	0.948011	0.545355	0.644481
0.639216	0.189723	0.935646	0.649284	0.885388	0.505282	0.629464
0.643137	0.194607	0.938989	0.660873	0.915321	0.492532	0.654627
0.647059	0.172528	0.963644	0.604976	0.880662	0.49326	0.630276
0.65098	0.181321	0.963644	0.605317	0.859787	0.512204	0.671266
0.654902	0.170379	0.909737	0.604294	0.902324	0.471767	0.652192
0.658824	0.169793	0.911826	0.562372	0.854667	0.455009	0.704545
0.662745	0.165104	0.91308	0.529993	0.818039	0.478324	0.666802
0.666667	0.170379	0.82616	0.495569	0.838125	0.448452	0.699675
0.670588	0.163931	0.885917	0.517042	0.866877	0.44153	0.699675
0.67451	0.162173	0.847054	0.483981	0.86215	0.458288	0.720373
0.678431	0.150059	0.848725	0.476823	0.797558	0.461566	0.719156
0.682353	0.149863	0.814459	0.482958	0.805041	0.432787	0.819805
0.686275	0.155725	0.833682	0.449898	0.827097	0.443352	0.850244
0.690196	0.147323	0.7827	0.447512	0.790469	0.445537	0.837662
0.694118	0.140485	0.755119	0.403545	0.817645	0.441894	0.816964
0.698039	0.126221	0.712077	0.422972	0.78141	0.386157	0.770292
0.701961	0.130324	0.727121	0.42229	0.768807	0.397814	0.793831
0.705882	0.111567	0.683243	0.417519	0.771564	0.375956	0.784091
0.709804	0.106292	0.666527	0.400477	0.710122	0.395628	0.783685
0.713725	0.097499	0.679482	0.40559	0.754628	0.365027	0.809659
0.717647	0.0824541	0.653573	0.383776	0.691217	0.350091	0.83401
0.721569	0.0746385	0.587547	0.391616	0.680189	0.334062	0.821834
0.72549	0.0746385	0.56916	0.360259	0.611264	0.324226	0.829951
0.729412	0.0656506	0.547012	0.416837	0.57503	0.333333	0.828734
0.733333	0.0545135	0.539908	0.387866	0.516345	0.330783	0.869724
0.737255	0.0525596	0.489762	0.361622	0.464356	0.312933	0.877435
0.741176	0.0441579	0.462599	0.395365	0.400551	0.300182	0.879058
0.745098	0.0371239	0.473464	0.362304	0.378102	0.302004	0.90625
0.74902	0.0324345	0.427497	0.376619	0.330051	0.269217	0.970373
0.752941	0.0254005	0.414542	0.396728	0.289484	0.261931	1
0.756863	0.0203204	0.376515	0.378323	0.26152	0.24918	0.853084
0.760784	0.0205158	0.352695	0.38514	0.226467	0.247359	0.866071
0.764706	0.0216882	0.350188	0.384799	0.196928	0.248087	0.87987
0.768627	0.0171942	0.295027	0.4015	0.191808	0.226958	0.770292
0.772549	0.010551	0.283744	0.375256	0.151241	0.20765	0.750406
0.776471	0.0142634	0.24697	0.386162	0.149665	0.230237	0.743912
0.780392	0.0123095	0.232344	0.394001	0.129579	0.183242	0.686282
0.784314	0.00898789	0.222733	0.392979	0.128791	0.179599	0.642451
0.788235	0.0113326	0.201421	0.349012	0.125246	0.175956	0.63474
0.792157	0.00898789	0.189302	0.378323	0.101615	0.16357	0.566153
0.796078	0.00996483	0.15211	0.368098	0.109886	0.151548	0.578328
0.8	0.0107464	0.157125	0.343217	0.095707	0.16357	0.523133
0.803922	0.00781555	0.142081	0.342195	0.0897991	0.156648	0.506088
0.807843	0.0103556	0.142499	0.296183	0.0775896	0.133698	0.443994
0.811765	0.00918327	0.10865	0.296183	0.0779835	0.134426	0.47849
0.815686	0.0109418	0.104053	0.282209	0.0716818	0.125319	0.333604
0.819608	0.00918327	0.103218	0.268575	0.0685309	0.126047	0.264205
0.823529	0.0127003	0.0961137	0.248807	0.0673494	0.111111	0.214286
0.827451	0.0109418	0.0890096	0.226312	0.0732572	0.111475	0.153003
0.831373	0.00820633	0.0860844	0.224949	0.0598661	0.106011	0.115666
0.835294	0.00644783	0.0743836	0.201091	0.0586845	0.0750455	0.0823864
0.839216	0.00762016	0.0647723	0.198023	0.0484443	0.0699454	0.0746753
0.843137	0.007034	0.0760552	0.190184	0.0602599	0.0648452	0.0588474
0.847059	0.00840172	0.0576682	0.161213	0.0523828	0.0677596	0.0418019
0.85098	0.00488472	0.0543251	0.149625	0.0594722	0.0604736	0.0349026
0.854902	0.00820633	0.050982	0.137355	0.0504135	0.059745	0.0202922
0.858824	0.0087925	0.0564145	0.141786	0.0421426	0.0582878	0.0166396
0.862745	0.00644783	0.0442959	0.121677	0.0535644	0.0510018	0.0121753
0.866667	0.00742477	0.0480568	0.113838	0.0433241	0.0444444	0.0121753
0.870588	0.00625244	0.0518178	0.0954329	0.0480504	0.0378871	0.00852273
0.87451	0.00449394	0.0513999	0.111452	0.0405672	0.0386157	0.0036526
0.878431	0.00605705	0.0451316	0.0892979	0.0405672	0.0309654	0.00284091
0.882353	0.00605705	0.0417886	0.0746421	0.0350532	0.0273224	0.00324675
0.886275	0.00762016	0.0392812	0.0654397	0.0370224	0.024408	0.000811688
0.890196	0.00820633	0.0413707	0.0538514	0.0374163	0.0204007	0.00121753
0.894118	0.0087925	0.0367739	0.0494206	0.0330839	0.0222222	0.000811688
0.898039	0.0052755	0.0447137	0.0449898	0.0366286	0.0196721	0.00121753
0.901961	0.00644783	0.0342666	0.0429448	0.0315085	0.0134791	0
0.905882	0.00801094	0.0305056	0.0395365	0.0350532	0.0236794	0
0.909804	0.00586167	0.0296699	0.0299932	0.0303269	0.0269581	0
0.913725	0.00683861	0.0309235	0.0276074	0.0346593	0.028051	0
0.917647	0.00801094	0.0250731	0.0276074	0.0271761	0.0273224	0
0.921569	0.00840172	0.02173	0.0245399	0.0236314	0.0306011	0
0.92549	0.00566628	0.029252	0.0299932	0.0220559	0.0331512	0
0.929412	0.00801094	0.0200585	0.0313565	0.0200866	0.0309654	0
0.933333	0.00664322	0.0158796	0.0391956	0.0228436	0.0247723	0
0.937255	0.00976944	0.0213122	0.0361282	0.0169358	0.0149362	0
0.941176	0.00937866	0.0125366	0.0214724	0.0200866	0.00983607	0
0.945098	0.00547089	0.0133723	0.0074983	0.0133911	0.00728597	0
0.94902	0.00840172	0.0137902	0.0064758	0.0177235	0.00655738	0
0.952941	0.00898789	0.0129544	0.00817996	0.0161481	0.00437158	0
0.956863	0.0404455	0.0296699	0.00477164	0.0177235	0.00510018	0
0.960784	0.0437671	0.0894275	0.00408998	0.0149665	0.00218579	0
0.964706	0.0345838	0.115336	0.00340832	0.0126034	0.00364299	0
0.968627	0.0132864	0.0359382	0.00477164	0.0098464	0.00255009	0
0.972549	0.00976944	0.00835771	0.00306749	0.00748326	0.00327869	0
0.976471	0.0128957	0.00961137	0.00408998	0.0106341	0.00182149	0
0.980392	0.00840172	0.00793982	0.00579414	0.00708941	0.00291439	0
0.984314	0.00683861	0.00752194	0.0064758	0.00551398	0.00364299	0
0.988235	0.016608	0.0100293	0.00443081	0.0106341	0.00291439	0
0.992157	0.00742477	0.00543251	0.00204499	0.00512013	0.00182149	0
0.996078	0.0162173	0.0058504	0.00306749	0.00472627	0.00182149	0
1	0	0	0	0	0	0
