# Supplementary material for: Lacritin proteoforms prevent tear film collapse and maintain epithelial homeostasis
Source: J Biol Chem. 2020 Nov 21;296:100070. doi: 10.1074/jbc.RA120.015833 (PMC7948570; doi:10.1074/jbc.RA120.015833)
Supplement: Data files Supporting Figure S6 [file mmc9.xlsx]

## Sheet: N94 chloroform
	N-94	N-94 + chloroform
	i	ii
Wavelength (nm)		Trial 1	Trial 2	Trial 3
325	0.331236	0.144503	0.09615	0.044385
326	0.357417	0.154069	0.102658	0.047163
327	0.388243	0.167827	0.111547	0.049853
328	0.418935	0.187503	0.121823	0.056824
329	0.454049	0.197871	0.131156	0.0593
330	0.488646	0.213476	0.143417	0.064826
331	0.523717	0.227756	0.152535	0.066276
332	0.549864	0.239121	0.162746	0.070308
333	0.585882	0.255127	0.170151	0.076786
334	0.615521	0.26562	0.179283	0.079782
335	0.645994	0.280414	0.189798	0.084535
336	0.674457	0.292234	0.197887	0.087708
337	0.699673	0.308885	0.205127	0.089365
338	0.730274	0.322293	0.214504	0.094827
339	0.752283	0.325861	0.218808	0.097221
340	0.772611	0.33488	0.228194	0.102339
341	0.800251	0.34578	0.232725	0.105622
342	0.808791	0.356865	0.238051	0.106887
343	0.832528	0.367601	0.242905	0.108859
344	0.855812	0.369071	0.250138	0.113449
345	0.870457	0.3845	0.253237	0.113156
346	0.885986	0.392248	0.259382	0.112819
347	0.907293	0.398938	0.262505	0.119674
348	0.917774	0.402851	0.267706	0.120324
349	0.93344	0.407913	0.275163	0.123093
350	0.945638	0.412088	0.276175	0.126336
351	0.95738	0.418763	0.278998	0.125434
352	0.959101	0.418925	0.282321	0.126689
353	0.976075	0.423016	0.281828	0.126771
354	0.981411	0.428079	0.287686	0.134434
355	0.979123	0.428957	0.289667	0.127358
356	0.987995	0.433909	0.284431	0.13147
357	0.995581	0.433272	0.290642	0.131575
358	0.996206	0.43333	0.286863	0.132171
359	0.99276	0.431462	0.294102	0.133847
360	1	0.433006	0.291241	0.129563
361	0.998769	0.434896	0.291297	0.127172
362	0.992685	0.429173	0.289823	0.125551
363	0.989455	0.429349	0.28743	0.1321
364	0.988797	0.431319	0.290575	0.132069
365	0.977173	0.42554	0.284629	0.133298
366	0.979587	0.422799	0.285514	0.129185
367	0.970032	0.42271	0.282086	0.126245
368	0.967575	0.41779	0.28128	0.126828
369	0.959195	0.412713	0.280226	0.126126
370	0.948044	0.406687	0.272403	0.124578
371	0.944863	0.410481	0.268293	0.128044
372	0.927307	0.400333	0.268145	0.123771
373	0.913451	0.395101	0.2677	0.123109
374	0.89898	0.387281	0.258816	0.12136
375	0.890451	0.380272	0.252823	0.119886
376	0.880742	0.375086	0.249844	0.11628
377	0.858602	0.371162	0.245936	0.113199
378	0.841382	0.364214	0.239306	0.112929
379	0.828397	0.355275	0.236168	0.110219
380	0.813043	0.345112	0.236005	0.110218
381	0.79228	0.33657	0.227412	0.107466
382	0.783935	0.328613	0.225251	0.102824
383	0.754968	0.324877	0.215289	0.101153
384	0.742914	0.313907	0.214915	0.101254
385	0.725147	0.308649	0.205077	0.095785
386	0.695751	0.299945	0.200984	0.09653
387	0.686065	0.289684	0.195744	0.094173
388	0.676565	0.280027	0.191281	0.09493
389	0.65033	0.276484	0.185539	0.093566
390	0.638818	0.267695	0.179473	0.087655
391	0.618126	0.263332	0.179444	0.084639
392	0.602765	0.255348	0.170106	0.084074
393	0.581497	0.249967	0.165456	0.08351
394	0.566108	0.237746	0.159042	0.078225
395	0.551127	0.23464	0.154823	0.078156
396	0.533196	0.223981	0.153084	0.077324
397	0.519166	0.219459	0.146994	0.07458
398	0.497851	0.210689	0.144808	0.070152
399	0.485204	0.203437	0.137527	0.069806
400	0.470832	0.200546	0.133569	0.066334
401	0.455071	0.193403	0.128855	0.066277
402	0.442072	0.186865	0.127245	0.066519
403	0.429298	0.18212	0.122296	0.061045
404	0.418809	0.174025	0.119714	0.062498
405	0.405445	0.17165	0.114853	0.063706
406	0.393975	0.166415	0.108437	0.059757
407	0.381712	0.159128	0.107332	0.058413
408	0.369273	0.154922	0.10353	0.055265
409	0.359196	0.149652	0.103034	0.054249
410	0.349192	0.146237	0.098472	0.052832
411	0.341382	0.142946	0.095623	0.052255
412	0.331994	0.138844	0.092693	0.05146
413	0.32578	0.137419	0.090943	0.051186
414	0.31927	0.135617	0.090832	0.0503
415	0.311418	0.131281	0.087226	0.049805
416	0.303614	0.12673	0.086813	0.050802
417	0.29171	0.120164	0.082743	0.044487
418	0.280057	0.117492	0.078869	0.04484
419	0.273174	0.112415	0.078997	0.043959
420	0.259607	0.107442	0.074251	0.042144
421	0.251276	0.102835	0.07208	0.041931
422	0.239586	0.100145	0.067666	0.039077
423	0.226802	0.09606	0.065255	0.038655
424	0.216031	0.089136	0.061344	0.035061
425	0.206564	0.088895	0.059095	0.035378
426	0.20224	0.083574	0.056122	0.034488
427	0.19507	0.08157	0.055436	0.033867
428	0.191138	0.079555	0.054314	0.034679
429	0.182888	0.076829	0.052779	0.032482
430	0.177689	0.073188	0.049957	0.031024
431	0.170835	0.071946	0.048273	0.03122
432	0.163008	0.070218	0.048925	0.030337
433	0.157676	0.066261	0.045442	0.030131
434	0.153144	0.066447	0.042936	0.028038
435	0.144103	0.062859	0.043388	0.028259
436	0.138749	0.059422	0.041217	0.030523
437	0.136091	0.056977	0.041254	0.027099
438	0.132461	0.055861	0.03694	0.027544
439	0.129503	0.054445	0.038199	0.02665
440	0.122977	0.052101	0.037323	0.025002
441	0.117201	0.050646	0.035242	0.023952
442	0.117829	0.048506	0.033022	0.02584
443	0.110316	0.045677	0.033488	0.023195
444	0.106781	0.044684	0.031567	0.023444
445	0.103142	0.043606	0.030007	0.025038
446	0.101348	0.042118	0.030481	0.022252
447	0.0975767	0.040264	0.028903	0.021956
448	0.0956148	0.039286	0.027775	0.022669
449	0.0928121	0.037737	0.02806	0.02176
450	0.0866721	0.037612	0.026206	0.021585
451	0.0829434	0.035795	0.025413	0.02027
452	0.0801914	0.033826	0.024073	0.022204
453	0.078181	0.032828	0.02377	0.018327
454	0.0742582	0.030591	0.023492	0.017745
455	0.0738626	0.031131	0.023201	0.020623
456	0.0679019	0.029131	0.021192	0.018537
457	0.0656088	0.028549	0.020961	0.019525
458	0.0624813	0.02646	0.020039	0.016474
459	0.0608474	0.025691	0.018516	0.018519
460	0.0587241	0.023937	0.018811	0.015032
461	0.0563666	0.024324	0.017743	0.016179
462	0.0532243	0.022642	0.017146	0.014635
463	0.0507023	0.021323	0.016166	0.015457
464	0.0485157	0.020634	0.016222	0.015798
465	0.0484872	0.019789	0.015551	0.015764
466	0.0449462	0.018991	0.013533	0.014529
467	0.0434706	0.018611	0.014302	0.014213
468	0.040958	0.016708	0.013515	0.014157
469	0.0400308	0.017012	0.013342	0.013414
470	0.035972	0.017392	0.011759	0.013756
471	0.0362388	0.015728	0.01167	0.012867
472	0.034241	0.015647	0.011146	0.01203
473	0.0327369	0.014489	0.011641	0.013866
474	0.0310323	0.013106	0.01093	0.012314
475	0.0304669	0.013288	0.009742	0.012392
476	0.0289786	0.012752	0.01007	0.012071
477	0.0267372	0.011792	0.009987	0.010798
478	0.0257319	0.010934	0.008776	0.01083
479	0.0246982	0.01118	0.008472	0.01137
480	0.0241539	0.01121	0.008859	0.012008
481	0.0236455	0.010226	0.007646	0.010267
482	0.0224167	0.009547	0.008251	0.009426
483	0.0219926	0.008817	0.006998	0.010354
484	0.020767	0.009077	0.007318	0.009397
485	0.0202111	0.008424	0.006837	0.00967
486	0.0196721	0.008127	0.007096	0.009597
487	0.0191257	0.007429	0.006865	0.00945
488	0.0169264	0.007484	0.006192	0.008767
489	0.0180825	0.008375	0.006954	0.00923
490	0.0168283	0.007091	0.006046	0.008392
491	0.0152957	0.006398	0.005376	0.008493
492	0.0169053	0.006466	0.00529	0.007967
493	0.0144909	0.006531	0.005454	0.009225
494	0.0145521	0.00666	0.00525	0.007989
495	0.0136956	0.005929	0.00518	0.007762
496	0.0135194	0.006062	0.005042	0.00785
497	0.0133011	0.005865	0.00487	0.008454
498	0.0132409	0.005073	0.005053	0.007614
499	0.0124045	0.004791	0.004981	0.00693
500	0.0115575	0.005552	0.004484	0.008388
